# Supplementary material for: G-Quadruplexes Abet Neuronal Burnout in ALS and FTD
Source: Antioxidants (Basel). 2025 Dec 19;15(1):5. doi: 10.3390/antiox15010005 (PMC12837804; doi:10.3390/antiox15010005)
Supplement: Supplementary file 1 [file antioxidants-15-00005-s001.zip]

Archive with 15 entries (15 files):
- Figure-S4A-FUS-RRM-x1-hemex1-kx1-rtelomere.pdb
- Figure-S4C-Tau-551-677x1-hemex1-rtelx1.pdb
- Figure-S5A-APP-672-713x2-rtel21x2-hemex2-Znx2.pdb
- Figure_S1B-TDP-43-101-280-x8-2xrtelomerex.pdb
- Figure_S3A-TDP-43x1-262-414xrtelomerex1-Kx6.pdb
- Figure_S3B-TDP-43x1-262-414xrtelomerex1-Kx6-hemex1.pdb
- Figure_S3C-TDP-43x1-262-414-G296Sxrtelomerex1-Kx3-hemex1.pdb
- Figure_S3D-TDP-43x1-262-414-A315Txrtelomerex1-Kx6-hemex1.pdb
- Figure_S3E-TDP-43x1-262-414-Q331K-xrtelomerex1-Kx3-hemex1.pdb
- Figure_S3F-TDP-43x1-262-414-M337V-xrtelomerex1-Kx6-hemex1.pdb
- Figure_S4B-Tau-1-758-hemex3-Kx7-3xrtelx1.pdb
- Figure_S5B-APP-672-713x2-rtel21x2-hemex2-Cux2.pdb
- Figure_S5C-APP-672-713x2-rtel21x2-hemex2-Fe3x2.pdb
- Figure_S5D-APP-672-713x2-rtel21x2-hemex2-Cux2-Znx2.pdb
- Figure_S5E-APP-672-713x2-rtel21x2-hemex2-Fe3x2-Znx2.pdb
