# Supplementary material for: G-Quadruplexes Abet Neuronal Burnout in ALS and FTD
Source: Antioxidants (Basel). 2025 Dec 19;15(1):5. doi: 10.3390/antiox15010005 (PMC12837804; doi:10.3390/antiox15010005)
Supplement: Supplementary file 1 [file antioxidants-15-00005-s001.zip › Figure-S4A-FUS-RRM-x1-hemex1-kx1-rtelomere.pdb]

TITLE fold_fus_rrm_x1_hemex1_kx1_rtelomere_s528133945_model_2.cif               
MODEL 1                                                                         
ATOM      1  N   ASN A   1       9.699  -3.334  -0.089  1.00 95.00           N
ATOM      2 CA   ASN A   1       9.853  -1.931  -0.482  1.00 97.12           C
ATOM      3  C   ASN A   1       8.557  -1.166  -0.275  1.00 98.09           C
ATOM      4  O   ASN A   1       8.412  -0.033  -0.732  1.00 96.94           O
ATOM      5 CB   ASN A   1      10.250  -1.833  -1.950  1.00 93.44           C
ATOM      6 CG   ASN A   1      11.470  -2.654  -2.286  1.00 91.06           C
ATOM      7 OD1  ASN A   1      11.892  -3.514  -1.527  1.00 80.78           O
ATOM      8 ND2  ASN A   1      12.052  -2.377  -3.445  1.00 80.77           N
ATOM      9  N   THR A   2       7.606  -1.783   0.424  1.00 98.68           N
ATOM     10 CA   THR A   2       6.288  -1.191   0.586  1.00 98.72           C
ATOM     11  C   THR A   2       6.016  -0.841   2.042  1.00 98.81           C
ATOM     12  O   THR A   2       6.268  -1.642   2.943  1.00 98.58           O
ATOM     13 CB   THR A   2       5.203  -2.146   0.078  1.00 98.43           C
ATOM     14 OG1  THR A   2       5.466  -2.502  -1.273  1.00 96.76           O
ATOM     15 CG2  THR A   2       3.827  -1.505   0.165  1.00 96.87           C
ATOM     16  N   ILE A   3       5.502   0.368   2.259  1.00 98.95           N
ATOM     17 CA   ILE A   3       5.142   0.812   3.596  1.00 98.94           C
ATOM     18  C   ILE A   3       3.624   0.871   3.728  1.00 98.95           C
ATOM     19  O   ILE A   3       2.901   0.960   2.743  1.00 98.87           O
ATOM     20 CB   ILE A   3       5.724   2.206   3.913  1.00 98.89           C
ATOM     21 CG1  ILE A   3       5.223   3.238   2.906  1.00 98.63           C
ATOM     22 CG2  ILE A   3       7.248   2.153   3.926  1.00 98.36           C
ATOM     23 CD1  ILE A   3       5.610   4.668   3.225  1.00 98.33           C
ATOM     24  N   PHE A   4       3.167   0.817   4.971  1.00 98.81           N
ATOM     25 CA   PHE A   4       1.751   0.925   5.291  1.00 98.89           C
ATOM     26  C   PHE A   4       1.558   2.207   6.078  1.00 98.94           C
ATOM     27  O   PHE A   4       2.242   2.437   7.078  1.00 98.79           O
ATOM     28 CB   PHE A   4       1.290  -0.278   6.106  1.00 98.73           C
ATOM     29 CG   PHE A   4      -0.178  -0.265   6.451  1.00 98.48           C
ATOM     30 CD1  PHE A   4      -1.139  -0.316   5.457  1.00 97.74           C
ATOM     31 CD2  PHE A   4      -0.590  -0.216   7.769  1.00 97.67           C
ATOM     32 CE1  PHE A   4      -2.491  -0.311   5.767  1.00 96.90           C
ATOM     33 CE2  PHE A   4      -1.947  -0.214   8.094  1.00 96.85           C
ATOM     34 CZ   PHE A   4      -2.891  -0.255   7.085  1.00 96.77           C
ATOM     35  N   VAL A   5       0.650   3.044   5.621  1.00 98.87           N
ATOM     36 CA   VAL A   5       0.414   4.340   6.244  1.00 98.86           C
ATOM     37  C   VAL A   5      -0.992   4.405   6.818  1.00 98.87           C
ATOM     38  O   VAL A   5      -1.957   4.022   6.159  1.00 98.69           O
ATOM     39 CB   VAL A   5       0.611   5.490   5.231  1.00 98.84           C
ATOM     40 CG1  VAL A   5       0.522   6.838   5.933  1.00 98.33           C
ATOM     41 CG2  VAL A   5       1.950   5.348   4.524  1.00 98.36           C
ATOM     42  N   GLN A   6      -1.087   4.892   8.055  1.00 98.70           N
ATOM     43 CA   GLN A   6      -2.370   5.053   8.723  1.00 98.70           C
ATOM     44  C   GLN A   6      -2.522   6.485   9.215  1.00 98.89           C
ATOM     45  O   GLN A   6      -1.535   7.157   9.508  1.00 98.50           O
ATOM     46 CB   GLN A   6      -2.474   4.106   9.916  1.00 98.00           C
ATOM     47 CG   GLN A   6      -2.410   2.636   9.562  1.00 94.93           C
ATOM     48 CD   GLN A   6      -2.267   1.754  10.791  1.00 94.18           C
ATOM     49 OE1  GLN A   6      -1.223   1.735  11.424  1.00 87.19           O
ATOM     50 NE2  GLN A   6      -3.325   1.031  11.129  1.00 84.47           N
ATOM     51  N   GLY A   7      -3.758   6.953   9.309  1.00 98.62           N
ATOM     52 CA   GLY A   7      -4.012   8.291   9.808  1.00 98.51           C
ATOM     53  C   GLY A   7      -4.186   9.343   8.728  1.00 98.63           C
ATOM     54  O   GLY A   7      -4.295  10.530   9.032  1.00 97.61           O
ATOM     55  N   LEU A   8      -4.210   8.926   7.475  1.00 98.78           N
ATOM     56 CA   LEU A   8      -4.463   9.850   6.386  1.00 98.79           C
ATOM     57  C   LEU A   8      -5.926  10.280   6.433  1.00 98.45           C
ATOM     58  O   LEU A   8      -6.784   9.552   6.919  1.00 95.66           O
ATOM     59 CB   LEU A   8      -4.146   9.201   5.038  1.00 98.68           C
ATOM     60 CG   LEU A   8      -2.698   8.731   4.830  1.00 98.62           C
ATOM     61 CD1  LEU A   8      -2.601   7.824   3.612  1.00 98.35           C
ATOM     62 CD2  LEU A   8      -1.777   9.923   4.682  1.00 98.24           C
ATOM     63  N   GLY A   9      -6.210  11.463   5.929  1.00 97.72           N
ATOM     64 CA   GLY A   9      -7.571  11.973   5.945  1.00 97.19           C
ATOM     65  C   GLY A   9      -8.523  11.141   5.107  1.00 97.57           C
ATOM     66  O   GLY A   9      -8.109  10.406   4.213  1.00 95.25           O
ATOM     67  N   GLU A  10      -9.806  11.273   5.391  1.00 97.28           N
ATOM     68 CA   GLU A  10     -10.826  10.530   4.664  1.00 96.59           C
ATOM     69  C   GLU A  10     -11.000  11.030   3.231  1.00 97.02           C
ATOM     70  O   GLU A  10     -11.664  10.389   2.424  1.00 94.22           O
ATOM     71 CB   GLU A  10     -12.160  10.601   5.409  1.00 93.68           C
ATOM     72 CG   GLU A  10     -12.644  12.010   5.679  1.00 85.28           C
ATOM     73 CD   GLU A  10     -13.895  12.047   6.543  1.00 83.07           C
ATOM     74 OE1  GLU A  10     -14.771  12.879   6.271  1.00 77.21           O
ATOM     75 OE2  GLU A  10     -13.990  11.250   7.498  1.00 77.07           O
ATOM     76  N   ASN A  11     -10.386  12.169   2.934  1.00 96.44           N
ATOM     77 CA   ASN A  11     -10.448  12.744   1.596  1.00 96.48           C
ATOM     78  C   ASN A  11      -9.119  12.614   0.863  1.00 97.09           C
ATOM     79  O   ASN A  11      -8.854  13.336  -0.104  1.00 94.32           O
ATOM     80 CB   ASN A  11     -10.867  14.213   1.675  1.00 94.73           C
ATOM     81 CG   ASN A  11     -12.245  14.395   2.261  1.00 90.83           C
ATOM     82 OD1  ASN A  11     -13.203  13.726   1.857  1.00 83.83           O
ATOM     83 ND2  ASN A  11     -12.373  15.297   3.217  1.00 81.56           N
ATOM     84  N   VAL A  12      -8.269  11.690   1.318  1.00 98.35           N
ATOM     85 CA   VAL A  12      -6.950  11.492   0.735  1.00 98.43           C
ATOM     86  C   VAL A  12      -7.051  11.013  -0.713  1.00 98.55           C
ATOM     87  O   VAL A  12      -7.981  10.289  -1.084  1.00 98.10           O
ATOM     88 CB   VAL A  12      -6.127  10.484   1.570  1.00 98.04           C
ATOM     89 CG1  VAL A  12      -6.779   9.103   1.534  1.00 96.67           C
ATOM     90 CG2  VAL A  12      -4.697  10.408   1.056  1.00 96.49           C
ATOM     91  N   THR A  13      -6.091  11.432  -1.527  1.00 98.53           N
ATOM     92 CA   THR A  13      -6.029  11.026  -2.918  1.00 98.51           C
ATOM     93  C   THR A  13      -4.659  10.441  -3.228  1.00 98.78           C
ATOM     94  O   THR A  13      -3.694  10.680  -2.503  1.00 98.60           O
ATOM     95 CB   THR A  13      -6.289  12.205  -3.873  1.00 98.05           C
ATOM     96 OG1  THR A  13      -5.238  13.171  -3.738  1.00 95.97           O
ATOM     97 CG2  THR A  13      -7.625  12.861  -3.567  1.00 95.45           C
ATOM     98  N   ILE A  14      -4.567   9.677  -4.306  1.00 98.73           N
ATOM     99 CA   ILE A  14      -3.294   9.104  -4.725  1.00 98.67           C
ATOM    100  C   ILE A  14      -2.295  10.220  -5.025  1.00 98.82           C
ATOM    101  O   ILE A  14      -1.116  10.131  -4.677  1.00 98.70           O
ATOM    102 CB   ILE A  14      -3.478   8.208  -5.967  1.00 98.15           C
ATOM    103 CG1  ILE A  14      -4.265   6.947  -5.585  1.00 95.74           C
ATOM    104 CG2  ILE A  14      -2.136   7.832  -6.572  1.00 96.35           C
ATOM    105 CD1  ILE A  14      -4.572   6.043  -6.754  1.00 87.27           C
ATOM    106  N   GLU A  15      -2.775  11.275  -5.654  1.00 98.46           N
ATOM    107 CA   GLU A  15      -1.911  12.388  -6.022  1.00 98.41           C
ATOM    108  C   GLU A  15      -1.296  13.064  -4.799  1.00 98.60           C
ATOM    109  O   GLU A  15      -0.105  13.386  -4.787  1.00 98.41           O
ATOM    110 CB   GLU A  15      -2.690  13.411  -6.852  1.00 97.88           C
ATOM    111 CG   GLU A  15      -1.865  14.593  -7.332  1.00 89.18           C
ATOM    112 CD   GLU A  15      -2.664  15.538  -8.216  1.00 83.46           C
ATOM    113 OE1  GLU A  15      -3.841  15.243  -8.491  1.00 79.19           O
ATOM    114 OE2  GLU A  15      -2.102  16.568  -8.634  1.00 79.97           O
ATOM    115  N   SER A  16      -2.091  13.276  -3.761  1.00 98.75           N
ATOM    116 CA   SER A  16      -1.592  13.935  -2.559  1.00 98.60           C
ATOM    117  C   SER A  16      -0.587  13.056  -1.822  1.00 98.76           C
ATOM    118  O   SER A  16       0.411  13.553  -1.285  1.00 98.58           O
ATOM    119 CB   SER A  16      -2.754  14.307  -1.628  1.00 98.11           C
ATOM    120 OG   SER A  16      -3.441  13.164  -1.171  1.00 87.37           O
ATOM    121  N   VAL A  17      -0.836  11.760  -1.781  1.00 98.85           N
ATOM    122 CA   VAL A  17       0.087  10.833  -1.126  1.00 98.81           C
ATOM    123  C   VAL A  17       1.402  10.763  -1.898  1.00 98.92           C
ATOM    124  O   VAL A  17       2.487  10.752  -1.305  1.00 98.82           O
ATOM    125 CB   VAL A  17      -0.529   9.429  -0.996  1.00 98.83           C
ATOM    126 CG1  VAL A  17       0.478   8.442  -0.418  1.00 98.52           C
ATOM    127 CG2  VAL A  17      -1.768   9.479  -0.117  1.00 98.52           C
ATOM    128  N   ALA A  18       1.320  10.716  -3.214  1.00 98.81           N
ATOM    129 CA   ALA A  18       2.509  10.665  -4.049  1.00 98.83           C
ATOM    130  C   ALA A  18       3.366  11.919  -3.862  1.00 98.89           C
ATOM    131  O   ALA A  18       4.583  11.834  -3.723  1.00 98.73           O
ATOM    132 CB   ALA A  18       2.121  10.504  -5.515  1.00 98.68           C
ATOM    133  N   ASP A  19       2.734  13.075  -3.846  1.00 98.70           N
ATOM    134 CA   ASP A  19       3.452  14.334  -3.671  1.00 98.72           C
ATOM    135  C   ASP A  19       4.125  14.410  -2.305  1.00 98.76           C
ATOM    136  O   ASP A  19       5.161  15.050  -2.148  1.00 98.16           O
ATOM    137 CB   ASP A  19       2.505  15.520  -3.847  1.00 98.33           C
ATOM    138 CG   ASP A  19       2.101  15.741  -5.293  1.00 95.17           C
ATOM    139 OD1  ASP A  19       2.806  15.253  -6.193  1.00 92.11           O
ATOM    140 OD2  ASP A  19       1.077  16.409  -5.526  1.00 91.44           O
ATOM    141  N   TYR A  20       3.540  13.763  -1.313  1.00 98.88           N
ATOM    142 CA   TYR A  20       4.074  13.778   0.041  1.00 98.81           C
ATOM    143  C   TYR A  20       5.294  12.861   0.193  1.00 98.84           C
ATOM    144  O   TYR A  20       6.338  13.285   0.678  1.00 98.47           O
ATOM    145 CB   TYR A  20       2.986  13.370   1.035  1.00 98.73           C
ATOM    146 CG   TYR A  20       3.337  13.581   2.490  1.00 98.66           C
ATOM    147 CD1  TYR A  20       3.415  14.859   3.036  1.00 98.24           C
ATOM    148 CD2  TYR A  20       3.568  12.498   3.333  1.00 98.27           C
ATOM    149 CE1  TYR A  20       3.717  15.053   4.370  1.00 97.91           C
ATOM    150 CE2  TYR A  20       3.877  12.681   4.672  1.00 97.92           C
ATOM    151 CZ   TYR A  20       3.945  13.963   5.182  1.00 98.09           C
ATOM    152 OH   TYR A  20       4.247  14.150   6.516  1.00 97.49           O
ATOM    153  N   PHE A  21       5.149  11.615  -0.232  1.00 98.96           N
ATOM    154 CA   PHE A  21       6.212  10.640  -0.030  1.00 98.99           C
ATOM    155  C   PHE A  21       7.321  10.672  -1.075  1.00 98.88           C
ATOM    156  O   PHE A  21       8.378  10.074  -0.860  1.00 98.51           O
ATOM    157 CB   PHE A  21       5.613   9.234   0.071  1.00 98.92           C
ATOM    158 CG   PHE A  21       4.948   8.957   1.388  1.00 98.92           C
ATOM    159 CD1  PHE A  21       5.697   8.621   2.497  1.00 98.79           C
ATOM    160 CD2  PHE A  21       3.568   9.064   1.525  1.00 98.78           C
ATOM    161 CE1  PHE A  21       5.098   8.378   3.727  1.00 98.66           C
ATOM    162 CE2  PHE A  21       2.956   8.829   2.748  1.00 98.64           C
ATOM    163 CZ   PHE A  21       3.726   8.483   3.846  1.00 98.67           C
ATOM    164  N   LYS A  22       7.123  11.362  -2.189  1.00 98.87           N
ATOM    165 CA   LYS A  22       8.166  11.443  -3.199  1.00 98.76           C
ATOM    166  C   LYS A  22       9.348  12.278  -2.720  1.00 98.77           C
ATOM    167  O   LYS A  22      10.383  12.326  -3.379  1.00 98.06           O
ATOM    168 CB   LYS A  22       7.617  12.008  -4.513  1.00 98.22           C
ATOM    169 CG   LYS A  22       7.242  13.478  -4.469  1.00 93.53           C
ATOM    170 CD   LYS A  22       6.682  13.934  -5.806  1.00 91.75           C
ATOM    171 CE   LYS A  22       6.341  15.412  -5.793  1.00 84.84           C
ATOM    172 NZ   LYS A  22       5.768  15.857  -7.087  1.00 78.38           N
ATOM    173  N   GLN A  23       9.199  12.933  -1.573  1.00 98.77           N
ATOM    174 CA   GLN A  23      10.295  13.690  -0.977  1.00 98.61           C
ATOM    175  C   GLN A  23      11.395  12.766  -0.472  1.00 98.62           C
ATOM    176  O   GLN A  23      12.560  13.156  -0.401  1.00 97.55           O
ATOM    177 CB   GLN A  23       9.791  14.535   0.194  1.00 97.99           C
ATOM    178 CG   GLN A  23       8.727  15.548  -0.144  1.00 95.63           C
ATOM    179 CD   GLN A  23       8.204  16.260   1.088  1.00 92.93           C
ATOM    180 OE1  GLN A  23       8.754  17.274   1.505  1.00 86.67           O
ATOM    181 NE2  GLN A  23       7.162  15.709   1.681  1.00 83.35           N
ATOM    182  N   ILE A  24      11.029  11.543  -0.101  1.00 98.73           N
ATOM    183 CA   ILE A  24      11.969  10.575   0.456  1.00 98.64           C
ATOM    184  C   ILE A  24      12.677   9.770  -0.619  1.00 98.78           C
ATOM    185  O   ILE A  24      13.885   9.540  -0.557  1.00 98.07           O
ATOM    186 CB   ILE A  24      11.247   9.617   1.426  1.00 97.97           C
ATOM    187 CG1  ILE A  24      10.899  10.326   2.728  1.00 93.23           C
ATOM    188 CG2  ILE A  24      12.115   8.397   1.718  1.00 94.63           C
ATOM    189 CD1  ILE A  24      12.104  10.680   3.569  1.00 89.86           C
ATOM    190  N   GLY A  25      11.927   9.322  -1.615  1.00 98.70           N
ATOM    191 CA   GLY A  25      12.497   8.506  -2.669  1.00 98.72           C
ATOM    192  C   GLY A  25      11.547   8.359  -3.835  1.00 98.83           C
ATOM    193  O   GLY A  25      10.444   8.896  -3.828  1.00 98.39           O
ATOM    194  N   ILE A  26      11.999   7.628  -4.845  1.00 98.72           N
ATOM    195 CA   ILE A  26      11.194   7.424  -6.033  1.00 98.70           C
ATOM    196  C   ILE A  26      10.102   6.393  -5.773  1.00 98.86           C
ATOM    197  O   ILE A  26      10.387   5.254  -5.418  1.00 98.63           O
ATOM    198 CB   ILE A  26      12.057   6.956  -7.221  1.00 98.36           C
ATOM    199 CG1  ILE A  26      13.254   7.891  -7.408  1.00 96.52           C
ATOM    200 CG2  ILE A  26      11.220   6.895  -8.485  1.00 96.59           C
ATOM    201 CD1  ILE A  26      12.885   9.327  -7.674  1.00 85.90           C
ATOM    202  N   ILE A  27       8.870   6.802  -5.944  1.00 98.88           N
ATOM    203 CA   ILE A  27       7.736   5.896  -5.782  1.00 98.82           C
ATOM    204  C   ILE A  27       7.616   5.055  -7.051  1.00 98.77           C
ATOM    205  O   ILE A  27       7.633   5.587  -8.158  1.00 98.35           O
ATOM    206 CB   ILE A  27       6.437   6.664  -5.516  1.00 98.78           C
ATOM    207 CG1  ILE A  27       6.548   7.433  -4.197  1.00 97.90           C
ATOM    208 CG2  ILE A  27       5.249   5.707  -5.472  1.00 98.40           C
ATOM    209 CD1  ILE A  27       5.356   8.309  -3.889  1.00 95.93           C
ATOM    210  N   LYS A  28       7.499   3.747  -6.864  1.00 98.68           N
ATOM    211 CA   LYS A  28       7.390   2.836  -7.992  1.00 98.57           C
ATOM    212  C   LYS A  28       6.173   3.183  -8.835  1.00 98.59           C
ATOM    213  O   LYS A  28       5.095   3.466  -8.315  1.00 98.10           O
ATOM    214 CB   LYS A  28       7.297   1.391  -7.494  1.00 97.88           C
ATOM    215 CG   LYS A  28       7.356   0.356  -8.601  1.00 95.36           C
ATOM    216 CD   LYS A  28       7.411  -1.053  -8.018  1.00 93.00           C
ATOM    217 CE   LYS A  28       8.648  -1.249  -7.170  1.00 88.16           C
ATOM    218 NZ   LYS A  28       8.727  -2.613  -6.583  1.00 80.82           N
ATOM    219  N   THR A  29       6.358   3.159 -10.142  1.00 98.33           N
ATOM    220 CA   THR A  29       5.297   3.525 -11.071  1.00 98.01           C
ATOM    221  C   THR A  29       4.892   2.335 -11.943  1.00 97.94           C
ATOM    222  O   THR A  29       5.743   1.577 -12.407  1.00 96.58           O
ATOM    223 CB   THR A  29       5.739   4.685 -11.976  1.00 97.00           C
ATOM    224 OG1  THR A  29       6.038   5.823 -11.178  1.00 91.61           O
ATOM    225 CG2  THR A  29       4.647   5.046 -12.972  1.00 89.82           C
ATOM    226  N   ASN A  30       3.595   2.190 -12.135  1.00 97.34           N
ATOM    227 CA   ASN A  30       3.072   1.209 -13.068  1.00 96.76           C
ATOM    228  C   ASN A  30       3.442   1.704 -14.464  1.00 96.65           C
ATOM    229  O   ASN A  30       2.888   2.695 -14.940  1.00 94.80           O
ATOM    230 CB   ASN A  30       1.555   1.093 -12.917  1.00 95.21           C
ATOM    231 CG   ASN A  30       0.946   0.015 -13.796  1.00 93.42           C
ATOM    232 OD1  ASN A  30       1.404  -0.241 -14.902  1.00 87.79           O
ATOM    233 ND2  ASN A  30      -0.109  -0.617 -13.310  1.00 85.70           N
ATOM    234  N   LYS A  31       4.391   1.026 -15.100  1.00 95.29           N
ATOM    235 CA   LYS A  31       4.908   1.486 -16.382  1.00 94.68           C
ATOM    236  C   LYS A  31       3.866   1.470 -17.500  1.00 94.97           C
ATOM    237  O   LYS A  31       4.034   2.153 -18.517  1.00 92.14           O
ATOM    238 CB   LYS A  31       6.119   0.645 -16.792  1.00 92.79           C
ATOM    239 CG   LYS A  31       7.356   0.855 -15.933  1.00 85.95           C
ATOM    240 CD   LYS A  31       7.763   2.319 -15.874  1.00 82.10           C
ATOM    241 CE   LYS A  31       9.199   2.503 -15.423  1.00 75.20           C
ATOM    242 NZ   LYS A  31       9.512   1.846 -14.156  1.00 68.44           N
ATOM    243  N   LYS A  32       2.797   0.708 -17.318  1.00 94.46           N
ATOM    244 CA   LYS A  32       1.770   0.649 -18.347  1.00 93.87           C
ATOM    245  C   LYS A  32       0.755   1.784 -18.228  1.00 94.34           C
ATOM    246  O   LYS A  32       0.364   2.388 -19.233  1.00 91.87           O
ATOM    247 CB   LYS A  32       1.037  -0.697 -18.309  1.00 91.90           C
ATOM    248 CG   LYS A  32      -0.039  -0.811 -19.372  1.00 85.67           C
ATOM    249 CD   LYS A  32      -0.479  -2.241 -19.590  1.00 83.29           C
ATOM    250 CE   LYS A  32      -1.453  -2.328 -20.755  1.00 78.63           C
ATOM    251 NZ   LYS A  32      -0.904  -1.723 -21.998  1.00 73.28           N
ATOM    252  N   THR A  33       0.335   2.076 -17.004  1.00 94.93           N
ATOM    253 CA   THR A  33      -0.671   3.113 -16.787  1.00 94.88           C
ATOM    254  C   THR A  33      -0.068   4.450 -16.379  1.00 95.79           C
ATOM    255  O   THR A  33      -0.722   5.492 -16.484  1.00 94.38           O
ATOM    256 CB   THR A  33      -1.681   2.692 -15.708  1.00 93.24           C
ATOM    257 OG1  THR A  33      -1.016   2.586 -14.448  1.00 90.47           O
ATOM    258 CG2  THR A  33      -2.305   1.350 -16.063  1.00 88.60           C
ATOM    259  N   GLY A  34       1.175   4.428 -15.884  1.00 95.43           N
ATOM    260 CA   GLY A  34       1.827   5.640 -15.431  1.00 95.65           C
ATOM    261  C   GLY A  34       1.408   6.063 -14.037  1.00 96.73           C
ATOM    262  O   GLY A  34       1.831   7.108 -13.544  1.00 95.24           O
ATOM    263  N   GLN A  35       0.581   5.253 -13.397  1.00 97.32           N
ATOM    264 CA   GLN A  35       0.093   5.560 -12.063  1.00 97.74           C
ATOM    265  C   GLN A  35       1.078   5.074 -11.000  1.00 98.31           C
ATOM    266  O   GLN A  35       1.685   4.009 -11.144  1.00 97.96           O
ATOM    267 CB   GLN A  35      -1.270   4.931 -11.821  1.00 96.47           C
ATOM    268 CG   GLN A  35      -2.339   5.342 -12.819  1.00 92.76           C
ATOM    269 CD   GLN A  35      -3.683   4.705 -12.525  1.00 88.74           C
ATOM    270 OE1  GLN A  35      -4.310   4.991 -11.508  1.00 82.82           O
ATOM    271 NE2  GLN A  35      -4.124   3.826 -13.411  1.00 79.85           N
ATOM    272  N   PRO A  36       1.254   5.845  -9.909  1.00 98.38           N
ATOM    273 CA   PRO A  36       2.143   5.409  -8.831  1.00 98.42           C
ATOM    274  C   PRO A  36       1.584   4.197  -8.103  1.00 98.52           C
ATOM    275  O   PRO A  36       0.364   4.027  -8.013  1.00 98.15           O
ATOM    276 CB   PRO A  36       2.202   6.637  -7.912  1.00 98.06           C
ATOM    277 CG   PRO A  36       0.906   7.333  -8.156  1.00 95.54           C
ATOM    278 CD   PRO A  36       0.637   7.148  -9.627  1.00 97.92           C
ATOM    279  N   MET A  37       2.472   3.351  -7.590  1.00 98.76           N
ATOM    280 CA   MET A  37       2.075   2.160  -6.848  1.00 98.62           C
ATOM    281  C   MET A  37       1.606   2.545  -5.452  1.00 98.75           C
ATOM    282  O   MET A  37       2.309   2.352  -4.460  1.00 98.35           O
ATOM    283 CB   MET A  37       3.235   1.172  -6.766  1.00 97.87           C
ATOM    284 CG   MET A  37       3.518   0.437  -8.060  1.00 94.50           C
ATOM    285 SD   MET A  37       2.269  -0.792  -8.436  1.00 90.42           S
ATOM    286 CE   MET A  37       1.445  -0.030  -9.813  1.00 84.43           C
ATOM    287  N   ILE A  38       0.418   3.112  -5.391  1.00 98.77           N
ATOM    288 CA   ILE A  38      -0.192   3.528  -4.141  1.00 98.87           C
ATOM    289  C   ILE A  38      -1.605   2.955  -4.079  1.00 98.86           C
ATOM    290  O   ILE A  38      -2.375   3.088  -5.032  1.00 98.53           O
ATOM    291 CB   ILE A  38      -0.249   5.060  -4.021  1.00 98.82           C
ATOM    292 CG1  ILE A  38       1.169   5.636  -4.004  1.00 98.43           C
ATOM    293 CG2  ILE A  38      -1.008   5.474  -2.769  1.00 98.53           C
ATOM    294 CD1  ILE A  38       1.220   7.147  -4.046  1.00 97.91           C
ATOM    295  N   ASN A  39      -1.920   2.298  -2.965  1.00 98.85           N
ATOM    296 CA   ASN A  39      -3.239   1.701  -2.787  1.00 98.79           C
ATOM    297  C   ASN A  39      -3.961   2.367  -1.625  1.00 98.78           C
ATOM    298  O   ASN A  39      -3.464   2.363  -0.504  1.00 98.35           O
ATOM    299 CB   ASN A  39      -3.110   0.201  -2.522  1.00 98.23           C
ATOM    300 CG   ASN A  39      -2.156  -0.482  -3.480  1.00 96.77           C
ATOM    301 OD1  ASN A  39      -1.119  -1.017  -3.081  1.00 90.88           O
ATOM    302 ND2  ASN A  39      -2.503  -0.470  -4.757  1.00 90.88           N
ATOM    303  N   LEU A  40      -5.113   2.926  -1.882  1.00 98.64           N
ATOM    304 CA   LEU A  40      -5.921   3.550  -0.847  1.00 98.60           C
ATOM    305  C   LEU A  40      -6.996   2.565  -0.388  1.00 98.52           C
ATOM    306  O   LEU A  40      -7.732   2.025  -1.215  1.00 97.68           O
ATOM    307 CB   LEU A  40      -6.578   4.828  -1.368  1.00 98.48           C
ATOM    308 CG   LEU A  40      -5.635   5.905  -1.923  1.00 97.81           C
ATOM    309 CD1  LEU A  40      -6.436   7.120  -2.379  1.00 97.21           C
ATOM    310 CD2  LEU A  40      -4.607   6.303  -0.889  1.00 97.01           C
ATOM    311  N   TYR A  41      -7.066   2.341   0.925  1.00 98.50           N
ATOM    312 CA   TYR A  41      -8.020   1.392   1.459  1.00 98.49           C
ATOM    313  C   TYR A  41      -9.343   2.055   1.835  1.00 98.32           C
ATOM    314  O   TYR A  41      -9.365   3.173   2.340  1.00 97.47           O
ATOM    315 CB   TYR A  41      -7.439   0.678   2.681  1.00 98.15           C
ATOM    316 CG   TYR A  41      -6.198  -0.121   2.363  1.00 97.94           C
ATOM    317 CD1  TYR A  41      -6.175  -1.017   1.303  1.00 96.80           C
ATOM    318 CD2  TYR A  41      -5.042   0.017   3.126  1.00 96.88           C
ATOM    319 CE1  TYR A  41      -5.037  -1.750   1.004  1.00 96.18           C
ATOM    320 CE2  TYR A  41      -3.906  -0.714   2.839  1.00 96.15           C
ATOM    321 CZ   TYR A  41      -3.904  -1.595   1.782  1.00 96.30           C
ATOM    322 OH   TYR A  41      -2.774  -2.322   1.486  1.00 94.63           O
ATOM    323  N   THR A  42     -10.430   1.343   1.582  1.00 98.08           N
ATOM    324 CA   THR A  42     -11.758   1.826   1.908  1.00 97.75           C
ATOM    325  C   THR A  42     -12.428   0.902   2.910  1.00 97.64           C
ATOM    326  O   THR A  42     -12.097  -0.281   3.001  1.00 96.53           O
ATOM    327 CB   THR A  42     -12.658   1.919   0.660  1.00 96.65           C
ATOM    328 OG1  THR A  42     -12.786   0.627   0.064  1.00 91.09           O
ATOM    329 CG2  THR A  42     -12.062   2.878  -0.363  1.00 90.10           C
ATOM    330  N   ASP A  43     -13.354   1.450   3.682  1.00 95.96           N
ATOM    331 CA   ASP A  43     -14.123   0.664   4.623  1.00 95.70           C
ATOM    332  C   ASP A  43     -15.204  -0.092   3.855  1.00 95.59           C
ATOM    333  O   ASP A  43     -15.971   0.502   3.104  1.00 93.99           O
ATOM    334 CB   ASP A  43     -14.766   1.561   5.680  1.00 95.00           C
ATOM    335 CG   ASP A  43     -15.520   0.772   6.735  1.00 93.16           C
ATOM    336 OD1  ASP A  43     -14.872   0.064   7.516  1.00 89.29           O
ATOM    337 OD2  ASP A  43     -16.753   0.877   6.774  1.00 88.22           O
ATOM    338  N   ARG A  44     -15.246  -1.406   4.042  1.00 94.79           N
ATOM    339 CA   ARG A  44     -16.185  -2.232   3.291  1.00 93.96           C
ATOM    340  C   ARG A  44     -17.641  -1.937   3.640  1.00 94.66           C
ATOM    341  O   ARG A  44     -18.528  -2.095   2.802  1.00 92.44           O
ATOM    342 CB   ARG A  44     -15.888  -3.718   3.530  1.00 91.28           C
ATOM    343 CG   ARG A  44     -14.583  -4.180   2.903  1.00 82.57           C
ATOM    344 CD   ARG A  44     -14.366  -5.663   3.108  1.00 79.93           C
ATOM    345 NE   ARG A  44     -13.154  -6.146   2.446  1.00 73.13           N
ATOM    346 CZ   ARG A  44     -12.733  -7.399   2.473  1.00 69.57           C
ATOM    347 NH1  ARG A  44     -13.408  -8.327   3.127  1.00 64.75           N
ATOM    348 NH2  ARG A  44     -11.612  -7.743   1.834  1.00 61.55           N
ATOM    349  N   GLU A  45     -17.876  -1.497   4.858  1.00 94.11           N
ATOM    350 CA   GLU A  45     -19.239  -1.217   5.293  1.00 94.23           C
ATOM    351  C   GLU A  45     -19.783   0.068   4.684  1.00 94.78           C
ATOM    352  O   GLU A  45     -20.920   0.109   4.203  1.00 92.67           O
ATOM    353 CB   GLU A  45     -19.298  -1.135   6.822  1.00 93.35           C
ATOM    354 CG   GLU A  45     -18.992  -2.448   7.523  1.00 86.49           C
ATOM    355 CD   GLU A  45     -20.003  -3.535   7.193  1.00 81.45           C
ATOM    356 OE1  GLU A  45     -21.216  -3.251   7.213  1.00 75.88           O
ATOM    357 OE2  GLU A  45     -19.578  -4.670   6.913  1.00 76.14           O
ATOM    358  N   THR A  46     -18.975   1.123   4.692  1.00 95.69           N
ATOM    359 CA   THR A  46     -19.416   2.425   4.206  1.00 95.02           C
ATOM    360  C   THR A  46     -18.960   2.720   2.786  1.00 94.83           C
ATOM    361  O   THR A  46     -19.571   3.529   2.089  1.00 92.29           O
ATOM    362 CB   THR A  46     -18.910   3.545   5.123  1.00 94.20           C
ATOM    363 OG1  THR A  46     -17.485   3.610   5.056  1.00 91.34           O
ATOM    364 CG2  THR A  46     -19.335   3.295   6.561  1.00 89.81           C
ATOM    365  N   GLY A  47     -17.872   2.081   2.367  1.00 94.74           N
ATOM    366 CA   GLY A  47     -17.326   2.343   1.046  1.00 94.17           C
ATOM    367  C   GLY A  47     -16.501   3.610   1.003  1.00 95.30           C
ATOM    368  O   GLY A  47     -16.037   4.021  -0.060  1.00 93.27           O
ATOM    369  N   LYS A  48     -16.305   4.237   2.154  1.00 96.36           N
ATOM    370 CA   LYS A  48     -15.536   5.463   2.250  1.00 96.85           C
ATOM    371  C   LYS A  48     -14.070   5.169   2.553  1.00 97.37           C
ATOM    372  O   LYS A  48     -13.730   4.109   3.081  1.00 96.57           O
ATOM    373 CB   LYS A  48     -16.112   6.373   3.335  1.00 96.16           C
ATOM    374 CG   LYS A  48     -17.574   6.734   3.155  1.00 91.55           C
ATOM    375 CD   LYS A  48     -17.781   7.634   1.959  1.00 86.47           C
ATOM    376 CE   LYS A  48     -19.232   8.075   1.842  1.00 79.56           C
ATOM    377 NZ   LYS A  48     -19.691   8.865   3.012  1.00 71.67           N
ATOM    378  N   LEU A  49     -13.188   6.108   2.215  1.00 97.76           N
ATOM    379 CA   LEU A  49     -11.762   5.954   2.483  1.00 98.01           C
ATOM    380  C   LEU A  49     -11.496   5.898   3.985  1.00 97.98           C
ATOM    381  O   LEU A  49     -12.086   6.652   4.756  1.00 96.94           O
ATOM    382 CB   LEU A  49     -10.979   7.100   1.856  1.00 97.75           C
ATOM    383 CG   LEU A  49     -10.916   7.094   0.329  1.00 97.06           C
ATOM    384 CD1  LEU A  49     -10.342   8.406  -0.190  1.00 95.55           C
ATOM    385 CD2  LEU A  49     -10.077   5.928  -0.162  1.00 95.15           C
ATOM    386  N   LYS A  50     -10.583   5.004   4.404  1.00 97.93           N
ATOM    387 CA   LYS A  50     -10.244   4.847   5.808  1.00 97.64           C
ATOM    388  C   LYS A  50      -9.041   5.693   6.217  1.00 98.06           C
ATOM    389  O   LYS A  50      -8.703   5.762   7.391  1.00 96.28           O
ATOM    390 CB   LYS A  50      -9.949   3.380   6.137  1.00 95.60           C
ATOM    391 CG   LYS A  50     -11.080   2.420   5.841  1.00 89.82           C
ATOM    392 CD   LYS A  50     -10.899   1.115   6.595  1.00 88.67           C
ATOM    393 CE   LYS A  50      -9.557   0.475   6.304  1.00 82.59           C
ATOM    394 NZ   LYS A  50      -9.348  -0.778   7.088  1.00 76.41           N
ATOM    395  N   GLY A  51      -8.406   6.319   5.242  1.00 98.16           N
ATOM    396 CA   GLY A  51      -7.202   7.083   5.531  1.00 98.33           C
ATOM    397  C   GLY A  51      -5.992   6.184   5.695  1.00 98.66           C
ATOM    398  O   GLY A  51      -5.021   6.555   6.354  1.00 98.27           O
ATOM    399  N   GLU A  52      -6.048   5.010   5.102  1.00 98.65           N
ATOM    400 CA   GLU A  52      -4.958   4.050   5.153  1.00 98.60           C
ATOM    401  C   GLU A  52      -4.508   3.729   3.734  1.00 98.74           C
ATOM    402  O   GLU A  52      -5.320   3.715   2.808  1.00 98.44           O
ATOM    403 CB   GLU A  52      -5.385   2.765   5.863  1.00 98.13           C
ATOM    404 CG   GLU A  52      -5.867   2.986   7.290  1.00 96.54           C
ATOM    405 CD   GLU A  52      -6.327   1.704   7.963  1.00 95.80           C
ATOM    406 OE1  GLU A  52      -6.402   0.666   7.278  1.00 93.37           O
ATOM    407 OE2  GLU A  52      -6.612   1.750   9.172  1.00 91.98           O
ATOM    408  N   ALA A  53      -3.210   3.489   3.565  1.00 98.84           N
ATOM    409 CA   ALA A  53      -2.680   3.237   2.234  1.00 98.87           C
ATOM    410  C   ALA A  53      -1.353   2.497   2.277  1.00 98.87           C
ATOM    411  O   ALA A  53      -0.679   2.472   3.303  1.00 98.77           O
ATOM    412 CB   ALA A  53      -2.491   4.554   1.483  1.00 98.69           C
ATOM    413  N   THR A  54      -0.993   1.880   1.161  1.00 98.88           N
ATOM    414 CA   THR A  54       0.330   1.317   0.992  1.00 98.82           C
ATOM    415  C   THR A  54       1.030   2.113  -0.102  1.00 98.80           C
ATOM    416  O   THR A  54       0.401   2.533  -1.076  1.00 98.71           O
ATOM    417 CB   THR A  54       0.317  -0.168   0.601  1.00 98.60           C
ATOM    418 OG1  THR A  54      -0.503  -0.371  -0.547  1.00 96.70           O
ATOM    419 CG2  THR A  54      -0.183  -1.022   1.759  1.00 96.84           C
ATOM    420  N   VAL A  55       2.329   2.330   0.091  1.00 98.99           N
ATOM    421 CA   VAL A  55       3.142   3.055  -0.879  1.00 98.90           C
ATOM    422  C   VAL A  55       4.370   2.215  -1.186  1.00 98.98           C
ATOM    423  O   VAL A  55       5.095   1.815  -0.272  1.00 98.85           O
ATOM    424 CB   VAL A  55       3.574   4.431  -0.334  1.00 98.90           C
ATOM    425 CG1  VAL A  55       4.421   5.162  -1.357  1.00 98.62           C
ATOM    426 CG2  VAL A  55       2.353   5.263   0.041  1.00 98.66           C
ATOM    427  N   SER A  56       4.599   1.935  -2.454  1.00 98.84           N
ATOM    428 CA   SER A  56       5.740   1.129  -2.865  1.00 98.83           C
ATOM    429  C   SER A  56       6.826   2.001  -3.489  1.00 98.82           C
ATOM    430  O   SER A  56       6.548   2.822  -4.362  1.00 98.55           O
ATOM    431 CB   SER A  56       5.314   0.042  -3.853  1.00 98.40           C
ATOM    432 OG   SER A  56       4.422  -0.867  -3.260  1.00 95.09           O
ATOM    433  N   PHE A  57       8.058   1.816  -3.034  1.00 98.87           N
ATOM    434 CA   PHE A  57       9.197   2.555  -3.558  1.00 98.88           C
ATOM    435  C   PHE A  57      10.015   1.686  -4.508  1.00 98.74           C
ATOM    436  O   PHE A  57       9.881   0.460  -4.514  1.00 98.42           O
ATOM    437 CB   PHE A  57      10.078   3.053  -2.409  1.00 98.88           C
ATOM    438 CG   PHE A  57       9.424   4.102  -1.557  1.00 98.91           C
ATOM    439 CD1  PHE A  57       9.525   5.445  -1.886  1.00 98.83           C
ATOM    440 CD2  PHE A  57       8.706   3.751  -0.420  1.00 98.83           C
ATOM    441 CE1  PHE A  57       8.923   6.422  -1.106  1.00 98.79           C
ATOM    442 CE2  PHE A  57       8.095   4.715   0.365  1.00 98.79           C
ATOM    443 CZ   PHE A  57       8.208   6.050   0.024  1.00 98.82           C
ATOM    444  N   ASP A  58      10.865   2.336  -5.305  1.00 98.36           N
ATOM    445 CA   ASP A  58      11.710   1.616  -6.251  1.00 98.00           C
ATOM    446  C   ASP A  58      12.717   0.720  -5.546  1.00 97.81           C
ATOM    447  O   ASP A  58      13.082  -0.334  -6.067  1.00 93.72           O
ATOM    448 CB   ASP A  58      12.452   2.591  -7.161  1.00 96.80           C
ATOM    449 CG   ASP A  58      11.620   3.026  -8.350  1.00 93.08           C
ATOM    450 OD1  ASP A  58      10.554   2.435  -8.592  1.00 90.16           O
ATOM    451 OD2  ASP A  58      12.045   3.970  -9.058  1.00 87.66           O
ATOM    452  N   ASP A  59      13.174   1.140  -4.347  1.00 97.68           N
ATOM    453 CA   ASP A  59      14.180   0.381  -3.621  1.00 97.53           C
ATOM    454  C   ASP A  59      13.909   0.364  -2.123  1.00 98.19           C
ATOM    455  O   ASP A  59      13.316   1.302  -1.582  1.00 97.52           O
ATOM    456 CB   ASP A  59      15.571   0.950  -3.899  1.00 95.42           C
ATOM    457 CG   ASP A  59      15.571   2.455  -4.021  1.00 92.00           C
ATOM    458 OD1  ASP A  59      15.464   2.956  -5.154  1.00 85.10           O
ATOM    459 OD2  ASP A  59      15.688   3.135  -2.982  1.00 85.24           O
ATOM    460  N   PRO A  60      14.346  -0.698  -1.425  1.00 98.04           N
ATOM    461 CA   PRO A  60      14.132  -0.850   0.019  1.00 97.98           C
ATOM    462  C   PRO A  60      14.653   0.299   0.881  1.00 98.35           C
ATOM    463  O   PRO A  60      13.982   0.668   1.853  1.00 98.02           O
ATOM    464 CB   PRO A  60      14.854  -2.163   0.345  1.00 96.65           C
ATOM    465 CG   PRO A  60      14.789  -2.932  -0.929  1.00 93.39           C
ATOM    466 CD   PRO A  60      14.966  -1.889  -2.007  1.00 96.65           C
ATOM    467  N   PRO A  61      15.825   0.880   0.582  1.00 98.26           N
ATOM    468 CA   PRO A  61      16.313   1.988   1.417  1.00 98.41           C
ATOM    469  C   PRO A  61      15.335   3.154   1.509  1.00 98.62           C
ATOM    470  O   PRO A  61      15.225   3.776   2.570  1.00 98.51           O
ATOM    471 CB   PRO A  61      17.614   2.404   0.730  1.00 97.87           C
ATOM    472 CG   PRO A  61      18.093   1.149   0.086  1.00 95.28           C
ATOM    473 CD   PRO A  61      16.834   0.487  -0.420  1.00 97.54           C
ATOM    474  N   SER A  62      14.635   3.451   0.427  1.00 98.87           N
ATOM    475 CA   SER A  62      13.670   4.540   0.437  1.00 98.89           C
ATOM    476  C   SER A  62      12.502   4.243   1.371  1.00 98.82           C
ATOM    477  O   SER A  62      12.007   5.126   2.071  1.00 98.82           O
ATOM    478 CB   SER A  62      13.142   4.807  -0.976  1.00 98.69           C
ATOM    479 OG   SER A  62      14.178   5.265  -1.820  1.00 97.31           O
ATOM    480  N   ALA A  63      12.060   2.990   1.397  1.00 98.80           N
ATOM    481 CA   ALA A  63      10.963   2.589   2.257  1.00 98.89           C
ATOM    482  C   ALA A  63      11.350   2.741   3.727  1.00 98.87           C
ATOM    483  O   ALA A  63      10.566   3.236   4.541  1.00 98.77           O
ATOM    484 CB   ALA A  63      10.552   1.151   1.967  1.00 98.65           C
ATOM    485  N   LYS A  64      12.567   2.327   4.073  1.00 98.84           N
ATOM    486 CA   LYS A  64      13.029   2.445   5.450  1.00 98.73           C
ATOM    487  C   LYS A  64      13.195   3.910   5.839  1.00 98.88           C
ATOM    488  O   LYS A  64      12.868   4.303   6.963  1.00 98.71           O
ATOM    489 CB   LYS A  64      14.354   1.704   5.648  1.00 98.44           C
ATOM    490 CG   LYS A  64      14.765   1.608   7.105  1.00 95.19           C
ATOM    491 CD   LYS A  64      16.102   0.906   7.280  1.00 89.38           C
ATOM    492 CE   LYS A  64      16.373   0.652   8.757  1.00 85.96           C
ATOM    493 NZ   LYS A  64      16.241   1.882   9.586  1.00 77.99           N
ATOM    494  N   ALA A  65      13.697   4.713   4.917  1.00 98.88           N
ATOM    495 CA   ALA A  65      13.863   6.138   5.177  1.00 98.85           C
ATOM    496  C   ALA A  65      12.515   6.805   5.422  1.00 98.95           C
ATOM    497  O   ALA A  65      12.390   7.688   6.269  1.00 98.79           O
ATOM    498 CB   ALA A  65      14.577   6.806   4.007  1.00 98.69           C
ATOM    499  N   ALA A  66      11.502   6.380   4.687  1.00 98.95           N
ATOM    500 CA   ALA A  66      10.160   6.925   4.846  1.00 98.96           C
ATOM    501  C   ALA A  66       9.628   6.653   6.251  1.00 98.91           C
ATOM    502  O   ALA A  66       9.009   7.521   6.867  1.00 98.85           O
ATOM    503 CB   ALA A  66       9.214   6.331   3.805  1.00 98.88           C
ATOM    504  N   ILE A  67       9.872   5.450   6.755  1.00 98.93           N
ATOM    505 CA   ILE A  67       9.434   5.098   8.103  1.00 98.95           C
ATOM    506  C   ILE A  67      10.195   5.913   9.142  1.00 98.94           C
ATOM    507  O   ILE A  67       9.592   6.466  10.069  1.00 98.77           O
ATOM    508 CB   ILE A  67       9.638   3.596   8.372  1.00 98.79           C
ATOM    509 CG1  ILE A  67       8.742   2.777   7.430  1.00 98.15           C
ATOM    510 CG2  ILE A  67       9.343   3.259   9.821  1.00 98.21           C
ATOM    511 CD1  ILE A  67       9.015   1.287   7.466  1.00 95.63           C
ATOM    512  N   ASP A  68      11.508   5.996   8.981  1.00 98.95           N
ATOM    513 CA   ASP A  68      12.350   6.705   9.946  1.00 98.88           C
ATOM    514  C   ASP A  68      11.994   8.183  10.063  1.00 98.85           C
ATOM    515  O   ASP A  68      12.050   8.749  11.155  1.00 98.49           O
ATOM    516 CB   ASP A  68      13.826   6.558   9.567  1.00 98.62           C
ATOM    517 CG   ASP A  68      14.337   5.136   9.739  1.00 97.17           C
ATOM    518 OD1  ASP A  68      13.712   4.364  10.482  1.00 95.11           O
ATOM    519 OD2  ASP A  68      15.368   4.792   9.121  1.00 94.64           O
ATOM    520  N   TRP A  69      11.633   8.812   8.953  1.00 98.90           N
ATOM    521 CA   TRP A  69      11.330  10.238   8.967  1.00 98.83           C
ATOM    522  C   TRP A  69       9.844  10.552   9.144  1.00 98.94           C
ATOM    523  O   TRP A  69       9.480  11.390   9.971  1.00 98.67           O
ATOM    524 CB   TRP A  69      11.839  10.912   7.689  1.00 98.73           C
ATOM    525 CG   TRP A  69      11.431  12.346   7.590  1.00 98.03           C
ATOM    526 CD1  TRP A  69      10.498  12.891   6.748  1.00 96.47           C
ATOM    527 CD2  TRP A  69      11.915  13.441   8.399  1.00 97.16           C
ATOM    528 NE1  TRP A  69      10.381  14.233   6.966  1.00 95.25           N
ATOM    529 CE2  TRP A  69      11.227  14.604   7.974  1.00 96.44           C
ATOM    530 CE3  TRP A  69      12.852  13.542   9.423  1.00 95.20           C
ATOM    531 CZ2  TRP A  69      11.468  15.859   8.555  1.00 94.70           C
ATOM    532 CZ3  TRP A  69      13.083  14.795   9.997  1.00 92.95           C
ATOM    533 CH2  TRP A  69      12.387  15.927   9.564  1.00 92.97           C
ATOM    534  N   PHE A  70       8.989   9.904   8.363  1.00 98.90           N
ATOM    535 CA   PHE A  70       7.577  10.262   8.336  1.00 98.94           C
ATOM    536  C   PHE A  70       6.714   9.698   9.460  1.00 98.90           C
ATOM    537  O   PHE A  70       5.633  10.226   9.714  1.00 98.69           O
ATOM    538 CB   PHE A  70       6.963   9.876   6.985  1.00 98.86           C
ATOM    539 CG   PHE A  70       7.344  10.799   5.869  1.00 98.75           C
ATOM    540 CD1  PHE A  70       7.012  12.147   5.915  1.00 98.20           C
ATOM    541 CD2  PHE A  70       8.025  10.326   4.757  1.00 98.23           C
ATOM    542 CE1  PHE A  70       7.355  13.011   4.881  1.00 97.66           C
ATOM    543 CE2  PHE A  70       8.368  11.175   3.718  1.00 97.66           C
ATOM    544 CZ   PHE A  70       8.037  12.521   3.779  1.00 97.64           C
ATOM    545  N   ASP A  71       7.159   8.641  10.132  1.00 98.87           N
ATOM    546 CA   ASP A  71       6.360   8.065  11.213  1.00 98.87           C
ATOM    547  C   ASP A  71       6.162   9.099  12.313  1.00 98.81           C
ATOM    548  O   ASP A  71       7.118   9.606  12.889  1.00 98.43           O
ATOM    549 CB   ASP A  71       7.026   6.812  11.782  1.00 98.79           C
ATOM    550 CG   ASP A  71       6.153   6.092  12.792  1.00 98.57           C
ATOM    551 OD1  ASP A  71       4.927   6.036  12.584  1.00 97.51           O
ATOM    552 OD2  ASP A  71       6.693   5.571  13.784  1.00 97.10           O
ATOM    553  N   GLY A  72       4.903   9.414  12.597  1.00 98.74           N
ATOM    554 CA   GLY A  72       4.583  10.385  13.618  1.00 98.67           C
ATOM    555  C   GLY A  72       4.436  11.803  13.092  1.00 98.74           C
ATOM    556  O   GLY A  72       4.001  12.694  13.829  1.00 97.71           O
ATOM    557  N   LYS A  73       4.780  12.026  11.836  1.00 98.85           N
ATOM    558 CA   LYS A  73       4.641  13.345  11.236  1.00 98.70           C
ATOM    559  C   LYS A  73       3.189  13.579  10.819  1.00 98.75           C
ATOM    560  O   LYS A  73       2.339  12.711  10.976  1.00 98.35           O
ATOM    561 CB   LYS A  73       5.565  13.483  10.020  1.00 98.38           C
ATOM    562 CG   LYS A  73       7.042  13.356  10.341  1.00 95.45           C
ATOM    563 CD   LYS A  73       7.541  14.525  11.158  1.00 91.13           C
ATOM    564 CE   LYS A  73       9.036  14.411  11.420  1.00 87.70           C
ATOM    565 NZ   LYS A  73       9.565  15.574  12.186  1.00 78.84           N
ATOM    566  N   GLU A  74       2.913  14.767  10.293  1.00 98.51           N
ATOM    567 CA   GLU A  74       1.562  15.113   9.899  1.00 98.47           C
ATOM    568  C   GLU A  74       1.390  15.152   8.387  1.00 98.58           C
ATOM    569  O   GLU A  74       2.272  15.608   7.658  1.00 97.91           O
ATOM    570 CB   GLU A  74       1.148  16.461  10.496  1.00 97.27           C
ATOM    571 CG   GLU A  74       1.023  16.452  12.007  1.00 89.93           C
ATOM    572 CD   GLU A  74       0.477  17.755  12.560  1.00 86.80           C
ATOM    573 OE1  GLU A  74       0.350  18.720  11.779  1.00 81.42           O
ATOM    574 OE2  GLU A  74       0.187  17.814  13.770  1.00 79.18           O
ATOM    575  N   PHE A  75       0.248  14.677   7.929  1.00 98.61           N
ATOM    576 CA   PHE A  75      -0.136  14.714   6.528  1.00 98.61           C
ATOM    577  C   PHE A  75      -1.399  15.564   6.441  1.00 98.55           C
ATOM    578  O   PHE A  75      -2.467  15.120   6.841  1.00 97.24           O
ATOM    579 CB   PHE A  75      -0.398  13.301   6.004  1.00 98.60           C
ATOM    580 CG   PHE A  75      -0.852  13.256   4.569  1.00 98.65           C
ATOM    581 CD1  PHE A  75       0.073  13.250   3.534  1.00 98.17           C
ATOM    582 CD2  PHE A  75      -2.197  13.208   4.252  1.00 98.16           C
ATOM    583 CE1  PHE A  75      -0.337  13.209   2.212  1.00 97.85           C
ATOM    584 CE2  PHE A  75      -2.621  13.165   2.933  1.00 97.90           C
ATOM    585 CZ   PHE A  75      -1.688  13.161   1.910  1.00 98.06           C
ATOM    586  N   SER A  76      -1.241  16.773   5.946  1.00 98.08           N
ATOM    587 CA   SER A  76      -2.361  17.705   5.860  1.00 97.41           C
ATOM    588  C   SER A  76      -3.026  17.923   7.219  1.00 97.62           C
ATOM    589  O   SER A  76      -4.257  17.979   7.322  1.00 95.11           O
ATOM    590 CB   SER A  76      -3.400  17.220   4.836  1.00 95.66           C
ATOM    591 OG   SER A  76      -2.848  17.143   3.535  1.00 88.02           O
ATOM    592  N   GLY A  77      -2.206  18.022   8.266  1.00 97.05           N
ATOM    593 CA   GLY A  77      -2.722  18.246   9.603  1.00 96.88           C
ATOM    594  C   GLY A  77      -3.093  16.988  10.361  1.00 97.29           C
ATOM    595  O   GLY A  77      -3.440  17.049  11.537  1.00 94.92           O
ATOM    596  N   ASN A  78      -3.024  15.841   9.700  1.00 97.91           N
ATOM    597 CA   ASN A  78      -3.355  14.569  10.334  1.00 97.77           C
ATOM    598  C   ASN A  78      -2.089  13.810  10.721  1.00 98.35           C
ATOM    599  O   ASN A  78      -1.237  13.562   9.867  1.00 97.71           O
ATOM    600 CB   ASN A  78      -4.190  13.699   9.387  1.00 96.21           C
ATOM    601 CG   ASN A  78      -5.443  14.403   8.907  1.00 93.96           C
ATOM    602 OD1  ASN A  78      -5.614  14.659   7.715  1.00 87.63           O
ATOM    603 ND2  ASN A  78      -6.329  14.712   9.834  1.00 86.16           N
ATOM    604  N   PRO A  79      -1.946  13.431  11.997  1.00 98.33           N
ATOM    605 CA   PRO A  79      -0.781  12.642  12.408  1.00 98.39           C
ATOM    606  C   PRO A  79      -0.855  11.244  11.797  1.00 98.43           C
ATOM    607  O   PRO A  79      -1.884  10.575  11.910  1.00 97.23           O
ATOM    608 CB   PRO A  79      -0.904  12.596  13.932  1.00 97.31           C
ATOM    609 CG   PRO A  79      -2.370  12.747  14.185  1.00 93.81           C
ATOM    610 CD   PRO A  79      -2.853  13.700  13.122  1.00 97.32           C
ATOM    611  N   ILE A  80       0.216  10.815  11.151  1.00 98.87           N
ATOM    612 CA   ILE A  80       0.211   9.520  10.484  1.00 98.87           C
ATOM    613  C   ILE A  80       1.142   8.525  11.167  1.00 98.85           C
ATOM    614  O   ILE A  80       2.082   8.900  11.865  1.00 98.67           O
ATOM    615 CB   ILE A  80       0.617   9.637   9.001  1.00 98.71           C
ATOM    616 CG1  ILE A  80       2.026  10.226   8.870  1.00 97.87           C
ATOM    617 CG2  ILE A  80      -0.392  10.492   8.256  1.00 97.26           C
ATOM    618 CD1  ILE A  80       2.563  10.242   7.459  1.00 96.82           C
ATOM    619  N   LYS A  81       0.852   7.258  10.956  1.00 98.88           N
ATOM    620 CA   LYS A  81       1.670   6.173  11.457  1.00 98.76           C
ATOM    621  C   LYS A  81       2.214   5.425  10.247  1.00 98.84           C
ATOM    622  O   LYS A  81       1.453   5.015   9.374  1.00 98.62           O
ATOM    623 CB   LYS A  81       0.844   5.236  12.347  1.00 98.31           C
ATOM    624 CG   LYS A  81       1.624   4.086  12.937  1.00 89.68           C
ATOM    625 CD   LYS A  81       0.729   3.227  13.836  1.00 84.69           C
ATOM    626 CE   LYS A  81       1.486   2.049  14.413  1.00 77.42           C
ATOM    627 NZ   LYS A  81       2.620   2.479  15.281  1.00 68.55           N
ATOM    628  N   VAL A  82       3.531   5.265  10.194  1.00 98.92           N
ATOM    629 CA   VAL A  82       4.169   4.626   9.052  1.00 98.99           C
ATOM    630  C   VAL A  82       4.944   3.389   9.495  1.00 98.96           C
ATOM    631  O   VAL A  82       5.741   3.456  10.427  1.00 98.68           O
ATOM    632 CB   VAL A  82       5.123   5.596   8.325  1.00 98.87           C
ATOM    633 CG1  VAL A  82       5.652   4.968   7.048  1.00 98.56           C
ATOM    634 CG2  VAL A  82       4.415   6.903   8.025  1.00 98.58           C
ATOM    635  N   SER A  83       4.716   2.278   8.822  1.00 98.82           N
ATOM    636 CA   SER A  83       5.389   1.027   9.142  1.00 98.74           C
ATOM    637  C   SER A  83       5.579   0.203   7.873  1.00 98.80           C
ATOM    638  O   SER A  83       5.078   0.568   6.812  1.00 98.58           O
ATOM    639 CB   SER A  83       4.560   0.228  10.158  1.00 98.19           C
ATOM    640 OG   SER A  83       3.278  -0.065   9.649  1.00 96.10           O
ATOM    641  N   PHE A  84       6.326  -0.890   7.987  1.00 98.66           N
ATOM    642 CA   PHE A  84       6.488  -1.771   6.843  1.00 98.54           C
ATOM    643  C   PHE A  84       5.173  -2.493   6.587  1.00 98.60           C
ATOM    644  O   PHE A  84       4.522  -2.962   7.521  1.00 98.12           O
ATOM    645 CB   PHE A  84       7.600  -2.784   7.079  1.00 98.09           C
ATOM    646 CG   PHE A  84       8.980  -2.232   6.848  1.00 95.37           C
ATOM    647 CD1  PHE A  84       9.401  -1.880   5.572  1.00 91.85           C
ATOM    648 CD2  PHE A  84       9.865  -2.069   7.909  1.00 91.01           C
ATOM    649 CE1  PHE A  84      10.675  -1.368   5.352  1.00 89.13           C
ATOM    650 CE2  PHE A  84      11.135  -1.560   7.694  1.00 88.42           C
ATOM    651 CZ   PHE A  84      11.542  -1.206   6.415  1.00 87.06           C
ATOM    652  N   ALA A  85       4.779  -2.578   5.324  1.00 98.47           N
ATOM    653 CA   ALA A  85       3.527  -3.224   4.968  1.00 98.30           C
ATOM    654  C   ALA A  85       3.607  -4.723   5.219  1.00 97.89           C
ATOM    655  O   ALA A  85       4.454  -5.415   4.655  1.00 94.57           O
ATOM    656 CB   ALA A  85       3.187  -2.951   3.512  1.00 97.97           C
ATOM    657  N   THR A  86       2.721  -5.210   6.083  1.00 96.71           N
ATOM    658 CA   THR A  86       2.671  -6.629   6.400  1.00 95.45           C
ATOM    659  C   THR A  86       1.427  -6.901   7.243  1.00 94.21           C
ATOM    660  O   THR A  86       0.931  -6.016   7.940  1.00 84.14           O
ATOM    661 CB   THR A  86       3.924  -7.094   7.169  1.00 92.65           C
ATOM    662 OG1  THR A  86       3.836  -8.505   7.414  1.00 86.92           O
ATOM    663 CG2  THR A  86       4.054  -6.366   8.501  1.00 85.91           C
ATOM    664  N   ARG A  87       0.938  -8.112   7.168  1.00 92.77           N
ATOM    665 CA   ARG A  87      -0.194  -8.502   7.984  1.00 89.62           C
ATOM    666  C   ARG A  87       0.271  -9.421   9.111  1.00 85.12           C
ATOM    667  O   ARG A  87       1.163 -10.251   8.892  1.00 76.74           O
ATOM    668 CB   ARG A  87      -1.265  -9.212   7.162  1.00 85.17           C
ATOM    669 CG   ARG A  87      -2.099  -8.297   6.299  1.00 78.55           C
ATOM    670 CD   ARG A  87      -3.247  -9.042   5.639  1.00 77.11           C
ATOM    671 NE   ARG A  87      -4.177  -8.139   4.967  1.00 74.62           N
ATOM    672 CZ   ARG A  87      -5.135  -7.460   5.593  1.00 73.17           C
ATOM    673 NH1  ARG A  87      -5.294  -7.595   6.900  1.00 67.77           N
ATOM    674 NH2  ARG A  87      -5.922  -6.670   4.924  1.00 65.91           N
ATOM    675 OXT  ARG A  87      -0.274  -9.349  10.215  1.00 71.81           O
HETATM  676 CHA  HEM B   1      13.397  17.904   6.324  1.00 96.12           C
HETATM  677 CHB  HEM B   1      14.142  13.266   5.387  1.00 96.83           C
HETATM  678 CHC  HEM B   1      17.224  13.009   9.088  1.00 96.85           C
HETATM  679 CHD  HEM B   1      16.684  17.722   9.826  1.00 94.88           C
HETATM  680 C1A  HEM B   1      13.305  16.689   5.729  1.00 96.09           C
HETATM  681 C2A  HEM B   1      12.474  16.357   4.632  1.00 95.54           C
HETATM  682 C3A  HEM B   1      12.683  15.043   4.364  1.00 94.83           C
HETATM  683 C4A  HEM B   1      13.660  14.544   5.305  1.00 96.14           C
HETATM  684 CMA  HEM B   1      12.009  14.232   3.258  1.00 92.76           C
HETATM  685 CAA  HEM B   1      11.499  17.306   3.898  1.00 93.83           C
HETATM  686 CBA  HEM B   1      10.354  17.635   4.820  1.00 90.29           C
HETATM  687 CGA  HEM B   1       9.442  18.721   4.264  1.00 87.37           C
HETATM  688 O1A  HEM B   1       9.910  19.515   3.435  1.00 80.54           O
HETATM  689 O2A  HEM B   1       8.267  18.791   4.690  1.00 80.37           O
HETATM  690 C1B  HEM B   1      15.029  12.763   6.331  1.00 97.13           C
HETATM  691 C2B  HEM B   1      15.457  11.394   6.449  1.00 96.92           C
HETATM  692 C3B  HEM B   1      16.325  11.334   7.506  1.00 97.17           C
HETATM  693 C4B  HEM B   1      16.441  12.657   8.038  1.00 97.25           C
HETATM  694 CMB  HEM B   1      14.990  10.262   5.531  1.00 95.61           C
HETATM  695 CAB  HEM B   1      17.055  10.127   8.085  1.00 94.82           C
HETATM  696 CBB  HEM B   1      16.453   8.891   8.150  1.00 91.70           C
HETATM  697 C1C  HEM B   1      17.363  14.263   9.609  1.00 96.99           C
HETATM  698 C2C  HEM B   1      18.202  14.618  10.728  1.00 95.85           C
HETATM  699 C3C  HEM B   1      18.046  15.962  10.932  1.00 94.53           C
HETATM  700 C4C  HEM B   1      17.123  16.441   9.957  1.00 95.91           C
HETATM  701 CMC  HEM B   1      19.103  13.651  11.530  1.00 92.00           C
HETATM  702 CAC  HEM B   1      18.724  16.833  12.017  1.00 82.53           C
HETATM  703 CBC  HEM B   1      20.002  17.273  11.854  1.00 77.70           C
HETATM  704 C1D  HEM B   1      15.723  18.171   8.970  1.00 95.91           C
HETATM  705 C2D  HEM B   1      15.189  19.518   8.983  1.00 93.96           C
HETATM  706 C3D  HEM B   1      14.214  19.565   7.960  1.00 95.44           C
HETATM  707 C4D  HEM B   1      14.192  18.255   7.363  1.00 96.81           C
HETATM  708 CMD  HEM B   1      15.593  20.657   9.916  1.00 87.16           C
HETATM  709 CAD  HEM B   1      13.269  20.725   7.632  1.00 90.80           C
HETATM  710 CBD  HEM B   1      12.141  20.655   8.645  1.00 87.35           C
HETATM  711 CGD  HEM B   1      10.798  21.055   8.119  1.00 83.24           C
HETATM  712 O1D  HEM B   1      10.720  21.570   6.995  1.00 76.21           O
HETATM  713 O2D  HEM B   1       9.807  20.872   8.856  1.00 76.75           O
HETATM  714 NA   HEM B   1      14.009  15.578   6.113  1.00 96.76           N
HETATM  715 NB   HEM B   1      15.639  13.478   7.298  1.00 97.02           N
HETATM  716 NC   HEM B   1      16.732  15.386   9.166  1.00 97.23           N
HETATM  717 ND   HEM B   1      15.104  17.455   7.997  1.00 96.87           N
HETATM  718 FE   HEM B   1      15.383  15.487   7.620  1.00 97.90          FE
HETATM  719  K     K C   1      -1.265  -8.650  -7.335  1.00 96.82           K
ATOM    720 OP3    A D   1     -14.365   3.936  -3.312  1.00 79.40           O
ATOM    721  P     A D   1     -13.723   2.940  -4.201  1.00 83.50           P
ATOM    722 OP1    A D   1     -14.665   2.307  -5.130  1.00 78.98           O
ATOM    723 OP2    A D   1     -12.896   2.037  -3.353  1.00 80.74           O
ATOM    724 O5'    A D   1     -12.654   3.709  -5.136  1.00 82.21           O
ATOM    725 C5'    A D   1     -13.063   4.785  -5.963  1.00 85.23           C
ATOM    726 C4'    A D   1     -12.019   5.149  -6.982  1.00 89.11           C
ATOM    727 O4'    A D   1     -10.812   5.591  -6.323  1.00 89.96           O
ATOM    728 C3'    A D   1     -11.538   4.019  -7.875  1.00 90.48           C
ATOM    729 O3'    A D   1     -12.439   3.730  -8.933  1.00 90.19           O
ATOM    730 C2'    A D   1     -10.215   4.566  -8.371  1.00 90.70           C
ATOM    731 O2'    A D   1     -10.405   5.535  -9.380  1.00 88.09           O
ATOM    732 C1'    A D   1      -9.687   5.243  -7.109  1.00 90.17           C
ATOM    733 N9     A D   1      -8.830   4.358  -6.339  1.00 90.78           N
ATOM    734 C8     A D   1      -9.091   3.740  -5.144  1.00 90.02           C
ATOM    735 N7     A D   1      -8.109   3.001  -4.705  1.00 89.89           N
ATOM    736 C5     A D   1      -7.117   3.141  -5.667  1.00 91.02           C
ATOM    737 C6     A D   1      -5.833   2.620  -5.801  1.00 90.78           C
ATOM    738 N6     A D   1      -5.267   1.798  -4.903  1.00 89.39           N
ATOM    739 N1     A D   1      -5.117   2.965  -6.884  1.00 89.23           N
ATOM    740 C2     A D   1      -5.662   3.786  -7.779  1.00 89.45           C
ATOM    741 N3     A D   1      -6.872   4.347  -7.779  1.00 90.23           N
ATOM    742 C4     A D   1      -7.556   3.978  -6.678  1.00 91.34           C
ATOM    743  P     A D   2     -12.503   2.300  -9.621  1.00 90.78           P
ATOM    744 OP1    A D   2     -13.569   2.326 -10.654  1.00 86.45           O
ATOM    745 OP2    A D   2     -12.533   1.291  -8.548  1.00 87.79           O
ATOM    746 O5'    A D   2     -11.090   2.175 -10.357  1.00 89.62           O
ATOM    747 C5'    A D   2     -10.740   3.107 -11.353  1.00 90.34           C
ATOM    748 C4'    A D   2      -9.392   2.790 -11.951  1.00 92.99           C
ATOM    749 O4'    A D   2      -8.327   3.037 -11.007  1.00 93.14           O
ATOM    750 C3'    A D   2      -9.150   1.353 -12.362  1.00 93.65           C
ATOM    751 O3'    A D   2      -9.834   1.023 -13.549  1.00 93.10           O
ATOM    752 C2'    A D   2      -7.633   1.342 -12.512  1.00 93.29           C
ATOM    753 O2'    A D   2      -7.229   1.902 -13.744  1.00 91.39           O
ATOM    754 C1'    A D   2      -7.196   2.271 -11.377  1.00 93.57           C
ATOM    755 N9     A D   2      -6.684   1.534 -10.217  1.00 93.99           N
ATOM    756 C8     A D   2      -7.339   1.127  -9.088  1.00 93.09           C
ATOM    757 N7     A D   2      -6.587   0.485  -8.234  1.00 92.68           N
ATOM    758 C5     A D   2      -5.334   0.467  -8.839  1.00 93.52           C
ATOM    759 C6     A D   2      -4.089  -0.063  -8.453  1.00 93.23           C
ATOM    760 N6     A D   2      -3.886  -0.710  -7.302  1.00 92.07           N
ATOM    761 N1     A D   2      -3.049   0.099  -9.292  1.00 92.29           N
ATOM    762 C2     A D   2      -3.242   0.748 -10.444  1.00 92.14           C
ATOM    763 N3     A D   2      -4.365   1.291 -10.919  1.00 92.89           N
ATOM    764 C4     A D   2      -5.388   1.115 -10.060  1.00 93.80           C
ATOM    765  P     G D   3      -9.878  -0.465 -14.068  1.00 94.51           P
ATOM    766 OP1    G D   3     -10.858  -0.556 -15.180  1.00 91.58           O
ATOM    767 OP2    G D   3      -9.987  -1.363 -12.899  1.00 91.65           O
ATOM    768 O5'    G D   3      -8.428  -0.631 -14.687  1.00 94.09           O
ATOM    769 C5'    G D   3      -7.740  -1.843 -14.578  1.00 94.98           C
ATOM    770 C4'    G D   3      -6.297  -1.639 -14.906  1.00 96.33           C
ATOM    771 O4'    G D   3      -5.608  -1.056 -13.777  1.00 96.43           O
ATOM    772 C3'    G D   3      -5.536  -2.913 -15.189  1.00 96.59           C
ATOM    773 O3'    G D   3      -5.735  -3.283 -16.550  1.00 96.49           O
ATOM    774 C2'    G D   3      -4.102  -2.524 -14.867  1.00 96.66           C
ATOM    775 O2'    G D   3      -3.508  -1.831 -15.952  1.00 96.32           O
ATOM    776 C1'    G D   3      -4.294  -1.537 -13.704  1.00 97.06           C
ATOM    777 N9     G D   3      -4.093  -2.132 -12.369  1.00 97.29           N
ATOM    778 C8     G D   3      -5.053  -2.314 -11.401  1.00 97.02           C
ATOM    779 N7     G D   3      -4.582  -2.826 -10.302  1.00 97.06           N
ATOM    780 C5     G D   3      -3.229  -2.982 -10.544  1.00 97.33           C
ATOM    781 C6     G D   3      -2.199  -3.486  -9.712  1.00 97.22           C
ATOM    782 O6     G D   3      -2.278  -3.904  -8.559  1.00 96.96           O
ATOM    783 N1     G D   3      -0.959  -3.460 -10.356  1.00 97.13           N
ATOM    784 C2     G D   3      -0.744  -3.017 -11.624  1.00 97.07           C
ATOM    785 N2     G D   3       0.524  -3.075 -12.073  1.00 96.97           N
ATOM    786 N3     G D   3      -1.696  -2.545 -12.418  1.00 97.30           N
ATOM    787 C4     G D   3      -2.905  -2.553 -11.811  1.00 97.39           C
ATOM    788  P     G D   4      -5.457  -4.755 -17.006  1.00 95.28           P
ATOM    789 OP1    G D   4      -6.009  -4.913 -18.372  1.00 92.95           O
ATOM    790 OP2    G D   4      -5.828  -5.699 -15.942  1.00 93.23           O
ATOM    791 O5'    G D   4      -3.866  -4.743 -17.132  1.00 94.86           O
ATOM    792 C5'    G D   4      -3.184  -5.939 -17.263  1.00 95.45           C
ATOM    793 C4'    G D   4      -1.714  -5.765 -17.065  1.00 96.55           C
ATOM    794 O4'    G D   4      -1.447  -4.955 -15.900  1.00 96.54           O
ATOM    795 C3'    G D   4      -1.005  -7.068 -16.792  1.00 96.79           C
ATOM    796 O3'    G D   4      -0.702  -7.714 -18.021  1.00 96.58           O
ATOM    797 C2'    G D   4       0.211  -6.641 -15.990  1.00 96.79           C
ATOM    798 O2'    G D   4       1.227  -6.143 -16.844  1.00 96.39           O
ATOM    799 C1'    G D   4      -0.365  -5.483 -15.172  1.00 97.18           C
ATOM    800 N9     G D   4      -0.851  -5.866 -13.843  1.00 97.38           N
ATOM    801 C8     G D   4      -2.153  -5.779 -13.405  1.00 97.13           C
ATOM    802 N7     G D   4      -2.316  -6.143 -12.170  1.00 97.19           N
ATOM    803 C5     G D   4      -1.038  -6.487 -11.746  1.00 97.43           C
ATOM    804 C6     G D   4      -0.599  -6.953 -10.478  1.00 97.32           C
ATOM    805 O6     G D   4      -1.256  -7.153  -9.449  1.00 97.06           O
ATOM    806 N1     G D   4       0.777  -7.185 -10.481  1.00 97.24           N
ATOM    807 C2     G D   4       1.611  -6.996 -11.550  1.00 97.21           C
ATOM    808 N2     G D   4       2.895  -7.282 -11.350  1.00 97.06           N
ATOM    809 N3     G D   4       1.200  -6.565 -12.728  1.00 97.40           N
ATOM    810 C4     G D   4      -0.127  -6.326 -12.755  1.00 97.48           C
ATOM    811  P     G D   5      -1.087  -9.226 -18.231  1.00 96.03           P
ATOM    812 OP1    G D   5      -1.172  -9.461 -19.692  1.00 94.49           O
ATOM    813 OP2    G D   5      -2.237  -9.555 -17.366  1.00 94.67           O
ATOM    814 O5'    G D   5       0.182  -9.977 -17.676  1.00 95.62           O
ATOM    815 C5'    G D   5       1.476  -9.478 -17.970  1.00 95.87           C
ATOM    816 C4'    G D   5       2.517 -10.194 -17.157  1.00 96.50           C
ATOM    817 O4'    G D   5       2.431  -9.750 -15.777  1.00 96.65           O
ATOM    818 C3'    G D   5       2.352 -11.708 -17.141  1.00 96.75           C
ATOM    819 O3'    G D   5       3.619 -12.339 -17.230  1.00 96.49           O
ATOM    820 C2'    G D   5       1.707 -11.989 -15.787  1.00 96.65           C
ATOM    821 O2'    G D   5       2.020 -13.249 -15.251  1.00 96.00           O
ATOM    822 C1'    G D   5       2.277 -10.863 -14.921  1.00 97.12           C
ATOM    823 N9     G D   5       1.388 -10.501 -13.820  1.00 97.24           N
ATOM    824 C8     G D   5       0.098 -10.048 -13.924  1.00 97.02           C
ATOM    825 N7     G D   5      -0.458  -9.844 -12.772  1.00 97.07           N
ATOM    826 C5     G D   5       0.511 -10.180 -11.845  1.00 97.32           C
ATOM    827 C6     G D   5       0.469 -10.168 -10.425  1.00 97.11           C
ATOM    828 O6     G D   5      -0.454  -9.844  -9.682  1.00 96.89           O
ATOM    829 N1     G D   5       1.684 -10.591  -9.881  1.00 97.07           N
ATOM    830 C2     G D   5       2.779 -10.979 -10.604  1.00 97.02           C
ATOM    831 N2     G D   5       3.849 -11.358  -9.901  1.00 96.92           N
ATOM    832 N3     G D   5       2.826 -10.998 -11.931  1.00 97.33           N
ATOM    833 C4     G D   5       1.661 -10.585 -12.475  1.00 97.43           C
ATOM    834  P     U D   6       4.019 -13.083 -18.525  1.00 92.78           P
ATOM    835 OP1    U D   6       3.015 -14.134 -18.755  1.00 90.85           O
ATOM    836 OP2    U D   6       5.451 -13.440 -18.421  1.00 91.46           O
ATOM    837 O5'    U D   6       3.856 -12.000 -19.677  1.00 91.01           O
ATOM    838 C5'    U D   6       4.881 -11.069 -19.975  1.00 90.96           C
ATOM    839 C4'    U D   6       4.493 -10.266 -21.185  1.00 92.23           C
ATOM    840 O4'    U D   6       3.393  -9.414 -20.823  1.00 91.66           O
ATOM    841 C3'    U D   6       5.592  -9.353 -21.712  1.00 92.26           C
ATOM    842 O3'    U D   6       6.052  -9.832 -22.960  1.00 91.10           O
ATOM    843 C2'    U D   6       4.942  -7.976 -21.849  1.00 90.40           C
ATOM    844 O2'    U D   6       5.065  -7.405 -23.131  1.00 86.96           O
ATOM    845 C1'    U D   6       3.469  -8.215 -21.535  1.00 90.68           C
ATOM    846 N1     U D   6       2.856  -7.147 -20.728  1.00 89.75           N
ATOM    847 C2     U D   6       1.667  -6.612 -21.162  1.00 86.16           C
ATOM    848 O2     U D   6       1.101  -6.988 -22.177  1.00 81.84           O
ATOM    849 N3     U D   6       1.149  -5.616 -20.355  1.00 83.14           N
ATOM    850 C4     U D   6       1.707  -5.120 -19.196  1.00 82.93           C
ATOM    851 O4     U D   6       1.132  -4.224 -18.592  1.00 80.55           O
ATOM    852 C5     U D   6       2.958  -5.723 -18.829  1.00 82.35           C
ATOM    853 C6     U D   6       3.475  -6.699 -19.585  1.00 84.69           C
ATOM    854  P     U D   7       7.616 -10.117 -23.190  1.00 92.16           P
ATOM    855 OP1    U D   7       7.770 -10.578 -24.598  1.00 89.56           O
ATOM    856 OP2    U D   7       8.137 -10.929 -22.074  1.00 90.01           O
ATOM    857 O5'    U D   7       8.264  -8.655 -23.067  1.00 90.90           O
ATOM    858 C5'    U D   7       9.657  -8.496 -23.215  1.00 91.44           C
ATOM    859 C4'    U D   7      10.027  -7.041 -23.345  1.00 92.52           C
ATOM    860 O4'    U D   7       9.425  -6.497 -24.535  1.00 92.59           O
ATOM    861 C3'    U D   7       9.533  -6.142 -22.230  1.00 92.99           C
ATOM    862 O3'    U D   7      10.421  -6.182 -21.122  1.00 92.27           O
ATOM    863 C2'    U D   7       9.498  -4.772 -22.897  1.00 91.95           C
ATOM    864 O2'    U D   7      10.754  -4.130 -22.849  1.00 88.86           O
ATOM    865 C1'    U D   7       9.171  -5.116 -24.359  1.00 91.63           C
ATOM    866 N1     U D   7       7.788  -4.840 -24.763  1.00 90.96           N
ATOM    867 C2     U D   7       7.511  -3.577 -25.252  1.00 87.23           C
ATOM    868 O2     U D   7       8.359  -2.702 -25.335  1.00 83.70           O
ATOM    869 N3     U D   7       6.209  -3.369 -25.629  1.00 85.11           N
ATOM    870 C4     U D   7       5.179  -4.279 -25.576  1.00 84.45           C
ATOM    871 O4     U D   7       4.063  -3.941 -25.959  1.00 82.40           O
ATOM    872 C5     U D   7       5.543  -5.561 -25.072  1.00 83.56           C
ATOM    873 C6     U D   7       6.807  -5.791 -24.697  1.00 85.60           C
ATOM    874  P     A D   8       9.941  -6.581 -19.720  1.00 90.55           P
ATOM    875 OP1    A D   8      11.100  -6.531 -18.808  1.00 86.25           O
ATOM    876 OP2    A D   8       9.137  -7.819 -19.834  1.00 87.77           O
ATOM    877 O5'    A D   8       8.950  -5.403 -19.346  1.00 89.48           O
ATOM    878 C5'    A D   8       9.425  -4.075 -19.239  1.00 90.83           C
ATOM    879 C4'    A D   8       8.367  -3.179 -18.667  1.00 92.51           C
ATOM    880 O4'    A D   8       7.442  -2.776 -19.709  1.00 92.37           O
ATOM    881 C3'    A D   8       7.521  -3.822 -17.565  1.00 92.90           C
ATOM    882 O3'    A D   8       7.304  -2.865 -16.542  1.00 92.26           O
ATOM    883 C2'    A D   8       6.209  -4.130 -18.265  1.00 92.11           C
ATOM    884 O2'    A D   8       5.091  -4.158 -17.413  1.00 89.28           O
ATOM    885 C1'    A D   8       6.116  -2.981 -19.261  1.00 91.80           C
ATOM    886 N9     A D   8       5.257  -3.230 -20.400  1.00 91.64           N
ATOM    887 C8     A D   8       4.949  -4.416 -21.012  1.00 89.17           C
ATOM    888 N7     A D   8       4.118  -4.295 -22.019  1.00 88.21           N
ATOM    889 C5     A D   8       3.854  -2.930 -22.069  1.00 88.89           C
ATOM    890 C6     A D   8       3.048  -2.148 -22.912  1.00 87.58           C
ATOM    891 N6     A D   8       2.319  -2.654 -23.909  1.00 85.63           N
ATOM    892 N1     A D   8       3.015  -0.817 -22.689  1.00 86.07           N
ATOM    893 C2     A D   8       3.737  -0.314 -21.697  1.00 86.40           C
ATOM    894 N3     A D   8       4.533  -0.942 -20.831  1.00 88.38           N
ATOM    895 C4     A D   8       4.550  -2.269 -21.074  1.00 90.37           C
ATOM    896  P     G D   9       8.113  -2.932 -15.236  1.00 92.99           P
ATOM    897 OP1    G D   9       8.626  -1.573 -14.943  1.00 88.92           O
ATOM    898 OP2    G D   9       9.013  -4.086 -15.252  1.00 90.32           O
ATOM    899 O5'    G D   9       6.933  -3.226 -14.218  1.00 93.05           O
ATOM    900 C5'    G D   9       6.837  -4.474 -13.588  1.00 94.81           C
ATOM    901 C4'    G D   9       7.370  -4.377 -12.188  1.00 96.34           C
ATOM    902 O4'    G D   9       6.618  -3.371 -11.469  1.00 96.50           O
ATOM    903 C3'    G D   9       7.230  -5.635 -11.356  1.00 96.65           C
ATOM    904 O3'    G D   9       8.336  -6.518 -11.583  1.00 96.49           O
ATOM    905 C2'    G D   9       7.210  -5.078  -9.946  1.00 96.72           C
ATOM    906 O2'    G D   9       8.520  -4.790  -9.494  1.00 96.35           O
ATOM    907 C1'    G D   9       6.444  -3.761 -10.134  1.00 97.09           C
ATOM    908 N9     G D   9       5.011  -3.861  -9.856  1.00 97.32           N
ATOM    909 C8     G D   9       3.980  -3.715 -10.752  1.00 96.99           C
ATOM    910 N7     G D   9       2.798  -3.829 -10.206  1.00 97.07           N
ATOM    911 C5     G D   9       3.067  -4.056  -8.865  1.00 97.30           C
ATOM    912 C6     G D   9       2.173  -4.256  -7.771  1.00 97.17           C
ATOM    913 O6     G D   9       0.940  -4.269  -7.776  1.00 96.90           O
ATOM    914 N1     G D   9       2.872  -4.453  -6.577  1.00 97.08           N
ATOM    915 C2     G D   9       4.240  -4.455  -6.456  1.00 97.05           C
ATOM    916 N2     G D   9       4.729  -4.659  -5.234  1.00 97.02           N
ATOM    917 N3     G D   9       5.077  -4.268  -7.468  1.00 97.31           N
ATOM    918 C4     G D   9       4.418  -4.075  -8.635  1.00 97.39           C
ATOM    919  P     G D  10       8.114  -8.109 -11.525  1.00 96.12           P
ATOM    920 OP1    G D  10       9.338  -8.735 -12.089  1.00 94.14           O
ATOM    921 OP2    G D  10       6.795  -8.426 -12.109  1.00 94.91           O
ATOM    922 O5'    G D  10       8.060  -8.432  -9.972  1.00 95.82           O
ATOM    923 C5'    G D  10       9.182  -8.186  -9.140  1.00 96.41           C
ATOM    924 C4'    G D  10       8.816  -8.357  -7.691  1.00 97.25           C
ATOM    925 O4'    G D  10       7.803  -7.393  -7.332  1.00 97.24           O
ATOM    926 C3'    G D  10       8.209  -9.696  -7.323  1.00 97.49           C
ATOM    927 O3'    G D  10       9.202 -10.684  -7.099  1.00 97.22           O
ATOM    928 C2'    G D  10       7.419  -9.364  -6.067  1.00 97.41           C
ATOM    929 O2'    G D  10       8.273  -9.293  -4.934  1.00 97.05           O
ATOM    930 C1'    G D  10       6.920  -7.958  -6.383  1.00 97.70           C
ATOM    931 N9     G D  10       5.560  -7.918  -6.936  1.00 97.85           N
ATOM    932 C8     G D  10       5.202  -7.708  -8.239  1.00 97.63           C
ATOM    933 N7     G D  10       3.911  -7.690  -8.422  1.00 97.65           N
ATOM    934 C5     G D  10       3.384  -7.895  -7.157  1.00 97.85           C
ATOM    935 C6     G D  10       2.033  -7.960  -6.731  1.00 97.74           C
ATOM    936 O6     G D  10       1.006  -7.844  -7.405  1.00 97.53           O
ATOM    937 N1     G D  10       1.948  -8.187  -5.361  1.00 97.70           N
ATOM    938 C2     G D  10       3.021  -8.329  -4.522  1.00 97.65           C
ATOM    939 N2     G D  10       2.730  -8.547  -3.227  1.00 97.53           N
ATOM    940 N3     G D  10       4.271  -8.258  -4.905  1.00 97.83           N
ATOM    941 C4     G D  10       4.381  -8.041  -6.234  1.00 97.89           C
ATOM    942  P     G D  11       8.912 -12.239  -7.361  1.00 96.80           P
ATOM    943 OP1    G D  11      10.207 -12.959  -7.315  1.00 95.70           O
ATOM    944 OP2    G D  11       8.039 -12.370  -8.552  1.00 96.02           O
ATOM    945 O5'    G D  11       8.055 -12.666  -6.089  1.00 96.41           O
ATOM    946 C5'    G D  11       8.583 -12.492  -4.784  1.00 96.60           C
ATOM    947 C4'    G D  11       7.588 -12.922  -3.735  1.00 97.23           C
ATOM    948 O4'    G D  11       6.382 -12.123  -3.870  1.00 97.22           O
ATOM    949 C3'    G D  11       7.143 -14.379  -3.845  1.00 97.37           C
ATOM    950 O3'    G D  11       6.924 -14.912  -2.544  1.00 97.09           O
ATOM    951 C2'    G D  11       5.821 -14.283  -4.587  1.00 97.30           C
ATOM    952 O2'    G D  11       4.933 -15.352  -4.333  1.00 96.80           O
ATOM    953 C1'    G D  11       5.267 -12.966  -4.031  1.00 97.63           C
ATOM    954 N9     G D  11       4.308 -12.326  -4.935  1.00 97.73           N
ATOM    955 C8     G D  11       4.508 -11.984  -6.248  1.00 97.56           C
ATOM    956 N7     G D  11       3.465 -11.454  -6.801  1.00 97.57           N
ATOM    957 C5     G D  11       2.508 -11.432  -5.799  1.00 97.77           C
ATOM    958 C6     G D  11       1.171 -10.974  -5.815  1.00 97.63           C
ATOM    959 O6     G D  11       0.533 -10.475  -6.748  1.00 97.47           O
ATOM    960 N1     G D  11       0.550 -11.138  -4.572  1.00 97.61           N
ATOM    961 C2     G D  11       1.161 -11.686  -3.468  1.00 97.56           C
ATOM    962 N2     G D  11       0.403 -11.763  -2.365  1.00 97.43           N
ATOM    963 N3     G D  11       2.407 -12.121  -3.440  1.00 97.75           N
ATOM    964 C4     G D  11       3.016 -11.961  -4.640  1.00 97.85           C
ATOM    965  P     U D  12       7.925 -15.958  -1.915  1.00 93.68           P
ATOM    966 OP1    U D  12       7.793 -17.213  -2.681  1.00 91.60           O
ATOM    967 OP2    U D  12       7.721 -15.971  -0.447  1.00 92.11           O
ATOM    968 O5'    U D  12       9.352 -15.345  -2.210  1.00 92.07           O
ATOM    969 C5'    U D  12       9.956 -14.414  -1.317  1.00 91.83           C
ATOM    970 C4'    U D  12      11.390 -14.226  -1.712  1.00 93.00           C
ATOM    971 O4'    U D  12      11.433 -13.525  -2.970  1.00 92.53           O
ATOM    972 C3'    U D  12      12.218 -13.367  -0.775  1.00 92.99           C
ATOM    973 O3'    U D  12      12.785 -14.183   0.246  1.00 91.73           O
ATOM    974 C2'    U D  12      13.300 -12.766  -1.680  1.00 91.24           C
ATOM    975 O2'    U D  12      14.500 -13.535  -1.655  1.00 87.75           O
ATOM    976 C1'    U D  12      12.678 -12.876  -3.087  1.00 91.62           C
ATOM    977 N1     U D  12      12.481 -11.586  -3.771  1.00 90.91           N
ATOM    978 C2     U D  12      13.410 -11.226  -4.730  1.00 87.74           C
ATOM    979 O2     U D  12      14.366 -11.930  -5.012  1.00 83.33           O
ATOM    980 N3     U D  12      13.175 -10.021  -5.345  1.00 85.23           N
ATOM    981 C4     U D  12      12.131  -9.156  -5.103  1.00 85.19           C
ATOM    982 O4     U D  12      12.061  -8.111  -5.742  1.00 82.74           O
ATOM    983 C5     U D  12      11.223  -9.596  -4.091  1.00 84.22           C
ATOM    984 C6     U D  12      11.421 -10.763  -3.483  1.00 86.31           C
ATOM    985  P     U D  13      12.933 -13.687   1.784  1.00 88.10           P
ATOM    986 OP1    U D  13      14.338 -13.990   2.194  1.00 84.41           O
ATOM    987 OP2    U D  13      11.811 -14.139   2.599  1.00 85.55           O
ATOM    988 O5'    U D  13      12.816 -12.101   1.668  1.00 86.49           O
ATOM    989 C5'    U D  13      13.822 -11.260   2.180  1.00 87.06           C
ATOM    990 C4'    U D  13      13.474 -10.764   3.566  1.00 89.24           C
ATOM    991 O4'    U D  13      13.637 -11.844   4.522  1.00 89.14           O
ATOM    992 C3'    U D  13      14.366  -9.658   4.102  1.00 89.88           C
ATOM    993 O3'    U D  13      13.933  -8.394   3.645  1.00 88.70           O
ATOM    994 C2'    U D  13      14.221  -9.800   5.609  1.00 87.59           C
ATOM    995 O2'    U D  13      13.075  -9.140   6.081  1.00 82.77           O
ATOM    996 C1'    U D  13      14.027 -11.308   5.774  1.00 86.75           C
ATOM    997 N1     U D  13      15.244 -12.001   6.256  1.00 85.44           N
ATOM    998 C2     U D  13      15.481 -11.993   7.616  1.00 80.61           C
ATOM    999 O2     U D  13      14.747 -11.452   8.413  1.00 75.92           O
ATOM   1000 N3     U D  13      16.622 -12.647   8.010  1.00 77.51           N
ATOM   1001 C4     U D  13      17.535 -13.296   7.198  1.00 76.99           C
ATOM   1002 O4     U D  13      18.517 -13.847   7.703  1.00 74.53           O
ATOM   1003 C5     U D  13      17.219 -13.255   5.801  1.00 76.54           C
ATOM   1004 C6     U D  13      16.110 -12.626   5.387  1.00 79.06           C
ATOM   1005  P     A D  14      14.871  -7.485   2.810  1.00 92.10           P
ATOM   1006 OP1    A D  14      15.744  -8.357   1.994  1.00 87.64           O
ATOM   1007 OP2    A D  14      15.443  -6.498   3.733  1.00 89.54           O
ATOM   1008 O5'    A D  14      13.871  -6.737   1.825  1.00 91.27           O
ATOM   1009 C5'    A D  14      12.829  -5.906   2.317  1.00 92.39           C
ATOM   1010 C4'    A D  14      11.660  -5.894   1.369  1.00 94.20           C
ATOM   1011 O4'    A D  14      12.069  -5.300   0.098  1.00 94.00           O
ATOM   1012 C3'    A D  14      11.085  -7.265   1.025  1.00 94.53           C
ATOM   1013 O3'    A D  14       9.684  -7.157   0.897  1.00 93.88           O
ATOM   1014 C2'    A D  14      11.713  -7.588  -0.318  1.00 93.85           C
ATOM   1015 O2'    A D  14      10.938  -8.452  -1.120  1.00 91.38           O
ATOM   1016 C1'    A D  14      11.825  -6.204  -0.960  1.00 93.62           C
ATOM   1017 N9     A D  14      12.918  -6.096  -1.927  1.00 93.52           N
ATOM   1018 C8     A D  14      14.218  -6.498  -1.766  1.00 91.39           C
ATOM   1019 N7     A D  14      14.974  -6.252  -2.812  1.00 90.40           N
ATOM   1020 C5     A D  14      14.116  -5.642  -3.715  1.00 91.30           C
ATOM   1021 C6     A D  14      14.306  -5.141  -5.015  1.00 90.38           C
ATOM   1022 N6     A D  14      15.480  -5.166  -5.660  1.00 88.49           N
ATOM   1023 N1     A D  14      13.235  -4.604  -5.632  1.00 88.80           N
ATOM   1024 C2     A D  14      12.064  -4.563  -4.992  1.00 89.00           C
ATOM   1025 N3     A D  14      11.759  -5.003  -3.778  1.00 90.81           N
ATOM   1026 C4     A D  14      12.841  -5.538  -3.180  1.00 92.45           C
ATOM   1027  P     G D  15       8.732  -7.682   2.005  1.00 96.07           P
ATOM   1028 OP1    G D  15       9.106  -7.226   3.357  1.00 93.71           O
ATOM   1029 OP2    G D  15       8.515  -9.117   1.749  1.00 94.59           O
ATOM   1030 O5'    G D  15       7.410  -6.915   1.597  1.00 95.98           O
ATOM   1031 C5'    G D  15       6.367  -7.545   0.917  1.00 96.77           C
ATOM   1032 C4'    G D  15       5.072  -6.989   1.423  1.00 97.41           C
ATOM   1033 O4'    G D  15       4.794  -5.736   0.755  1.00 97.46           O
ATOM   1034 C3'    G D  15       3.840  -7.826   1.159  1.00 97.56           C
ATOM   1035 O3'    G D  15       3.720  -8.858   2.132  1.00 97.44           O
ATOM   1036 C2'    G D  15       2.729  -6.794   1.239  1.00 97.60           C
ATOM   1037 O2'    G D  15       2.420  -6.509   2.587  1.00 97.27           O
ATOM   1038 C1'    G D  15       3.398  -5.566   0.615  1.00 97.77           C
ATOM   1039 N9     G D  15       3.089  -5.396  -0.803  1.00 97.88           N
ATOM   1040 C8     G D  15       3.938  -5.562  -1.870  1.00 97.63           C
ATOM   1041 N7     G D  15       3.364  -5.323  -3.019  1.00 97.63           N
ATOM   1042 C5     G D  15       2.074  -4.973  -2.692  1.00 97.79           C
ATOM   1043 C6     G D  15       0.985  -4.597  -3.534  1.00 97.66           C
ATOM   1044 O6     G D  15       0.952  -4.509  -4.762  1.00 97.43           O
ATOM   1045 N1     G D  15      -0.156  -4.324  -2.778  1.00 97.63           N
ATOM   1046 C2     G D  15      -0.241  -4.394  -1.422  1.00 97.63           C
ATOM   1047 N2     G D  15      -1.429  -4.082  -0.885  1.00 97.54           N
ATOM   1048 N3     G D  15       0.755  -4.731  -0.637  1.00 97.83           N
ATOM   1049 C4     G D  15       1.878  -5.009  -1.337  1.00 97.91           C
ATOM   1050  P     G D  16       2.950 -10.213   1.795  1.00 96.98           P
ATOM   1051 OP1    G D  16       3.182 -11.150   2.917  1.00 95.70           O
ATOM   1052 OP2    G D  16       3.284 -10.612   0.419  1.00 96.20           O
ATOM   1053 O5'    G D  16       1.421  -9.779   1.825  1.00 96.87           O
ATOM   1054 C5'    G D  16       0.840  -9.218   2.993  1.00 97.18           C
ATOM   1055 C4'    G D  16      -0.558  -8.749   2.721  1.00 97.68           C
ATOM   1056 O4'    G D  16      -0.534  -7.677   1.742  1.00 97.64           O
ATOM   1057 C3'    G D  16      -1.477  -9.790   2.110  1.00 97.76           C
ATOM   1058 O3'    G D  16      -2.037 -10.628   3.112  1.00 97.62           O
ATOM   1059 C2'    G D  16      -2.513  -8.941   1.399  1.00 97.73           C
ATOM   1060 O2'    G D  16      -3.478  -8.447   2.311  1.00 97.42           O
ATOM   1061 C1'    G D  16      -1.669  -7.769   0.910  1.00 97.91           C
ATOM   1062 N9     G D  16      -1.212  -7.896  -0.478  1.00 98.00           N
ATOM   1063 C8     G D  16       0.054  -8.229  -0.909  1.00 97.76           C
ATOM   1064 N7     G D  16       0.182  -8.222  -2.199  1.00 97.72           N
ATOM   1065 C5     G D  16      -1.073  -7.861  -2.671  1.00 97.88           C
ATOM   1066 C6     G D  16      -1.536  -7.691  -3.997  1.00 97.78           C
ATOM   1067 O6     G D  16      -0.915  -7.813  -5.050  1.00 97.57           O
ATOM   1068 N1     G D  16      -2.880  -7.327  -4.021  1.00 97.73           N
ATOM   1069 C2     G D  16      -3.670  -7.157  -2.916  1.00 97.74           C
ATOM   1070 N2     G D  16      -4.946  -6.806  -3.148  1.00 97.53           N
ATOM   1071 N3     G D  16      -3.246  -7.310  -1.676  1.00 97.88           N
ATOM   1072 C4     G D  16      -1.939  -7.659  -1.623  1.00 97.97           C
ATOM   1073  P     G D  17      -2.364 -12.167   2.801  1.00 96.83           P
ATOM   1074 OP1    G D  17      -2.579 -12.847   4.104  1.00 96.18           O
ATOM   1075 OP2    G D  17      -1.362 -12.700   1.847  1.00 96.38           O
ATOM   1076 O5'    G D  17      -3.753 -12.082   2.042  1.00 96.44           O
ATOM   1077 C5'    G D  17      -4.851 -11.394   2.627  1.00 96.43           C
ATOM   1078 C4'    G D  17      -6.016 -11.325   1.673  1.00 96.93           C
ATOM   1079 O4'    G D  17      -5.601 -10.614   0.477  1.00 96.88           O
ATOM   1080 C3'    G D  17      -6.532 -12.689   1.206  1.00 96.98           C
ATOM   1081 O3'    G D  17      -7.940 -12.625   1.014  1.00 96.76           O
ATOM   1082 C2'    G D  17      -5.839 -12.873  -0.137  1.00 96.93           C
ATOM   1083 O2'    G D  17      -6.528 -13.719  -1.030  1.00 96.39           O
ATOM   1084 C1'    G D  17      -5.801 -11.432  -0.656  1.00 97.27           C
ATOM   1085 N9     G D  17      -4.709 -11.193  -1.609  1.00 97.34           N
ATOM   1086 C8     G D  17      -3.364 -11.400  -1.401  1.00 97.12           C
ATOM   1087 N7     G D  17      -2.630 -11.126  -2.439  1.00 97.05           N
ATOM   1088 C5     G D  17      -3.547 -10.707  -3.400  1.00 97.29           C
ATOM   1089 C6     G D  17      -3.337 -10.282  -4.733  1.00 97.14           C
ATOM   1090 O6     G D  17      -2.278 -10.186  -5.352  1.00 96.89           O
ATOM   1091 N1     G D  17      -4.536  -9.949  -5.350  1.00 97.08           N
ATOM   1092 C2     G D  17      -5.774 -10.011  -4.769  1.00 97.03           C
ATOM   1093 N2     G D  17      -6.807  -9.643  -5.532  1.00 96.70           N
ATOM   1094 N3     G D  17      -5.976 -10.411  -3.525  1.00 97.22           N
ATOM   1095 C4     G D  17      -4.827 -10.739  -2.898  1.00 97.37           C
ATOM   1096  P     U D  18      -8.946 -13.226   2.060  1.00 89.35           P
ATOM   1097 OP1    U D  18      -8.585 -14.647   2.279  1.00 87.55           O
ATOM   1098 OP2    U D  18     -10.308 -12.853   1.604  1.00 88.08           O
ATOM   1099 O5'    U D  18      -8.635 -12.441   3.406  1.00 86.91           O
ATOM   1100 C5'    U D  18      -8.930 -11.059   3.538  1.00 86.62           C
ATOM   1101 C4'    U D  18      -9.746 -10.810   4.792  1.00 88.40           C
ATOM   1102 O4'    U D  18     -10.775 -11.810   4.874  1.00 87.57           O
ATOM   1103 C3'    U D  18      -8.950 -10.863   6.069  1.00 88.86           C
ATOM   1104 O3'    U D  18      -8.815  -9.532   6.602  1.00 87.45           O
ATOM   1105 C2'    U D  18      -9.730 -11.773   7.018  1.00 85.85           C
ATOM   1106 O2'    U D  18     -10.090 -11.192   8.226  1.00 80.58           O
ATOM   1107 C1'    U D  18     -10.973 -12.174   6.228  1.00 85.17           C
ATOM   1108 N1     U D  18     -11.228 -13.611   6.319  1.00 83.11           N
ATOM   1109 C2     U D  18     -12.132 -14.047   7.262  1.00 77.93           C
ATOM   1110 O2     U D  18     -12.729 -13.288   8.012  1.00 72.77           O
ATOM   1111 N3     U D  18     -12.308 -15.404   7.306  1.00 73.14           N
ATOM   1112 C4     U D  18     -11.687 -16.355   6.507  1.00 72.39           C
ATOM   1113 O4     U D  18     -11.950 -17.542   6.669  1.00 69.67           O
ATOM   1114 C5     U D  18     -10.760 -15.817   5.556  1.00 72.66           C
ATOM   1115 C6     U D  18     -10.570 -14.495   5.500  1.00 76.25           C
ATOM   1116  P     U D  19      -7.520  -9.275   7.511  1.00 87.09           P
ATOM   1117 OP1    U D  19      -6.339  -9.252   6.596  1.00 84.20           O
ATOM   1118 OP2    U D  19      -7.562 -10.224   8.629  1.00 84.80           O
ATOM   1119 O5'    U D  19      -7.703  -7.793   8.079  1.00 85.20           O
ATOM   1120 C5'    U D  19      -8.974  -7.283   8.469  1.00 85.64           C
ATOM   1121 C4'    U D  19      -8.810  -6.467   9.729  1.00 88.02           C
ATOM   1122 O4'    U D  19      -7.912  -7.168  10.619  1.00 87.64           O
ATOM   1123 C3'    U D  19      -8.185  -5.081   9.571  1.00 89.26           C
ATOM   1124 O3'    U D  19      -9.167  -4.103   9.263  1.00 88.02           O
ATOM   1125 C2'    U D  19      -7.566  -4.836  10.944  1.00 87.11           C
ATOM   1126 O2'    U D  19      -8.507  -4.292  11.843  1.00 82.04           O
ATOM   1127 C1'    U D  19      -7.188  -6.237  11.397  1.00 85.86           C
ATOM   1128 N1     U D  19      -5.747  -6.533  11.300  1.00 84.79           N
ATOM   1129 C2     U D  19      -5.015  -6.515  12.472  1.00 79.45           C
ATOM   1130 O2     U D  19      -5.507  -6.276  13.556  1.00 74.73           O
ATOM   1131 N3     U D  19      -3.674  -6.799  12.321  1.00 76.04           N
ATOM   1132 C4     U D  19      -3.012  -7.086  11.148  1.00 75.70           C
ATOM   1133 O4     U D  19      -1.802  -7.320  11.181  1.00 72.96           O
ATOM   1134 C5     U D  19      -3.837  -7.077   9.983  1.00 75.28           C
ATOM   1135 C6     U D  19      -5.153  -6.810  10.093  1.00 78.07           C
ATOM   1136  P     A D  20      -9.462  -3.558   7.775  1.00 92.93           P
ATOM   1137 OP1    A D  20     -10.053  -2.208   7.953  1.00 88.76           O
ATOM   1138 OP2    A D  20     -10.202  -4.585   7.052  1.00 90.20           O
ATOM   1139 O5'    A D  20      -8.052  -3.359   7.056  1.00 91.94           O
ATOM   1140 C5'    A D  20      -7.986  -2.596   5.859  1.00 93.32           C
ATOM   1141 C4'    A D  20      -7.002  -3.158   4.878  1.00 95.32           C
ATOM   1142 O4'    A D  20      -5.648  -2.866   5.326  1.00 95.33           O
ATOM   1143 C3'    A D  20      -7.065  -4.672   4.664  1.00 95.71           C
ATOM   1144 O3'    A D  20      -6.794  -4.968   3.296  1.00 95.31           O
ATOM   1145 C2'    A D  20      -5.913  -5.182   5.526  1.00 95.55           C
ATOM   1146 O2'    A D  20      -5.381  -6.405   5.084  1.00 94.09           O
ATOM   1147 C1'    A D  20      -4.895  -4.052   5.381  1.00 95.93           C
ATOM   1148 N9     A D  20      -3.948  -3.941   6.495  1.00 96.13           N
ATOM   1149 C8     A D  20      -4.235  -3.858   7.829  1.00 95.23           C
ATOM   1150 N7     A D  20      -3.175  -3.761   8.589  1.00 95.25           N
ATOM   1151 C5     A D  20      -2.115  -3.793   7.691  1.00 95.76           C
ATOM   1152 C6     A D  20      -0.719  -3.736   7.872  1.00 95.27           C
ATOM   1153 N6     A D  20      -0.113  -3.626   9.071  1.00 94.55           N
ATOM   1154 N1     A D  20       0.059  -3.783   6.767  1.00 94.63           N
ATOM   1155 C2     A D  20      -0.537  -3.883   5.574  1.00 94.50           C
ATOM   1156 N3     A D  20      -1.834  -3.947   5.283  1.00 95.94           N
ATOM   1157 C4     A D  20      -2.582  -3.895   6.397  1.00 96.24           C
ATOM   1158  P     G D  21      -7.826  -5.603   2.268  1.00 95.98           P
ATOM   1159 OP1    G D  21      -9.205  -5.371   2.752  1.00 93.99           O
ATOM   1160 OP2    G D  21      -7.394  -6.991   1.955  1.00 94.62           O
ATOM   1161 O5'    G D  21      -7.607  -4.740   0.943  1.00 95.84           O
ATOM   1162 C5'    G D  21      -8.396  -3.593   0.674  1.00 96.49           C
ATOM   1163 C4'    G D  21      -8.711  -3.516  -0.792  1.00 97.20           C
ATOM   1164 O4'    G D  21      -7.552  -2.993  -1.528  1.00 97.18           O
ATOM   1165 C3'    G D  21      -9.041  -4.864  -1.428  1.00 97.35           C
ATOM   1166 O3'    G D  21     -10.076  -4.731  -2.394  1.00 97.17           O
ATOM   1167 C2'    G D  21      -7.736  -5.238  -2.122  1.00 97.30           C
ATOM   1168 O2'    G D  21      -7.881  -6.119  -3.211  1.00 96.98           O
ATOM   1169 C1'    G D  21      -7.250  -3.867  -2.585  1.00 97.52           C
ATOM   1170 N9     G D  21      -5.816  -3.877  -2.880  1.00 97.64           N
ATOM   1171 C8     G D  21      -4.807  -4.336  -2.069  1.00 97.34           C
ATOM   1172 N7     G D  21      -3.638  -4.296  -2.642  1.00 97.31           N
ATOM   1173 C5     G D  21      -3.878  -3.777  -3.909  1.00 97.49           C
ATOM   1174 C6     G D  21      -2.997  -3.525  -4.979  1.00 97.39           C
ATOM   1175 O6     G D  21      -1.779  -3.711  -5.035  1.00 97.13           O
ATOM   1176 N1     G D  21      -3.674  -2.991  -6.080  1.00 97.31           N
ATOM   1177 C2     G D  21      -5.015  -2.744  -6.135  1.00 97.30           C
ATOM   1178 N2     G D  21      -5.481  -2.234  -7.283  1.00 97.12           N
ATOM   1179 N3     G D  21      -5.861  -2.996  -5.133  1.00 97.49           N
ATOM   1180 C4     G D  21      -5.225  -3.504  -4.059  1.00 97.61           C
ATOM   1181  P     G D  22     -10.764  -6.070  -2.998  1.00 96.37           P
ATOM   1182 OP1    G D  22     -12.204  -6.004  -2.636  1.00 95.11           O
ATOM   1183 OP2    G D  22      -9.975  -7.275  -2.649  1.00 95.33           O
ATOM   1184 O5'    G D  22     -10.627  -5.844  -4.573  1.00 96.00           O
ATOM   1185 C5'    G D  22     -11.369  -4.824  -5.214  1.00 96.29           C
ATOM   1186 C4'    G D  22     -10.890  -4.602  -6.616  1.00 96.97           C
ATOM   1187 O4'    G D  22      -9.584  -3.970  -6.612  1.00 97.00           O
ATOM   1188 C3'    G D  22     -10.683  -5.843  -7.458  1.00 97.15           C
ATOM   1189 O3'    G D  22     -11.895  -6.363  -7.971  1.00 97.02           O
ATOM   1190 C2'    G D  22      -9.752  -5.328  -8.546  1.00 97.16           C
ATOM   1191 O2'    G D  22     -10.455  -4.584  -9.515  1.00 96.78           O
ATOM   1192 C1'    G D  22      -8.857  -4.380  -7.755  1.00 97.38           C
ATOM   1193 N9     G D  22      -7.606  -5.021  -7.320  1.00 97.53           N
ATOM   1194 C8     G D  22      -7.321  -5.520  -6.073  1.00 97.27           C
ATOM   1195 N7     G D  22      -6.115  -6.019  -5.978  1.00 97.25           N
ATOM   1196 C5     G D  22      -5.562  -5.837  -7.246  1.00 97.47           C
ATOM   1197 C6     G D  22      -4.282  -6.169  -7.750  1.00 97.37           C
ATOM   1198 O6     G D  22      -3.344  -6.713  -7.160  1.00 97.13           O
ATOM   1199 N1     G D  22      -4.143  -5.801  -9.084  1.00 97.30           N
ATOM   1200 C2     G D  22      -5.114  -5.197  -9.839  1.00 97.26           C
ATOM   1201 N2     G D  22      -4.810  -4.925 -11.106  1.00 96.95           N
ATOM   1202 N3     G D  22      -6.323  -4.874  -9.381  1.00 97.38           N
ATOM   1203 C4     G D  22      -6.471  -5.217  -8.077  1.00 97.47           C
ATOM   1204  P     G D  23     -12.012  -7.936  -8.251  1.00 96.28           P
ATOM   1205 OP1    G D  23     -13.424  -8.202  -8.600  1.00 95.38           O
ATOM   1206 OP2    G D  23     -11.370  -8.673  -7.142  1.00 95.60           O
ATOM   1207 O5'    G D  23     -11.115  -8.160  -9.551  1.00 95.96           O
ATOM   1208 C5'    G D  23     -11.475  -7.557 -10.780  1.00 96.11           C
ATOM   1209 C4'    G D  23     -10.408  -7.752 -11.813  1.00 96.50           C
ATOM   1210 O4'    G D  23      -9.185  -7.061 -11.418  1.00 96.55           O
ATOM   1211 C3'    G D  23      -9.940  -9.178 -12.028  1.00 96.69           C
ATOM   1212 O3'    G D  23     -10.839  -9.929 -12.831  1.00 96.47           O
ATOM   1213 C2'    G D  23      -8.584  -8.971 -12.691  1.00 96.62           C
ATOM   1214 O2'    G D  23      -8.722  -8.616 -14.056  1.00 96.08           O
ATOM   1215 C1'    G D  23      -8.062  -7.766 -11.915  1.00 96.93           C
ATOM   1216 N9     G D  23      -7.208  -8.173 -10.786  1.00 97.06           N
ATOM   1217 C8     G D  23      -7.559  -8.259  -9.453  1.00 96.80           C
ATOM   1218 N7     G D  23      -6.579  -8.658  -8.695  1.00 96.73           N
ATOM   1219 C5     G D  23      -5.512  -8.852  -9.572  1.00 97.00           C
ATOM   1220 C6     G D  23      -4.182  -9.279  -9.319  1.00 96.86           C
ATOM   1221 O6     G D  23      -3.661  -9.586  -8.250  1.00 96.55           O
ATOM   1222 N1     G D  23      -3.431  -9.330 -10.498  1.00 96.79           N
ATOM   1223 C2     G D  23      -3.909  -9.016 -11.742  1.00 96.71           C
ATOM   1224 N2     G D  23      -3.032  -9.128 -12.755  1.00 96.36           N
ATOM   1225 N3     G D  23      -5.143  -8.614 -11.988  1.00 96.89           N
ATOM   1226 C4     G D  23      -5.887  -8.557 -10.856  1.00 97.03           C
ATOM   1227  P     U D  24     -11.050 -11.483 -12.502  1.00 93.17           P
ATOM   1228 OP1    U D  24     -12.055 -11.995 -13.459  1.00 92.27           O
ATOM   1229 OP2    U D  24     -11.272 -11.629 -11.043  1.00 92.66           O
ATOM   1230 O5'    U D  24      -9.638 -12.134 -12.852  1.00 91.62           O
ATOM   1231 C5'    U D  24      -9.119 -12.070 -14.166  1.00 91.40           C
ATOM   1232 C4'    U D  24      -7.667 -12.482 -14.204  1.00 92.43           C
ATOM   1233 O4'    U D  24      -6.869 -11.586 -13.390  1.00 91.91           O
ATOM   1234 C3'    U D  24      -7.346 -13.854 -13.640  1.00 92.27           C
ATOM   1235 O3'    U D  24      -7.665 -14.901 -14.534  1.00 91.32           O
ATOM   1236 C2'    U D  24      -5.850 -13.730 -13.361  1.00 91.02           C
ATOM   1237 O2'    U D  24      -5.081 -13.842 -14.546  1.00 88.13           O
ATOM   1238 C1'    U D  24      -5.768 -12.292 -12.842  1.00 91.56           C
ATOM   1239 N1     U D  24      -5.841 -12.249 -11.367  1.00 91.36           N
ATOM   1240 C2     U D  24      -4.671 -12.477 -10.657  1.00 89.31           C
ATOM   1241 O2     U D  24      -3.602 -12.698 -11.205  1.00 86.51           O
ATOM   1242 N3     U D  24      -4.796 -12.441  -9.292  1.00 87.86           N
ATOM   1243 C4     U D  24      -5.951 -12.202  -8.574  1.00 88.03           C
ATOM   1244 O4     U D  24      -5.903 -12.200  -7.343  1.00 86.35           O
ATOM   1245 C5     U D  24      -7.116 -11.973  -9.375  1.00 87.37           C
ATOM   1246 C6     U D  24      -7.019 -12.001 -10.709  1.00 88.68           C
ATOM   1247  P     U D  25      -7.930 -16.358 -13.923  1.00 87.81           P
ATOM   1248 OP1    U D  25      -8.097 -17.302 -15.047  1.00 86.66           O
ATOM   1249 OP2    U D  25      -8.979 -16.254 -12.877  1.00 87.30           O
ATOM   1250 O5'    U D  25      -6.541 -16.685 -13.192  1.00 84.64           O
ATOM   1251 C5'    U D  25      -6.339 -17.939 -12.565  1.00 84.08           C
ATOM   1252 C4'    U D  25      -4.896 -18.116 -12.164  1.00 86.01           C
ATOM   1253 O4'    U D  25      -4.420 -16.907 -11.518  1.00 85.14           O
ATOM   1254 C3'    U D  25      -4.640 -19.212 -11.141  1.00 85.99           C
ATOM   1255 O3'    U D  25      -4.527 -20.480 -11.766  1.00 84.76           O
ATOM   1256 C2'    U D  25      -3.359 -18.750 -10.467  1.00 83.42           C
ATOM   1257 O2'    U D  25      -2.220 -19.081 -11.237  1.00 79.16           O
ATOM   1258 C1'    U D  25      -3.535 -17.230 -10.462  1.00 84.24           C
ATOM   1259 N1     U D  25      -4.093 -16.706  -9.205  1.00 83.87           N
ATOM   1260 C2     U D  25      -3.324 -16.774  -8.060  1.00 81.33           C
ATOM   1261 O2     U D  25      -2.202 -17.257  -8.043  1.00 78.10           O
ATOM   1262 N3     U D  25      -3.903 -16.267  -6.928  1.00 79.98           N
ATOM   1263 C4     U D  25      -5.163 -15.699  -6.821  1.00 80.15           C
ATOM   1264 O4     U D  25      -5.546 -15.283  -5.725  1.00 78.44           O
ATOM   1265 C5     U D  25      -5.896 -15.659  -8.049  1.00 79.23           C
ATOM   1266 C6     U D  25      -5.350 -16.149  -9.168  1.00 80.60           C
ENDMDL                                                                          
END                                                                             
