# Supplementary material for: G-Quadruplexes Abet Neuronal Burnout in ALS and FTD
Source: Antioxidants (Basel). 2025 Dec 19;15(1):5. doi: 10.3390/antiox15010005 (PMC12837804; doi:10.3390/antiox15010005)
Supplement: Supplementary file 1 [file antioxidants-15-00005-s001.zip › Figure-S4C-Tau-551-677x1-hemex1-rtelx1.pdb]

TITLE fold_tau_551_677x1_hemex1_rtelx1_kx3_s528133945_model_1.cif               
MODEL 1                                                                         
ATOM      1  N   LYS A   1     -10.463   3.687  24.294  1.00 38.89           N
ATOM      2 CA   LYS A   1     -10.310   4.687  25.345  1.00 46.09           C
ATOM      3  C   LYS A   1      -8.840   5.079  25.522  1.00 47.88           C
ATOM      4  O   LYS A   1      -8.215   4.767  26.520  1.00 43.20           O
ATOM      5 CB   LYS A   1     -10.855   4.148  26.677  1.00 43.51           C
ATOM      6 CG   LYS A   1     -12.347   3.943  26.657  1.00 39.45           C
ATOM      7 CD   LYS A   1     -12.841   3.397  27.979  1.00 35.02           C
ATOM      8 CE   LYS A   1     -14.353   3.279  27.980  1.00 31.12           C
ATOM      9 NZ   LYS A   1     -14.993   4.596  27.861  1.00 29.62           N
ATOM     10  N   SER A   2      -8.333   5.783  24.552  1.00 49.16           N
ATOM     11 CA   SER A   2      -6.945   6.226  24.599  1.00 54.44           C
ATOM     12  C   SER A   2      -6.750   7.438  23.694  1.00 53.81           C
ATOM     13  O   SER A   2      -7.407   7.552  22.658  1.00 50.05           O
ATOM     14 CB   SER A   2      -6.014   5.096  24.171  1.00 51.79           C
ATOM     15 OG   SER A   2      -6.305   4.672  22.856  1.00 45.44           O
ATOM     16  N   PRO A   3      -5.846   8.350  24.073  1.00 50.83           N
ATOM     17 CA   PRO A   3      -5.582   9.558  23.287  1.00 53.84           C
ATOM     18  C   PRO A   3      -4.867   9.244  21.974  1.00 55.99           C
ATOM     19  O   PRO A   3      -4.046   8.335  21.913  1.00 52.32           O
ATOM     20 CB   PRO A   3      -4.683  10.395  24.199  1.00 50.60           C
ATOM     21 CG   PRO A   3      -4.027   9.396  25.086  1.00 49.19           C
ATOM     22 CD   PRO A   3      -5.032   8.280  25.276  1.00 55.67           C
ATOM     23  N   SER A   4      -5.170  10.004  20.939  1.00 49.08           N
ATOM     24 CA   SER A   4      -4.549   9.835  19.633  1.00 53.89           C
ATOM     25  C   SER A   4      -3.524  10.941  19.375  1.00 53.47           C
ATOM     26  O   SER A   4      -3.481  11.938  20.098  1.00 50.14           O
ATOM     27 CB   SER A   4      -5.606   9.844  18.531  1.00 51.87           C
ATOM     28 OG   SER A   4      -6.325  11.058  18.528  1.00 46.93           O
ATOM     29  N   SER A   5      -2.725  10.767  18.337  1.00 45.37           N
ATOM     30 CA   SER A   5      -1.700  11.755  17.988  1.00 50.03           C
ATOM     31  C   SER A   5      -2.331  13.086  17.583  1.00 48.84           C
ATOM     32  O   SER A   5      -2.310  14.049  18.341  1.00 46.43           O
ATOM     33 CB   SER A   5      -0.823  11.233  16.857  1.00 48.24           C
ATOM     34 OG   SER A   5      -0.243   9.984  17.199  1.00 43.08           O
ATOM     35  N   ALA A   6      -2.887  13.107  16.367  1.00 46.01           N
ATOM     36 CA   ALA A   6      -3.554  14.306  15.861  1.00 47.16           C
ATOM     37  C   ALA A   6      -3.876  14.141  14.379  1.00 46.49           C
ATOM     38  O   ALA A   6      -3.015  13.764  13.586  1.00 42.27           O
ATOM     39 CB   ALA A   6      -2.683  15.540  16.059  1.00 45.33           C
ATOM     40  N   LYS A   7      -5.104  14.440  14.002  1.00 43.14           N
ATOM     41 CA   LYS A   7      -5.507  14.305  12.603  1.00 45.42           C
ATOM     42  C   LYS A   7      -5.803  15.669  11.985  1.00 44.35           C
ATOM     43  O   LYS A   7      -6.739  16.351  12.378  1.00 41.28           O
ATOM     44 CB   LYS A   7      -6.734  13.400  12.511  1.00 44.02           C
ATOM     45 CG   LYS A   7      -7.090  13.053  11.074  1.00 41.57           C
ATOM     46 CD   LYS A   7      -8.241  12.059  11.033  1.00 39.46           C
ATOM     47 CE   LYS A   7      -8.561  11.673   9.605  1.00 36.18           C
ATOM     48 NZ   LYS A   7      -9.671  10.685   9.533  1.00 34.11           N
ATOM     49  N   SER A   8      -5.003  16.046  11.013  1.00 45.12           N
ATOM     50 CA   SER A   8      -5.177  17.321  10.329  1.00 48.26           C
ATOM     51  C   SER A   8      -5.492  17.098   8.849  1.00 47.26           C
ATOM     52  O   SER A   8      -5.283  16.012   8.315  1.00 44.36           O
ATOM     53 CB   SER A   8      -3.910  18.168  10.462  1.00 46.58           C
ATOM     54 OG   SER A   8      -2.802  17.518   9.870  1.00 43.14           O
ATOM     55  N   ARG A   9      -5.994  18.122   8.188  1.00 45.70           N
ATOM     56 CA   ARG A   9      -6.343  18.042   6.777  1.00 47.06           C
ATOM     57  C   ARG A   9      -5.402  18.889   5.929  1.00 46.72           C
ATOM     58  O   ARG A   9      -4.942  19.939   6.369  1.00 44.27           O
ATOM     59 CB   ARG A   9      -7.789  18.496   6.575  1.00 43.81           C
ATOM     60 CG   ARG A   9      -8.032  19.912   7.074  1.00 39.93           C
ATOM     61 CD   ARG A   9      -9.503  20.289   6.955  1.00 38.87           C
ATOM     62 NE   ARG A   9      -9.750  21.651   7.410  1.00 35.90           N
ATOM     63 CZ   ARG A   9     -10.958  22.212   7.492  1.00 34.56           C
ATOM     64 NH1  ARG A   9     -12.028  21.521   7.156  1.00 33.47           N
ATOM     65 NH2  ARG A   9     -11.083  23.447   7.899  1.00 33.17           N
ATOM     66  N   LEU A  10      -5.143  18.429   4.713  1.00 44.33           N
ATOM     67 CA   LEU A  10      -4.252  19.136   3.810  1.00 44.60           C
ATOM     68  C   LEU A  10      -4.848  19.290   2.413  1.00 44.24           C
ATOM     69  O   LEU A  10      -4.391  20.117   1.630  1.00 41.56           O
ATOM     70 CB   LEU A  10      -2.914  18.398   3.719  1.00 42.84           C
ATOM     71 CG   LEU A  10      -2.107  18.376   5.016  1.00 39.34           C
ATOM     72 CD1  LEU A  10      -0.924  17.429   4.879  1.00 36.32           C
ATOM     73 CD2  LEU A  10      -1.629  19.777   5.369  1.00 36.73           C
ATOM     74  N   GLN A  11      -5.849  18.496   2.102  1.00 43.59           N
ATOM     75 CA   GLN A  11      -6.498  18.556   0.790  1.00 44.88           C
ATOM     76  C   GLN A  11      -5.528  18.260  -0.358  1.00 44.21           C
ATOM     77  O   GLN A  11      -5.718  18.740  -1.476  1.00 41.12           O
ATOM     78 CB   GLN A  11      -7.144  19.931   0.585  1.00 41.63           C
ATOM     79 CG   GLN A  11      -8.203  20.280   1.606  1.00 38.76           C
ATOM     80 CD   GLN A  11      -9.468  19.451   1.436  1.00 33.95           C
ATOM     81 OE1  GLN A  11      -9.654  18.447   2.108  1.00 33.94           O
ATOM     82 NE2  GLN A  11     -10.323  19.852   0.522  1.00 32.08           N
ATOM     83  N   THR A  12      -4.494  17.478  -0.081  1.00 47.31           N
ATOM     84 CA   THR A  12      -3.482  17.181  -1.083  1.00 49.61           C
ATOM     85  C   THR A  12      -3.249  15.674  -1.238  1.00 49.79           C
ATOM     86  O   THR A  12      -2.409  15.237  -2.017  1.00 47.70           O
ATOM     87 CB   THR A  12      -2.145  17.857  -0.723  1.00 47.19           C
ATOM     88 OG1  THR A  12      -2.380  19.153  -0.181  1.00 43.38           O
ATOM     89 CG2  THR A  12      -1.258  18.005  -1.947  1.00 41.88           C
ATOM     90  N   ALA A  13      -3.999  14.884  -0.496  1.00 49.86           N
ATOM     91 CA   ALA A  13      -3.844  13.437  -0.528  1.00 51.39           C
ATOM     92  C   ALA A  13      -4.577  12.762  -1.697  1.00 50.15           C
ATOM     93  O   ALA A  13      -4.006  11.902  -2.371  1.00 47.40           O
ATOM     94 CB   ALA A  13      -4.291  12.832   0.802  1.00 48.81           C
ATOM     95  N   PRO A  14      -5.829  13.138  -1.956  1.00 50.53           N
ATOM     96 CA   PRO A  14      -6.606  12.494  -3.024  1.00 52.49           C
ATOM     97  C   PRO A  14      -6.226  12.939  -4.437  1.00 52.27           C
ATOM     98  O   PRO A  14      -6.821  12.489  -5.413  1.00 50.58           O
ATOM     99 CB   PRO A  14      -8.046  12.903  -2.702  1.00 50.82           C
ATOM    100 CG   PRO A  14      -7.915  14.213  -2.019  1.00 49.85           C
ATOM    101 CD   PRO A  14      -6.631  14.148  -1.246  1.00 51.67           C
ATOM    102  N   VAL A  15      -5.218  13.795  -4.575  1.00 51.89           N
ATOM    103 CA   VAL A  15      -4.788  14.284  -5.884  1.00 52.60           C
ATOM    104  C   VAL A  15      -3.336  13.878  -6.174  1.00 52.47           C
ATOM    105  O   VAL A  15      -2.480  14.001  -5.302  1.00 48.98           O
ATOM    106 CB   VAL A  15      -4.935  15.813  -5.987  1.00 49.41           C
ATOM    107 CG1  VAL A  15      -6.407  16.198  -6.103  1.00 44.02           C
ATOM    108 CG2  VAL A  15      -4.298  16.502  -4.800  1.00 43.46           C
ATOM    109  N   PRO A  16      -3.062  13.396  -7.382  1.00 54.07           N
ATOM    110 CA   PRO A  16      -1.721  12.950  -7.771  1.00 55.55           C
ATOM    111  C   PRO A  16      -0.848  14.023  -8.414  1.00 55.27           C
ATOM    112  O   PRO A  16       0.377  13.982  -8.306  1.00 53.07           O
ATOM    113 CB   PRO A  16      -2.016  11.826  -8.775  1.00 53.18           C
ATOM    114 CG   PRO A  16      -3.297  12.235  -9.418  1.00 52.11           C
ATOM    115 CD   PRO A  16      -4.067  13.043  -8.403  1.00 53.52           C
ATOM    116  N   MET A  17      -1.447  14.968  -9.096  1.00 57.95           N
ATOM    117 CA   MET A  17      -0.703  16.024  -9.795  1.00 57.66           C
ATOM    118  C   MET A  17       0.091  16.944  -8.845  1.00 58.80           C
ATOM    119  O   MET A  17       1.287  17.157  -9.051  1.00 53.87           O
ATOM    120 CB   MET A  17      -1.654  16.842 -10.673  1.00 52.41           C
ATOM    121 CG   MET A  17      -0.951  17.888 -11.520  1.00 47.62           C
ATOM    122 SD   MET A  17      -2.084  18.783 -12.582  1.00 42.26           S
ATOM    123 CE   MET A  17      -0.958  19.942 -13.342  1.00 39.23           C
ATOM    124  N   PRO A  18      -0.533  17.496  -7.813  1.00 54.59           N
ATOM    125 CA   PRO A  18       0.170  18.388  -6.873  1.00 55.84           C
ATOM    126  C   PRO A  18       1.236  17.691  -6.041  1.00 56.48           C
ATOM    127  O   PRO A  18       1.996  18.339  -5.336  1.00 54.54           O
ATOM    128 CB   PRO A  18      -0.954  18.903  -5.954  1.00 53.84           C
ATOM    129 CG   PRO A  18      -2.210  18.656  -6.693  1.00 52.41           C
ATOM    130 CD   PRO A  18      -1.964  17.433  -7.532  1.00 54.24           C
ATOM    131  N   ASP A  19       1.315  16.372  -6.119  1.00 53.52           N
ATOM    132 CA   ASP A  19       2.292  15.615  -5.342  1.00 55.33           C
ATOM    133  C   ASP A  19       3.721  15.984  -5.714  1.00 54.38           C
ATOM    134  O   ASP A  19       4.567  16.183  -4.846  1.00 52.46           O
ATOM    135 CB   ASP A  19       2.081  14.116  -5.547  1.00 53.19           C
ATOM    136 CG   ASP A  19       0.738  13.657  -5.037  1.00 48.90           C
ATOM    137 OD1  ASP A  19       0.189  14.307  -4.130  1.00 47.20           O
ATOM    138 OD2  ASP A  19       0.225  12.648  -5.543  1.00 47.31           O
ATOM    139  N   LEU A  20       3.988  16.073  -6.998  1.00 57.34           N
ATOM    140 CA   LEU A  20       5.330  16.398  -7.471  1.00 57.61           C
ATOM    141  C   LEU A  20       5.779  17.776  -6.982  1.00 57.00           C
ATOM    142  O   LEU A  20       6.904  17.945  -6.522  1.00 54.67           O
ATOM    143 CB   LEU A  20       5.364  16.356  -9.003  1.00 55.24           C
ATOM    144 CG   LEU A  20       6.751  16.530  -9.615  1.00 53.03           C
ATOM    145 CD1  LEU A  20       7.613  15.315  -9.296  1.00 49.68           C
ATOM    146 CD2  LEU A  20       6.641  16.723 -11.123  1.00 48.95           C
ATOM    147  N   LYS A  21       4.891  18.751  -7.079  1.00 54.52           N
ATOM    148 CA   LYS A  21       5.196  20.115  -6.657  1.00 56.34           C
ATOM    149  C   LYS A  21       5.384  20.211  -5.148  1.00 55.61           C
ATOM    150  O   LYS A  21       6.290  20.883  -4.665  1.00 53.08           O
ATOM    151 CB   LYS A  21       4.061  21.040  -7.096  1.00 55.14           C
ATOM    152 CG   LYS A  21       4.390  22.516  -6.903  1.00 51.57           C
ATOM    153 CD   LYS A  21       5.411  22.977  -7.915  1.00 48.58           C
ATOM    154 CE   LYS A  21       5.647  24.476  -7.818  1.00 44.57           C
ATOM    155 NZ   LYS A  21       6.592  24.947  -8.858  1.00 41.12           N
ATOM    156  N   ASN A  22       4.545  19.522  -4.405  1.00 57.26           N
ATOM    157 CA   ASN A  22       4.602  19.551  -2.950  1.00 59.41           C
ATOM    158  C   ASN A  22       5.869  18.890  -2.410  1.00 59.19           C
ATOM    159  O   ASN A  22       6.543  19.440  -1.541  1.00 56.80           O
ATOM    160 CB   ASN A  22       3.372  18.855  -2.366  1.00 57.36           C
ATOM    161 CG   ASN A  22       3.227  19.098  -0.876  1.00 53.23           C
ATOM    162 OD1  ASN A  22       3.756  20.065  -0.348  1.00 48.97           O
ATOM    163 ND2  ASN A  22       2.501  18.238  -0.188  1.00 50.93           N
ATOM    164  N   VAL A  23       6.203  17.724  -2.933  1.00 60.55           N
ATOM    165 CA   VAL A  23       7.384  16.993  -2.469  1.00 61.91           C
ATOM    166  C   VAL A  23       8.673  17.746  -2.794  1.00 62.03           C
ATOM    167  O   VAL A  23       9.623  17.728  -2.020  1.00 60.32           O
ATOM    168 CB   VAL A  23       7.426  15.579  -3.073  1.00 59.24           C
ATOM    169 CG1  VAL A  23       7.682  15.625  -4.570  1.00 53.73           C
ATOM    170 CG2  VAL A  23       8.479  14.739  -2.380  1.00 54.26           C
ATOM    171  N   LYS A  24       8.702  18.405  -3.931  1.00 60.72           N
ATOM    172 CA   LYS A  24       9.877  19.163  -4.341  1.00 63.46           C
ATOM    173  C   LYS A  24      10.110  20.361  -3.414  1.00 61.58           C
ATOM    174  O   LYS A  24      11.243  20.666  -3.050  1.00 58.45           O
ATOM    175 CB   LYS A  24       9.722  19.649  -5.781  1.00 60.76           C
ATOM    176 CG   LYS A  24      10.973  20.337  -6.316  1.00 54.84           C
ATOM    177 CD   LYS A  24      10.839  20.676  -7.793  1.00 52.96           C
ATOM    178 CE   LYS A  24       9.844  21.788  -8.019  1.00 48.22           C
ATOM    179 NZ   LYS A  24      10.320  23.059  -7.416  1.00 43.11           N
ATOM    180  N   SER A  25       9.040  21.025  -3.021  1.00 63.14           N
ATOM    181 CA   SER A  25       9.133  22.181  -2.131  1.00 62.49           C
ATOM    182  C   SER A  25       9.573  21.771  -0.727  1.00 61.89           C
ATOM    183  O   SER A  25      10.346  22.476  -0.084  1.00 59.38           O
ATOM    184 CB   SER A  25       7.791  22.905  -2.065  1.00 59.63           C
ATOM    185 OG   SER A  25       7.429  23.398  -3.344  1.00 52.87           O
ATOM    186  N   LYS A  26       9.091  20.645  -0.271  1.00 56.73           N
ATOM    187 CA   LYS A  26       9.428  20.149   1.068  1.00 58.03           C
ATOM    188  C   LYS A  26      10.903  19.766   1.173  1.00 56.75           C
ATOM    189  O   LYS A  26      11.580  20.127   2.128  1.00 54.05           O
ATOM    190 CB   LYS A  26       8.541  18.948   1.415  1.00 55.83           C
ATOM    191 CG   LYS A  26       7.093  19.314   1.690  1.00 51.97           C
ATOM    192 CD   LYS A  26       6.937  19.988   3.048  1.00 50.27           C
ATOM    193 CE   LYS A  26       7.171  19.029   4.192  1.00 44.95           C
ATOM    194 NZ   LYS A  26       6.976  19.680   5.518  1.00 42.42           N
ATOM    195  N   ILE A  27      11.398  19.039   0.194  1.00 56.15           N
ATOM    196 CA   ILE A  27      12.788  18.599   0.183  1.00 59.95           C
ATOM    197  C   ILE A  27      13.744  19.778   0.002  1.00 60.38           C
ATOM    198  O   ILE A  27      14.691  19.954   0.767  1.00 57.44           O
ATOM    199 CB   ILE A  27      13.027  17.555  -0.915  1.00 57.31           C
ATOM    200 CG1  ILE A  27      12.203  16.297  -0.638  1.00 53.92           C
ATOM    201 CG2  ILE A  27      14.505  17.198  -1.006  1.00 54.03           C
ATOM    202 CD1  ILE A  27      12.154  15.349  -1.817  1.00 51.80           C
ATOM    203  N   GLY A  28      13.498  20.568  -1.024  1.00 63.19           N
ATOM    204 CA   GLY A  28      14.335  21.722  -1.291  1.00 64.88           C
ATOM    205  C   GLY A  28      15.561  21.393  -2.122  1.00 65.98           C
ATOM    206  O   GLY A  28      16.027  22.206  -2.918  1.00 62.09           O
ATOM    207  N   SER A  29      16.088  20.186  -1.963  1.00 64.68           N
ATOM    208 CA   SER A  29      17.255  19.740  -2.716  1.00 64.96           C
ATOM    209  C   SER A  29      16.830  18.938  -3.943  1.00 64.71           C
ATOM    210  O   SER A  29      16.357  17.811  -3.817  1.00 63.56           O
ATOM    211 CB   SER A  29      18.170  18.901  -1.834  1.00 62.07           C
ATOM    212 OG   SER A  29      18.611  19.656  -0.714  1.00 55.55           O
ATOM    213  N   THR A  30      17.018  19.513  -5.121  1.00 62.33           N
ATOM    214 CA   THR A  30      16.640  18.863  -6.370  1.00 64.58           C
ATOM    215  C   THR A  30      17.749  17.975  -6.916  1.00 64.91           C
ATOM    216  O   THR A  30      17.631  17.401  -7.998  1.00 63.72           O
ATOM    217 CB   THR A  30      16.255  19.905  -7.433  1.00 62.41           C
ATOM    218 OG1  THR A  30      17.330  20.820  -7.631  1.00 58.21           O
ATOM    219 CG2  THR A  30      15.016  20.675  -7.011  1.00 57.84           C
ATOM    220  N   GLU A  31      18.830  17.861  -6.168  1.00 62.42           N
ATOM    221 CA   GLU A  31      19.971  17.053  -6.605  1.00 63.57           C
ATOM    222  C   GLU A  31      19.656  15.560  -6.545  1.00 62.95           C
ATOM    223  O   GLU A  31      20.221  14.763  -7.292  1.00 58.76           O
ATOM    224 CB   GLU A  31      21.187  17.355  -5.734  1.00 61.51           C
ATOM    225 CG   GLU A  31      21.695  18.783  -5.885  1.00 58.09           C
ATOM    226 CD   GLU A  31      22.892  19.052  -4.998  1.00 50.83           C
ATOM    227 OE1  GLU A  31      22.694  19.481  -3.855  1.00 48.93           O
ATOM    228 OE2  GLU A  31      24.024  18.832  -5.441  1.00 48.48           O
ATOM    229  N   ASN A  32      18.752  15.193  -5.666  1.00 66.85           N
ATOM    230 CA   ASN A  32      18.377  13.785  -5.517  1.00 66.92           C
ATOM    231  C   ASN A  32      17.329  13.348  -6.545  1.00 67.31           C
ATOM    232  O   ASN A  32      17.088  12.166  -6.720  1.00 64.93           O
ATOM    233 CB   ASN A  32      17.843  13.534  -4.108  1.00 64.04           C
ATOM    234 CG   ASN A  32      18.948  13.563  -3.072  1.00 58.82           C
ATOM    235 OD1  ASN A  32      19.546  12.542  -2.761  1.00 55.23           O
ATOM    236 ND2  ASN A  32      19.238  14.724  -2.539  1.00 55.12           N
ATOM    237  N   LEU A  33      16.712  14.308  -7.192  1.00 68.98           N
ATOM    238 CA   LEU A  33      15.684  14.010  -8.184  1.00 69.12           C
ATOM    239  C   LEU A  33      16.306  13.531  -9.494  1.00 68.74           C
ATOM    240  O   LEU A  33      15.676  12.808 -10.266  1.00 67.45           O
ATOM    241 CB   LEU A  33      14.827  15.251  -8.448  1.00 67.89           C
ATOM    242 CG   LEU A  33      14.027  15.751  -7.240  1.00 62.44           C
ATOM    243 CD1  LEU A  33      13.310  17.049  -7.586  1.00 58.88           C
ATOM    244 CD2  LEU A  33      13.025  14.701  -6.797  1.00 58.86           C
ATOM    245  N   LYS A  34      17.545  13.919  -9.745  1.00 66.93           N
ATOM    246 CA   LYS A  34      18.231  13.540 -10.972  1.00 67.77           C
ATOM    247  C   LYS A  34      18.981  12.226 -10.781  1.00 67.28           C
ATOM    248  O   LYS A  34      20.004  12.175 -10.101  1.00 64.26           O
ATOM    249 CB   LYS A  34      19.197  14.645 -11.399  1.00 66.64           C
ATOM    250 CG   LYS A  34      18.491  15.947 -11.742  1.00 61.65           C
ATOM    251 CD   LYS A  34      19.488  17.032 -12.145  1.00 57.44           C
ATOM    252 CE   LYS A  34      18.773  18.319 -12.489  1.00 53.41           C
ATOM    253 NZ   LYS A  34      19.736  19.395 -12.862  1.00 46.88           N
ATOM    254  N   HIS A  35      18.467  11.181 -11.400  1.00 68.89           N
ATOM    255 CA   HIS A  35      19.092   9.869 -11.313  1.00 66.88           C
ATOM    256  C   HIS A  35      19.957   9.596 -12.542  1.00 66.83           C
ATOM    257  O   HIS A  35      19.456   9.532 -13.666  1.00 64.50           O
ATOM    258 CB   HIS A  35      18.022   8.785 -11.180  1.00 64.65           C
ATOM    259 CG   HIS A  35      17.227   8.906  -9.920  1.00 60.37           C
ATOM    260 ND1  HIS A  35      15.888   9.241  -9.902  1.00 56.17           N
ATOM    261 CD2  HIS A  35      17.579   8.733  -8.629  1.00 54.67           C
ATOM    262 CE1  HIS A  35      15.456   9.263  -8.652  1.00 53.74           C
ATOM    263 NE2  HIS A  35      16.462   8.957  -7.852  1.00 54.08           N
ATOM    264  N   GLN A  36      21.251   9.425 -12.328  1.00 63.51           N
ATOM    265 CA   GLN A  36      22.186   9.162 -13.415  1.00 64.81           C
ATOM    266  C   GLN A  36      22.739   7.734 -13.329  1.00 62.15           C
ATOM    267  O   GLN A  36      23.683   7.480 -12.588  1.00 58.82           O
ATOM    268 CB   GLN A  36      23.338  10.168 -13.375  1.00 63.58           C
ATOM    269 CG   GLN A  36      22.903  11.603 -13.624  1.00 58.04           C
ATOM    270 CD   GLN A  36      22.444  11.831 -15.052  1.00 55.01           C
ATOM    271 OE1  GLN A  36      21.257  11.923 -15.325  1.00 52.21           O
ATOM    272 NE2  GLN A  36      23.386  11.907 -15.970  1.00 49.35           N
ATOM    273  N   PRO A  37      22.156   6.793 -14.090  1.00 65.63           N
ATOM    274 CA   PRO A  37      22.625   5.404 -14.097  1.00 64.06           C
ATOM    275  C   PRO A  37      23.952   5.252 -14.837  1.00 63.84           C
ATOM    276  O   PRO A  37      24.042   5.571 -16.021  1.00 61.19           O
ATOM    277 CB   PRO A  37      21.505   4.650 -14.822  1.00 61.44           C
ATOM    278 CG   PRO A  37      20.875   5.670 -15.704  1.00 59.81           C
ATOM    279 CD   PRO A  37      21.017   6.999 -14.997  1.00 62.81           C
ATOM    280  N   GLY A  38      24.960   4.755 -14.142  1.00 67.41           N
ATOM    281 CA   GLY A  38      26.272   4.579 -14.750  1.00 67.79           C
ATOM    282  C   GLY A  38      26.842   3.188 -14.557  1.00 67.21           C
ATOM    283  O   GLY A  38      28.012   2.946 -14.825  1.00 62.56           O
ATOM    284  N   GLY A  39      25.996   2.271 -14.093  1.00 66.06           N
ATOM    285 CA   GLY A  39      26.439   0.905 -13.875  1.00 66.35           C
ATOM    286  C   GLY A  39      27.292   0.765 -12.621  1.00 66.65           C
ATOM    287  O   GLY A  39      28.140   1.607 -12.344  1.00 62.31           O
ATOM    288  N   GLY A  40      27.053  -0.304 -11.875  1.00 65.04           N
ATOM    289 CA   GLY A  40      27.803  -0.541 -10.652  1.00 65.20           C
ATOM    290  C   GLY A  40      27.749  -1.992 -10.216  1.00 65.51           C
ATOM    291  O   GLY A  40      27.606  -2.897 -11.046  1.00 62.10           O
ATOM    292  N   LYS A  41      27.853  -2.203  -8.919  1.00 61.34           N
ATOM    293 CA   LYS A  41      27.826  -3.555  -8.376  1.00 64.13           C
ATOM    294  C   LYS A  41      26.415  -4.142  -8.416  1.00 63.43           C
ATOM    295  O   LYS A  41      26.233  -5.329  -8.650  1.00 59.99           O
ATOM    296 CB   LYS A  41      28.347  -3.543  -6.934  1.00 61.48           C
ATOM    297 CG   LYS A  41      29.817  -3.129  -6.841  1.00 56.74           C
ATOM    298 CD   LYS A  41      30.253  -2.953  -5.399  1.00 52.15           C
ATOM    299 CE   LYS A  41      30.313  -4.270  -4.646  1.00 48.39           C
ATOM    300 NZ   LYS A  41      30.822  -4.075  -3.265  1.00 42.32           N
ATOM    301  N   VAL A  42      25.419  -3.297  -8.195  1.00 63.20           N
ATOM    302 CA   VAL A  42      24.034  -3.748  -8.216  1.00 66.60           C
ATOM    303  C   VAL A  42      23.504  -3.780  -9.646  1.00 67.32           C
ATOM    304  O   VAL A  42      23.231  -2.729 -10.233  1.00 66.37           O
ATOM    305 CB   VAL A  42      23.142  -2.843  -7.358  1.00 63.68           C
ATOM    306 CG1  VAL A  42      21.710  -3.360  -7.332  1.00 55.51           C
ATOM    307 CG2  VAL A  42      23.694  -2.732  -5.949  1.00 56.07           C
ATOM    308  N   GLN A  43      23.366  -4.985 -10.190  1.00 60.10           N
ATOM    309 CA   GLN A  43      22.891  -5.147 -11.559  1.00 63.00           C
ATOM    310  C   GLN A  43      22.130  -6.460 -11.741  1.00 61.32           C
ATOM    311  O   GLN A  43      21.756  -6.838 -12.843  1.00 61.38           O
ATOM    312 CB   GLN A  43      24.077  -5.094 -12.526  1.00 60.96           C
ATOM    313 CG   GLN A  43      23.687  -4.901 -13.984  1.00 55.21           C
ATOM    314 CD   GLN A  43      24.897  -4.807 -14.896  1.00 51.73           C
ATOM    315 OE1  GLN A  43      25.557  -5.797 -15.162  1.00 49.96           O
ATOM    316 NE2  GLN A  43      25.206  -3.616 -15.364  1.00 47.14           N
ATOM    317  N   ILE A  44      21.879  -7.154 -10.654  1.00 59.18           N
ATOM    318 CA   ILE A  44      21.166  -8.423 -10.710  1.00 61.05           C
ATOM    319  C   ILE A  44      19.655  -8.206 -10.665  1.00 59.20           C
ATOM    320  O   ILE A  44      19.155  -7.425  -9.860  1.00 58.54           O
ATOM    321 CB   ILE A  44      21.582  -9.349  -9.549  1.00 59.42           C
ATOM    322 CG1  ILE A  44      21.452  -8.624  -8.215  1.00 56.42           C
ATOM    323 CG2  ILE A  44      23.005  -9.838  -9.758  1.00 54.88           C
ATOM    324 CD1  ILE A  44      21.631  -9.528  -7.011  1.00 53.19           C
ATOM    325  N   ILE A  45      18.949  -8.895 -11.541  1.00 60.91           N
ATOM    326 CA   ILE A  45      17.494  -8.774 -11.625  1.00 61.22           C
ATOM    327  C   ILE A  45      16.818 -10.143 -11.676  1.00 59.10           C
ATOM    328  O   ILE A  45      15.724 -10.298 -12.218  1.00 55.62           O
ATOM    329 CB   ILE A  45      17.072  -7.955 -12.860  1.00 58.62           C
ATOM    330 CG1  ILE A  45      17.707  -8.539 -14.123  1.00 54.82           C
ATOM    331 CG2  ILE A  45      17.437  -6.495 -12.679  1.00 52.60           C
ATOM    332 CD1  ILE A  45      17.146  -7.954 -15.408  1.00 49.67           C
ATOM    333  N   ASN A  46      17.473 -11.137 -11.124  1.00 57.46           N
ATOM    334 CA   ASN A  46      16.942 -12.497 -11.110  1.00 57.20           C
ATOM    335  C   ASN A  46      16.051 -12.741  -9.895  1.00 55.22           C
ATOM    336  O   ASN A  46      15.502 -13.827  -9.738  1.00 53.23           O
ATOM    337 CB   ASN A  46      18.085 -13.510 -11.116  1.00 55.53           C
ATOM    338 CG   ASN A  46      18.931 -13.416 -12.370  1.00 49.31           C
ATOM    339 OD1  ASN A  46      20.006 -12.843 -12.366  1.00 46.49           O
ATOM    340 ND2  ASN A  46      18.444 -13.984 -13.461  1.00 48.62           N
ATOM    341  N   LYS A  47      15.920 -11.735  -9.038  1.00 52.45           N
ATOM    342 CA   LYS A  47      15.117 -11.860  -7.832  1.00 53.06           C
ATOM    343  C   LYS A  47      13.899 -10.941  -7.899  1.00 49.38           C
ATOM    344  O   LYS A  47      14.023  -9.753  -8.184  1.00 47.20           O
ATOM    345 CB   LYS A  47      15.962 -11.520  -6.605  1.00 51.73           C
ATOM    346 CG   LYS A  47      15.267 -11.833  -5.294  1.00 47.70           C
ATOM    347 CD   LYS A  47      16.074 -11.323  -4.107  1.00 45.51           C
ATOM    348 CE   LYS A  47      17.421 -12.019  -3.996  1.00 41.80           C
ATOM    349 NZ   LYS A  47      18.192 -11.518  -2.849  1.00 38.48           N
ATOM    350  N   LYS A  48      12.724 -11.499  -7.640  1.00 49.51           N
ATOM    351 CA   LYS A  48      11.483 -10.735  -7.669  1.00 50.12           C
ATOM    352  C   LYS A  48      10.996 -10.445  -6.253  1.00 48.14           C
ATOM    353  O   LYS A  48      10.135 -11.145  -5.716  1.00 46.28           O
ATOM    354 CB   LYS A  48      10.407 -11.502  -8.444  1.00 47.54           C
ATOM    355 CG   LYS A  48      10.751 -11.692  -9.913  1.00 42.81           C
ATOM    356 CD   LYS A  48       9.648 -12.430 -10.636  1.00 40.47           C
ATOM    357 CE   LYS A  48       9.977 -12.605 -12.112  1.00 37.47           C
ATOM    358 NZ   LYS A  48       8.910 -13.348 -12.833  1.00 34.43           N
ATOM    359  N   LEU A  49      11.540  -9.404  -5.648  1.00 55.76           N
ATOM    360 CA   LEU A  49      11.183  -9.021  -4.287  1.00 55.95           C
ATOM    361  C   LEU A  49       9.765  -8.465  -4.200  1.00 54.99           C
ATOM    362  O   LEU A  49       9.098  -8.597  -3.185  1.00 53.11           O
ATOM    363 CB   LEU A  49      12.177  -7.978  -3.762  1.00 54.08           C
ATOM    364 CG   LEU A  49      13.620  -8.470  -3.635  1.00 49.59           C
ATOM    365 CD1  LEU A  49      14.549  -7.312  -3.333  1.00 46.97           C
ATOM    366 CD2  LEU A  49      13.724  -9.531  -2.547  1.00 46.51           C
ATOM    367  N   ASP A  50       9.308  -7.859  -5.282  1.00 54.16           N
ATOM    368 CA   ASP A  50       7.976  -7.265  -5.311  1.00 55.41           C
ATOM    369  C   ASP A  50       6.883  -8.321  -5.165  1.00 52.57           C
ATOM    370  O   ASP A  50       5.901  -8.131  -4.465  1.00 51.86           O
ATOM    371 CB   ASP A  50       7.768  -6.488  -6.611  1.00 55.09           C
ATOM    372 CG   ASP A  50       8.771  -5.362  -6.756  1.00 50.97           C
ATOM    373 OD1  ASP A  50       8.607  -4.328  -6.080  1.00 47.59           O
ATOM    374 OD2  ASP A  50       9.719  -5.507  -7.533  1.00 49.50           O
ATOM    375  N   LEU A  51       7.085  -9.453  -5.827  1.00 53.56           N
ATOM    376 CA   LEU A  51       6.114 -10.545  -5.770  1.00 53.27           C
ATOM    377  C   LEU A  51       5.983 -11.087  -4.348  1.00 50.82           C
ATOM    378  O   LEU A  51       4.882 -11.297  -3.841  1.00 48.31           O
ATOM    379 CB   LEU A  51       6.524 -11.657  -6.739  1.00 52.07           C
ATOM    380 CG   LEU A  51       5.447 -12.697  -7.032  1.00 51.11           C
ATOM    381 CD1  LEU A  51       5.655 -13.289  -8.413  1.00 47.63           C
ATOM    382 CD2  LEU A  51       5.466 -13.820  -5.994  1.00 47.32           C
ATOM    383  N   SER A  52       7.117 -11.305  -3.695  1.00 51.34           N
ATOM    384 CA   SER A  52       7.124 -11.807  -2.331  1.00 50.96           C
ATOM    385  C   SER A  52       6.535 -10.794  -1.352  1.00 49.50           C
ATOM    386  O   SER A  52       5.878 -11.165  -0.381  1.00 47.58           O
ATOM    387 CB   SER A  52       8.548 -12.165  -1.907  1.00 50.07           C
ATOM    388 OG   SER A  52       9.394 -11.039  -1.967  1.00 47.94           O
ATOM    389  N   ASN A  53       6.758  -9.508  -1.614  1.00 55.29           N
ATOM    390 CA   ASN A  53       6.231  -8.453  -0.752  1.00 56.47           C
ATOM    391  C   ASN A  53       4.710  -8.433  -0.754  1.00 54.89           C
ATOM    392  O   ASN A  53       4.080  -8.293   0.293  1.00 51.86           O
ATOM    393 CB   ASN A  53       6.768  -7.092  -1.201  1.00 54.05           C
ATOM    394 CG   ASN A  53       8.224  -6.898  -0.820  1.00 50.16           C
ATOM    395 OD1  ASN A  53       8.748  -7.575   0.064  1.00 45.69           O
ATOM    396 ND2  ASN A  53       8.896  -5.960  -1.468  1.00 45.72           N
ATOM    397  N   VAL A  54       4.112  -8.571  -1.938  1.00 54.15           N
ATOM    398 CA   VAL A  54       2.653  -8.571  -2.064  1.00 55.73           C
ATOM    399  C   VAL A  54       2.042  -9.777  -1.352  1.00 55.34           C
ATOM    400  O   VAL A  54       1.020  -9.666  -0.680  1.00 54.54           O
ATOM    401 CB   VAL A  54       2.236  -8.575  -3.541  1.00 54.10           C
ATOM    402 CG1  VAL A  54       0.721  -8.696  -3.671  1.00 50.09           C
ATOM    403 CG2  VAL A  54       2.726  -7.312  -4.219  1.00 49.78           C
ATOM    404  N   GLN A  55       2.690 -10.916  -1.508  1.00 53.17           N
ATOM    405 CA   GLN A  55       2.202 -12.140  -0.875  1.00 55.71           C
ATOM    406  C   GLN A  55       2.301 -12.047   0.648  1.00 53.12           C
ATOM    407  O   GLN A  55       1.407 -12.493   1.367  1.00 50.28           O
ATOM    408 CB   GLN A  55       3.011 -13.329  -1.375  1.00 53.88           C
ATOM    409 CG   GLN A  55       2.437 -14.667  -0.940  1.00 48.94           C
ATOM    410 CD   GLN A  55       3.202 -15.842  -1.523  1.00 44.83           C
ATOM    411 OE1  GLN A  55       3.435 -16.836  -0.857  1.00 44.38           O
ATOM    412 NE2  GLN A  55       3.598 -15.734  -2.774  1.00 41.05           N
ATOM    413  N   SER A  56       3.374 -11.446   1.137  1.00 55.88           N
ATOM    414 CA   SER A  56       3.572 -11.288   2.575  1.00 55.37           C
ATOM    415  C   SER A  56       2.581 -10.300   3.183  1.00 54.17           C
ATOM    416  O   SER A  56       2.162 -10.458   4.326  1.00 52.04           O
ATOM    417 CB   SER A  56       4.999 -10.825   2.867  1.00 52.57           C
ATOM    418 OG   SER A  56       5.935 -11.807   2.460  1.00 47.72           O
ATOM    419  N   LYS A  57       2.200  -9.294   2.420  1.00 53.97           N
ATOM    420 CA   LYS A  57       1.251  -8.291   2.885  1.00 54.58           C
ATOM    421  C   LYS A  57      -0.088  -8.914   3.294  1.00 52.80           C
ATOM    422  O   LYS A  57      -0.721  -8.487   4.252  1.00 49.58           O
ATOM    423 CB   LYS A  57       1.015  -7.225   1.810  1.00 51.66           C
ATOM    424 CG   LYS A  57       2.084  -6.156   1.778  1.00 48.69           C
ATOM    425 CD   LYS A  57       1.733  -5.044   0.811  1.00 46.92           C
ATOM    426 CE   LYS A  57       2.732  -3.900   0.911  1.00 43.21           C
ATOM    427 NZ   LYS A  57       2.345  -2.763   0.036  1.00 41.21           N
ATOM    428  N   CYS A  58      -0.510  -9.918   2.542  1.00 51.81           N
ATOM    429 CA   CYS A  58      -1.764 -10.596   2.852  1.00 52.83           C
ATOM    430  C   CYS A  58      -1.538 -11.874   3.659  1.00 52.54           C
ATOM    431  O   CYS A  58      -2.301 -12.834   3.546  1.00 49.03           O
ATOM    432 CB   CYS A  58      -2.514 -10.922   1.559  1.00 50.67           C
ATOM    433 SG   CYS A  58      -3.323  -9.503   0.810  1.00 45.55           S
ATOM    434  N   GLY A  59      -0.506 -11.848   4.480  1.00 54.44           N
ATOM    435 CA   GLY A  59      -0.189 -13.023   5.273  1.00 56.63           C
ATOM    436  C   GLY A  59       0.554 -12.679   6.548  1.00 56.43           C
ATOM    437  O   GLY A  59      -0.011 -12.730   7.639  1.00 54.07           O
ATOM    438  N   SER A  60       1.822 -12.312   6.411  1.00 55.10           N
ATOM    439 CA   SER A  60       2.649 -11.971   7.563  1.00 55.93           C
ATOM    440  C   SER A  60       3.686 -10.915   7.199  1.00 55.70           C
ATOM    441  O   SER A  60       4.858 -11.215   6.997  1.00 54.61           O
ATOM    442 CB   SER A  60       3.347 -13.221   8.089  1.00 53.97           C
ATOM    443 OG   SER A  60       2.395 -14.220   8.432  1.00 48.68           O
ATOM    444  N   LYS A  61       3.251  -9.686   7.105  1.00 53.88           N
ATOM    445 CA   LYS A  61       4.138  -8.583   6.771  1.00 54.78           C
ATOM    446  C   LYS A  61       4.913  -8.105   8.000  1.00 54.03           C
ATOM    447  O   LYS A  61       4.343  -7.563   8.938  1.00 51.21           O
ATOM    448 CB   LYS A  61       3.341  -7.424   6.169  1.00 52.65           C
ATOM    449 CG   LYS A  61       2.209  -6.936   7.046  1.00 50.38           C
ATOM    450 CD   LYS A  61       1.629  -5.636   6.538  1.00 48.05           C
ATOM    451 CE   LYS A  61       1.033  -4.815   7.662  1.00 43.84           C
ATOM    452 NZ   LYS A  61       0.672  -3.465   7.212  1.00 42.18           N
ATOM    453  N   ASP A  62       6.215  -8.319   7.979  1.00 54.26           N
ATOM    454 CA   ASP A  62       7.076  -7.913   9.090  1.00 56.53           C
ATOM    455  C   ASP A  62       8.396  -7.329   8.606  1.00 56.26           C
ATOM    456  O   ASP A  62       9.230  -6.912   9.409  1.00 53.92           O
ATOM    457 CB   ASP A  62       7.341  -9.114   9.995  1.00 55.02           C
ATOM    458 CG   ASP A  62       6.089  -9.560  10.742  1.00 51.76           C
ATOM    459 OD1  ASP A  62       5.409 -10.473  10.254  1.00 47.23           O
ATOM    460 OD2  ASP A  62       5.806  -8.995  11.806  1.00 47.57           O
ATOM    461  N   ASN A  63       8.598  -7.301   7.303  1.00 58.18           N
ATOM    462 CA   ASN A  63       9.835  -6.791   6.718  1.00 59.18           C
ATOM    463  C   ASN A  63       9.555  -5.724   5.667  1.00 58.80           C
ATOM    464  O   ASN A  63      10.140  -5.733   4.585  1.00 56.64           O
ATOM    465 CB   ASN A  63      10.640  -7.935   6.110  1.00 57.10           C
ATOM    466 CG   ASN A  63       9.822  -8.758   5.129  1.00 52.46           C
ATOM    467 OD1  ASN A  63       9.759  -8.452   3.946  1.00 49.83           O
ATOM    468 ND2  ASN A  63       9.203  -9.810   5.609  1.00 48.77           N
ATOM    469  N   ILE A  64       8.667  -4.810   5.988  1.00 59.71           N
ATOM    470 CA   ILE A  64       8.304  -3.739   5.070  1.00 59.80           C
ATOM    471  C   ILE A  64       8.004  -2.442   5.830  1.00 58.72           C
ATOM    472  O   ILE A  64       7.458  -2.475   6.928  1.00 57.12           O
ATOM    473 CB   ILE A  64       7.077  -4.112   4.212  1.00 58.64           C
ATOM    474 CG1  ILE A  64       6.091  -4.947   5.026  1.00 55.50           C
ATOM    475 CG2  ILE A  64       7.498  -4.850   2.954  1.00 53.79           C
ATOM    476 CD1  ILE A  64       4.815  -5.253   4.290  1.00 51.26           C
ATOM    477  N   LYS A  65       8.355  -1.307   5.204  1.00 59.61           N
ATOM    478 CA   LYS A  65       8.113   0.011   5.780  1.00 60.96           C
ATOM    479  C   LYS A  65       9.016   0.305   6.977  1.00 59.75           C
ATOM    480  O   LYS A  65       9.483   1.427   7.151  1.00 56.82           O
ATOM    481 CB   LYS A  65       6.640   0.185   6.182  1.00 59.64           C
ATOM    482 CG   LYS A  65       5.687   0.255   5.009  1.00 55.70           C
ATOM    483 CD   LYS A  65       4.259   0.465   5.468  1.00 51.92           C
ATOM    484 CE   LYS A  65       3.335   0.746   4.291  1.00 48.17           C
ATOM    485 NZ   LYS A  65       3.272  -0.385   3.367  1.00 43.56           N
ATOM    486  N   HIS A  66       9.265  -0.690   7.811  1.00 64.81           N
ATOM    487 CA   HIS A  66      10.094  -0.495   8.992  1.00 63.05           C
ATOM    488  C   HIS A  66      11.538  -0.189   8.606  1.00 61.96           C
ATOM    489  O   HIS A  66      12.374  -1.083   8.497  1.00 60.31           O
ATOM    490 CB   HIS A  66      10.039  -1.741   9.881  1.00 61.79           C
ATOM    491 CG   HIS A  66       8.995  -1.643  10.953  1.00 58.56           C
ATOM    492 ND1  HIS A  66       9.232  -1.933  12.287  1.00 55.24           N
ATOM    493 CD2  HIS A  66       7.689  -1.294  10.886  1.00 53.92           C
ATOM    494 CE1  HIS A  66       8.130  -1.756  12.974  1.00 53.65           C
ATOM    495 NE2  HIS A  66       7.167  -1.366  12.157  1.00 54.53           N
ATOM    496  N   VAL A  67      11.831   1.084   8.411  1.00 62.31           N
ATOM    497 CA   VAL A  67      13.165   1.514   8.023  1.00 63.67           C
ATOM    498  C   VAL A  67      13.705   2.562   8.998  1.00 61.98           C
ATOM    499  O   VAL A  67      12.944   3.360   9.537  1.00 58.15           O
ATOM    500 CB   VAL A  67      13.181   2.088   6.588  1.00 60.92           C
ATOM    501 CG1  VAL A  67      12.874   0.997   5.574  1.00 54.66           C
ATOM    502 CG2  VAL A  67      12.181   3.225   6.460  1.00 55.09           C
ATOM    503  N   PRO A  68      15.010   2.573   9.242  1.00 62.09           N
ATOM    504 CA   PRO A  68      15.630   3.534  10.157  1.00 60.31           C
ATOM    505  C   PRO A  68      15.661   4.948   9.573  1.00 59.20           C
ATOM    506  O   PRO A  68      16.134   5.150   8.455  1.00 57.67           O
ATOM    507 CB   PRO A  68      17.052   2.993  10.329  1.00 57.88           C
ATOM    508 CG   PRO A  68      17.314   2.217   9.079  1.00 56.00           C
ATOM    509 CD   PRO A  68      15.981   1.651   8.648  1.00 58.32           C
ATOM    510  N   GLY A  69      15.162   5.914  10.337  1.00 60.52           N
ATOM    511 CA   GLY A  69      15.155   7.288   9.881  1.00 60.99           C
ATOM    512  C   GLY A  69      15.139   8.267  11.043  1.00 59.44           C
ATOM    513  O   GLY A  69      14.204   8.277  11.836  1.00 56.02           O
ATOM    514  N   GLY A  70      16.169   9.076  11.140  1.00 63.29           N
ATOM    515 CA   GLY A  70      16.267  10.065  12.202  1.00 63.78           C
ATOM    516  C   GLY A  70      15.639  11.392  11.799  1.00 64.09           C
ATOM    517  O   GLY A  70      16.134  12.058  10.895  1.00 60.26           O
ATOM    518  N   GLY A  71      14.566  11.747  12.482  1.00 66.40           N
ATOM    519 CA   GLY A  71      13.874  12.993  12.178  1.00 67.14           C
ATOM    520  C   GLY A  71      12.804  13.330  13.200  1.00 68.31           C
ATOM    521  O   GLY A  71      11.647  13.508  12.856  1.00 65.37           O
ATOM    522  N   SER A  72      13.205  13.410  14.441  1.00 56.74           N
ATOM    523 CA   SER A  72      12.290  13.743  15.536  1.00 60.56           C
ATOM    524  C   SER A  72      10.994  12.932  15.465  1.00 60.43           C
ATOM    525  O   SER A  72       9.929  13.461  15.150  1.00 58.14           O
ATOM    526 CB   SER A  72      11.964  15.233  15.523  1.00 57.96           C
ATOM    527 OG   SER A  72      11.196  15.601  16.643  1.00 53.36           O
ATOM    528  N   VAL A  73      11.103  11.657  15.760  1.00 62.64           N
ATOM    529 CA   VAL A  73       9.948  10.769  15.702  1.00 66.17           C
ATOM    530  C   VAL A  73       9.517  10.358  17.111  1.00 67.09           C
ATOM    531  O   VAL A  73      10.308   9.800  17.870  1.00 66.78           O
ATOM    532 CB   VAL A  73      10.255   9.513  14.878  1.00 63.40           C
ATOM    533 CG1  VAL A  73       9.040   8.608  14.806  1.00 55.16           C
ATOM    534 CG2  VAL A  73      10.721   9.901  13.485  1.00 56.22           C
ATOM    535  N   GLN A  74       8.265  10.632  17.445  1.00 59.24           N
ATOM    536 CA   GLN A  74       7.740  10.266  18.753  1.00 62.00           C
ATOM    537  C   GLN A  74       7.361   8.789  18.776  1.00 60.12           C
ATOM    538  O   GLN A  74       6.853   8.248  17.800  1.00 60.37           O
ATOM    539 CB   GLN A  74       6.512  11.116  19.092  1.00 60.44           C
ATOM    540 CG   GLN A  74       6.840  12.591  19.265  1.00 54.45           C
ATOM    541 CD   GLN A  74       5.607  13.413  19.610  1.00 51.11           C
ATOM    542 OE1  GLN A  74       4.544  13.200  19.039  1.00 49.89           O
ATOM    543 NE2  GLN A  74       5.736  14.342  20.530  1.00 46.31           N
ATOM    544  N   ILE A  75       7.589   8.139  19.903  1.00 62.28           N
ATOM    545 CA   ILE A  75       7.299   6.715  20.027  1.00 64.45           C
ATOM    546  C   ILE A  75       5.815   6.493  20.324  1.00 63.14           C
ATOM    547  O   ILE A  75       5.435   5.982  21.374  1.00 63.19           O
ATOM    548 CB   ILE A  75       8.151   6.062  21.134  1.00 63.96           C
ATOM    549 CG1  ILE A  75       9.621   6.429  20.960  1.00 61.72           C
ATOM    550 CG2  ILE A  75       7.996   4.545  21.100  1.00 60.47           C
ATOM    551 CD1  ILE A  75      10.497   5.991  22.123  1.00 58.01           C
ATOM    552  N   VAL A  76       4.977   6.884  19.378  1.00 60.91           N
ATOM    553 CA   VAL A  76       3.531   6.723  19.518  1.00 62.07           C
ATOM    554  C   VAL A  76       3.067   5.513  18.725  1.00 61.14           C
ATOM    555  O   VAL A  76       3.054   5.520  17.492  1.00 59.36           O
ATOM    556 CB   VAL A  76       2.784   7.976  19.026  1.00 59.71           C
ATOM    557 CG1  VAL A  76       1.276   7.797  19.192  1.00 53.38           C
ATOM    558 CG2  VAL A  76       3.257   9.200  19.783  1.00 53.40           C
ATOM    559  N   TYR A  77       2.698   4.453  19.416  1.00 58.65           N
ATOM    560 CA   TYR A  77       2.244   3.230  18.767  1.00 58.59           C
ATOM    561  C   TYR A  77       0.766   3.317  18.411  1.00 57.17           C
ATOM    562  O   TYR A  77      -0.078   3.556  19.266  1.00 55.87           O
ATOM    563 CB   TYR A  77       2.485   2.038  19.696  1.00 57.37           C
ATOM    564 CG   TYR A  77       2.205   0.713  19.039  1.00 53.99           C
ATOM    565 CD1  TYR A  77       3.147   0.115  18.208  1.00 51.41           C
ATOM    566 CD2  TYR A  77       1.007   0.047  19.254  1.00 51.57           C
ATOM    567 CE1  TYR A  77       2.892  -1.109  17.606  1.00 46.82           C
ATOM    568 CE2  TYR A  77       0.741  -1.175  18.654  1.00 49.19           C
ATOM    569 CZ   TYR A  77       1.693  -1.752  17.831  1.00 47.56           C
ATOM    570 OH   TYR A  77       1.439  -2.964  17.229  1.00 45.76           O
ATOM    571  N   LYS A  78       0.456   3.092  17.141  1.00 54.93           N
ATOM    572 CA   LYS A  78      -0.911   3.136  16.657  1.00 55.13           C
ATOM    573  C   LYS A  78      -1.276   1.835  15.943  1.00 52.33           C
ATOM    574  O   LYS A  78      -0.467   1.284  15.200  1.00 49.99           O
ATOM    575 CB   LYS A  78      -1.093   4.316  15.694  1.00 52.89           C
ATOM    576 CG   LYS A  78      -0.106   4.315  14.544  1.00 48.86           C
ATOM    577 CD   LYS A  78      -0.481   5.319  13.465  1.00 46.33           C
ATOM    578 CE   LYS A  78      -0.417   6.749  13.958  1.00 41.99           C
ATOM    579 NZ   LYS A  78      -0.671   7.698  12.856  1.00 38.25           N
ATOM    580  N   PRO A  79      -2.506   1.342  16.145  1.00 54.24           N
ATOM    581 CA   PRO A  79      -2.961   0.093  15.512  1.00 54.39           C
ATOM    582  C   PRO A  79      -3.343   0.281  14.044  1.00 53.83           C
ATOM    583  O   PRO A  79      -4.367  -0.217  13.587  1.00 53.70           O
ATOM    584 CB   PRO A  79      -4.176  -0.299  16.347  1.00 51.62           C
ATOM    585 CG   PRO A  79      -4.733   0.991  16.845  1.00 49.32           C
ATOM    586 CD   PRO A  79      -3.532   1.898  17.043  1.00 50.42           C
ATOM    587  N   VAL A  80      -2.523   0.980  13.304  1.00 54.48           N
ATOM    588 CA   VAL A  80      -2.784   1.233  11.892  1.00 55.33           C
ATOM    589  C   VAL A  80      -2.569  -0.024  11.052  1.00 55.22           C
ATOM    590  O   VAL A  80      -3.197  -0.205  10.012  1.00 53.54           O
ATOM    591 CB   VAL A  80      -1.886   2.369  11.366  1.00 52.70           C
ATOM    592 CG1  VAL A  80      -0.420   1.983  11.431  1.00 47.69           C
ATOM    593 CG2  VAL A  80      -2.280   2.748   9.949  1.00 46.80           C
ATOM    594  N   ASP A  81      -1.699  -0.906  11.509  1.00 49.18           N
ATOM    595 CA   ASP A  81      -1.414  -2.140  10.794  1.00 51.20           C
ATOM    596  C   ASP A  81      -2.603  -3.086  10.830  1.00 49.38           C
ATOM    597  O   ASP A  81      -2.909  -3.752   9.842  1.00 48.99           O
ATOM    598 CB   ASP A  81      -0.186  -2.825  11.397  1.00 50.37           C
ATOM    599 CG   ASP A  81       1.057  -1.961  11.275  1.00 46.69           C
ATOM    600 OD1  ASP A  81       1.606  -1.868  10.168  1.00 43.83           O
ATOM    601 OD2  ASP A  81       1.462  -1.381  12.287  1.00 44.56           O
ATOM    602  N   LEU A  82      -3.282  -3.137  11.950  1.00 49.76           N
ATOM    603 CA   LEU A  82      -4.434  -4.012  12.109  1.00 50.45           C
ATOM    604  C   LEU A  82      -5.554  -3.641  11.150  1.00 49.20           C
ATOM    605  O   LEU A  82      -6.108  -4.485  10.446  1.00 47.10           O
ATOM    606 CB   LEU A  82      -4.925  -3.963  13.557  1.00 49.65           C
ATOM    607 CG   LEU A  82      -5.955  -5.037  13.933  1.00 48.34           C
ATOM    608 CD1  LEU A  82      -5.776  -5.437  15.392  1.00 44.44           C
ATOM    609 CD2  LEU A  82      -7.371  -4.535  13.708  1.00 43.97           C
ATOM    610  N   SER A  83      -5.896  -2.360  11.100  1.00 49.14           N
ATOM    611 CA   SER A  83      -6.950  -1.875  10.219  1.00 49.14           C
ATOM    612  C   SER A  83      -6.551  -1.996   8.748  1.00 47.60           C
ATOM    613  O   SER A  83      -7.381  -2.295   7.889  1.00 45.71           O
ATOM    614 CB   SER A  83      -7.285  -0.418  10.542  1.00 48.27           C
ATOM    615 OG   SER A  83      -6.151   0.411  10.408  1.00 46.02           O
ATOM    616  N   LYS A  84      -5.283  -1.787   8.456  1.00 51.13           N
ATOM    617 CA   LYS A  84      -4.779  -1.862   7.086  1.00 51.80           C
ATOM    618  C   LYS A  84      -4.857  -3.293   6.545  1.00 50.14           C
ATOM    619  O   LYS A  84      -5.282  -3.518   5.416  1.00 48.23           O
ATOM    620 CB   LYS A  84      -3.334  -1.357   7.029  1.00 50.56           C
ATOM    621 CG   LYS A  84      -2.791  -1.259   5.620  1.00 47.54           C
ATOM    622 CD   LYS A  84      -1.371  -0.708   5.612  1.00 45.03           C
ATOM    623 CE   LYS A  84      -1.324   0.732   6.081  1.00 41.63           C
ATOM    624 NZ   LYS A  84       0.044   1.288   6.005  1.00 38.15           N
ATOM    625  N   VAL A  85      -4.453  -4.246   7.349  1.00 53.22           N
ATOM    626 CA   VAL A  85      -4.484  -5.647   6.943  1.00 54.56           C
ATOM    627  C   VAL A  85      -5.914  -6.148   6.777  1.00 53.94           C
ATOM    628  O   VAL A  85      -6.228  -6.877   5.833  1.00 53.07           O
ATOM    629 CB   VAL A  85      -3.743  -6.527   7.961  1.00 53.30           C
ATOM    630 CG1  VAL A  85      -3.917  -8.003   7.631  1.00 49.90           C
ATOM    631 CG2  VAL A  85      -2.274  -6.165   7.997  1.00 49.55           C
ATOM    632  N   THR A  86      -6.772  -5.757   7.681  1.00 46.71           N
ATOM    633 CA   THR A  86      -8.168  -6.178   7.645  1.00 48.68           C
ATOM    634  C   THR A  86      -8.891  -5.643   6.408  1.00 46.26           C
ATOM    635  O   THR A  86      -9.643  -6.365   5.758  1.00 44.52           O
ATOM    636 CB   THR A  86      -8.910  -5.704   8.904  1.00 47.94           C
ATOM    637 OG1  THR A  86      -8.259  -6.203  10.066  1.00 44.24           O
ATOM    638 CG2  THR A  86     -10.349  -6.199   8.904  1.00 42.77           C
ATOM    639  N   SER A  87      -8.669  -4.384   6.084  1.00 51.03           N
ATOM    640 CA   SER A  87      -9.322  -3.765   4.934  1.00 50.70           C
ATOM    641  C   SER A  87      -8.819  -4.322   3.606  1.00 49.45           C
ATOM    642  O   SER A  87      -9.593  -4.534   2.677  1.00 47.49           O
ATOM    643 CB   SER A  87      -9.117  -2.255   4.966  1.00 47.69           C
ATOM    644 OG   SER A  87      -9.710  -1.695   6.122  1.00 43.80           O
ATOM    645  N   LYS A  88      -7.531  -4.566   3.524  1.00 56.09           N
ATOM    646 CA   LYS A  88      -6.927  -5.041   2.283  1.00 55.55           C
ATOM    647  C   LYS A  88      -7.105  -6.548   2.074  1.00 54.50           C
ATOM    648  O   LYS A  88      -7.452  -6.997   0.984  1.00 51.21           O
ATOM    649 CB   LYS A  88      -5.436  -4.680   2.256  1.00 52.61           C
ATOM    650 CG   LYS A  88      -4.790  -4.848   0.892  1.00 49.82           C
ATOM    651 CD   LYS A  88      -3.357  -4.362   0.885  1.00 48.51           C
ATOM    652 CE   LYS A  88      -2.706  -4.565  -0.483  1.00 44.43           C
ATOM    653 NZ   LYS A  88      -3.316  -3.716  -1.515  1.00 42.74           N
ATOM    654  N   CYS A  89      -6.888  -7.313   3.100  1.00 54.30           N
ATOM    655 CA   CYS A  89      -6.991  -8.765   2.998  1.00 54.54           C
ATOM    656  C   CYS A  89      -7.995  -9.338   3.995  1.00 53.70           C
ATOM    657  O   CYS A  89      -7.617  -9.997   4.960  1.00 50.23           O
ATOM    658 CB   CYS A  89      -5.611  -9.393   3.204  1.00 52.49           C
ATOM    659 SG   CYS A  89      -4.298  -8.651   2.201  1.00 47.52           S
ATOM    660  N   GLY A  90      -9.256  -9.068   3.751  1.00 55.43           N
ATOM    661 CA   GLY A  90     -10.299  -9.581   4.633  1.00 56.90           C
ATOM    662  C   GLY A  90     -11.504  -8.664   4.737  1.00 56.61           C
ATOM    663  O   GLY A  90     -12.543  -9.058   5.257  1.00 54.17           O
ATOM    664  N   SER A  91     -11.357  -7.442   4.226  1.00 54.52           N
ATOM    665 CA   SER A  91     -12.435  -6.454   4.282  1.00 55.68           C
ATOM    666  C   SER A  91     -12.760  -6.072   5.731  1.00 55.33           C
ATOM    667  O   SER A  91     -12.197  -6.627   6.668  1.00 53.28           O
ATOM    668 CB   SER A  91     -13.682  -6.989   3.579  1.00 53.06           C
ATOM    669 OG   SER A  91     -13.390  -7.351   2.238  1.00 48.38           O
ATOM    670  N   LEU A  92     -13.671  -5.135   5.898  1.00 54.94           N
ATOM    671 CA   LEU A  92     -14.050  -4.677   7.226  1.00 56.71           C
ATOM    672  C   LEU A  92     -15.075  -5.598   7.882  1.00 56.00           C
ATOM    673  O   LEU A  92     -15.650  -5.263   8.912  1.00 53.83           O
ATOM    674 CB   LEU A  92     -14.610  -3.252   7.153  1.00 55.40           C
ATOM    675 CG   LEU A  92     -13.618  -2.198   6.661  1.00 53.50           C
ATOM    676 CD1  LEU A  92     -14.323  -0.883   6.416  1.00 51.22           C
ATOM    677 CD2  LEU A  92     -12.496  -2.021   7.668  1.00 48.63           C
ATOM    678  N   GLY A  93     -15.332  -6.748   7.264  1.00 58.03           N
ATOM    679 CA   GLY A  93     -16.298  -7.697   7.780  1.00 59.07           C
ATOM    680  C   GLY A  93     -17.528  -7.790   6.910  1.00 59.33           C
ATOM    681  O   GLY A  93     -17.960  -8.873   6.539  1.00 55.75           O
ATOM    682  N   ASN A  94     -18.078  -6.639   6.561  1.00 60.62           N
ATOM    683 CA   ASN A  94     -19.244  -6.579   5.695  1.00 61.74           C
ATOM    684  C   ASN A  94     -19.106  -5.440   4.688  1.00 61.42           C
ATOM    685  O   ASN A  94     -19.837  -4.457   4.729  1.00 58.68           O
ATOM    686 CB   ASN A  94     -20.516  -6.392   6.529  1.00 59.56           C
ATOM    687 CG   ASN A  94     -21.773  -6.648   5.719  1.00 55.36           C
ATOM    688 OD1  ASN A  94     -22.367  -5.744   5.153  1.00 52.38           O
ATOM    689 ND2  ASN A  94     -22.196  -7.895   5.661  1.00 51.45           N
ATOM    690  N   ILE A  95     -18.149  -5.591   3.813  1.00 59.36           N
ATOM    691 CA   ILE A  95     -17.885  -4.565   2.807  1.00 60.21           C
ATOM    692  C   ILE A  95     -19.026  -4.458   1.795  1.00 59.80           C
ATOM    693  O   ILE A  95     -19.664  -5.456   1.452  1.00 58.16           O
ATOM    694 CB   ILE A  95     -16.562  -4.844   2.081  1.00 58.09           C
ATOM    695 CG1  ILE A  95     -16.136  -3.621   1.261  1.00 55.25           C
ATOM    696 CG2  ILE A  95     -16.698  -6.071   1.180  1.00 53.72           C
ATOM    697 CD1  ILE A  95     -14.687  -3.662   0.853  1.00 50.77           C
ATOM    698  N   HIS A  96     -19.279  -3.242   1.326  1.00 59.07           N
ATOM    699 CA   HIS A  96     -20.353  -3.009   0.376  1.00 61.06           C
ATOM    700  C   HIS A  96     -19.802  -2.474  -0.944  1.00 59.70           C
ATOM    701  O   HIS A  96     -19.757  -1.267  -1.176  1.00 56.66           O
ATOM    702 CB   HIS A  96     -21.375  -2.036   0.959  1.00 59.48           C
ATOM    703 CG   HIS A  96     -20.791  -1.063   1.942  1.00 55.27           C
ATOM    704 ND1  HIS A  96     -20.232   0.134   1.572  1.00 50.74           N
ATOM    705 CD2  HIS A  96     -20.680  -1.125   3.281  1.00 49.03           C
ATOM    706 CE1  HIS A  96     -19.805   0.765   2.653  1.00 48.00           C
ATOM    707 NE2  HIS A  96     -20.064   0.026   3.705  1.00 49.14           N
ATOM    708  N   HIS A  97     -19.396  -3.390  -1.806  1.00 65.74           N
ATOM    709 CA   HIS A  97     -18.876  -3.028  -3.121  1.00 63.58           C
ATOM    710  C   HIS A  97     -20.004  -2.884  -4.135  1.00 62.45           C
ATOM    711  O   HIS A  97     -21.035  -3.546  -4.031  1.00 60.41           O
ATOM    712 CB   HIS A  97     -17.870  -4.074  -3.601  1.00 61.92           C
ATOM    713 CG   HIS A  97     -16.447  -3.658  -3.357  1.00 58.66           C
ATOM    714 ND1  HIS A  97     -15.871  -3.687  -2.114  1.00 54.79           N
ATOM    715 CD2  HIS A  97     -15.499  -3.213  -4.202  1.00 53.20           C
ATOM    716 CE1  HIS A  97     -14.621  -3.266  -2.207  1.00 52.52           C
ATOM    717 NE2  HIS A  97     -14.357  -2.974  -3.462  1.00 53.54           N
ATOM    718  N   LYS A  98     -19.793  -2.026  -5.123  1.00 60.67           N
ATOM    719 CA   LYS A  98     -20.807  -1.771  -6.137  1.00 62.27           C
ATOM    720  C   LYS A  98     -20.273  -2.034  -7.547  1.00 57.90           C
ATOM    721  O   LYS A  98     -19.934  -1.102  -8.273  1.00 56.06           O
ATOM    722 CB   LYS A  98     -21.298  -0.324  -6.032  1.00 61.28           C
ATOM    723 CG   LYS A  98     -22.090  -0.034  -4.769  1.00 55.69           C
ATOM    724 CD   LYS A  98     -23.466  -0.682  -4.815  1.00 55.07           C
ATOM    725 CE   LYS A  98     -24.326  -0.253  -3.639  1.00 48.77           C
ATOM    726 NZ   LYS A  98     -25.676  -0.837  -3.717  1.00 44.29           N
ATOM    727  N   PRO A  99     -20.216  -3.306  -7.978  1.00 60.57           N
ATOM    728 CA   PRO A  99     -19.765  -3.653  -9.324  1.00 58.19           C
ATOM    729  C   PRO A  99     -20.885  -3.465 -10.350  1.00 56.84           C
ATOM    730  O   PRO A  99     -21.556  -4.417 -10.732  1.00 54.20           O
ATOM    731 CB   PRO A  99     -19.388  -5.127  -9.198  1.00 55.02           C
ATOM    732 CG   PRO A  99     -20.256  -5.644  -8.093  1.00 53.58           C
ATOM    733 CD   PRO A  99     -20.514  -4.477  -7.166  1.00 56.03           C
ATOM    734  N   GLY A 100     -21.092  -2.242 -10.781  1.00 63.02           N
ATOM    735 CA   GLY A 100     -22.163  -1.940 -11.719  1.00 62.56           C
ATOM    736  C   GLY A 100     -21.805  -2.158 -13.178  1.00 60.43           C
ATOM    737  O   GLY A 100     -22.671  -2.087 -14.054  1.00 56.22           O
ATOM    738  N   GLY A 101     -20.537  -2.434 -13.476  1.00 63.16           N
ATOM    739 CA   GLY A 101     -20.116  -2.646 -14.848  1.00 63.58           C
ATOM    740  C   GLY A 101     -19.134  -3.796 -14.999  1.00 63.59           C
ATOM    741  O   GLY A 101     -17.953  -3.637 -14.736  1.00 59.33           O
ATOM    742  N   GLY A 102     -19.644  -4.950 -15.429  1.00 61.70           N
ATOM    743 CA   GLY A 102     -18.792  -6.104 -15.623  1.00 62.92           C
ATOM    744  C   GLY A 102     -19.555  -7.310 -16.143  1.00 63.64           C
ATOM    745  O   GLY A 102     -20.276  -7.959 -15.400  1.00 59.92           O
ATOM    746  N   GLN A 103     -19.381  -7.604 -17.424  1.00 51.69           N
ATOM    747 CA   GLN A 103     -20.033  -8.759 -18.033  1.00 55.60           C
ATOM    748  C   GLN A 103     -19.288 -10.050 -17.710  1.00 53.95           C
ATOM    749  O   GLN A 103     -19.871 -11.132 -17.721  1.00 51.46           O
ATOM    750 CB   GLN A 103     -20.112  -8.587 -19.553  1.00 53.51           C
ATOM    751 CG   GLN A 103     -21.074  -7.501 -19.996  1.00 49.52           C
ATOM    752 CD   GLN A 103     -21.129  -7.374 -21.510  1.00 44.67           C
ATOM    753 OE1  GLN A 103     -20.501  -6.507 -22.084  1.00 43.17           O
ATOM    754 NE2  GLN A 103     -21.862  -8.253 -22.155  1.00 40.61           N
ATOM    755  N   VAL A 104     -18.007  -9.932 -17.434  1.00 59.45           N
ATOM    756 CA   VAL A 104     -17.154 -11.078 -17.118  1.00 63.65           C
ATOM    757  C   VAL A 104     -17.122 -12.089 -18.261  1.00 63.47           C
ATOM    758  O   VAL A 104     -17.912 -13.033 -18.298  1.00 61.76           O
ATOM    759 CB   VAL A 104     -17.622 -11.779 -15.835  1.00 60.95           C
ATOM    760 CG1  VAL A 104     -16.670 -12.905 -15.477  1.00 52.71           C
ATOM    761 CG2  VAL A 104     -17.732 -10.794 -14.696  1.00 52.69           C
ATOM    762  N   GLU A 105     -16.203 -11.870 -19.198  1.00 57.17           N
ATOM    763 CA   GLU A 105     -16.083 -12.761 -20.349  1.00 60.70           C
ATOM    764  C   GLU A 105     -14.812 -13.606 -20.277  1.00 57.12           C
ATOM    765  O   GLU A 105     -14.715 -14.648 -20.910  1.00 56.97           O
ATOM    766 CB   GLU A 105     -16.089 -11.948 -21.647  1.00 58.67           C
ATOM    767 CG   GLU A 105     -17.377 -11.177 -21.873  1.00 52.43           C
ATOM    768 CD   GLU A 105     -17.377 -10.422 -23.188  1.00 48.71           C
ATOM    769 OE1  GLU A 105     -17.872 -10.962 -24.182  1.00 45.93           O
ATOM    770 OE2  GLU A 105     -16.863  -9.298 -23.222  1.00 46.77           O
ATOM    771  N   VAL A 106     -13.858 -13.163 -19.503  1.00 60.98           N
ATOM    772 CA   VAL A 106     -12.603 -13.894 -19.338  1.00 63.72           C
ATOM    773  C   VAL A 106     -12.818 -15.143 -18.487  1.00 61.98           C
ATOM    774  O   VAL A 106     -12.577 -16.267 -18.926  1.00 61.43           O
ATOM    775 CB   VAL A 106     -11.525 -13.005 -18.698  1.00 61.89           C
ATOM    776 CG1  VAL A 106     -10.217 -13.766 -18.594  1.00 54.61           C
ATOM    777 CG2  VAL A 106     -11.340 -11.735 -19.499  1.00 55.30           C
ATOM    778  N   LYS A 107     -13.264 -14.916 -17.261  1.00 61.82           N
ATOM    779 CA   LYS A 107     -13.560 -16.011 -16.335  1.00 63.48           C
ATOM    780  C   LYS A 107     -12.348 -16.912 -16.092  1.00 60.36           C
ATOM    781  O   LYS A 107     -12.481 -18.067 -15.710  1.00 58.14           O
ATOM    782 CB   LYS A 107     -14.740 -16.836 -16.869  1.00 61.24           C
ATOM    783 CG   LYS A 107     -15.433 -17.655 -15.802  1.00 56.39           C
ATOM    784 CD   LYS A 107     -16.673 -18.338 -16.361  1.00 54.01           C
ATOM    785 CE   LYS A 107     -17.382 -19.139 -15.281  1.00 48.94           C
ATOM    786 NZ   LYS A 107     -18.609 -19.776 -15.796  1.00 43.81           N
ATOM    787  N   SER A 108     -11.160 -16.379 -16.316  1.00 58.69           N
ATOM    788 CA   SER A 108      -9.934 -17.133 -16.099  1.00 60.36           C
ATOM    789  C   SER A 108      -9.440 -16.978 -14.665  1.00 58.68           C
ATOM    790  O   SER A 108      -8.772 -17.851 -14.126  1.00 56.60           O
ATOM    791 CB   SER A 108      -8.847 -16.670 -17.071  1.00 57.69           C
ATOM    792 OG   SER A 108      -8.564 -15.298 -16.900  1.00 50.19           O
ATOM    793  N   GLU A 109      -9.796 -15.867 -14.042  1.00 52.13           N
ATOM    794 CA   GLU A 109      -9.390 -15.603 -12.671  1.00 54.58           C
ATOM    795  C   GLU A 109     -10.470 -16.055 -11.694  1.00 51.75           C
ATOM    796  O   GLU A 109     -11.618 -15.628 -11.776  1.00 49.40           O
ATOM    797 CB   GLU A 109      -9.111 -14.119 -12.475  1.00 52.74           C
ATOM    798 CG   GLU A 109      -7.973 -13.604 -13.346  1.00 48.33           C
ATOM    799 CD   GLU A 109      -7.684 -12.139 -13.114  1.00 44.57           C
ATOM    800 OE1  GLU A 109      -8.622 -11.405 -12.761  1.00 42.16           O
ATOM    801 OE2  GLU A 109      -6.531 -11.717 -13.287  1.00 42.79           O
ATOM    802  N   LYS A 110     -10.098 -16.913 -10.771  1.00 55.57           N
ATOM    803 CA   LYS A 110     -11.043 -17.427  -9.791  1.00 57.05           C
ATOM    804  C   LYS A 110     -11.089 -16.524  -8.557  1.00 53.77           C
ATOM    805  O   LYS A 110     -10.316 -16.699  -7.619  1.00 53.24           O
ATOM    806 CB   LYS A 110     -10.651 -18.847  -9.374  1.00 55.63           C
ATOM    807 CG   LYS A 110     -10.669 -19.827 -10.536  1.00 51.14           C
ATOM    808 CD   LYS A 110     -10.254 -21.213 -10.084  1.00 48.97           C
ATOM    809 CE   LYS A 110     -10.250 -22.191 -11.252  1.00 46.24           C
ATOM    810 NZ   LYS A 110      -9.816 -23.543 -10.842  1.00 41.84           N
ATOM    811  N   LEU A 111     -12.008 -15.568  -8.574  1.00 56.96           N
ATOM    812 CA   LEU A 111     -12.164 -14.636  -7.465  1.00 58.78           C
ATOM    813  C   LEU A 111     -13.175 -15.137  -6.443  1.00 56.77           C
ATOM    814  O   LEU A 111     -13.848 -14.353  -5.777  1.00 55.07           O
ATOM    815 CB   LEU A 111     -12.578 -13.251  -7.987  1.00 57.70           C
ATOM    816 CG   LEU A 111     -13.932 -13.193  -8.689  1.00 53.24           C
ATOM    817 CD1  LEU A 111     -14.528 -11.802  -8.572  1.00 49.90           C
ATOM    818 CD2  LEU A 111     -13.802 -13.571 -10.168  1.00 49.50           C
ATOM    819  N   ASP A 112     -13.290 -16.443  -6.330  1.00 53.47           N
ATOM    820 CA   ASP A 112     -14.212 -17.047  -5.377  1.00 57.41           C
ATOM    821  C   ASP A 112     -13.566 -17.211  -4.007  1.00 54.70           C
ATOM    822  O   ASP A 112     -14.175 -17.756  -3.084  1.00 53.44           O
ATOM    823 CB   ASP A 112     -14.685 -18.413  -5.891  1.00 55.37           C
ATOM    824 CG   ASP A 112     -15.489 -18.284  -7.174  1.00 49.77           C
ATOM    825 OD1  ASP A 112     -14.899 -18.412  -8.250  1.00 47.06           O
ATOM    826 OD2  ASP A 112     -16.709 -18.051  -7.084  1.00 47.54           O
ATOM    827  N   PHE A 113     -12.333 -16.750  -3.889  1.00 57.49           N
ATOM    828 CA   PHE A 113     -11.574 -16.835  -2.632  1.00 57.80           C
ATOM    829  C   PHE A 113     -11.345 -18.274  -2.182  1.00 58.65           C
ATOM    830  O   PHE A 113     -11.059 -18.530  -1.017  1.00 55.92           O
ATOM    831 CB   PHE A 113     -12.293 -16.056  -1.529  1.00 54.09           C
ATOM    832 CG   PHE A 113     -12.631 -14.649  -1.919  1.00 51.48           C
ATOM    833 CD1  PHE A 113     -13.924 -14.299  -2.266  1.00 47.37           C
ATOM    834 CD2  PHE A 113     -11.641 -13.673  -1.945  1.00 46.23           C
ATOM    835 CE1  PHE A 113     -14.231 -13.000  -2.629  1.00 41.71           C
ATOM    836 CE2  PHE A 113     -11.944 -12.372  -2.314  1.00 41.77           C
ATOM    837 CZ   PHE A 113     -13.244 -12.033  -2.659  1.00 40.91           C
ATOM    838  N   LYS A 114     -11.465 -19.195  -3.101  1.00 57.31           N
ATOM    839 CA   LYS A 114     -11.280 -20.609  -2.781  1.00 59.41           C
ATOM    840  C   LYS A 114      -9.799 -20.948  -2.643  1.00 57.90           C
ATOM    841  O   LYS A 114      -9.388 -21.617  -1.694  1.00 56.51           O
ATOM    842 CB   LYS A 114     -11.915 -21.478  -3.868  1.00 59.25           C
ATOM    843 CG   LYS A 114     -11.896 -22.957  -3.535  1.00 56.12           C
ATOM    844 CD   LYS A 114     -12.552 -23.783  -4.640  1.00 54.55           C
ATOM    845 CE   LYS A 114     -12.529 -25.264  -4.296  1.00 49.78           C
ATOM    846 NZ   LYS A 114     -13.335 -25.571  -3.104  1.00 45.78           N
ATOM    847  N   ASP A 115      -9.001 -20.479  -3.578  1.00 57.16           N
ATOM    848 CA   ASP A 115      -7.558 -20.741  -3.561  1.00 59.65           C
ATOM    849  C   ASP A 115      -6.881 -20.050  -2.381  1.00 58.08           C
ATOM    850  O   ASP A 115      -5.986 -20.612  -1.752  1.00 55.66           O
ATOM    851 CB   ASP A 115      -6.918 -20.266  -4.868  1.00 58.97           C
ATOM    852 CG   ASP A 115      -5.446 -20.615  -4.937  1.00 55.24           C
ATOM    853 OD1  ASP A 115      -4.603 -19.719  -4.739  1.00 51.98           O
ATOM    854 OD2  ASP A 115      -5.129 -21.787  -5.189  1.00 51.89           O
ATOM    855  N   ARG A 116      -7.326 -18.842  -2.076  1.00 60.96           N
ATOM    856 CA   ARG A 116      -6.752 -18.070  -0.968  1.00 64.11           C
ATOM    857  C   ARG A 116      -7.021 -18.748   0.382  1.00 63.33           C
ATOM    858  O   ARG A 116      -6.122 -18.889   1.207  1.00 60.91           O
ATOM    859 CB   ARG A 116      -7.316 -16.650  -0.973  1.00 62.31           C
ATOM    860 CG   ARG A 116      -6.729 -15.738   0.104  1.00 58.76           C
ATOM    861 CD   ARG A 116      -5.230 -15.598  -0.045  1.00 55.08           C
ATOM    862 NE   ARG A 116      -4.848 -15.056  -1.349  1.00 51.71           N
ATOM    863 CZ   ARG A 116      -4.645 -13.788  -1.603  1.00 46.16           C
ATOM    864 NH1  ARG A 116      -4.767 -12.881  -0.654  1.00 44.28           N
ATOM    865 NH2  ARG A 116      -4.306 -13.397  -2.828  1.00 42.18           N
ATOM    866  N   VAL A 117      -8.252 -19.136   0.593  1.00 67.27           N
ATOM    867 CA   VAL A 117      -8.633 -19.786   1.852  1.00 69.83           C
ATOM    868  C   VAL A 117      -7.947 -21.142   2.007  1.00 68.33           C
ATOM    869  O   VAL A 117      -7.476 -21.489   3.092  1.00 67.66           O
ATOM    870 CB   VAL A 117     -10.160 -19.967   1.941  1.00 68.26           C
ATOM    871 CG1  VAL A 117     -10.546 -20.741   3.196  1.00 60.08           C
ATOM    872 CG2  VAL A 117     -10.852 -18.619   1.929  1.00 62.25           C
ATOM    873  N   GLN A 118      -7.879 -21.897   0.919  1.00 55.38           N
ATOM    874 CA   GLN A 118      -7.258 -23.212   0.945  1.00 60.04           C
ATOM    875  C   GLN A 118      -5.765 -23.124   1.275  1.00 56.20           C
ATOM    876  O   GLN A 118      -5.235 -23.924   2.042  1.00 54.31           O
ATOM    877 CB   GLN A 118      -7.453 -23.906  -0.405  1.00 59.26           C
ATOM    878 CG   GLN A 118      -6.949 -25.344  -0.424  1.00 53.76           C
ATOM    879 CD   GLN A 118      -7.229 -26.035  -1.753  1.00 50.85           C
ATOM    880 OE1  GLN A 118      -7.969 -25.522  -2.588  1.00 49.42           O
ATOM    881 NE2  GLN A 118      -6.646 -27.193  -1.958  1.00 46.92           N
ATOM    882  N   SER A 119      -5.101 -22.137   0.707  1.00 66.89           N
ATOM    883 CA   SER A 119      -3.673 -21.935   0.954  1.00 67.16           C
ATOM    884  C   SER A 119      -3.407 -21.463   2.384  1.00 65.76           C
ATOM    885  O   SER A 119      -2.423 -21.860   3.005  1.00 63.55           O
ATOM    886 CB   SER A 119      -3.098 -20.930  -0.041  1.00 64.00           C
ATOM    887 OG   SER A 119      -3.203 -21.417  -1.367  1.00 56.91           O
ATOM    888  N   LYS A 120      -4.289 -20.627   2.886  1.00 57.70           N
ATOM    889 CA   LYS A 120      -4.148 -20.096   4.243  1.00 62.21           C
ATOM    890  C   LYS A 120      -4.285 -21.188   5.299  1.00 59.78           C
ATOM    891  O   LYS A 120      -3.502 -21.257   6.239  1.00 57.99           O
ATOM    892 CB   LYS A 120      -5.194 -18.996   4.479  1.00 60.74           C
ATOM    893 CG   LYS A 120      -4.904 -17.704   3.739  1.00 56.58           C
ATOM    894 CD   LYS A 120      -3.822 -16.894   4.452  1.00 54.91           C
ATOM    895 CE   LYS A 120      -4.346 -16.260   5.727  1.00 50.55           C
ATOM    896 NZ   LYS A 120      -3.338 -15.369   6.372  1.00 46.63           N
ATOM    897  N   ILE A 121      -5.290 -22.024   5.140  1.00 60.95           N
ATOM    898 CA   ILE A 121      -5.527 -23.108   6.090  1.00 67.15           C
ATOM    899  C   ILE A 121      -4.435 -24.169   5.999  1.00 65.75           C
ATOM    900  O   ILE A 121      -3.793 -24.504   6.991  1.00 62.34           O
ATOM    901 CB   ILE A 121      -6.909 -23.754   5.851  1.00 64.76           C
ATOM    902 CG1  ILE A 121      -8.024 -22.738   6.095  1.00 61.22           C
ATOM    903 CG2  ILE A 121      -7.096 -24.959   6.768  1.00 61.25           C
ATOM    904 CD1  ILE A 121      -9.378 -23.212   5.615  1.00 56.52           C
ATOM    905  N   GLY A 122      -4.247 -24.716   4.801  1.00 66.09           N
ATOM    906 CA   GLY A 122      -3.221 -25.723   4.594  1.00 69.35           C
ATOM    907  C   GLY A 122      -3.599 -27.088   5.136  1.00 69.28           C
ATOM    908  O   GLY A 122      -3.004 -28.102   4.775  1.00 65.50           O
ATOM    909  N   SER A 123      -4.604 -27.132   5.994  1.00 70.50           N
ATOM    910 CA   SER A 123      -5.055 -28.390   6.575  1.00 72.55           C
ATOM    911  C   SER A 123      -6.236 -28.947   5.794  1.00 71.12           C
ATOM    912  O   SER A 123      -7.351 -28.436   5.882  1.00 68.91           O
ATOM    913 CB   SER A 123      -5.449 -28.180   8.036  1.00 69.90           C
ATOM    914 OG   SER A 123      -5.776 -29.402   8.649  1.00 62.36           O
ATOM    915  N   LEU A 124      -5.989 -30.014   5.031  1.00 66.21           N
ATOM    916 CA   LEU A 124      -7.029 -30.643   4.235  1.00 70.14           C
ATOM    917  C   LEU A 124      -6.967 -32.159   4.400  1.00 71.39           C
ATOM    918  O   LEU A 124      -6.097 -32.822   3.838  1.00 68.50           O
ATOM    919 CB   LEU A 124      -6.861 -30.263   2.756  1.00 68.03           C
ATOM    920 CG   LEU A 124      -8.052 -30.628   1.869  1.00 64.28           C
ATOM    921 CD1  LEU A 124      -9.251 -29.773   2.204  1.00 60.32           C
ATOM    922 CD2  LEU A 124      -7.682 -30.448   0.397  1.00 58.78           C
ATOM    923  N   ASP A 125      -7.907 -32.694   5.165  1.00 66.97           N
ATOM    924 CA   ASP A 125      -7.953 -34.134   5.415  1.00 71.29           C
ATOM    925  C   ASP A 125      -8.389 -34.913   4.176  1.00 71.48           C
ATOM    926  O   ASP A 125      -7.839 -35.967   3.871  1.00 66.45           O
ATOM    927 CB   ASP A 125      -8.901 -34.435   6.571  1.00 67.85           C
ATOM    928 CG   ASP A 125      -8.428 -33.820   7.877  1.00 63.31           C
ATOM    929 OD1  ASP A 125      -7.206 -33.645   8.040  1.00 57.60           O
ATOM    930 OD2  ASP A 125      -9.271 -33.506   8.730  1.00 58.96           O
ATOM    931  N   ASN A 126      -9.393 -34.387   3.475  1.00 60.07           N
ATOM    932 CA   ASN A 126      -9.898 -35.032   2.263  1.00 60.33           C
ATOM    933  C   ASN A 126      -9.155 -34.543   1.036  1.00 56.72           C
ATOM    934  O   ASN A 126      -9.722 -33.798   0.232  1.00 49.18           O
ATOM    935 CB   ASN A 126     -11.397 -34.770   2.112  1.00 54.23           C
ATOM    936 CG   ASN A 126     -12.213 -35.394   3.222  1.00 49.29           C
ATOM    937 OD1  ASN A 126     -12.521 -34.735   4.203  1.00 45.91           O
ATOM    938 ND2  ASN A 126     -12.554 -36.656   3.072  1.00 42.90           N
ATOM    939 OXT  ASN A 126      -8.005 -34.933   0.861  1.00 44.67           O
HETATM  940 CHA  HEM B   1       5.684   8.714  -8.260  1.00 63.14           C
HETATM  941 CHB  HEM B   1       3.404  10.443  -4.382  1.00 60.18           C
HETATM  942 CHC  HEM B   1      -0.796   8.885  -6.189  1.00 61.36           C
HETATM  943 CHD  HEM B   1       1.513   6.990  -9.964  1.00 61.04           C
HETATM  944 C1A  HEM B   1       5.448   9.310  -7.042  1.00 64.13           C
HETATM  945 C2A  HEM B   1       6.437   9.945  -6.217  1.00 61.94           C
HETATM  946 C3A  HEM B   1       5.781  10.438  -5.115  1.00 62.29           C
HETATM  947 C4A  HEM B   1       4.390  10.104  -5.261  1.00 61.53           C
HETATM  948 CMA  HEM B   1       6.408  11.230  -3.948  1.00 43.75           C
HETATM  949 CAA  HEM B   1       7.961  10.095  -6.529  1.00 48.25           C
HETATM  950 CBA  HEM B   1       8.178  11.185  -7.566  1.00 52.03           C
HETATM  951 CGA  HEM B   1       9.651  11.376  -7.916  1.00 48.24           C
HETATM  952 O1A  HEM B   1      10.491  11.392  -6.994  1.00 42.96           O
HETATM  953 O2A  HEM B   1       9.968  11.547  -9.122  1.00 45.92           O
HETATM  954 C1B  HEM B   1       2.050  10.174  -4.529  1.00 60.94           C
HETATM  955 C2B  HEM B   1       1.026  10.633  -3.608  1.00 57.55           C
HETATM  956 C3B  HEM B   1      -0.164  10.198  -4.110  1.00 57.30           C
HETATM  957 C4B  HEM B   1       0.135   9.466  -5.350  1.00 60.88           C
HETATM  958 CMB  HEM B   1       1.245  11.457  -2.327  1.00 39.14           C
HETATM  959 CAB  HEM B   1      -1.498  10.506  -3.438  1.00 45.96           C
HETATM  960 CBB  HEM B   1      -2.691  10.477  -4.043  1.00 36.06           C
HETATM  961 C1C  HEM B   1      -0.555   8.236  -7.362  1.00 63.28           C
HETATM  962 C2C  HEM B   1      -1.551   7.692  -8.236  1.00 62.04           C
HETATM  963 C3C  HEM B   1      -0.900   7.138  -9.302  1.00 60.64           C
HETATM  964 C4C  HEM B   1       0.509   7.349  -9.103  1.00 62.74           C
HETATM  965 CMC  HEM B   1      -3.079   7.734  -7.997  1.00 40.06           C
HETATM  966 CAC  HEM B   1      -1.487   6.443 -10.532  1.00 48.95           C
HETATM  967 CBC  HEM B   1      -2.703   6.666 -11.035  1.00 36.60           C
HETATM  968 C1D  HEM B   1       2.825   7.312  -9.874  1.00 63.34           C
HETATM  969 C2D  HEM B   1       3.829   7.094 -10.908  1.00 59.56           C
HETATM  970 C3D  HEM B   1       5.038   7.623 -10.444  1.00 61.40           C
HETATM  971 C4D  HEM B   1       4.747   8.124  -9.108  1.00 62.49           C
HETATM  972 CMD  HEM B   1       3.611   6.431 -12.271  1.00 41.51           C
HETATM  973 CAD  HEM B   1       6.347   7.805 -11.244  1.00 53.23           C
HETATM  974 CBD  HEM B   1       6.345   9.239 -11.782  1.00 53.06           C
HETATM  975 CGD  HEM B   1       7.090   9.451 -13.100  1.00 51.71           C
HETATM  976 O1D  HEM B   1       6.632  10.243 -13.920  1.00 47.19           O
HETATM  977 O2D  HEM B   1       8.160   8.824 -13.286  1.00 46.41           O
HETATM  978 NA   HEM B   1       4.230   9.405  -6.427  1.00 63.81           N
HETATM  979 NB   HEM B   1       1.476   9.477  -5.553  1.00 63.67           N
HETATM  980 NC   HEM B   1       0.680   8.020  -7.912  1.00 61.67           N
HETATM  981 ND   HEM B   1       3.420   7.942  -8.825  1.00 62.34           N
HETATM  982 FE   HEM B   1       2.465   8.689  -7.169  1.00 74.05          FE
HETATM  983  K     K C   1       1.571   4.006  -6.118  1.00 87.42           K
HETATM  984  K     K D   1       1.580   1.171  -4.972  1.00 83.90           K
HETATM  985  K     K E   1       1.744  -1.753  -3.504  1.00 78.01           K
ATOM    986 OP3    A F   1       2.916 -11.823 -17.459  1.00 53.83           O
ATOM    987  P     A F   1       2.158 -11.447 -16.786  1.00 57.37           P
ATOM    988 OP1    A F   1       3.483 -11.736 -17.045  1.00 51.91           O
ATOM    989 OP2    A F   1       1.368 -10.335 -16.912  1.00 54.75           O
ATOM    990 O5'    A F   1       1.389 -12.541 -15.874  1.00 57.61           O
ATOM    991 C5'    A F   1       1.775 -13.004 -14.602  1.00 58.50           C
ATOM    992 C4'    A F   1       0.581 -13.398 -13.784  1.00 61.40           C
ATOM    993 O4'    A F   1       1.003 -13.814 -12.466  1.00 60.41           O
ATOM    994 C3'    A F   1      -0.405 -12.267 -13.527  1.00 62.49           C
ATOM    995 O3'    A F   1      -1.385 -12.211 -14.580  1.00 62.11           O
ATOM    996 C2'    A F   1      -1.035 -12.640 -12.202  1.00 60.94           C
ATOM    997 O2'    A F   1      -2.098 -13.554 -12.394  1.00 59.61           O
ATOM    998 C1'    A F   1       0.120 -13.324 -11.480  1.00 59.54           C
ATOM    999 N9     A F   1       0.876 -12.451 -10.580  1.00 58.13           N
ATOM   1000 C8     A F   1       2.156 -11.970 -10.738  1.00 57.39           C
ATOM   1001 N7     A F   1       2.568 -11.220  -9.746  1.00 57.67           N
ATOM   1002 C5     A F   1       1.491 -11.210  -8.872  1.00 56.64           C
ATOM   1003 C6     A F   1       1.289 -10.587  -7.625  1.00 55.27           C
ATOM   1004 N6     A F   1       2.202  -9.835  -7.014  1.00 54.80           N
ATOM   1005 N1     A F   1       0.106 -10.786  -7.006  1.00 55.22           N
ATOM   1006 C2     A F   1      -0.816 -11.544  -7.608  1.00 56.20           C
ATOM   1007 N3     A F   1      -0.742 -12.172  -8.794  1.00 58.43           N
ATOM   1008 C4     A F   1       0.450 -11.963  -9.371  1.00 60.64           C
ATOM   1009  P     A F   2      -2.204 -10.835 -14.896  1.00 63.67           P
ATOM   1010 OP1    A F   2      -3.194 -11.140 -15.967  1.00 59.06           O
ATOM   1011 OP2    A F   2      -1.218  -9.748 -15.084  1.00 59.93           O
ATOM   1012 O5'    A F   2      -3.016 -10.550 -13.547  1.00 63.20           O
ATOM   1013 C5'    A F   2      -3.605  -9.304 -13.339  1.00 63.34           C
ATOM   1014 C4'    A F   2      -4.053  -9.112 -11.916  1.00 65.27           C
ATOM   1015 O4'    A F   2      -3.060  -9.650 -11.005  1.00 65.26           O
ATOM   1016 C3'    A F   2      -4.191  -7.659 -11.486  1.00 67.27           C
ATOM   1017 O3'    A F   2      -5.458  -7.130 -11.861  1.00 66.03           O
ATOM   1018 C2'    A F   2      -3.999  -7.732  -9.985  1.00 65.17           C
ATOM   1019 O2'    A F   2      -5.184  -8.175  -9.326  1.00 63.89           O
ATOM   1020 C1'    A F   2      -2.919  -8.811  -9.881  1.00 65.36           C
ATOM   1021 N9     A F   2      -1.571  -8.243  -9.883  1.00 65.17           N
ATOM   1022 C8     A F   2      -0.614  -8.357 -10.867  1.00 63.27           C
ATOM   1023 N7     A F   2       0.510  -7.745 -10.587  1.00 63.47           N
ATOM   1024 C5     A F   2       0.288  -7.189  -9.333  1.00 64.09           C
ATOM   1025 C6     A F   2       1.099  -6.414  -8.479  1.00 63.14           C
ATOM   1026 N6     A F   2       2.346  -6.050  -8.783  1.00 62.43           N
ATOM   1027 N1     A F   2       0.564  -6.032  -7.300  1.00 62.16           N
ATOM   1028 C2     A F   2      -0.681  -6.397  -7.003  1.00 61.87           C
ATOM   1029 N3     A F   2      -1.541  -7.116  -7.723  1.00 63.98           N
ATOM   1030 C4     A F   2      -0.984  -7.489  -8.893  1.00 65.47           C
ATOM   1031  P     G F   3      -5.550  -5.965 -12.983  1.00 65.76           P
ATOM   1032 OP1    G F   3      -6.445  -6.422 -14.081  1.00 61.80           O
ATOM   1033 OP2    G F   3      -4.172  -5.539 -13.285  1.00 60.62           O
ATOM   1034 O5'    G F   3      -6.292  -4.754 -12.241  1.00 66.72           O
ATOM   1035 C5'    G F   3      -5.576  -3.854 -11.427  1.00 69.15           C
ATOM   1036 C4'    G F   3      -6.113  -3.809 -10.026  1.00 70.53           C
ATOM   1037 O4'    G F   3      -5.205  -4.494  -9.130  1.00 70.02           O
ATOM   1038 C3'    G F   3      -6.265  -2.422  -9.436  1.00 69.97           C
ATOM   1039 O3'    G F   3      -7.505  -1.837  -9.819  1.00 70.41           O
ATOM   1040 C2'    G F   3      -6.176  -2.686  -7.941  1.00 68.76           C
ATOM   1041 O2'    G F   3      -7.422  -3.133  -7.433  1.00 68.87           O
ATOM   1042 C1'    G F   3      -5.163  -3.830  -7.882  1.00 69.30           C
ATOM   1043 N9     G F   3      -3.782  -3.378  -7.632  1.00 69.86           N
ATOM   1044 C8     G F   3      -2.712  -3.483  -8.500  1.00 69.91           C
ATOM   1045 N7     G F   3      -1.605  -3.011  -8.008  1.00 70.42           N
ATOM   1046 C5     G F   3      -1.953  -2.561  -6.740  1.00 71.49           C
ATOM   1047 C6     G F   3      -1.161  -1.947  -5.740  1.00 71.38           C
ATOM   1048 O6     G F   3       0.037  -1.674  -5.768  1.00 70.59           O
ATOM   1049 N1     G F   3      -1.909  -1.658  -4.596  1.00 70.54           N
ATOM   1050 C2     G F   3      -3.241  -1.917  -4.448  1.00 69.95           C
ATOM   1051 N2     G F   3      -3.800  -1.567  -3.273  1.00 69.55           N
ATOM   1052 N3     G F   3      -4.000  -2.490  -5.377  1.00 70.17           N
ATOM   1053 C4     G F   3      -3.289  -2.784  -6.495  1.00 70.93           C
ATOM   1054  P     G F   4      -7.632  -0.255 -10.094  1.00 70.33           P
ATOM   1055 OP1    G F   4      -8.944  -0.016 -10.763  1.00 67.99           O
ATOM   1056 OP2    G F   4      -6.388   0.179 -10.763  1.00 66.46           O
ATOM   1057 O5'    G F   4      -7.692   0.414  -8.646  1.00 71.27           O
ATOM   1058 C5'    G F   4      -8.764   0.149  -7.759  1.00 73.19           C
ATOM   1059 C4'    G F   4      -8.512   0.736  -6.401  1.00 74.37           C
ATOM   1060 O4'    G F   4      -7.354   0.103  -5.795  1.00 73.04           O
ATOM   1061 C3'    G F   4      -8.175   2.214  -6.377  1.00 72.75           C
ATOM   1062 O3'    G F   4      -9.349   3.022  -6.414  1.00 73.58           O
ATOM   1063 C2'    G F   4      -7.408   2.361  -5.074  1.00 72.25           C
ATOM   1064 O2'    G F   4      -8.287   2.446  -3.962  1.00 71.31           O
ATOM   1065 C1'    G F   4      -6.644   1.040  -5.011  1.00 72.30           C
ATOM   1066 N9     G F   4      -5.268   1.134  -5.516  1.00 72.70           N
ATOM   1067 C8     G F   4      -4.790   0.699  -6.733  1.00 72.28           C
ATOM   1068 N7     G F   4      -3.509   0.900  -6.893  1.00 72.46           N
ATOM   1069 C5     G F   4      -3.109   1.509  -5.706  1.00 73.55           C
ATOM   1070 C6     G F   4      -1.822   1.961  -5.298  1.00 73.55           C
ATOM   1071 O6     G F   4      -0.745   1.913  -5.918  1.00 72.83           O
ATOM   1072 N1     G F   4      -1.858   2.516  -4.018  1.00 72.69           N
ATOM   1073 C2     G F   4      -2.990   2.625  -3.241  1.00 72.12           C
ATOM   1074 N2     G F   4      -2.819   3.192  -2.033  1.00 71.63           N
ATOM   1075 N3     G F   4      -4.188   2.203  -3.607  1.00 72.16           N
ATOM   1076 C4     G F   4      -4.174   1.656  -4.851  1.00 73.11           C
ATOM   1077  P     G F   5      -9.357   4.478  -7.133  1.00 73.00           P
ATOM   1078 OP1    G F   5     -10.763   4.933  -7.272  1.00 71.92           O
ATOM   1079 OP2    G F   5      -8.499   4.387  -8.338  1.00 70.69           O
ATOM   1080 O5'    G F   5      -8.626   5.426  -6.074  1.00 72.47           O
ATOM   1081 C5'    G F   5      -9.179   5.595  -4.771  1.00 73.20           C
ATOM   1082 C4'    G F   5      -8.292   6.475  -3.907  1.00 73.94           C
ATOM   1083 O4'    G F   5      -6.958   5.893  -3.836  1.00 72.14           O
ATOM   1084 C3'    G F   5      -8.097   7.900  -4.436  1.00 71.58           C
ATOM   1085 O3'    G F   5      -7.932   8.796  -3.338  1.00 71.43           O
ATOM   1086 C2'    G F   5      -6.780   7.798  -5.184  1.00 70.27           C
ATOM   1087 O2'    G F   5      -6.096   9.022  -5.326  1.00 68.57           O
ATOM   1088 C1'    G F   5      -6.008   6.838  -4.281  1.00 71.63           C
ATOM   1089 N9     G F   5      -4.910   6.138  -4.960  1.00 71.60           N
ATOM   1090 C8     G F   5      -4.986   5.314  -6.051  1.00 71.22           C
ATOM   1091 N7     G F   5      -3.828   4.846  -6.435  1.00 70.85           N
ATOM   1092 C5     G F   5      -2.927   5.396  -5.530  1.00 72.29           C
ATOM   1093 C6     G F   5      -1.516   5.261  -5.440  1.00 72.70           C
ATOM   1094 O6     G F   5      -0.751   4.599  -6.156  1.00 72.26           O
ATOM   1095 N1     G F   5      -1.003   5.997  -4.375  1.00 72.04           N
ATOM   1096 C2     G F   5      -1.736   6.762  -3.515  1.00 71.22           C
ATOM   1097 N2     G F   5      -1.058   7.394  -2.557  1.00 69.92           N
ATOM   1098 N3     G F   5      -3.056   6.903  -3.588  1.00 70.57           N
ATOM   1099 C4     G F   5      -3.580   6.190  -4.615  1.00 72.29           C
ATOM   1100  P     U F   6      -8.860   9.987  -2.965  1.00 75.46           P
ATOM   1101 OP1    U F   6      -8.889  10.973  -4.079  1.00 74.44           O
ATOM   1102 OP2    U F   6      -8.494  10.423  -1.609  1.00 75.41           O
ATOM   1103 O5'    U F   6     -10.285   9.299  -2.898  1.00 73.68           O
ATOM   1104 C5'    U F   6     -10.556   8.268  -1.981  1.00 71.77           C
ATOM   1105 C4'    U F   6     -11.841   8.521  -1.239  1.00 73.23           C
ATOM   1106 O4'    U F   6     -12.837   9.037  -2.144  1.00 72.00           O
ATOM   1107 C3'    U F   6     -12.479   7.271  -0.641  1.00 74.07           C
ATOM   1108 O3'    U F   6     -11.917   6.986   0.637  1.00 72.61           O
ATOM   1109 C2'    U F   6     -13.957   7.645  -0.579  1.00 69.68           C
ATOM   1110 O2'    U F   6     -14.238   8.436   0.567  1.00 66.56           O
ATOM   1111 C1'    U F   6     -14.112   8.517  -1.832  1.00 70.03           C
ATOM   1112 N1     U F   6     -14.624   7.768  -3.002  1.00 68.43           N
ATOM   1113 C2     U F   6     -15.992   7.595  -3.128  1.00 65.55           C
ATOM   1114 O2     U F   6     -16.783   8.015  -2.313  1.00 63.02           O
ATOM   1115 N3     U F   6     -16.393   6.900  -4.245  1.00 63.53           N
ATOM   1116 C4     U F   6     -15.583   6.381  -5.231  1.00 62.87           C
ATOM   1117 O4     U F   6     -16.093   5.786  -6.172  1.00 62.08           O
ATOM   1118 C5     U F   6     -14.184   6.605  -5.032  1.00 63.18           C
ATOM   1119 C6     U F   6     -13.760   7.276  -3.954  1.00 65.21           C
ATOM   1120  P     U F   7     -11.655   5.506   1.090  1.00 73.96           P
ATOM   1121 OP1    U F   7     -11.099   5.506   2.462  1.00 72.55           O
ATOM   1122 OP2    U F   7     -10.937   4.785   0.018  1.00 73.58           O
ATOM   1123 O5'    U F   7     -13.151   4.954   1.165  1.00 73.11           O
ATOM   1124 C5'    U F   7     -13.437   3.583   0.953  1.00 71.71           C
ATOM   1125 C4'    U F   7     -14.916   3.402   0.735  1.00 72.61           C
ATOM   1126 O4'    U F   7     -15.283   3.992  -0.533  1.00 71.92           O
ATOM   1127 C3'    U F   7     -15.392   1.963   0.613  1.00 73.68           C
ATOM   1128 O3'    U F   7     -15.595   1.376   1.891  1.00 72.82           O
ATOM   1129 C2'    U F   7     -16.677   2.107  -0.181  1.00 69.57           C
ATOM   1130 O2'    U F   7     -17.755   2.502   0.656  1.00 67.31           O
ATOM   1131 C1'    U F   7     -16.324   3.250  -1.125  1.00 69.49           C
ATOM   1132 N1     U F   7     -15.882   2.767  -2.446  1.00 68.06           N
ATOM   1133 C2     U F   7     -16.850   2.554  -3.408  1.00 64.86           C
ATOM   1134 O2     U F   7     -18.037   2.754  -3.204  1.00 62.62           O
ATOM   1135 N3     U F   7     -16.388   2.100  -4.623  1.00 63.53           N
ATOM   1136 C4     U F   7     -15.079   1.834  -4.960  1.00 62.93           C
ATOM   1137 O4     U F   7     -14.817   1.429  -6.089  1.00 62.22           O
ATOM   1138 C5     U F   7     -14.137   2.071  -3.903  1.00 62.95           C
ATOM   1139 C6     U F   7     -14.554   2.517  -2.715  1.00 64.85           C
ATOM   1140  P     A F   8     -14.645   0.211   2.348  1.00 73.60           P
ATOM   1141 OP1    A F   8     -15.000  -0.971   1.525  1.00 71.40           O
ATOM   1142 OP2    A F   8     -14.744   0.148   3.829  1.00 72.65           O
ATOM   1143 O5'    A F   8     -13.156   0.674   1.961  1.00 72.49           O
ATOM   1144 C5'    A F   8     -12.076   0.421   2.848  1.00 71.43           C
ATOM   1145 C4'    A F   8     -10.747   0.473   2.140  1.00 73.52           C
ATOM   1146 O4'    A F   8     -10.676  -0.639   1.210  1.00 73.24           O
ATOM   1147 C3'    A F   8     -10.485   1.730   1.315  1.00 74.03           C
ATOM   1148 O3'    A F   8      -9.103   2.070   1.373  1.00 73.15           O
ATOM   1149 C2'    A F   8     -10.858   1.299  -0.092  1.00 71.87           C
ATOM   1150 O2'    A F   8     -10.188   2.022  -1.113  1.00 69.73           O
ATOM   1151 C1'    A F   8     -10.414  -0.166  -0.088  1.00 72.16           C
ATOM   1152 N9     A F   8     -11.147  -1.001  -1.046  1.00 71.74           N
ATOM   1153 C8     A F   8     -12.497  -1.199  -1.139  1.00 69.89           C
ATOM   1154 N7     A F   8     -12.848  -2.019  -2.102  1.00 69.44           N
ATOM   1155 C5     A F   8     -11.643  -2.394  -2.685  1.00 70.52           C
ATOM   1156 C6     A F   8     -11.327  -3.232  -3.756  1.00 69.34           C
ATOM   1157 N6     A F   8     -12.249  -3.895  -4.482  1.00 68.54           N
ATOM   1158 N1     A F   8     -10.031  -3.385  -4.094  1.00 68.05           N
ATOM   1159 C2     A F   8      -9.113  -2.724  -3.373  1.00 68.01           C
ATOM   1160 N3     A F   8      -9.273  -1.902  -2.346  1.00 68.98           N
ATOM   1161 C4     A F   8     -10.582  -1.774  -2.041  1.00 70.91           C
ATOM   1162  P     G F   9      -8.621   3.282   2.355  1.00 68.19           P
ATOM   1163 OP1    G F   9      -8.907   2.875   3.754  1.00 64.48           O
ATOM   1164 OP2    G F   9      -9.154   4.549   1.822  1.00 63.88           O
ATOM   1165 O5'    G F   9      -7.020   3.330   2.173  1.00 69.67           O
ATOM   1166 C5'    G F   9      -6.268   2.141   2.014  1.00 72.39           C
ATOM   1167 C4'    G F   9      -4.975   2.199   2.776  1.00 73.31           C
ATOM   1168 O4'    G F   9      -4.216   0.991   2.535  1.00 73.37           O
ATOM   1169 C3'    G F   9      -4.030   3.329   2.375  1.00 72.97           C
ATOM   1170 O3'    G F   9      -4.328   4.542   3.070  1.00 74.01           O
ATOM   1171 C2'    G F   9      -2.669   2.772   2.748  1.00 73.40           C
ATOM   1172 O2'    G F   9      -2.414   2.929   4.126  1.00 72.71           O
ATOM   1173 C1'    G F   9      -2.838   1.286   2.427  1.00 72.69           C
ATOM   1174 N9     G F   9      -2.381   0.915   1.079  1.00 73.43           N
ATOM   1175 C8     G F   9      -3.161   0.541   0.017  1.00 73.81           C
ATOM   1176 N7     G F   9      -2.471   0.255  -1.048  1.00 74.34           N
ATOM   1177 C5     G F   9      -1.160   0.450  -0.671  1.00 74.90           C
ATOM   1178 C6     G F   9       0.042   0.291  -1.410  1.00 74.88           C
ATOM   1179 O6     G F   9       0.184  -0.055  -2.583  1.00 74.36           O
ATOM   1180 N1     G F   9       1.171   0.594  -0.640  1.00 74.39           N
ATOM   1181 C2     G F   9       1.135   0.995   0.669  1.00 73.86           C
ATOM   1182 N2     G F   9       2.316   1.239   1.243  1.00 73.59           N
ATOM   1183 N3     G F   9       0.023   1.146   1.368  1.00 73.91           N
ATOM   1184 C4     G F   9      -1.086   0.855   0.644  1.00 74.27           C
ATOM   1185  P     G F  10      -3.975   5.989   2.408  1.00 72.15           P
ATOM   1186 OP1    G F  10      -4.616   7.033   3.254  1.00 69.88           O
ATOM   1187 OP2    G F  10      -4.289   5.924   0.967  1.00 68.59           O
ATOM   1188 O5'    G F  10      -2.390   6.113   2.580  1.00 73.19           O
ATOM   1189 C5'    G F  10      -1.793   6.200   3.864  1.00 74.95           C
ATOM   1190 C4'    G F  10      -0.287   6.174   3.774  1.00 75.57           C
ATOM   1191 O4'    G F  10       0.147   4.921   3.198  1.00 74.85           O
ATOM   1192 C3'    G F  10       0.329   7.230   2.880  1.00 74.36           C
ATOM   1193 O3'    G F  10       0.487   8.472   3.553  1.00 75.23           O
ATOM   1194 C2'    G F  10       1.660   6.606   2.487  1.00 74.57           C
ATOM   1195 O2'    G F  10       2.623   6.757   3.521  1.00 73.50           O
ATOM   1196 C1'    G F  10       1.275   5.129   2.376  1.00 73.83           C
ATOM   1197 N9     G F  10       0.944   4.719   1.005  1.00 74.24           N
ATOM   1198 C8     G F  10      -0.310   4.504   0.487  1.00 74.43           C
ATOM   1199 N7     G F  10      -0.301   4.127  -0.756  1.00 74.59           N
ATOM   1200 C5     G F  10       1.042   4.090  -1.093  1.00 75.32           C
ATOM   1201 C6     G F  10       1.678   3.739  -2.332  1.00 75.32           C
ATOM   1202 O6     G F  10       1.148   3.389  -3.386  1.00 74.79           O
ATOM   1203 N1     G F  10       3.059   3.833  -2.225  1.00 74.86           N
ATOM   1204 C2     G F  10       3.744   4.212  -1.105  1.00 74.31           C
ATOM   1205 N2     G F  10       5.088   4.244  -1.216  1.00 73.69           N
ATOM   1206 N3     G F  10       3.182   4.535   0.043  1.00 74.06           N
ATOM   1207 C4     G F  10       1.824   4.439  -0.024  1.00 74.73           C
ATOM   1208  P     G F  11       0.334   9.889   2.767  1.00 73.69           P
ATOM   1209 OP1    G F  11       0.228  10.970   3.769  1.00 72.76           O
ATOM   1210 OP2    G F  11      -0.725   9.739   1.728  1.00 71.63           O
ATOM   1211 O5'    G F  11       1.734  10.041   2.022  1.00 73.14           O
ATOM   1212 C5'    G F  11       2.951  10.022   2.767  1.00 73.79           C
ATOM   1213 C4'    G F  11       4.146  10.205   1.865  1.00 74.51           C
ATOM   1214 O4'    G F  11       4.210   9.085   0.934  1.00 72.51           O
ATOM   1215 C3'    G F  11       4.115  11.466   1.004  1.00 71.87           C
ATOM   1216 O3'    G F  11       5.430  11.991   0.843  1.00 71.84           O
ATOM   1217 C2'    G F  11       3.597  10.964  -0.325  1.00 70.86           C
ATOM   1218 O2'    G F  11       4.002  11.748  -1.435  1.00 69.36           O
ATOM   1219 C1'    G F  11       4.206   9.566  -0.385  1.00 72.39           C
ATOM   1220 N9     G F  11       3.431   8.642  -1.227  1.00 72.53           N
ATOM   1221 C8     G F  11       2.102   8.329  -1.101  1.00 72.42           C
ATOM   1222 N7     G F  11       1.683   7.493  -2.003  1.00 72.30           N
ATOM   1223 C5     G F  11       2.807   7.227  -2.781  1.00 73.57           C
ATOM   1224 C6     G F  11       2.962   6.401  -3.917  1.00 74.05           C
ATOM   1225 O6     G F  11       2.118   5.696  -4.486  1.00 73.67           O
ATOM   1226 N1     G F  11       4.277   6.423  -4.394  1.00 73.43           N
ATOM   1227 C2     G F  11       5.288   7.162  -3.848  1.00 72.70           C
ATOM   1228 N2     G F  11       6.480   7.057  -4.452  1.00 71.63           N
ATOM   1229 N3     G F  11       5.160   7.947  -2.782  1.00 71.87           N
ATOM   1230 C4     G F  11       3.895   7.924  -2.313  1.00 73.25           C
ATOM   1231  P     U F  12       5.762  13.474   1.259  1.00 74.30           P
ATOM   1232 OP1    U F  12       4.488  14.140   1.634  1.00 73.79           O
ATOM   1233 OP2    U F  12       6.629  14.108   0.236  1.00 74.79           O
ATOM   1234 O5'    U F  12       6.632  13.262   2.570  1.00 72.13           O
ATOM   1235 C5'    U F  12       8.041  13.124   2.495  1.00 70.37           C
ATOM   1236 C4'    U F  12       8.670  13.451   3.826  1.00 71.33           C
ATOM   1237 O4'    U F  12       8.109  14.674   4.335  1.00 69.12           O
ATOM   1238 C3'    U F  12       8.428  12.441   4.931  1.00 71.66           C
ATOM   1239 O3'    U F  12       9.350  11.357   4.846  1.00 70.08           O
ATOM   1240 C2'    U F  12       8.600  13.271   6.199  1.00 66.78           C
ATOM   1241 O2'    U F  12       9.977  13.426   6.535  1.00 62.93           O
ATOM   1242 C1'    U F  12       8.036  14.621   5.759  1.00 66.49           C
ATOM   1243 N1     U F  12       6.642  14.837   6.188  1.00 64.29           N
ATOM   1244 C2     U F  12       6.427  15.399   7.432  1.00 61.69           C
ATOM   1245 O2     U F  12       7.334  15.712   8.188  1.00 59.06           O
ATOM   1246 N3     U F  12       5.104  15.574   7.783  1.00 59.22           N
ATOM   1247 C4     U F  12       3.999  15.257   7.024  1.00 58.79           C
ATOM   1248 O4     U F  12       2.872  15.477   7.471  1.00 58.18           O
ATOM   1249 C5     U F  12       4.304  14.683   5.741  1.00 59.54           C
ATOM   1250 C6     U F  12       5.582  14.496   5.376  1.00 61.84           C
ATOM   1251  P     U F  13       9.102   9.984   5.577  1.00 70.77           P
ATOM   1252 OP1    U F  13      10.207   9.053   5.248  1.00 69.78           O
ATOM   1253 OP2    U F  13       7.701   9.575   5.332  1.00 71.17           O
ATOM   1254 O5'    U F  13       9.257  10.410   7.100  1.00 69.67           O
ATOM   1255 C5'    U F  13       8.946   9.488   8.133  1.00 67.83           C
ATOM   1256 C4'    U F  13       8.810  10.204   9.453  1.00 68.70           C
ATOM   1257 O4'    U F  13       8.029  11.407   9.277  1.00 67.46           O
ATOM   1258 C3'    U F  13       8.054   9.440  10.525  1.00 69.75           C
ATOM   1259 O3'    U F  13       8.917   8.538  11.211  1.00 68.50           O
ATOM   1260 C2'    U F  13       7.509  10.540  11.422  1.00 64.58           C
ATOM   1261 O2'    U F  13       8.505  10.991  12.331  1.00 62.39           O
ATOM   1262 C1'    U F  13       7.216  11.640  10.405  1.00 64.80           C
ATOM   1263 N1     U F  13       5.810  11.661   9.984  1.00 63.00           N
ATOM   1264 C2     U F  13       4.915  12.358  10.775  1.00 60.24           C
ATOM   1265 O2     U F  13       5.245  12.942  11.793  1.00 58.17           O
ATOM   1266 N3     U F  13       3.610  12.353  10.332  1.00 58.39           N
ATOM   1267 C4     U F  13       3.121  11.724   9.199  1.00 57.77           C
ATOM   1268 O4     U F  13       1.926  11.813   8.932  1.00 57.32           O
ATOM   1269 C5     U F  13       4.107  11.022   8.440  1.00 58.52           C
ATOM   1270 C6     U F  13       5.384  11.015   8.845  1.00 60.74           C
ATOM   1271  P     A F  14       8.731   6.978  11.063  1.00 73.15           P
ATOM   1272 OP1    A F  14       7.492   6.616  11.794  1.00 70.76           O
ATOM   1273 OP2    A F  14      10.028   6.367  11.446  1.00 72.37           O
ATOM   1274 O5'    A F  14       8.486   6.695   9.506  1.00 72.08           O
ATOM   1275 C5'    A F  14       8.924   5.472   8.925  1.00 71.60           C
ATOM   1276 C4'    A F  14       8.117   5.105   7.709  1.00 74.20           C
ATOM   1277 O4'    A F  14       6.766   4.744   8.120  1.00 73.73           O
ATOM   1278 C3'    A F  14       7.955   6.213   6.665  1.00 75.03           C
ATOM   1279 O3'    A F  14       7.985   5.647   5.354  1.00 74.11           O
ATOM   1280 C2'    A F  14       6.575   6.774   6.962  1.00 72.06           C
ATOM   1281 O2'    A F  14       5.945   7.345   5.837  1.00 69.22           O
ATOM   1282 C1'    A F  14       5.822   5.526   7.426  1.00 71.83           C
ATOM   1283 N9     A F  14       4.700   5.821   8.318  1.00 70.89           N
ATOM   1284 C8     A F  14       4.721   6.494   9.515  1.00 68.21           C
ATOM   1285 N7     A F  14       3.534   6.593  10.099  1.00 67.52           N
ATOM   1286 C5     A F  14       2.684   5.930   9.221  1.00 68.21           C
ATOM   1287 C6     A F  14       1.307   5.682   9.254  1.00 66.71           C
ATOM   1288 N6     A F  14       0.503   6.090  10.248  1.00 65.96           N
ATOM   1289 N1     A F  14       0.764   5.000   8.226  1.00 65.65           N
ATOM   1290 C2     A F  14       1.560   4.590   7.235  1.00 65.96           C
ATOM   1291 N3     A F  14       2.872   4.763   7.086  1.00 67.04           N
ATOM   1292 C4     A F  14       3.388   5.447   8.124  1.00 69.40           C
ATOM   1293  P     G F  15       9.432   5.560   4.610  1.00 65.71           P
ATOM   1294 OP1    G F  15      10.203   4.426   5.178  1.00 61.36           O
ATOM   1295 OP2    G F  15      10.013   6.920   4.600  1.00 60.95           O
ATOM   1296 O5'    G F  15       9.078   5.197   3.095  1.00 67.29           O
ATOM   1297 C5'    G F  15       8.307   4.032   2.801  1.00 70.52           C
ATOM   1298 C4'    G F  15       9.049   3.107   1.881  1.00 71.82           C
ATOM   1299 O4'    G F  15       8.361   1.840   1.820  1.00 72.03           O
ATOM   1300 C3'    G F  15       9.149   3.562   0.427  1.00 71.55           C
ATOM   1301 O3'    G F  15      10.271   4.423   0.208  1.00 72.46           O
ATOM   1302 C2'    G F  15       9.278   2.253  -0.326  1.00 71.68           C
ATOM   1303 O2'    G F  15      10.607   1.772  -0.277  1.00 71.25           O
ATOM   1304 C1'    G F  15       8.378   1.333   0.504  1.00 71.11           C
ATOM   1305 N9     G F  15       6.996   1.259   0.001  1.00 71.90           N
ATOM   1306 C8     G F  15       5.875   1.753   0.610  1.00 72.38           C
ATOM   1307 N7     G F  15       4.786   1.526  -0.072  1.00 72.95           N
ATOM   1308 C5     G F  15       5.215   0.845  -1.189  1.00 73.63           C
ATOM   1309 C6     G F  15       4.473   0.324  -2.293  1.00 73.64           C
ATOM   1310 O6     G F  15       3.260   0.376  -2.496  1.00 73.01           O
ATOM   1311 N1     G F  15       5.308  -0.310  -3.214  1.00 73.09           N
ATOM   1312 C2     G F  15       6.662  -0.424  -3.090  1.00 72.53           C
ATOM   1313 N2     G F  15       7.295  -1.072  -4.079  1.00 72.26           N
ATOM   1314 N3     G F  15       7.365   0.048  -2.074  1.00 72.68           N
ATOM   1315 C4     G F  15       6.579   0.665  -1.161  1.00 73.06           C
ATOM   1316  P     G F  16      10.220   5.557  -0.966  1.00 70.42           P
ATOM   1317 OP1    G F  16      11.431   6.415  -0.807  1.00 67.74           O
ATOM   1318 OP2    G F  16       8.877   6.186  -0.951  1.00 66.40           O
ATOM   1319 O5'    G F  16      10.377   4.726  -2.321  1.00 71.31           O
ATOM   1320 C5'    G F  16      11.594   4.079  -2.646  1.00 73.28           C
ATOM   1321 C4'    G F  16      11.463   3.267  -3.908  1.00 74.69           C
ATOM   1322 O4'    G F  16      10.428   2.267  -3.744  1.00 73.37           O
ATOM   1323 C3'    G F  16      11.041   4.044  -5.144  1.00 73.19           C
ATOM   1324 O3'    G F  16      12.152   4.661  -5.786  1.00 73.72           O
ATOM   1325 C2'    G F  16      10.398   2.975  -6.011  1.00 72.56           C
ATOM   1326 O2'    G F  16      11.383   2.211  -6.705  1.00 71.57           O
ATOM   1327 C1'    G F  16       9.728   2.089  -4.960  1.00 72.08           C
ATOM   1328 N9     G F  16       8.311   2.414  -4.742  1.00 72.53           N
ATOM   1329 C8     G F  16       7.766   3.080  -3.676  1.00 72.48           C
ATOM   1330 N7     G F  16       6.473   3.209  -3.747  1.00 72.61           N
ATOM   1331 C5     G F  16       6.134   2.585  -4.936  1.00 73.60           C
ATOM   1332 C6     G F  16       4.855   2.399  -5.545  1.00 73.70           C
ATOM   1333 O6     G F  16       3.749   2.767  -5.140  1.00 73.03           O
ATOM   1334 N1     G F  16       4.957   1.711  -6.757  1.00 73.03           N
ATOM   1335 C2     G F  16       6.141   1.265  -7.299  1.00 72.41           C
ATOM   1336 N2     G F  16       6.030   0.624  -8.472  1.00 71.66           N
ATOM   1337 N3     G F  16       7.325   1.421  -6.744  1.00 72.19           N
ATOM   1338 C4     G F  16       7.249   2.087  -5.559  1.00 73.12           C
ATOM   1339  P     G F  17      11.997   6.069  -6.593  1.00 73.73           P
ATOM   1340 OP1    G F  17      13.347   6.585  -6.925  1.00 73.06           O
ATOM   1341 OP2    G F  17      11.061   6.934  -5.820  1.00 71.93           O
ATOM   1342 O5'    G F  17      11.274   5.650  -7.957  1.00 72.67           O
ATOM   1343 C5'    G F  17      11.909   4.750  -8.859  1.00 73.35           C
ATOM   1344 C4'    G F  17      11.043   4.481 -10.074  1.00 74.30           C
ATOM   1345 O4'    G F  17       9.757   3.952  -9.631  1.00 72.17           O
ATOM   1346 C3'    G F  17      10.727   5.709 -10.928  1.00 71.86           C
ATOM   1347 O3'    G F  17      10.605   5.329 -12.303  1.00 71.25           O
ATOM   1348 C2'    G F  17       9.373   6.131 -10.399  1.00 69.97           C
ATOM   1349 O2'    G F  17       8.607   6.878 -11.331  1.00 67.77           O
ATOM   1350 C1'    G F  17       8.721   4.785 -10.110  1.00 71.45           C
ATOM   1351 N9     G F  17       7.662   4.847  -9.099  1.00 71.33           N
ATOM   1352 C8     G F  17       7.768   5.288  -7.801  1.00 70.70           C
ATOM   1353 N7     G F  17       6.642   5.241  -7.144  1.00 70.30           N
ATOM   1354 C5     G F  17       5.727   4.742  -8.067  1.00 71.69           C
ATOM   1355 C6     G F  17       4.345   4.480  -7.930  1.00 72.09           C
ATOM   1356 O6     G F  17       3.625   4.636  -6.940  1.00 71.71           O
ATOM   1357 N1     G F  17       3.795   3.977  -9.117  1.00 71.43           N
ATOM   1358 C2     G F  17       4.493   3.763 -10.274  1.00 70.67           C
ATOM   1359 N2     G F  17       3.792   3.283 -11.304  1.00 69.21           N
ATOM   1360 N3     G F  17       5.790   4.006 -10.411  1.00 69.86           N
ATOM   1361 C4     G F  17       6.341   4.492  -9.274  1.00 71.68           C
ATOM   1362  P     U F  18      11.639   5.762 -13.446  1.00 79.13           P
ATOM   1363 OP1    U F  18      11.508   7.228 -13.667  1.00 77.98           O
ATOM   1364 OP2    U F  18      11.483   4.849 -14.598  1.00 79.04           O
ATOM   1365 O5'    U F  18      13.045   5.478 -12.776  1.00 77.13           O
ATOM   1366 C5'    U F  18      13.430   4.163 -12.421  1.00 75.86           C
ATOM   1367 C4'    U F  18      14.869   3.906 -12.785  1.00 77.11           C
ATOM   1368 O4'    U F  18      15.727   4.803 -12.047  1.00 75.11           O
ATOM   1369 C3'    U F  18      15.385   2.520 -12.429  1.00 77.49           C
ATOM   1370 O3'    U F  18      15.038   1.571 -13.433  1.00 75.37           O
ATOM   1371 C2'    U F  18      16.894   2.741 -12.309  1.00 72.97           C
ATOM   1372 O2'    U F  18      17.518   2.756 -13.582  1.00 69.44           O
ATOM   1373 C1'    U F  18      16.942   4.159 -11.715  1.00 73.15           C
ATOM   1374 N1     U F  18      17.099   4.157 -10.243  1.00 71.45           N
ATOM   1375 C2     U F  18      18.384   4.161  -9.730  1.00 68.82           C
ATOM   1376 O2     U F  18      19.374   4.168 -10.431  1.00 65.83           O
ATOM   1377 N3     U F  18      18.468   4.168  -8.353  1.00 66.23           N
ATOM   1378 C4     U F  18      17.417   4.163  -7.465  1.00 65.93           C
ATOM   1379 O4     U F  18      17.655   4.169  -6.254  1.00 65.07           O
ATOM   1380 C5     U F  18      16.120   4.152  -8.070  1.00 66.44           C
ATOM   1381 C6     U F  18      16.009   4.150  -9.405  1.00 68.67           C
ATOM   1382  P     U F  19      14.726   0.068 -13.050  1.00 78.44           P
ATOM   1383 OP1    U F  19      13.853  -0.552 -14.082  1.00 76.75           O
ATOM   1384 OP2    U F  19      14.304   0.036 -11.632  1.00 77.68           O
ATOM   1385 O5'    U F  19      16.175  -0.594 -13.167  1.00 77.21           O
ATOM   1386 C5'    U F  19      16.529  -1.709 -12.358  1.00 75.87           C
ATOM   1387 C4'    U F  19      18.019  -1.711 -12.096  1.00 77.14           C
ATOM   1388 O4'    U F  19      18.405  -0.444 -11.515  1.00 75.72           O
ATOM   1389 C3'    U F  19      18.495  -2.731 -11.069  1.00 77.76           C
ATOM   1390 O3'    U F  19      18.700  -4.000 -11.669  1.00 76.11           O
ATOM   1391 C2'    U F  19      19.778  -2.116 -10.547  1.00 73.49           C
ATOM   1392 O2'    U F  19      20.861  -2.362 -11.427  1.00 70.45           O
ATOM   1393 C1'    U F  19      19.437  -0.628 -10.572  1.00 73.30           C
ATOM   1394 N1     U F  19      18.982  -0.140  -9.267  1.00 71.72           N
ATOM   1395 C2     U F  19      19.951   0.221  -8.346  1.00 68.68           C
ATOM   1396 O2     U F  19      21.146   0.138  -8.575  1.00 65.94           O
ATOM   1397 N3     U F  19      19.477   0.684  -7.139  1.00 66.65           N
ATOM   1398 C4     U F  19      18.152   0.815  -6.764  1.00 66.25           C
ATOM   1399 O4     U F  19      17.881   1.247  -5.649  1.00 65.45           O
ATOM   1400 C5     U F  19      17.211   0.421  -7.769  1.00 66.65           C
ATOM   1401 C6     U F  19      17.649  -0.030  -8.956  1.00 68.86           C
ATOM   1402  P     A F  20      17.694  -5.196 -11.496  1.00 75.53           P
ATOM   1403 OP1    A F  20      18.243  -6.042 -10.409  1.00 72.85           O
ATOM   1404 OP2    A F  20      17.497  -5.759 -12.850  1.00 74.36           O
ATOM   1405 O5'    A F  20      16.301  -4.597 -10.994  1.00 74.11           O
ATOM   1406 C5'    A F  20      15.122  -5.396 -11.077  1.00 73.75           C
ATOM   1407 C4'    A F  20      13.938  -4.709 -10.440  1.00 76.33           C
ATOM   1408 O4'    A F  20      14.124  -4.682  -8.998  1.00 75.65           O
ATOM   1409 C3'    A F  20      13.712  -3.259 -10.869  1.00 77.12           C
ATOM   1410 O3'    A F  20      12.309  -2.983 -10.935  1.00 76.01           O
ATOM   1411 C2'    A F  20      14.345  -2.459  -9.729  1.00 74.39           C
ATOM   1412 O2'    A F  20      13.776  -1.175  -9.560  1.00 71.39           O
ATOM   1413 C1'    A F  20      14.042  -3.357  -8.527  1.00 73.97           C
ATOM   1414 N9     A F  20      15.004  -3.193  -7.428  1.00 73.08           N
ATOM   1415 C8     A F  20      16.347  -3.471  -7.434  1.00 70.29           C
ATOM   1416 N7     A F  20      16.942  -3.225  -6.291  1.00 69.54           N
ATOM   1417 C5     A F  20      15.921  -2.757  -5.472  1.00 70.32           C
ATOM   1418 C6     A F  20      15.894  -2.323  -4.138  1.00 68.81           C
ATOM   1419 N6     A F  20      16.979  -2.290  -3.343  1.00 67.99           N
ATOM   1420 N1     A F  20      14.717  -1.917  -3.627  1.00 67.69           N
ATOM   1421 C2     A F  20      13.634  -1.946  -4.415  1.00 67.96           C
ATOM   1422 N3     A F  20      13.523  -2.337  -5.688  1.00 69.04           N
ATOM   1423 C4     A F  20      14.720  -2.737  -6.157  1.00 71.51           C
ATOM   1424  P     G F  21      11.569  -3.071 -12.392  1.00 65.60           P
ATOM   1425 OP1    G F  21      11.587  -4.492 -12.822  1.00 61.18           O
ATOM   1426 OP2    G F  21      12.124  -2.018 -13.272  1.00 60.74           O
ATOM   1427 O5'    G F  21      10.055  -2.677 -12.079  1.00 67.31           O
ATOM   1428 C5'    G F  21       9.409  -3.148 -10.900  1.00 69.87           C
ATOM   1429 C4'    G F  21       8.104  -3.823 -11.225  1.00 71.23           C
ATOM   1430 O4'    G F  21       7.532  -4.398 -10.023  1.00 70.82           O
ATOM   1431 C3'    G F  21       7.012  -2.902 -11.762  1.00 70.96           C
ATOM   1432 O3'    G F  21       7.124  -2.716 -13.173  1.00 71.72           O
ATOM   1433 C2'    G F  21       5.743  -3.628 -11.369  1.00 70.10           C
ATOM   1434 O2'    G F  21       5.448  -4.660 -12.285  1.00 69.64           O
ATOM   1435 C1'    G F  21       6.130  -4.239 -10.018  1.00 70.36           C
ATOM   1436 N9     G F  21       5.756  -3.414  -8.866  1.00 70.98           N
ATOM   1437 C8     G F  21       6.598  -2.751  -8.018  1.00 70.88           C
ATOM   1438 N7     G F  21       5.975  -2.114  -7.070  1.00 71.25           N
ATOM   1439 C5     G F  21       4.633  -2.369  -7.303  1.00 72.16           C
ATOM   1440 C6     G F  21       3.478  -1.939  -6.587  1.00 72.13           C
ATOM   1441 O6     G F  21       3.412  -1.223  -5.589  1.00 71.37           O
ATOM   1442 N1     G F  21       2.313  -2.443  -7.173  1.00 71.52           N
ATOM   1443 C2     G F  21       2.270  -3.232  -8.279  1.00 71.00           C
ATOM   1444 N2     G F  21       1.054  -3.610  -8.689  1.00 70.58           N
ATOM   1445 N3     G F  21       3.333  -3.641  -8.951  1.00 71.21           N
ATOM   1446 C4     G F  21       4.480  -3.171  -8.400  1.00 71.88           C
ATOM   1447  P     G F  22       6.641  -1.320 -13.850  1.00 69.95           P
ATOM   1448 OP1    G F  22       7.137  -1.321 -15.252  1.00 67.42           O
ATOM   1449 OP2    G F  22       7.004  -0.203 -12.954  1.00 65.87           O
ATOM   1450 O5'    G F  22       5.047  -1.432 -13.891  1.00 70.46           O
ATOM   1451 C5'    G F  22       4.403  -2.384 -14.732  1.00 71.70           C
ATOM   1452 C4'    G F  22       2.922  -2.452 -14.460  1.00 72.77           C
ATOM   1453 O4'    G F  22       2.695  -2.817 -13.073  1.00 70.91           O
ATOM   1454 C3'    G F  22       2.167  -1.145 -14.626  1.00 71.16           C
ATOM   1455 O3'    G F  22       1.808  -0.916 -15.989  1.00 71.63           O
ATOM   1456 C2'    G F  22       0.954  -1.340 -13.730  1.00 70.17           C
ATOM   1457 O2'    G F  22      -0.041  -2.127 -14.370  1.00 69.15           O
ATOM   1458 C1'    G F  22       1.557  -2.148 -12.575  1.00 70.26           C
ATOM   1459 N9     G F  22       1.962  -1.301 -11.440  1.00 70.59           N
ATOM   1460 C8     G F  22       3.241  -0.914 -11.118  1.00 70.09           C
ATOM   1461 N7     G F  22       3.300  -0.184 -10.042  1.00 70.18           N
ATOM   1462 C5     G F  22       1.977  -0.080  -9.621  1.00 71.27           C
ATOM   1463 C6     G F  22       1.423   0.596  -8.501  1.00 71.25           C
ATOM   1464 O6     G F  22       2.000   1.257  -7.634  1.00 70.61           O
ATOM   1465 N1     G F  22       0.038   0.443  -8.457  1.00 70.55           N
ATOM   1466 C2     G F  22      -0.704  -0.262  -9.365  1.00 70.05           C
ATOM   1467 N2     G F  22      -2.022  -0.296  -9.148  1.00 69.31           N
ATOM   1468 N3     G F  22      -0.198  -0.895 -10.410  1.00 69.84           N
ATOM   1469 C4     G F  22       1.148  -0.770 -10.471  1.00 71.11           C
ATOM   1470  P     G F  23       1.646   0.598 -16.579  1.00 73.12           P
ATOM   1471 OP1    G F  23       1.459   0.504 -18.053  1.00 72.48           O
ATOM   1472 OP2    G F  23       2.744   1.420 -16.035  1.00 71.28           O
ATOM   1473 O5'    G F  23       0.278   1.113 -15.941  1.00 72.37           O
ATOM   1474 C5'    G F  23      -0.967   0.585 -16.371  1.00 72.51           C
ATOM   1475 C4'    G F  23      -2.108   1.137 -15.551  1.00 73.62           C
ATOM   1476 O4'    G F  23      -1.941   0.766 -14.155  1.00 71.44           O
ATOM   1477 C3'    G F  23      -2.211   2.649 -15.518  1.00 71.65           C
ATOM   1478 O3'    G F  23      -2.893   3.163 -16.664  1.00 71.10           O
ATOM   1479 C2'    G F  23      -2.983   2.896 -14.220  1.00 69.90           C
ATOM   1480 O2'    G F  23      -4.378   2.686 -14.395  1.00 68.07           O
ATOM   1481 C1'    G F  23      -2.420   1.794 -13.316  1.00 71.35           C
ATOM   1482 N9     G F  23      -1.319   2.267 -12.461  1.00 71.44           N
ATOM   1483 C8     G F  23       0.022   2.228 -12.746  1.00 70.68           C
ATOM   1484 N7     G F  23       0.762   2.723 -11.790  1.00 70.35           N
ATOM   1485 C5     G F  23      -0.142   3.109 -10.816  1.00 71.53           C
ATOM   1486 C6     G F  23       0.075   3.709  -9.547  1.00 71.58           C
ATOM   1487 O6     G F  23       1.142   4.030  -9.009  1.00 71.11           O
ATOM   1488 N1     G F  23      -1.126   3.930  -8.871  1.00 70.96           N
ATOM   1489 C2     G F  23      -2.369   3.617  -9.360  1.00 70.37           C
ATOM   1490 N2     G F  23      -3.401   3.908  -8.570  1.00 69.10           N
ATOM   1491 N3     G F  23      -2.581   3.057 -10.548  1.00 69.90           N
ATOM   1492 C4     G F  23      -1.431   2.831 -11.208  1.00 71.56           C
ATOM   1493  P     U F  24      -2.388   4.524 -17.396  1.00 72.29           P
ATOM   1494 OP1    U F  24      -3.255   4.752 -18.587  1.00 72.29           O
ATOM   1495 OP2    U F  24      -0.922   4.414 -17.566  1.00 72.91           O
ATOM   1496 O5'    U F  24      -2.681   5.690 -16.340  1.00 69.77           O
ATOM   1497 C5'    U F  24      -4.009   6.072 -16.034  1.00 67.96           C
ATOM   1498 C4'    U F  24      -4.027   7.209 -15.035  1.00 68.43           C
ATOM   1499 O4'    U F  24      -3.397   6.791 -13.799  1.00 67.25           O
ATOM   1500 C3'    U F  24      -3.252   8.454 -15.446  1.00 68.99           C
ATOM   1501 O3'    U F  24      -4.020   9.293 -16.311  1.00 67.82           O
ATOM   1502 C2'    U F  24      -2.947   9.110 -14.103  1.00 64.40           C
ATOM   1503 O2'    U F  24      -4.070   9.825 -13.610  1.00 61.57           O
ATOM   1504 C1'    U F  24      -2.697   7.883 -13.220  1.00 65.60           C
ATOM   1505 N1     U F  24      -1.271   7.545 -13.119  1.00 64.29           N
ATOM   1506 C2     U F  24      -0.497   8.238 -12.202  1.00 62.61           C
ATOM   1507 O2     U F  24      -0.943   9.119 -11.483  1.00 60.33           O
ATOM   1508 N3     U F  24       0.821   7.872 -12.151  1.00 60.92           N
ATOM   1509 C4     U F  24       1.443   6.900 -12.912  1.00 60.52           C
ATOM   1510 O4     U F  24       2.645   6.686 -12.752  1.00 60.07           O
ATOM   1511 C5     U F  24       0.582   6.227 -13.840  1.00 60.74           C
ATOM   1512 C6     U F  24      -0.713   6.565 -13.905  1.00 62.30           C
ATOM   1513  P     U F  25      -3.291  10.119 -17.508  1.00 68.85           P
ATOM   1514 OP1    U F  25      -4.352  10.714 -18.357  1.00 68.67           O
ATOM   1515 OP2    U F  25      -2.262   9.229 -18.120  1.00 69.91           O
ATOM   1516 O5'    U F  25      -2.542  11.309 -16.747  1.00 66.54           O
ATOM   1517 C5'    U F  25      -3.271  12.333 -16.088  1.00 65.51           C
ATOM   1518 C4'    U F  25      -2.349  13.269 -15.333  1.00 65.63           C
ATOM   1519 O4'    U F  25      -1.628  12.516 -14.320  1.00 64.62           O
ATOM   1520 C3'    U F  25      -1.254  13.920 -16.153  1.00 65.58           C
ATOM   1521 O3'    U F  25      -1.728  15.069 -16.857  1.00 64.56           O
ATOM   1522 C2'    U F  25      -0.196  14.250 -15.108  1.00 61.09           C
ATOM   1523 O2'    U F  25      -0.530  15.437 -14.404  1.00 59.90           O
ATOM   1524 C1'    U F  25      -0.318  13.050 -14.162  1.00 61.80           C
ATOM   1525 N1     U F  25       0.666  12.002 -14.451  1.00 60.38           N
ATOM   1526 C2     U F  25       1.924  12.115 -13.869  1.00 59.41           C
ATOM   1527 O2     U F  25       2.229  13.047 -13.148  1.00 57.82           O
ATOM   1528 N3     U F  25       2.809  11.101 -14.173  1.00 58.18           N
ATOM   1529 C4     U F  25       2.576  10.009 -14.982  1.00 57.79           C
ATOM   1530 O4     U F  25       3.466   9.184 -15.152  1.00 57.69           O
ATOM   1531 C5     U F  25       1.251   9.965 -15.542  1.00 58.22           C
ATOM   1532 C6     U F  25       0.373  10.932 -15.265  1.00 59.99           C
ENDMDL                                                                          
END                                                                             
