# Supplementary material for: G-Quadruplexes Abet Neuronal Burnout in ALS and FTD
Source: Antioxidants (Basel). 2025 Dec 19;15(1):5. doi: 10.3390/antiox15010005 (PMC12837804; doi:10.3390/antiox15010005)
Supplement: Supplementary file 1 [file antioxidants-15-00005-s001.zip › Figure-S5A-APP-672-713x2-rtel21x2-hemex2-Znx2.pdb]

TITLE fold_app_672_713x2_rtel21x2_hemex2_znx2_s528133945_model_0.cif            
MODEL 1                                                                         
ATOM      1  N   ASP A   1      -7.291 -12.656   6.367  1.00 45.15           N
ATOM      2 CA   ASP A   1      -6.380 -11.520   6.514  1.00 48.95           C
ATOM      3  C   ASP A   1      -5.162 -11.931   7.324  1.00 49.03           C
ATOM      4  O   ASP A   1      -4.739 -13.101   7.264  1.00 47.68           O
ATOM      5 CB   ASP A   1      -7.121 -10.323   7.114  1.00 48.02           C
ATOM      6 CG   ASP A   1      -7.454 -10.502   8.589  1.00 44.17           C
ATOM      7 OD1  ASP A   1      -7.568 -11.648   9.040  1.00 42.23           O
ATOM      8 OD2  ASP A   1      -7.591  -9.471   9.275  1.00 40.74           O
ATOM      9  N   ALA A   2      -4.587 -10.996   8.067  1.00 44.72           N
ATOM     10 CA   ALA A   2      -3.465 -11.277   8.948  1.00 46.92           C
ATOM     11  C   ALA A   2      -3.931 -11.571  10.369  1.00 46.84           C
ATOM     12  O   ALA A   2      -3.265 -11.206  11.344  1.00 44.50           O
ATOM     13 CB   ALA A   2      -2.482 -10.111   8.935  1.00 46.09           C
ATOM     14  N   GLU A   3      -5.077 -12.231  10.519  1.00 46.18           N
ATOM     15 CA   GLU A   3      -5.670 -12.474  11.830  1.00 48.22           C
ATOM     16  C   GLU A   3      -4.777 -13.341  12.711  1.00 47.38           C
ATOM     17  O   GLU A   3      -4.703 -13.135  13.927  1.00 44.59           O
ATOM     18 CB   GLU A   3      -7.046 -13.119  11.656  1.00 47.03           C
ATOM     19 CG   GLU A   3      -7.988 -12.872  12.826  1.00 42.60           C
ATOM     20 CD   GLU A   3      -8.345 -11.399  12.946  1.00 39.65           C
ATOM     21 OE1  GLU A   3      -8.333 -10.691  11.916  1.00 37.90           O
ATOM     22 OE2  GLU A   3      -8.620 -10.952  14.074  1.00 37.60           O
ATOM     23  N   PHE A   4      -4.085 -14.313  12.111  1.00 41.28           N
ATOM     24 CA   PHE A   4      -3.219 -15.199  12.878  1.00 44.00           C
ATOM     25  C   PHE A   4      -1.981 -14.487  13.410  1.00 44.86           C
ATOM     26  O   PHE A   4      -1.203 -15.092  14.165  1.00 42.90           O
ATOM     27 CB   PHE A   4      -2.813 -16.404  12.023  1.00 42.70           C
ATOM     28 CG   PHE A   4      -2.080 -16.060  10.770  1.00 38.43           C
ATOM     29 CD1  PHE A   4      -0.687 -16.062  10.728  1.00 36.98           C
ATOM     30 CD2  PHE A   4      -2.764 -15.745   9.600  1.00 37.13           C
ATOM     31 CE1  PHE A   4      -0.010 -15.743   9.558  1.00 34.85           C
ATOM     32 CE2  PHE A   4      -2.085 -15.428   8.441  1.00 35.13           C
ATOM     33 CZ   PHE A   4      -0.709 -15.425   8.414  1.00 32.92           C
ATOM     34  N   ARG A   5      -1.773 -13.228  13.068  1.00 44.34           N
ATOM     35 CA   ARG A   5      -0.661 -12.441  13.571  1.00 45.79           C
ATOM     36  C   ARG A   5      -1.061 -11.485  14.688  1.00 44.83           C
ATOM     37  O   ARG A   5      -0.190 -10.810  15.253  1.00 43.08           O
ATOM     38 CB   ARG A   5      -0.003 -11.671  12.423  1.00 45.81           C
ATOM     39 CG   ARG A   5       0.620 -12.571  11.372  1.00 41.05           C
ATOM     40 CD   ARG A   5       1.441 -11.793  10.376  1.00 39.51           C
ATOM     41 NE   ARG A   5       0.640 -11.259   9.284  1.00 37.51           N
ATOM     42 CZ   ARG A   5       0.626 -11.743   8.051  1.00 34.09           C
ATOM     43 NH1  ARG A   5       1.375 -12.790   7.742  1.00 33.80           N
ATOM     44 NH2  ARG A   5      -0.139 -11.194   7.133  1.00 32.63           N
ATOM     45  N   HIS A   6      -2.342 -11.399  15.028  1.00 44.22           N
ATOM     46 CA   HIS A   6      -2.797 -10.562  16.121  1.00 45.22           C
ATOM     47  C   HIS A   6      -2.522 -11.218  17.469  1.00 44.55           C
ATOM     48  O   HIS A   6      -2.388 -12.440  17.571  1.00 42.47           O
ATOM     49 CB   HIS A   6      -4.300 -10.282  16.016  1.00 45.24           C
ATOM     50 CG   HIS A   6      -4.745  -9.712  14.707  1.00 43.31           C
ATOM     51 ND1  HIS A   6      -3.973  -8.848  13.963  1.00 39.62           N
ATOM     52 CD2  HIS A   6      -5.897  -9.867  14.023  1.00 37.65           C
ATOM     53 CE1  HIS A   6      -4.637  -8.510  12.874  1.00 37.68           C
ATOM     54 NE2  HIS A   6      -5.810  -9.116  12.893  1.00 36.54           N
ATOM     55  N   ASP A   7      -2.457 -10.387  18.502  1.00 45.68           N
ATOM     56 CA   ASP A   7      -2.526 -10.824  19.877  1.00 47.77           C
ATOM     57  C   ASP A   7      -3.711 -10.172  20.582  1.00 46.14           C
ATOM     58  O   ASP A   7      -3.697  -9.962  21.803  1.00 43.41           O
ATOM     59 CB   ASP A   7      -1.223 -10.514  20.615  1.00 46.17           C
ATOM     60 CG   ASP A   7      -1.116 -11.240  21.943  1.00 42.10           C
ATOM     61 OD1  ASP A   7      -0.304 -10.824  22.798  1.00 39.86           O
ATOM     62 OD2  ASP A   7      -1.851 -12.231  22.143  1.00 39.70           O
ATOM     63  N   SER A   8      -4.753  -9.843  19.832  1.00 42.66           N
ATOM     64 CA   SER A   8      -5.946  -9.192  20.352  1.00 44.18           C
ATOM     65  C   SER A   8      -7.044 -10.214  20.573  1.00 43.41           C
ATOM     66  O   SER A   8      -7.204 -11.164  19.800  1.00 40.59           O
ATOM     67 CB   SER A   8      -6.418  -8.097  19.398  1.00 42.58           C
ATOM     68 OG   SER A   8      -7.646  -7.551  19.818  1.00 38.58           O
ATOM     69  N   GLY A   9      -7.826 -10.018  21.643  1.00 43.41           N
ATOM     70 CA   GLY A   9      -8.924 -10.914  21.954  1.00 46.58           C
ATOM     71  C   GLY A   9     -10.169 -10.675  21.132  1.00 46.46           C
ATOM     72  O   GLY A   9     -11.049 -11.536  21.102  1.00 44.95           O
ATOM     73  N   TYR A  10     -10.267  -9.520  20.469  1.00 41.42           N
ATOM     74 CA   TYR A  10     -11.404  -9.218  19.620  1.00 45.77           C
ATOM     75  C   TYR A  10     -10.932  -8.330  18.473  1.00 47.14           C
ATOM     76  O   TYR A  10      -9.915  -7.641  18.575  1.00 44.96           O
ATOM     77 CB   TYR A  10     -12.520  -8.517  20.408  1.00 44.37           C
ATOM     78 CG   TYR A  10     -12.137  -7.162  20.951  1.00 39.92           C
ATOM     79 CD1  TYR A  10     -12.434  -5.997  20.238  1.00 35.95           C
ATOM     80 CD2  TYR A  10     -11.473  -7.038  22.166  1.00 36.08           C
ATOM     81 CE1  TYR A  10     -12.086  -4.759  20.731  1.00 34.05           C
ATOM     82 CE2  TYR A  10     -11.122  -5.794  22.660  1.00 35.17           C
ATOM     83 CZ   TYR A  10     -11.430  -4.661  21.936  1.00 34.43           C
ATOM     84 OH   TYR A  10     -11.070  -3.428  22.417  1.00 33.27           O
ATOM     85  N   GLU A  11     -11.701  -8.366  17.371  1.00 46.90           N
ATOM     86 CA   GLU A  11     -11.407  -7.551  16.206  1.00 49.50           C
ATOM     87  C   GLU A  11     -12.649  -7.490  15.332  1.00 47.62           C
ATOM     88  O   GLU A  11     -13.407  -8.458  15.249  1.00 46.48           O
ATOM     89 CB   GLU A  11     -10.222  -8.107  15.421  1.00 48.53           C
ATOM     90 CG   GLU A  11      -9.712  -7.184  14.344  1.00 43.10           C
ATOM     91 CD   GLU A  11      -8.513  -7.756  13.623  1.00 40.16           C
ATOM     92 OE1  GLU A  11      -7.953  -7.052  12.764  1.00 38.94           O
ATOM     93 OE2  GLU A  11      -8.141  -8.913  13.902  1.00 38.26           O
ATOM     94  N   VAL A  12     -12.857  -6.345  14.693  1.00 43.83           N
ATOM     95 CA   VAL A  12     -13.981  -6.158  13.788  1.00 45.04           C
ATOM     96  C   VAL A  12     -13.465  -6.025  12.368  1.00 45.68           C
ATOM     97  O   VAL A  12     -12.503  -5.302  12.099  1.00 43.91           O
ATOM     98 CB   VAL A  12     -14.839  -4.940  14.184  1.00 43.72           C
ATOM     99 CG1  VAL A  12     -15.548  -5.210  15.506  1.00 40.08           C
ATOM    100 CG2  VAL A  12     -13.995  -3.689  14.276  1.00 40.06           C
ATOM    101  N   HIS A  13     -14.103  -6.744  11.448  1.00 49.34           N
ATOM    102 CA   HIS A  13     -13.812  -6.669  10.028  1.00 51.18           C
ATOM    103  C   HIS A  13     -15.099  -6.368   9.279  1.00 51.25           C
ATOM    104  O   HIS A  13     -16.179  -6.809   9.658  1.00 49.95           O
ATOM    105 CB   HIS A  13     -13.186  -7.973   9.523  1.00 49.82           C
ATOM    106 CG   HIS A  13     -11.758  -8.173   9.951  1.00 46.56           C
ATOM    107 ND1  HIS A  13     -10.705  -7.522   9.348  1.00 42.18           N
ATOM    108 CD2  HIS A  13     -11.220  -8.935  10.921  1.00 40.42           C
ATOM    109 CE1  HIS A  13      -9.582  -7.876   9.932  1.00 39.33           C
ATOM    110 NE2  HIS A  13      -9.864  -8.737  10.882  1.00 38.60           N
ATOM    111  N   HIS A  14     -14.984  -5.611   8.191  1.00 51.08           N
ATOM    112 CA   HIS A  14     -16.123  -5.201   7.382  1.00 53.16           C
ATOM    113  C   HIS A  14     -15.904  -5.615   5.935  1.00 54.37           C
ATOM    114  O   HIS A  14     -14.813  -5.450   5.390  1.00 54.46           O
ATOM    115 CB   HIS A  14     -16.343  -3.690   7.454  1.00 52.78           C
ATOM    116 CG   HIS A  14     -16.281  -3.128   8.844  1.00 49.72           C
ATOM    117 ND1  HIS A  14     -17.340  -3.169   9.717  1.00 45.90           N
ATOM    118 CD2  HIS A  14     -15.284  -2.502   9.504  1.00 43.91           C
ATOM    119 CE1  HIS A  14     -16.996  -2.600  10.858  1.00 42.69           C
ATOM    120 NE2  HIS A  14     -15.755  -2.185  10.757  1.00 42.24           N
ATOM    121  N   GLN A  15     -16.947  -6.158   5.316  1.00 54.35           N
ATOM    122 CA   GLN A  15     -16.933  -6.386   3.877  1.00 56.04           C
ATOM    123  C   GLN A  15     -17.269  -5.086   3.171  1.00 56.64           C
ATOM    124  O   GLN A  15     -18.255  -4.422   3.495  1.00 55.56           O
ATOM    125 CB   GLN A  15     -17.915  -7.484   3.489  1.00 54.65           C
ATOM    126 CG   GLN A  15     -18.036  -7.687   1.995  1.00 50.80           C
ATOM    127 CD   GLN A  15     -18.632  -9.025   1.630  1.00 46.62           C
ATOM    128 OE1  GLN A  15     -17.936 -10.030   1.597  1.00 45.46           O
ATOM    129 NE2  GLN A  15     -19.928  -9.035   1.360  1.00 42.48           N
ATOM    130  N   LYS A  16     -16.456  -4.696   2.199  1.00 56.51           N
ATOM    131 CA   LYS A  16     -16.569  -3.404   1.554  1.00 58.53           C
ATOM    132  C   LYS A  16     -17.082  -3.539   0.132  1.00 59.01           C
ATOM    133  O   LYS A  16     -16.802  -4.508  -0.569  1.00 59.01           O
ATOM    134 CB   LYS A  16     -15.219  -2.681   1.559  1.00 57.13           C
ATOM    135 CG   LYS A  16     -14.800  -2.156   2.924  1.00 51.01           C
ATOM    136 CD   LYS A  16     -13.554  -1.313   2.823  1.00 47.62           C
ATOM    137 CE   LYS A  16     -13.296  -0.551   4.102  1.00 43.76           C
ATOM    138 NZ   LYS A  16     -14.424   0.343   4.467  1.00 39.04           N
ATOM    139  N   LEU A  17     -17.832  -2.532  -0.283  1.00 58.82           N
ATOM    140 CA   LEU A  17     -18.271  -2.353  -1.655  1.00 59.66           C
ATOM    141  C   LEU A  17     -17.588  -1.116  -2.213  1.00 57.92           C
ATOM    142  O   LEU A  17     -17.674  -0.035  -1.625  1.00 57.51           O
ATOM    143 CB   LEU A  17     -19.793  -2.216  -1.729  1.00 59.31           C
ATOM    144 CG   LEU A  17     -20.387  -1.706  -3.033  1.00 55.86           C
ATOM    145 CD1  LEU A  17     -20.135  -2.678  -4.168  1.00 52.84           C
ATOM    146 CD2  LEU A  17     -21.880  -1.458  -2.874  1.00 53.33           C
ATOM    147  N   VAL A  18     -16.907  -1.262  -3.345  1.00 59.02           N
ATOM    148 CA   VAL A  18     -16.128  -0.187  -3.941  1.00 60.08           C
ATOM    149  C   VAL A  18     -16.702   0.144  -5.311  1.00 60.43           C
ATOM    150  O   VAL A  18     -16.801  -0.730  -6.182  1.00 60.23           O
ATOM    151 CB   VAL A  18     -14.639  -0.565  -4.059  1.00 58.20           C
ATOM    152 CG1  VAL A  18     -13.895   0.490  -4.859  1.00 52.05           C
ATOM    153 CG2  VAL A  18     -14.031  -0.729  -2.683  1.00 52.36           C
ATOM    154  N   PHE A  19     -17.086   1.401  -5.492  1.00 58.32           N
ATOM    155 CA   PHE A  19     -17.489   1.934  -6.788  1.00 58.32           C
ATOM    156  C   PHE A  19     -16.353   2.787  -7.334  1.00 57.67           C
ATOM    157  O   PHE A  19     -15.937   3.754  -6.693  1.00 56.29           O
ATOM    158 CB   PHE A  19     -18.777   2.746  -6.657  1.00 56.68           C
ATOM    159 CG   PHE A  19     -19.223   3.402  -7.939  1.00 55.47           C
ATOM    160 CD1  PHE A  19     -19.910   2.683  -8.898  1.00 52.12           C
ATOM    161 CD2  PHE A  19     -18.941   4.730  -8.176  1.00 51.96           C
ATOM    162 CE1  PHE A  19     -20.311   3.281 -10.070  1.00 48.75           C
ATOM    163 CE2  PHE A  19     -19.345   5.334  -9.355  1.00 48.99           C
ATOM    164 CZ   PHE A  19     -20.032   4.609 -10.295  1.00 47.00           C
ATOM    165  N   PHE A  20     -15.850   2.429  -8.512  1.00 59.40           N
ATOM    166 CA   PHE A  20     -14.706   3.089  -9.111  1.00 59.16           C
ATOM    167  C   PHE A  20     -15.107   3.689 -10.448  1.00 59.09           C
ATOM    168  O   PHE A  20     -15.494   2.961 -11.365  1.00 57.64           O
ATOM    169 CB   PHE A  20     -13.551   2.102  -9.286  1.00 56.66           C
ATOM    170 CG   PHE A  20     -12.329   2.693  -9.918  1.00 54.23           C
ATOM    171 CD1  PHE A  20     -11.611   3.684  -9.283  1.00 49.78           C
ATOM    172 CD2  PHE A  20     -11.890   2.239 -11.150  1.00 48.35           C
ATOM    173 CE1  PHE A  20     -10.484   4.224  -9.863  1.00 44.36           C
ATOM    174 CE2  PHE A  20     -10.759   2.775 -11.739  1.00 44.67           C
ATOM    175 CZ   PHE A  20     -10.056   3.765 -11.097  1.00 43.14           C
ATOM    176  N   ALA A  21     -15.012   5.010 -10.549  1.00 58.42           N
ATOM    177 CA   ALA A  21     -15.299   5.728 -11.786  1.00 58.36           C
ATOM    178  C   ALA A  21     -14.152   6.672 -12.078  1.00 58.38           C
ATOM    179  O   ALA A  21     -13.727   7.436 -11.203  1.00 56.94           O
ATOM    180 CB   ALA A  21     -16.614   6.490 -11.692  1.00 54.95           C
ATOM    181  N   GLU A  22     -13.628   6.626 -13.304  1.00 61.37           N
ATOM    182 CA   GLU A  22     -12.488   7.432 -13.696  1.00 61.94           C
ATOM    183  C   GLU A  22     -12.718   7.991 -15.089  1.00 62.85           C
ATOM    184  O   GLU A  22     -13.137   7.270 -15.998  1.00 60.65           O
ATOM    185 CB   GLU A  22     -11.202   6.608 -13.656  1.00 58.93           C
ATOM    186 CG   GLU A  22      -9.937   7.423 -13.833  1.00 52.58           C
ATOM    187 CD   GLU A  22      -8.693   6.607 -13.549  1.00 49.32           C
ATOM    188 OE1  GLU A  22      -8.573   6.086 -12.425  1.00 46.95           O
ATOM    189 OE2  GLU A  22      -7.851   6.484 -14.459  1.00 45.40           O
ATOM    190  N   ASP A  23     -12.446   9.281 -15.250  1.00 55.91           N
ATOM    191 CA   ASP A  23     -12.598   9.971 -16.520  1.00 56.59           C
ATOM    192  C   ASP A  23     -11.282   9.902 -17.278  1.00 56.52           C
ATOM    193  O   ASP A  23     -10.282  10.503 -16.865  1.00 54.88           O
ATOM    194 CB   ASP A  23     -13.026  11.415 -16.294  1.00 53.97           C
ATOM    195 CG   ASP A  23     -13.429  12.109 -17.582  1.00 49.67           C
ATOM    196 OD1  ASP A  23     -13.416  13.358 -17.606  1.00 47.56           O
ATOM    197 OD2  ASP A  23     -13.758  11.426 -18.564  1.00 48.20           O
ATOM    198  N   VAL A  24     -11.274   9.169 -18.392  1.00 58.51           N
ATOM    199 CA   VAL A  24     -10.092   9.013 -19.239  1.00 58.46           C
ATOM    200  C   VAL A  24     -10.337   9.779 -20.531  1.00 57.86           C
ATOM    201  O   VAL A  24     -11.232   9.426 -21.304  1.00 55.04           O
ATOM    202 CB   VAL A  24      -9.793   7.534 -19.513  1.00 56.21           C
ATOM    203 CG1  VAL A  24      -8.596   7.402 -20.428  1.00 51.49           C
ATOM    204 CG2  VAL A  24      -9.558   6.802 -18.206  1.00 52.31           C
ATOM    205  N   GLY A  25      -9.532  10.821 -20.771  1.00 56.46           N
ATOM    206 CA   GLY A  25      -9.816  11.734 -21.854  1.00 59.81           C
ATOM    207  C   GLY A  25      -9.329  11.285 -23.217  1.00 60.51           C
ATOM    208  O   GLY A  25     -10.089  11.272 -24.185  1.00 58.17           O
ATOM    209  N   SER A  26      -8.053  10.890 -23.316  1.00 59.80           N
ATOM    210 CA   SER A  26      -7.404  10.756 -24.609  1.00 60.88           C
ATOM    211  C   SER A  26      -7.516   9.377 -25.228  1.00 60.61           C
ATOM    212  O   SER A  26      -7.336   9.241 -26.444  1.00 57.47           O
ATOM    213 CB   SER A  26      -5.928  11.141 -24.491  1.00 58.68           C
ATOM    214 OG   SER A  26      -5.224  10.888 -25.703  1.00 52.95           O
ATOM    215  N   ASN A  27      -7.829   8.336 -24.459  1.00 54.75           N
ATOM    216 CA   ASN A  27      -7.675   6.982 -24.957  1.00 56.31           C
ATOM    217  C   ASN A  27      -8.984   6.262 -25.239  1.00 56.86           C
ATOM    218  O   ASN A  27      -9.164   5.738 -26.347  1.00 53.80           O
ATOM    219 CB   ASN A  27      -6.826   6.158 -23.992  1.00 53.94           C
ATOM    220 CG   ASN A  27      -5.347   6.435 -24.142  1.00 50.34           C
ATOM    221 OD1  ASN A  27      -4.930   7.233 -24.980  1.00 46.88           O
ATOM    222 ND2  ASN A  27      -4.533   5.768 -23.342  1.00 45.94           N
ATOM    223  N   LYS A  28      -9.913   6.199 -24.275  1.00 60.74           N
ATOM    224 CA   LYS A  28     -11.108   5.377 -24.458  1.00 62.16           C
ATOM    225  C   LYS A  28     -12.318   5.891 -23.668  1.00 62.28           C
ATOM    226  O   LYS A  28     -13.251   5.136 -23.422  1.00 58.51           O
ATOM    227 CB   LYS A  28     -10.815   3.921 -24.085  1.00 61.50           C
ATOM    228 CG   LYS A  28     -11.686   2.897 -24.780  1.00 59.63           C
ATOM    229 CD   LYS A  28     -11.303   1.480 -24.401  1.00 56.75           C
ATOM    230 CE   LYS A  28      -9.980   1.091 -25.022  1.00 52.17           C
ATOM    231 NZ   LYS A  28      -9.649  -0.341 -24.748  1.00 47.24           N
ATOM    232  N   GLY A  29     -12.332   7.156 -23.269  1.00 55.75           N
ATOM    233 CA   GLY A  29     -13.473   7.710 -22.574  1.00 57.56           C
ATOM    234  C   GLY A  29     -13.572   7.270 -21.126  1.00 58.11           C
ATOM    235  O   GLY A  29     -12.608   6.782 -20.528  1.00 56.17           O
ATOM    236  N   ALA A  30     -14.761   7.459 -20.554  1.00 55.50           N
ATOM    237 CA   ALA A  30     -14.973   7.164 -19.144  1.00 57.00           C
ATOM    238  C   ALA A  30     -15.022   5.664 -18.903  1.00 57.35           C
ATOM    239  O   ALA A  30     -15.539   4.902 -19.726  1.00 57.00           O
ATOM    240 CB   ALA A  30     -16.256   7.821 -18.658  1.00 55.75           C
ATOM    241  N   ILE A  31     -14.501   5.234 -17.753  1.00 60.82           N
ATOM    242 CA   ILE A  31     -14.448   3.829 -17.364  1.00 61.44           C
ATOM    243  C   ILE A  31     -15.058   3.685 -15.970  1.00 61.07           C
ATOM    244  O   ILE A  31     -14.776   4.482 -15.079  1.00 60.17           O
ATOM    245 CB   ILE A  31     -13.009   3.285 -17.398  1.00 59.29           C
ATOM    246 CG1  ILE A  31     -12.442   3.398 -18.817  1.00 55.30           C
ATOM    247 CG2  ILE A  31     -12.959   1.844 -16.924  1.00 54.56           C
ATOM    248 CD1  ILE A  31     -11.054   2.844 -18.967  1.00 51.67           C
ATOM    249  N   ILE A  32     -15.876   2.657 -15.790  1.00 61.18           N
ATOM    250 CA   ILE A  32     -16.547   2.394 -14.529  1.00 62.89           C
ATOM    251  C   ILE A  32     -16.226   0.971 -14.098  1.00 62.29           C
ATOM    252  O   ILE A  32     -16.262   0.041 -14.910  1.00 61.09           O
ATOM    253 CB   ILE A  32     -18.071   2.597 -14.637  1.00 61.55           C
ATOM    254 CG1  ILE A  32     -18.382   4.066 -14.948  1.00 58.63           C
ATOM    255 CG2  ILE A  32     -18.774   2.163 -13.363  1.00 57.93           C
ATOM    256 CD1  ILE A  32     -19.849   4.338 -15.189  1.00 54.42           C
ATOM    257  N   GLY A  33     -15.904   0.800 -12.822  1.00 61.65           N
ATOM    258 CA   GLY A  33     -15.636  -0.500 -12.261  1.00 62.22           C
ATOM    259  C   GLY A  33     -16.353  -0.696 -10.938  1.00 62.20           C
ATOM    260  O   GLY A  33     -16.740   0.260 -10.270  1.00 61.90           O
ATOM    261  N   LEU A  34     -16.536  -1.964 -10.573  1.00 63.86           N
ATOM    262 CA   LEU A  34     -17.219  -2.335  -9.343  1.00 64.45           C
ATOM    263  C   LEU A  34     -16.479  -3.499  -8.701  1.00 63.49           C
ATOM    264  O   LEU A  34     -16.098  -4.454  -9.382  1.00 61.95           O
ATOM    265 CB   LEU A  34     -18.667  -2.713  -9.635  1.00 63.62           C
ATOM    266 CG   LEU A  34     -19.647  -2.757  -8.469  1.00 60.02           C
ATOM    267 CD1  LEU A  34     -19.865  -1.366  -7.902  1.00 57.39           C
ATOM    268 CD2  LEU A  34     -20.953  -3.372  -8.907  1.00 57.30           C
ATOM    269  N   MET A  35     -16.268  -3.421  -7.383  1.00 63.98           N
ATOM    270 CA   MET A  35     -15.602  -4.482  -6.628  1.00 64.06           C
ATOM    271  C   MET A  35     -16.439  -4.818  -5.401  1.00 63.17           C
ATOM    272  O   MET A  35     -16.738  -3.947  -4.588  1.00 60.30           O
ATOM    273 CB   MET A  35     -14.195  -4.077  -6.226  1.00 61.80           C
ATOM    274 CG   MET A  35     -13.403  -5.213  -5.611  1.00 59.56           C
ATOM    275 SD   MET A  35     -11.690  -4.792  -5.267  1.00 55.75           S
ATOM    276 CE   MET A  35     -11.913  -3.690  -3.887  1.00 51.76           C
ATOM    277  N   VAL A  36     -16.822  -6.078  -5.285  1.00 61.48           N
ATOM    278 CA   VAL A  36     -17.640  -6.567  -4.185  1.00 59.92           C
ATOM    279  C   VAL A  36     -16.915  -7.727  -3.522  1.00 56.59           C
ATOM    280  O   VAL A  36     -16.707  -8.768  -4.151  1.00 53.95           O
ATOM    281 CB   VAL A  36     -19.039  -7.000  -4.669  1.00 59.36           C
ATOM    282 CG1  VAL A  36     -19.845  -7.552  -3.510  1.00 55.65           C
ATOM    283 CG2  VAL A  36     -19.756  -5.839  -5.326  1.00 57.33           C
ATOM    284  N   GLY A  37     -16.525  -7.547  -2.261  1.00 55.61           N
ATOM    285 CA   GLY A  37     -15.874  -8.604  -1.506  1.00 54.44           C
ATOM    286  C   GLY A  37     -14.634  -9.161  -2.169  1.00 52.35           C
ATOM    287  O   GLY A  37     -14.397 -10.365  -2.126  1.00 49.67           O
ATOM    288  N   GLY A  38     -13.841  -8.297  -2.785  1.00 55.12           N
ATOM    289 CA   GLY A  38     -12.653  -8.723  -3.485  1.00 53.64           C
ATOM    290  C   GLY A  38     -12.862  -9.176  -4.914  1.00 51.84           C
ATOM    291  O   GLY A  38     -11.874  -9.432  -5.618  1.00 49.12           O
ATOM    292  N   VAL A  39     -14.104  -9.276  -5.364  1.00 54.53           N
ATOM    293 CA   VAL A  39     -14.401  -9.656  -6.742  1.00 55.40           C
ATOM    294  C   VAL A  39     -14.481  -8.399  -7.591  1.00 54.59           C
ATOM    295  O   VAL A  39     -15.292  -7.511  -7.314  1.00 52.84           O
ATOM    296 CB   VAL A  39     -15.707 -10.460  -6.826  1.00 54.05           C
ATOM    297 CG1  VAL A  39     -16.042 -10.778  -8.275  1.00 49.30           C
ATOM    298 CG2  VAL A  39     -15.588 -11.736  -6.010  1.00 49.99           C
ATOM    299  N   VAL A  40     -13.648  -8.312  -8.615  1.00 50.90           N
ATOM    300 CA   VAL A  40     -13.566  -7.134  -9.469  1.00 52.24           C
ATOM    301  C   VAL A  40     -14.426  -7.344 -10.707  1.00 51.63           C
ATOM    302  O   VAL A  40     -14.312  -8.362 -11.395  1.00 50.94           O
ATOM    303 CB   VAL A  40     -12.110  -6.832  -9.860  1.00 51.26           C
ATOM    304 CG1  VAL A  40     -12.056  -5.650 -10.811  1.00 46.92           C
ATOM    305 CG2  VAL A  40     -11.282  -6.568  -8.620  1.00 47.66           C
ATOM    306  N   ILE A  41     -15.293  -6.375 -10.992  1.00 50.79           N
ATOM    307 CA   ILE A  41     -16.109  -6.339 -12.198  1.00 51.18           C
ATOM    308  C   ILE A  41     -15.767  -5.055 -12.937  1.00 48.92           C
ATOM    309  O   ILE A  41     -16.231  -3.973 -12.560  1.00 46.48           O
ATOM    310 CB   ILE A  41     -17.614  -6.402 -11.871  1.00 49.66           C
ATOM    311 CG1  ILE A  41     -17.928  -7.621 -11.001  1.00 47.80           C
ATOM    312 CG2  ILE A  41     -18.433  -6.437 -13.158  1.00 46.96           C
ATOM    313 CD1  ILE A  41     -19.319  -7.608 -10.420  1.00 44.86           C
ATOM    314  N   ALA A  42     -14.935  -5.185 -13.972  1.00 51.93           N
ATOM    315 CA   ALA A  42     -14.480  -4.011 -14.699  1.00 52.71           C
ATOM    316  C   ALA A  42     -14.221  -4.332 -16.171  1.00 48.04           C
ATOM    317  O   ALA A  42     -14.233  -3.398 -16.994  1.00 44.70           O
ATOM    318 CB   ALA A  42     -13.214  -3.437 -14.053  1.00 49.40           C
ATOM    319 OXT  ALA A  42     -13.994  -5.487 -16.536  1.00 45.60           O
ATOM    320  N   ASP B   1      10.207  12.317  -7.370  1.00 45.16           N
ATOM    321 CA   ASP B   1       8.980  11.792  -6.779  1.00 49.40           C
ATOM    322  C   ASP B   1       7.807  12.066  -7.715  1.00 49.54           C
ATOM    323  O   ASP B   1       7.983  12.102  -8.947  1.00 48.30           O
ATOM    324 CB   ASP B   1       8.771  12.379  -5.379  1.00 48.46           C
ATOM    325 CG   ASP B   1       8.386  13.847  -5.389  1.00 44.40           C
ATOM    326 OD1  ASP B   1       8.709  14.548  -6.359  1.00 42.38           O
ATOM    327 OD2  ASP B   1       7.753  14.289  -4.401  1.00 40.89           O
ATOM    328  N   ALA B   2       6.635  12.250  -7.157  1.00 44.32           N
ATOM    329 CA   ALA B   2       5.444  12.591  -7.923  1.00 46.90           C
ATOM    330  C   ALA B   2       5.221  14.102  -7.961  1.00 46.84           C
ATOM    331  O   ALA B   2       4.083  14.570  -7.951  1.00 44.34           O
ATOM    332 CB   ALA B   2       4.226  11.884  -7.345  1.00 46.04           C
ATOM    333  N   GLU B   3       6.304  14.880  -8.005  1.00 46.46           N
ATOM    334 CA   GLU B   3       6.209  16.334  -7.933  1.00 48.43           C
ATOM    335  C   GLU B   3       5.449  16.921  -9.119  1.00 47.47           C
ATOM    336  O   GLU B   3       4.716  17.897  -8.973  1.00 44.70           O
ATOM    337 CB   GLU B   3       7.617  16.940  -7.856  1.00 47.13           C
ATOM    338 CG   GLU B   3       7.657  18.304  -7.188  1.00 42.68           C
ATOM    339 CD   GLU B   3       7.270  18.227  -5.724  1.00 39.89           C
ATOM    340 OE1  GLU B   3       7.478  17.169  -5.101  1.00 38.13           O
ATOM    341 OE2  GLU B   3       6.741  19.228  -5.197  1.00 38.07           O
ATOM    342  N   PHE B   4       5.608  16.329 -10.307  1.00 42.27           N
ATOM    343 CA   PHE B   4       4.940  16.820 -11.497  1.00 45.11           C
ATOM    344  C   PHE B   4       3.428  16.585 -11.460  1.00 45.96           C
ATOM    345  O   PHE B   4       2.712  17.051 -12.360  1.00 43.58           O
ATOM    346 CB   PHE B   4       5.539  16.175 -12.751  1.00 43.49           C
ATOM    347 CG   PHE B   4       5.442  14.685 -12.786  1.00 39.02           C
ATOM    348 CD1  PHE B   4       4.392  14.047 -13.434  1.00 37.35           C
ATOM    349 CD2  PHE B   4       6.415  13.888 -12.188  1.00 37.15           C
ATOM    350 CE1  PHE B   4       4.312  12.660 -13.466  1.00 35.30           C
ATOM    351 CE2  PHE B   4       6.326  12.517 -12.216  1.00 35.72           C
ATOM    352 CZ   PHE B   4       5.282  11.897 -12.860  1.00 33.46           C
ATOM    353  N   ARG B   5       2.926  15.919 -10.447  1.00 44.64           N
ATOM    354 CA   ARG B   5       1.494  15.684 -10.287  1.00 46.17           C
ATOM    355  C   ARG B   5       0.861  16.615  -9.258  1.00 45.02           C
ATOM    356  O   ARG B   5      -0.363  16.572  -9.082  1.00 43.08           O
ATOM    357 CB   ARG B   5       1.241  14.223  -9.913  1.00 46.00           C
ATOM    358 CG   ARG B   5       1.650  13.245 -11.002  1.00 41.23           C
ATOM    359 CD   ARG B   5       1.204  11.839 -10.703  1.00 39.92           C
ATOM    360 NE   ARG B   5       2.140  11.110  -9.849  1.00 37.79           N
ATOM    361 CZ   ARG B   5       2.972  10.165 -10.271  1.00 34.70           C
ATOM    362 NH1  ARG B   5       2.984   9.809 -11.553  1.00 34.26           N
ATOM    363 NH2  ARG B   5       3.782   9.577  -9.416  1.00 33.06           N
ATOM    364  N   HIS B   6       1.648  17.433  -8.569  1.00 44.23           N
ATOM    365 CA   HIS B   6       1.110  18.396  -7.624  1.00 45.30           C
ATOM    366  C   HIS B   6       0.523  19.601  -8.359  1.00 44.18           C
ATOM    367  O   HIS B   6       0.885  19.910  -9.493  1.00 42.06           O
ATOM    368 CB   HIS B   6       2.190  18.904  -6.663  1.00 45.43           C
ATOM    369 CG   HIS B   6       2.919  17.832  -5.924  1.00 43.52           C
ATOM    370 ND1  HIS B   6       2.334  16.653  -5.524  1.00 40.02           N
ATOM    371 CD2  HIS B   6       4.204  17.778  -5.487  1.00 37.79           C
ATOM    372 CE1  HIS B   6       3.227  15.922  -4.887  1.00 38.21           C
ATOM    373 NE2  HIS B   6       4.359  16.586  -4.846  1.00 36.89           N
ATOM    374  N   ASP B   7      -0.378  20.296  -7.677  1.00 45.88           N
ATOM    375 CA   ASP B   7      -0.818  21.632  -8.058  1.00 47.88           C
ATOM    376  C   ASP B   7      -0.500  22.630  -6.948  1.00 46.24           C
ATOM    377  O   ASP B   7      -1.185  23.645  -6.786  1.00 43.26           O
ATOM    378 CB   ASP B   7      -2.314  21.641  -8.380  1.00 45.85           C
ATOM    379 CG   ASP B   7      -2.743  22.905  -9.108  1.00 41.75           C
ATOM    380 OD1  ASP B   7      -3.960  23.199  -9.118  1.00 39.39           O
ATOM    381 OD2  ASP B   7      -1.869  23.608  -9.657  1.00 39.08           O
ATOM    382  N   SER B   8       0.539  22.356  -6.170  1.00 42.76           N
ATOM    383 CA   SER B   8       0.951  23.195  -5.058  1.00 44.45           C
ATOM    384  C   SER B   8       2.132  24.066  -5.469  1.00 43.50           C
ATOM    385  O   SER B   8       3.009  23.636  -6.217  1.00 40.62           O
ATOM    386 CB   SER B   8       1.317  22.346  -3.843  1.00 42.79           C
ATOM    387 OG   SER B   8       1.833  23.138  -2.798  1.00 39.08           O
ATOM    388  N   GLY B   9       2.159  25.301  -4.963  1.00 43.23           N
ATOM    389 CA   GLY B   9       3.242  26.217  -5.265  1.00 46.49           C
ATOM    390  C   GLY B   9       4.501  25.973  -4.469  1.00 46.29           C
ATOM    391  O   GLY B   9       5.563  26.485  -4.832  1.00 44.52           O
ATOM    392  N   TYR B  10       4.416  25.215  -3.382  1.00 42.01           N
ATOM    393 CA   TYR B  10       5.569  24.890  -2.566  1.00 46.17           C
ATOM    394  C   TYR B  10       5.366  23.517  -1.937  1.00 47.42           C
ATOM    395  O   TYR B  10       4.234  23.049  -1.778  1.00 45.24           O
ATOM    396 CB   TYR B  10       5.802  25.942  -1.474  1.00 44.42           C
ATOM    397 CG   TYR B  10       4.689  26.030  -0.458  1.00 40.13           C
ATOM    398 CD1  TYR B  10       4.759  25.328   0.738  1.00 36.02           C
ATOM    399 CD2  TYR B  10       3.575  26.821  -0.695  1.00 35.99           C
ATOM    400 CE1  TYR B  10       3.748  25.402   1.673  1.00 34.30           C
ATOM    401 CE2  TYR B  10       2.551  26.902   0.239  1.00 35.43           C
ATOM    402 CZ   TYR B  10       2.643  26.189   1.417  1.00 34.67           C
ATOM    403 OH   TYR B  10       1.628  26.263   2.344  1.00 33.31           O
ATOM    404  N   GLU B  11       6.494  22.872  -1.581  1.00 46.63           N
ATOM    405 CA   GLU B  11       6.462  21.559  -0.941  1.00 49.43           C
ATOM    406  C   GLU B  11       7.799  21.328  -0.259  1.00 47.82           C
ATOM    407  O   GLU B  11       8.842  21.770  -0.741  1.00 46.41           O
ATOM    408 CB   GLU B  11       6.170  20.459  -1.956  1.00 48.25           C
ATOM    409 CG   GLU B  11       5.883  19.121  -1.332  1.00 42.90           C
ATOM    410 CD   GLU B  11       5.556  18.068  -2.371  1.00 40.09           C
ATOM    411 OE1  GLU B  11       5.225  16.935  -1.979  1.00 38.82           O
ATOM    412 OE2  GLU B  11       5.648  18.381  -3.572  1.00 38.36           O
ATOM    413  N   VAL B  12       7.764  20.642   0.876  1.00 43.10           N
ATOM    414 CA   VAL B  12       8.968  20.305   1.614  1.00 44.00           C
ATOM    415  C   VAL B  12       9.197  18.798   1.548  1.00 44.79           C
ATOM    416  O   VAL B  12       8.266  18.002   1.730  1.00 42.77           O
ATOM    417 CB   VAL B  12       8.903  20.781   3.081  1.00 42.28           C
ATOM    418 CG1  VAL B  12       8.935  22.302   3.132  1.00 39.12           C
ATOM    419 CG2  VAL B  12       7.663  20.255   3.768  1.00 39.11           C
ATOM    420  N   HIS B  13      10.432  18.407   1.256  1.00 49.10           N
ATOM    421 CA   HIS B  13      10.851  17.018   1.248  1.00 50.89           C
ATOM    422  C   HIS B  13      12.053  16.855   2.168  1.00 51.05           C
ATOM    423  O   HIS B  13      12.886  17.753   2.286  1.00 49.46           O
ATOM    424 CB   HIS B  13      11.194  16.554  -0.172  1.00 49.37           C
ATOM    425 CG   HIS B  13       9.997  16.351  -1.050  1.00 46.21           C
ATOM    426 ND1  HIS B  13       9.193  15.240  -0.970  1.00 42.03           N
ATOM    427 CD2  HIS B  13       9.462  17.114  -2.031  1.00 40.18           C
ATOM    428 CE1  HIS B  13       8.221  15.332  -1.854  1.00 39.24           C
ATOM    429 NE2  HIS B  13       8.360  16.458  -2.517  1.00 38.67           N
ATOM    430  N   HIS B  14      12.150  15.708   2.831  1.00 50.69           N
ATOM    431 CA   HIS B  14      13.209  15.418   3.778  1.00 52.96           C
ATOM    432  C   HIS B  14      13.931  14.138   3.372  1.00 54.47           C
ATOM    433  O   HIS B  14      13.299  13.152   3.001  1.00 54.34           O
ATOM    434 CB   HIS B  14      12.661  15.264   5.196  1.00 52.16           C
ATOM    435 CG   HIS B  14      11.700  16.341   5.598  1.00 48.99           C
ATOM    436 ND1  HIS B  14      12.101  17.583   6.044  1.00 45.21           N
ATOM    437 CD2  HIS B  14      10.352  16.359   5.631  1.00 43.03           C
ATOM    438 CE1  HIS B  14      11.044  18.313   6.321  1.00 41.84           C
ATOM    439 NE2  HIS B  14       9.963  17.600   6.084  1.00 41.46           N
ATOM    440  N   GLN B  15      15.268  14.167   3.445  1.00 54.59           N
ATOM    441 CA   GLN B  15      16.046  12.948   3.304  1.00 56.72           C
ATOM    442  C   GLN B  15      16.057  12.215   4.635  1.00 57.72           C
ATOM    443  O   GLN B  15      16.347  12.804   5.678  1.00 56.49           O
ATOM    444 CB   GLN B  15      17.471  13.266   2.850  1.00 55.34           C
ATOM    445 CG   GLN B  15      18.377  12.057   2.798  1.00 51.17           C
ATOM    446 CD   GLN B  15      19.602  12.267   1.937  1.00 46.85           C
ATOM    447 OE1  GLN B  15      19.548  12.136   0.727  1.00 45.71           O
ATOM    448 NE2  GLN B  15      20.711  12.616   2.581  1.00 42.46           N
ATOM    449  N   LYS B  16      15.754  10.922   4.612  1.00 57.80           N
ATOM    450 CA   LYS B  16      15.564  10.147   5.824  1.00 59.81           C
ATOM    451  C   LYS B  16      16.697   9.158   6.024  1.00 60.90           C
ATOM    452  O   LYS B  16      17.273   8.626   5.076  1.00 60.75           O
ATOM    453 CB   LYS B  16      14.224   9.406   5.786  1.00 57.90           C
ATOM    454 CG   LYS B  16      13.013  10.303   5.981  1.00 51.32           C
ATOM    455 CD   LYS B  16      11.746   9.496   6.097  1.00 48.05           C
ATOM    456 CE   LYS B  16      10.589  10.358   6.571  1.00 43.55           C
ATOM    457 NZ   LYS B  16      10.853  10.987   7.890  1.00 38.64           N
ATOM    458  N   LEU B  17      17.005   8.927   7.292  1.00 59.60           N
ATOM    459 CA   LEU B  17      17.920   7.877   7.723  1.00 60.55           C
ATOM    460  C   LEU B  17      17.120   6.830   8.482  1.00 59.12           C
ATOM    461  O   LEU B  17      16.403   7.159   9.433  1.00 58.86           O
ATOM    462 CB   LEU B  17      19.028   8.454   8.599  1.00 60.24           C
ATOM    463 CG   LEU B  17      19.886   7.471   9.398  1.00 56.64           C
ATOM    464 CD1  LEU B  17      20.680   6.573   8.475  1.00 53.41           C
ATOM    465 CD2  LEU B  17      20.802   8.215  10.338  1.00 54.34           C
ATOM    466  N   VAL B  18      17.229   5.577   8.061  1.00 60.51           N
ATOM    467 CA   VAL B  18      16.446   4.488   8.623  1.00 61.87           C
ATOM    468  C   VAL B  18      17.385   3.470   9.252  1.00 62.52           C
ATOM    469  O   VAL B  18      18.278   2.938   8.585  1.00 62.18           O
ATOM    470 CB   VAL B  18      15.559   3.816   7.562  1.00 59.42           C
ATOM    471 CG1  VAL B  18      14.910   2.567   8.132  1.00 52.96           C
ATOM    472 CG2  VAL B  18      14.511   4.792   7.064  1.00 53.38           C
ATOM    473  N   PHE B  19      17.197   3.215  10.540  1.00 60.10           N
ATOM    474 CA   PHE B  19      17.874   2.140  11.249  1.00 60.22           C
ATOM    475  C   PHE B  19      16.898   0.998  11.441  1.00 59.58           C
ATOM    476  O   PHE B  19      15.834   1.177  12.048  1.00 58.33           O
ATOM    477 CB   PHE B  19      18.415   2.646  12.593  1.00 58.62           C
ATOM    478 CG   PHE B  19      19.055   1.571  13.421  1.00 57.08           C
ATOM    479 CD1  PHE B  19      20.361   1.176  13.186  1.00 53.46           C
ATOM    480 CD2  PHE B  19      18.357   0.961  14.452  1.00 53.57           C
ATOM    481 CE1  PHE B  19      20.950   0.188  13.952  1.00 49.73           C
ATOM    482 CE2  PHE B  19      18.948  -0.027  15.217  1.00 50.32           C
ATOM    483 CZ   PHE B  19      20.238  -0.404  14.963  1.00 48.52           C
ATOM    484  N   PHE B  20      17.254  -0.177  10.934  1.00 61.00           N
ATOM    485 CA   PHE B  20      16.368  -1.335  10.951  1.00 60.59           C
ATOM    486  C   PHE B  20      17.025  -2.459  11.737  1.00 60.25           C
ATOM    487  O   PHE B  20      18.090  -2.952  11.356  1.00 58.63           O
ATOM    488 CB   PHE B  20      16.054  -1.784   9.521  1.00 57.70           C
ATOM    489 CG   PHE B  20      15.172  -2.992   9.437  1.00 55.18           C
ATOM    490 CD1  PHE B  20      13.872  -2.952   9.894  1.00 50.69           C
ATOM    491 CD2  PHE B  20      15.649  -4.165   8.885  1.00 49.32           C
ATOM    492 CE1  PHE B  20      13.066  -4.059   9.820  1.00 45.13           C
ATOM    493 CE2  PHE B  20      14.843  -5.280   8.798  1.00 45.51           C
ATOM    494 CZ   PHE B  20      13.541  -5.235   9.268  1.00 43.98           C
ATOM    495  N   ALA B  21      16.389  -2.857  12.826  1.00 60.43           N
ATOM    496 CA   ALA B  21      16.846  -3.967  13.643  1.00 59.85           C
ATOM    497  C   ALA B  21      15.678  -4.899  13.910  1.00 59.97           C
ATOM    498  O   ALA B  21      14.605  -4.456  14.319  1.00 58.44           O
ATOM    499 CB   ALA B  21      17.448  -3.474  14.962  1.00 56.15           C
ATOM    500  N   GLU B  22      15.883  -6.188  13.668  1.00 62.56           N
ATOM    501 CA   GLU B  22      14.823  -7.178  13.812  1.00 63.11           C
ATOM    502  C   GLU B  22      15.385  -8.425  14.479  1.00 64.38           C
ATOM    503  O   GLU B  22      16.454  -8.918  14.107  1.00 61.94           O
ATOM    504 CB   GLU B  22      14.221  -7.522  12.456  1.00 59.78           C
ATOM    505 CG   GLU B  22      12.966  -8.377  12.525  1.00 53.03           C
ATOM    506 CD   GLU B  22      12.278  -8.481  11.183  1.00 49.69           C
ATOM    507 OE1  GLU B  22      11.920  -7.436  10.615  1.00 47.46           O
ATOM    508 OE2  GLU B  22      12.115  -9.621  10.700  1.00 45.71           O
ATOM    509  N   ASP B  23      14.660  -8.920  15.471  1.00 55.24           N
ATOM    510 CA   ASP B  23      15.039 -10.115  16.200  1.00 56.07           C
ATOM    511  C   ASP B  23      14.414 -11.330  15.536  1.00 55.90           C
ATOM    512  O   ASP B  23      13.186 -11.488  15.547  1.00 54.81           O
ATOM    513 CB   ASP B  23      14.607 -10.005  17.659  1.00 53.84           C
ATOM    514 CG   ASP B  23      15.180 -11.118  18.524  1.00 49.57           C
ATOM    515 OD1  ASP B  23      14.606 -11.368  19.594  1.00 47.53           O
ATOM    516 OD2  ASP B  23      16.194 -11.723  18.135  1.00 48.11           O
ATOM    517  N   VAL B  24      15.243 -12.183  14.954  1.00 59.41           N
ATOM    518 CA   VAL B  24      14.796 -13.397  14.283  1.00 59.19           C
ATOM    519  C   VAL B  24      15.210 -14.592  15.134  1.00 58.25           C
ATOM    520  O   VAL B  24      16.404 -14.840  15.327  1.00 55.39           O
ATOM    521 CB   VAL B  24      15.384 -13.497  12.869  1.00 56.78           C
ATOM    522 CG1  VAL B  24      14.942 -14.789  12.203  1.00 52.00           C
ATOM    523 CG2  VAL B  24      14.958 -12.292  12.046  1.00 52.96           C
ATOM    524  N   GLY B  25      14.230 -15.326  15.642  1.00 55.59           N
ATOM    525 CA   GLY B  25      14.504 -16.341  16.633  1.00 58.93           C
ATOM    526  C   GLY B  25      14.970 -17.673  16.084  1.00 59.30           C
ATOM    527  O   GLY B  25      15.999 -18.206  16.512  1.00 57.38           O
ATOM    528  N   SER B  26      14.241 -18.222  15.108  1.00 60.04           N
ATOM    529 CA   SER B  26      14.404 -19.619  14.748  1.00 60.95           C
ATOM    530  C   SER B  26      15.407 -19.864  13.630  1.00 60.41           C
ATOM    531  O   SER B  26      15.898 -20.988  13.492  1.00 57.80           O
ATOM    532 CB   SER B  26      13.052 -20.219  14.352  1.00 59.00           C
ATOM    533 OG   SER B  26      13.197 -21.534  13.845  1.00 53.45           O
ATOM    534  N   ASN B  27      15.757 -18.840  12.838  1.00 53.55           N
ATOM    535 CA   ASN B  27      16.488 -19.098  11.608  1.00 54.94           C
ATOM    536  C   ASN B  27      17.949 -18.650  11.636  1.00 54.86           C
ATOM    537  O   ASN B  27      18.826 -19.451  11.327  1.00 52.27           O
ATOM    538 CB   ASN B  27      15.766 -18.454  10.421  1.00 52.99           C
ATOM    539 CG   ASN B  27      14.591 -19.277   9.951  1.00 49.56           C
ATOM    540 OD1  ASN B  27      14.296 -20.356  10.492  1.00 46.48           O
ATOM    541 ND2  ASN B  27      13.901 -18.788   8.942  1.00 45.49           N
ATOM    542  N   LYS B  28      18.241 -17.376  11.987  1.00 60.64           N
ATOM    543 CA   LYS B  28      19.608 -16.879  11.852  1.00 61.87           C
ATOM    544  C   LYS B  28      19.934 -15.763  12.846  1.00 61.67           C
ATOM    545  O   LYS B  28      20.866 -14.989  12.615  1.00 58.50           O
ATOM    546 CB   LYS B  28      19.858 -16.401  10.415  1.00 61.25           C
ATOM    547 CG   LYS B  28      21.308 -16.448   9.974  1.00 59.63           C
ATOM    548 CD   LYS B  28      21.460 -16.013   8.533  1.00 56.99           C
ATOM    549 CE   LYS B  28      20.910 -17.059   7.582  1.00 52.12           C
ATOM    550 NZ   LYS B  28      21.143 -16.693   6.166  1.00 47.46           N
ATOM    551  N   GLY B  29      19.209 -15.636  13.954  1.00 55.45           N
ATOM    552 CA   GLY B  29      19.526 -14.649  14.964  1.00 57.48           C
ATOM    553  C   GLY B  29      19.130 -13.237  14.569  1.00 58.34           C
ATOM    554  O   GLY B  29      18.336 -13.019  13.649  1.00 56.78           O
ATOM    555  N   ALA B  30      19.697 -12.254  15.289  1.00 55.70           N
ATOM    556 CA   ALA B  30      19.347 -10.861  15.076  1.00 57.64           C
ATOM    557  C   ALA B  30      19.964 -10.332  13.794  1.00 57.98           C
ATOM    558  O   ALA B  30      21.085 -10.697  13.426  1.00 57.78           O
ATOM    559 CB   ALA B  30      19.796 -10.013  16.269  1.00 56.52           C
ATOM    560  N   ILE B  31      19.227  -9.433  13.104  1.00 61.02           N
ATOM    561 CA   ILE B  31      19.654  -8.838  11.841  1.00 61.31           C
ATOM    562  C   ILE B  31      19.539  -7.324  11.958  1.00 61.09           C
ATOM    563  O   ILE B  31      18.545  -6.803  12.481  1.00 60.01           O
ATOM    564 CB   ILE B  31      18.831  -9.366  10.658  1.00 58.87           C
ATOM    565 CG1  ILE B  31      19.007 -10.883  10.537  1.00 54.50           C
ATOM    566 CG2  ILE B  31      19.241  -8.681   9.364  1.00 53.64           C
ATOM    567 CD1  ILE B  31      18.285 -11.492   9.376  1.00 50.87           C
ATOM    568  N   ILE B  32      20.551  -6.605  11.474  1.00 62.25           N
ATOM    569 CA   ILE B  32      20.601  -5.151  11.523  1.00 63.88           C
ATOM    570  C   ILE B  32      20.815  -4.622  10.109  1.00 63.28           C
ATOM    571  O   ILE B  32      21.646  -5.140   9.362  1.00 62.10           O
ATOM    572 CB   ILE B  32      21.713  -4.649  12.461  1.00 62.33           C
ATOM    573 CG1  ILE B  32      21.425  -5.087  13.898  1.00 59.29           C
ATOM    574 CG2  ILE B  32      21.856  -3.140  12.384  1.00 58.70           C
ATOM    575 CD1  ILE B  32      22.515  -4.731  14.873  1.00 55.28           C
ATOM    576  N   GLY B  33      20.061  -3.590   9.751  1.00 63.45           N
ATOM    577 CA   GLY B  33      20.201  -2.938   8.465  1.00 63.40           C
ATOM    578  C   GLY B  33      20.198  -1.431   8.604  1.00 63.21           C
ATOM    579  O   GLY B  33      19.720  -0.877   9.596  1.00 62.90           O
ATOM    580  N   LEU B  34      20.745  -0.746   7.595  1.00 64.99           N
ATOM    581 CA   LEU B  34      20.846   0.702   7.564  1.00 65.25           C
ATOM    582  C   LEU B  34      20.525   1.190   6.164  1.00 64.16           C
ATOM    583  O   LEU B  34      21.011   0.630   5.175  1.00 62.75           O
ATOM    584 CB   LEU B  34      22.243   1.148   7.988  1.00 64.46           C
ATOM    585 CG   LEU B  34      22.433   2.600   8.397  1.00 60.80           C
ATOM    586 CD1  LEU B  34      21.686   2.898   9.689  1.00 57.92           C
ATOM    587 CD2  LEU B  34      23.917   2.908   8.555  1.00 58.07           C
ATOM    588  N   MET B  35      19.707   2.245   6.074  1.00 65.87           N
ATOM    589 CA   MET B  35      19.335   2.840   4.795  1.00 65.99           C
ATOM    590  C   MET B  35      19.525   4.345   4.869  1.00 65.08           C
ATOM    591  O   MET B  35      18.966   5.015   5.744  1.00 62.17           O
ATOM    592 CB   MET B  35      17.899   2.504   4.419  1.00 63.27           C
ATOM    593 CG   MET B  35      17.522   2.944   3.023  1.00 60.44           C
ATOM    594 SD   MET B  35      15.878   2.422   2.519  1.00 56.85           S
ATOM    595 CE   MET B  35      14.888   3.500   3.527  1.00 52.38           C
ATOM    596  N   VAL B  36      20.331   4.894   3.960  1.00 63.25           N
ATOM    597 CA   VAL B  36      20.642   6.314   3.905  1.00 61.93           C
ATOM    598  C   VAL B  36      20.298   6.829   2.515  1.00 58.57           C
ATOM    599  O   VAL B  36      20.914   6.410   1.529  1.00 55.67           O
ATOM    600 CB   VAL B  36      22.123   6.583   4.230  1.00 61.32           C
ATOM    601 CG1  VAL B  36      22.425   8.060   4.118  1.00 57.03           C
ATOM    602 CG2  VAL B  36      22.461   6.064   5.618  1.00 58.66           C
ATOM    603  N   GLY B  37      19.321   7.721   2.431  1.00 58.30           N
ATOM    604 CA   GLY B  37      18.936   8.325   1.172  1.00 57.02           C
ATOM    605  C   GLY B  37      18.580   7.326   0.093  1.00 54.78           C
ATOM    606  O   GLY B  37      18.930   7.513  -1.070  1.00 51.93           O
ATOM    607  N   GLY B  38      17.896   6.266   0.464  1.00 57.53           N
ATOM    608 CA   GLY B  38      17.535   5.219  -0.470  1.00 55.90           C
ATOM    609  C   GLY B  38      18.587   4.152  -0.700  1.00 54.02           C
ATOM    610  O   GLY B  38      18.304   3.171  -1.387  1.00 51.48           O
ATOM    611  N   VAL B  39      19.786   4.330  -0.143  1.00 56.33           N
ATOM    612 CA   VAL B  39      20.845   3.334  -0.272  1.00 57.60           C
ATOM    613  C   VAL B  39      20.742   2.363   0.892  1.00 56.79           C
ATOM    614  O   VAL B  39      20.819   2.768   2.053  1.00 54.80           O
ATOM    615 CB   VAL B  39      22.225   3.999  -0.310  1.00 55.90           C
ATOM    616 CG1  VAL B  39      23.318   2.943  -0.363  1.00 50.58           C
ATOM    617 CG2  VAL B  39      22.326   4.930  -1.505  1.00 51.45           C
ATOM    618  N   VAL B  40      20.583   1.091   0.590  1.00 52.51           N
ATOM    619 CA   VAL B  40      20.396   0.061   1.599  1.00 54.00           C
ATOM    620  C   VAL B  40      21.732  -0.609   1.894  1.00 53.24           C
ATOM    621  O   VAL B  40      22.435  -1.047   0.980  1.00 52.41           O
ATOM    622 CB   VAL B  40      19.355  -0.977   1.147  1.00 52.74           C
ATOM    623 CG1  VAL B  40      19.231  -2.082   2.178  1.00 48.11           C
ATOM    624 CG2  VAL B  40      18.027  -0.303   0.910  1.00 48.99           C
ATOM    625  N   ILE B  41      22.076  -0.691   3.175  1.00 53.95           N
ATOM    626 CA   ILE B  41      23.256  -1.398   3.657  1.00 53.96           C
ATOM    627  C   ILE B  41      22.775  -2.470   4.621  1.00 51.24           C
ATOM    628  O   ILE B  41      22.459  -2.172   5.779  1.00 48.73           O
ATOM    629 CB   ILE B  41      24.251  -0.448   4.342  1.00 52.15           C
ATOM    630 CG1  ILE B  41      24.609   0.715   3.410  1.00 50.60           C
ATOM    631 CG2  ILE B  41      25.500  -1.203   4.766  1.00 49.32           C
ATOM    632 CD1  ILE B  41      25.370   1.828   4.098  1.00 46.94           C
ATOM    633  N   ALA B  42      22.703  -3.690   4.130  1.00 51.41           N
ATOM    634 CA   ALA B  42      22.191  -4.791   4.944  1.00 52.47           C
ATOM    635  C   ALA B  42      22.820  -6.124   4.534  1.00 47.90           C
ATOM    636  O   ALA B  42      22.847  -7.052   5.361  1.00 45.18           O
ATOM    637 CB   ALA B  42      20.674  -4.873   4.841  1.00 49.01           C
ATOM    638 OXT  ALA B  42      23.268  -6.286   3.399  1.00 45.21           O
HETATM  639 CHA  HEM C   1      -8.550  -5.653  -1.881  1.00 60.46           C
HETATM  640 CHB  HEM C   1      -7.779  -6.726  -6.506  1.00 61.17           C
HETATM  641 CHC  HEM C   1      -8.833  -2.199  -7.736  1.00 61.85           C
HETATM  642 CHD  HEM C   1      -9.774  -1.151  -3.111  1.00 60.77           C
HETATM  643 C1A  HEM C   1      -8.227  -6.344  -3.011  1.00 60.20           C
HETATM  644 C2A  HEM C   1      -7.873  -7.717  -3.073  1.00 58.80           C
HETATM  645 C3A  HEM C   1      -7.667  -8.025  -4.377  1.00 57.99           C
HETATM  646 C4A  HEM C   1      -7.880  -6.847  -5.143  1.00 60.02           C
HETATM  647 CMA  HEM C   1      -7.276  -9.404  -4.960  1.00 52.13           C
HETATM  648 CAA  HEM C   1      -7.802  -8.661  -1.868  1.00 59.79           C
HETATM  649 CBA  HEM C   1      -9.192  -9.268  -1.634  1.00 55.90           C
HETATM  650 CGA  HEM C   1      -9.159 -10.351  -0.570  1.00 55.15           C
HETATM  651 O1A  HEM C   1      -9.802 -10.185   0.489  1.00 53.68           O
HETATM  652 O2A  HEM C   1      -8.494 -11.387  -0.797  1.00 53.92           O
HETATM  653 C1B  HEM C   1      -7.972  -5.581  -7.269  1.00 59.66           C
HETATM  654 C2B  HEM C   1      -7.785  -5.478  -8.704  1.00 58.70           C
HETATM  655 C3B  HEM C   1      -8.084  -4.182  -9.040  1.00 58.67           C
HETATM  656 C4B  HEM C   1      -8.451  -3.504  -7.838  1.00 60.65           C
HETATM  657 CMB  HEM C   1      -7.349  -6.600  -9.640  1.00 54.15           C
HETATM  658 CAB  HEM C   1      -8.044  -3.584 -10.441  1.00 56.27           C
HETATM  659 CBB  HEM C   1      -9.135  -3.534 -11.251  1.00 53.78           C
HETATM  660 C1C  HEM C   1      -9.186  -1.508  -6.595  1.00 61.32           C
HETATM  661 C2C  HEM C   1      -9.604  -0.129  -6.537  1.00 58.94           C
HETATM  662 C3C  HEM C   1      -9.873   0.164  -5.217  1.00 58.68           C
HETATM  663 C4C  HEM C   1      -9.612  -1.018  -4.471  1.00 60.16           C
HETATM  664 CMC  HEM C   1      -9.711   0.800  -7.753  1.00 52.00           C
HETATM  665 CAC  HEM C   1     -10.331   1.459  -4.578  1.00 54.71           C
HETATM  666 CBC  HEM C   1     -10.500   2.631  -5.198  1.00 50.48           C
HETATM  667 C1D  HEM C   1      -9.531  -2.254  -2.353  1.00 58.92           C
HETATM  668 C2D  HEM C   1      -9.745  -2.354  -0.924  1.00 55.48           C
HETATM  669 C3D  HEM C   1      -9.375  -3.657  -0.559  1.00 55.56           C
HETATM  670 C4D  HEM C   1      -8.951  -4.341  -1.780  1.00 59.17           C
HETATM  671 CMD  HEM C   1     -10.289  -1.246   0.000  1.00 51.37           C
HETATM  672 CAD  HEM C   1      -9.469  -4.277   0.845  1.00 56.74           C
HETATM  673 CBD  HEM C   1     -10.839  -4.934   0.992  1.00 55.44           C
HETATM  674 CGD  HEM C   1     -11.105  -5.302   2.428  1.00 56.14           C
HETATM  675 O1D  HEM C   1     -11.442  -4.402   3.217  1.00 51.78           O
HETATM  676 O2D  HEM C   1     -10.985  -6.502   2.772  1.00 52.91           O
HETATM  677 NA   HEM C   1      -8.218  -5.841  -4.284  1.00 63.85           N
HETATM  678 NB   HEM C   1      -8.361  -4.377  -6.793  1.00 63.94           N
HETATM  679 NC   HEM C   1      -9.203  -2.010  -5.339  1.00 63.06           N
HETATM  680 ND   HEM C   1      -9.065  -3.458  -2.826  1.00 62.73           N
HETATM  681 FE   HEM C   1      -8.722  -3.928  -4.814  1.00 67.13          FE
HETATM  682 CHA  HEM D   1      12.267   4.236   0.178  1.00 59.29           C
HETATM  683 CHB  HEM D   1      14.453   0.103  -0.991  1.00 60.18           C
HETATM  684 CHC  HEM D   1      13.736  -1.561   3.467  1.00 60.93           C
HETATM  685 CHD  HEM D   1      11.705   2.651   4.694  1.00 60.69           C
HETATM  686 C1A  HEM D   1      12.905   3.272  -0.547  1.00 59.50           C
HETATM  687 C2A  HEM D   1      13.306   3.382  -1.909  1.00 58.17           C
HETATM  688 C3A  HEM D   1      13.938   2.212  -2.234  1.00 57.45           C
HETATM  689 C4A  HEM D   1      13.925   1.366  -1.085  1.00 59.07           C
HETATM  690 CMA  HEM D   1      14.578   1.854  -3.588  1.00 51.74           C
HETATM  691 CAA  HEM D   1      13.087   4.614  -2.805  1.00 57.64           C
HETATM  692 CBA  HEM D   1      14.280   5.567  -2.630  1.00 54.12           C
HETATM  693 CGA  HEM D   1      14.201   6.720  -3.617  1.00 54.38           C
HETATM  694 O1A  HEM D   1      14.078   7.884  -3.183  1.00 53.15           O
HETATM  695 O2A  HEM D   1      14.275   6.461  -4.835  1.00 52.74           O
HETATM  696 C1B  HEM D   1      14.444  -0.745   0.106  1.00 59.71           C
HETATM  697 C2B  HEM D   1      14.951  -2.097   0.145  1.00 58.34           C
HETATM  698 C3B  HEM D   1      14.743  -2.569   1.412  1.00 57.79           C
HETATM  699 C4B  HEM D   1      14.116  -1.512   2.150  1.00 60.15           C
HETATM  700 CMB  HEM D   1      15.603  -2.842  -1.010  1.00 53.16           C
HETATM  701 CAB  HEM D   1      15.126  -3.948   1.947  1.00 55.53           C
HETATM  702 CBB  HEM D   1      16.293  -4.174   2.598  1.00 54.07           C
HETATM  703 C1C  HEM D   1      13.122  -0.567   4.210  1.00 60.75           C
HETATM  704 C2C  HEM D   1      12.769  -0.650   5.605  1.00 58.59           C
HETATM  705 C3C  HEM D   1      12.192   0.554   5.949  1.00 58.73           C
HETATM  706 C4C  HEM D   1      12.187   1.367   4.779  1.00 59.38           C
HETATM  707 CMC  HEM D   1      13.007  -1.881   6.495  1.00 51.75           C
HETATM  708 CAC  HEM D   1      11.633   1.023   7.281  1.00 54.52           C
HETATM  709 CBC  HEM D   1      11.525   0.298   8.403  1.00 50.70           C
HETATM  710 C1D  HEM D   1      11.664   3.456   3.601  1.00 58.50           C
HETATM  711 C2D  HEM D   1      11.174   4.819   3.584  1.00 55.84           C
HETATM  712 C3D  HEM D   1      11.322   5.272   2.255  1.00 55.09           C
HETATM  713 C4D  HEM D   1      11.910   4.193   1.501  1.00 58.77           C
HETATM  714 CMD  HEM D   1      10.615   5.608   4.777  1.00 51.31           C
HETATM  715 CAD  HEM D   1      10.985   6.672   1.722  1.00 54.59           C
HETATM  716 CBD  HEM D   1      12.221   7.572   1.841  1.00 53.82           C
HETATM  717 CGD  HEM D   1      11.868   9.021   1.608  1.00 54.42           C
HETATM  718 O1D  HEM D   1      11.303   9.656   2.516  1.00 51.46           O
HETATM  719 O2D  HEM D   1      12.163   9.547   0.504  1.00 52.64           O
HETATM  720 NA   HEM D   1      13.287   2.045  -0.077  1.00 62.77           N
HETATM  721 NB   HEM D   1      13.942  -0.434   1.322  1.00 62.59           N
HETATM  722 NC   HEM D   1      12.755   0.664   3.738  1.00 62.09           N
HETATM  723 ND   HEM D   1      12.098   3.124   2.351  1.00 61.69           N
HETATM  724 FE   HEM D   1      13.028   1.361   1.839  1.00 64.08          FE
HETATM  725  K     K E   1      -1.482  -2.143  -1.637  1.00 85.08           K
HETATM  726  K     K F   1       1.743  -0.861  -0.925  1.00 88.45           K
HETATM  727  K     K G   1       5.171   0.341  -0.360  1.00 84.56           K
HETATM  728 ZN    ZN H   1      -7.885  -9.183  11.600  1.00 40.42          ZN
HETATM  729 ZN    ZN I   1       6.679  16.377  -3.950  1.00 38.55          ZN
ATOM    730 OP3    G J   1      -1.109  -7.294   7.348  1.00 61.43           O
ATOM    731  P     G J   1      -1.807  -6.794   8.305  1.00 62.83           P
ATOM    732 OP1    G J   1      -3.170  -7.182   8.098  1.00 57.76           O
ATOM    733 OP2    G J   1      -1.161  -7.099   9.527  1.00 59.38           O
ATOM    734 O5'    G J   1      -1.729  -5.181   8.139  1.00 62.96           O
ATOM    735 C5'    G J   1      -1.933  -4.302   9.203  1.00 66.76           C
ATOM    736 C4'    G J   1      -2.046  -2.880   8.725  1.00 68.73           C
ATOM    737 O4'    G J   1      -0.941  -2.585   7.841  1.00 69.16           O
ATOM    738 C3'    G J   1      -3.265  -2.544   7.885  1.00 70.41           C
ATOM    739 O3'    G J   1      -4.419  -2.323   8.694  1.00 69.79           O
ATOM    740 C2'    G J   1      -2.810  -1.284   7.174  1.00 69.33           C
ATOM    741 O2'    G J   1      -2.889  -0.166   8.047  1.00 69.30           O
ATOM    742 C1'    G J   1      -1.335  -1.596   6.913  1.00 70.49           C
ATOM    743 N9     G J   1      -1.061  -2.069   5.553  1.00 70.65           N
ATOM    744 C8     G J   1      -0.797  -3.347   5.129  1.00 70.26           C
ATOM    745 N7     G J   1      -0.565  -3.427   3.849  1.00 70.85           N
ATOM    746 C5     G J   1      -0.687  -2.115   3.394  1.00 71.37           C
ATOM    747 C6     G J   1      -0.535  -1.561   2.093  1.00 71.01           C
ATOM    748 O6     G J   1      -0.263  -2.139   1.031  1.00 70.21           O
ATOM    749 N1     G J   1      -0.746  -0.181   2.091  1.00 70.23           N
ATOM    750 C2     G J   1      -1.050   0.555   3.200  1.00 70.08           C
ATOM    751 N2     G J   1      -1.214   1.881   2.997  1.00 70.50           N
ATOM    752 N3     G J   1      -1.186   0.075   4.410  1.00 71.71           N
ATOM    753 C4     G J   1      -0.986  -1.270   4.438  1.00 72.33           C
ATOM    754  P     G J   2      -5.917  -2.422   8.064  1.00 67.80           P
ATOM    755 OP1    G J   2      -6.894  -2.351   9.177  1.00 65.35           O
ATOM    756 OP2    G J   2      -5.948  -3.554   7.119  1.00 65.96           O
ATOM    757 O5'    G J   2      -6.030  -1.082   7.207  1.00 68.29           O
ATOM    758 C5'    G J   2      -6.011   0.175   7.832  1.00 69.78           C
ATOM    759 C4'    G J   2      -5.949   1.281   6.815  1.00 71.07           C
ATOM    760 O4'    G J   2      -4.759   1.158   6.014  1.00 70.99           O
ATOM    761 C3'    G J   2      -7.067   1.305   5.799  1.00 71.48           C
ATOM    762 O3'    G J   2      -8.228   1.933   6.320  1.00 70.88           O
ATOM    763 C2'    G J   2      -6.453   2.073   4.647  1.00 70.55           C
ATOM    764 O2'    G J   2      -6.499   3.466   4.894  1.00 70.17           O
ATOM    765 C1'    G J   2      -4.994   1.616   4.705  1.00 71.60           C
ATOM    766 N9     G J   2      -4.666   0.540   3.761  1.00 72.07           N
ATOM    767 C8     G J   2      -4.535  -0.798   4.047  1.00 71.58           C
ATOM    768 N7     G J   2      -4.206  -1.516   3.006  1.00 71.71           N
ATOM    769 C5     G J   2      -4.120  -0.597   1.971  1.00 72.48           C
ATOM    770 C6     G J   2      -3.789  -0.790   0.609  1.00 72.35           C
ATOM    771 O6     G J   2      -3.499  -1.847   0.017  1.00 71.82           O
ATOM    772 N1     G J   2      -3.812   0.411  -0.105  1.00 71.84           N
ATOM    773 C2     G J   2      -4.106   1.632   0.432  1.00 71.61           C
ATOM    774 N2     G J   2      -4.078   2.667  -0.414  1.00 71.37           N
ATOM    775 N3     G J   2      -4.413   1.832   1.704  1.00 71.99           N
ATOM    776 C4     G J   2      -4.397   0.673   2.418  1.00 72.43           C
ATOM    777  P     G J   3      -9.703   1.564   5.808  1.00 69.21           P
ATOM    778 OP1    G J   3     -10.667   2.141   6.770  1.00 68.00           O
ATOM    779 OP2    G J   3      -9.753   0.122   5.491  1.00 68.89           O
ATOM    780 O5'    G J   3      -9.814   2.353   4.438  1.00 68.92           O
ATOM    781 C5'    G J   3      -9.553   3.741   4.369  1.00 69.29           C
ATOM    782 C4'    G J   3      -9.631   4.230   2.944  1.00 69.83           C
ATOM    783 O4'    G J   3      -8.600   3.563   2.161  1.00 69.42           O
ATOM    784 C3'    G J   3     -10.955   3.943   2.245  1.00 69.68           C
ATOM    785 O3'    G J   3     -11.290   5.005   1.376  1.00 68.44           O
ATOM    786 C2'    G J   3     -10.647   2.700   1.430  1.00 68.08           C
ATOM    787 O2'    G J   3     -11.465   2.542   0.287  1.00 67.19           O
ATOM    788 C1'    G J   3      -9.189   2.925   1.044  1.00 69.93           C
ATOM    789 N9     G J   3      -8.477   1.679   0.774  1.00 70.35           N
ATOM    790 C8     G J   3      -8.318   0.609   1.629  1.00 69.93           C
ATOM    791 N7     G J   3      -7.652  -0.378   1.097  1.00 69.74           N
ATOM    792 C5     G J   3      -7.350   0.053  -0.192  1.00 70.94           C
ATOM    793 C6     G J   3      -6.660  -0.592  -1.232  1.00 71.10           C
ATOM    794 O6     G J   3      -6.137  -1.724  -1.239  1.00 70.68           O
ATOM    795 N1     G J   3      -6.580   0.205  -2.375  1.00 70.22           N
ATOM    796 C2     G J   3      -7.109   1.460  -2.486  1.00 69.72           C
ATOM    797 N2     G J   3      -6.927   2.069  -3.668  1.00 69.02           N
ATOM    798 N3     G J   3      -7.763   2.082  -1.519  1.00 69.82           N
ATOM    799 C4     G J   3      -7.849   1.323  -0.403  1.00 70.87           C
ATOM    800  P     U J   4     -12.258   6.163   1.856  1.00 62.91           P
ATOM    801 OP1    U J   4     -13.102   5.671   2.972  1.00 63.43           O
ATOM    802 OP2    U J   4     -12.900   6.774   0.678  1.00 65.01           O
ATOM    803 O5'    U J   4     -11.232   7.213   2.457  1.00 61.82           O
ATOM    804 C5'    U J   4     -10.563   8.184   1.654  1.00 60.63           C
ATOM    805 C4'    U J   4     -10.744   9.558   2.216  1.00 59.64           C
ATOM    806 O4'    U J   4     -11.152  10.458   1.139  1.00 59.19           O
ATOM    807 C3'    U J   4     -11.812   9.694   3.297  1.00 59.29           C
ATOM    808 O3'    U J   4     -11.406  10.634   4.261  1.00 58.54           O
ATOM    809 C2'    U J   4     -13.048  10.159   2.524  1.00 55.83           C
ATOM    810 O2'    U J   4     -13.905  10.982   3.286  1.00 52.54           O
ATOM    811 C1'    U J   4     -12.446  10.954   1.367  1.00 55.30           C
ATOM    812 N1     U J   4     -13.215  10.792   0.128  1.00 53.78           N
ATOM    813 C2     U J   4     -13.785  11.915  -0.443  1.00 52.46           C
ATOM    814 O2     U J   4     -13.692  13.030   0.044  1.00 50.79           O
ATOM    815 N3     U J   4     -14.485  11.678  -1.603  1.00 51.10           N
ATOM    816 C4     U J   4     -14.668  10.452  -2.235  1.00 50.62           C
ATOM    817 O4     U J   4     -15.324  10.403  -3.274  1.00 50.00           O
ATOM    818 C5     U J   4     -14.045   9.344  -1.570  1.00 51.29           C
ATOM    819 C6     U J   4     -13.359   9.543  -0.446  1.00 52.61           C
ATOM    820  P     U J   5     -11.486  10.255   5.810  1.00 62.55           P
ATOM    821 OP1    U J   5     -10.569   9.113   6.130  1.00 61.68           O
ATOM    822 OP2    U J   5     -12.906  10.196   6.225  1.00 63.57           O
ATOM    823 O5'    U J   5     -10.861  11.581   6.423  1.00 62.43           O
ATOM    824 C5'    U J   5      -9.465  11.754   6.503  1.00 61.52           C
ATOM    825 C4'    U J   5      -9.145  12.618   7.683  1.00 61.61           C
ATOM    826 O4'    U J   5      -9.958  12.180   8.811  1.00 61.50           O
ATOM    827 C3'    U J   5      -7.725  12.550   8.185  1.00 62.45           C
ATOM    828 O3'    U J   5      -6.884  13.468   7.495  1.00 61.46           O
ATOM    829 C2'    U J   5      -7.855  12.885   9.652  1.00 58.44           C
ATOM    830 O2'    U J   5      -7.855  14.278   9.861  1.00 56.62           O
ATOM    831 C1'    U J   5      -9.232  12.335  10.011  1.00 59.08           C
ATOM    832 N1     U J   5      -9.193  11.042  10.726  1.00 58.08           N
ATOM    833 C2     U J   5      -9.315  11.073  12.110  1.00 55.59           C
ATOM    834 O2     U J   5      -9.440  12.101  12.726  1.00 54.24           O
ATOM    835 N3     U J   5      -9.278   9.843  12.722  1.00 54.79           N
ATOM    836 C4     U J   5      -9.142   8.616  12.112  1.00 54.16           C
ATOM    837 O4     U J   5      -9.125   7.594  12.813  1.00 53.73           O
ATOM    838 C5     U J   5      -9.020   8.664  10.687  1.00 54.70           C
ATOM    839 C6     U J   5      -9.054   9.852  10.060  1.00 56.14           C
ATOM    840  P     A J   6      -6.260  13.127   6.035  1.00 63.85           P
ATOM    841 OP1    A J   6      -5.454  14.299   5.649  1.00 61.49           O
ATOM    842 OP2    A J   6      -7.347  12.652   5.146  1.00 63.43           O
ATOM    843 O5'    A J   6      -5.252  11.906   6.280  1.00 63.16           O
ATOM    844 C5'    A J   6      -4.151  11.701   5.427  1.00 62.40           C
ATOM    845 C4'    A J   6      -4.121  10.312   4.858  1.00 62.83           C
ATOM    846 O4'    A J   6      -3.787   9.373   5.911  1.00 62.73           O
ATOM    847 C3'    A J   6      -5.429   9.828   4.247  1.00 63.14           C
ATOM    848 O3'    A J   6      -5.159   9.034   3.104  1.00 61.80           O
ATOM    849 C2'    A J   6      -6.027   8.958   5.354  1.00 61.70           C
ATOM    850 O2'    A J   6      -6.881   7.956   4.895  1.00 59.39           O
ATOM    851 C1'    A J   6      -4.774   8.373   5.991  1.00 62.13           C
ATOM    852 N9     A J   6      -4.929   8.035   7.396  1.00 61.84           N
ATOM    853 C8     A J   6      -5.318   8.862   8.411  1.00 60.39           C
ATOM    854 N7     A J   6      -5.360   8.273   9.582  1.00 60.17           N
ATOM    855 C5     A J   6      -4.966   6.966   9.319  1.00 61.39           C
ATOM    856 C6     A J   6      -4.809   5.830  10.140  1.00 60.63           C
ATOM    857 N6     A J   6      -5.030   5.833  11.448  1.00 59.93           N
ATOM    858 N1     A J   6      -4.394   4.676   9.548  1.00 59.47           N
ATOM    859 C2     A J   6      -4.170   4.679   8.236  1.00 59.19           C
ATOM    860 N3     A J   6      -4.291   5.675   7.359  1.00 59.50           N
ATOM    861 C4     A J   6      -4.691   6.803   7.971  1.00 61.96           C
ATOM    862  P     G J   7      -5.260   9.638   1.630  1.00 64.55           P
ATOM    863 OP1    G J   7      -4.111  10.547   1.429  1.00 60.90           O
ATOM    864 OP2    G J   7      -6.633  10.121   1.419  1.00 62.29           O
ATOM    865 O5'    G J   7      -5.056   8.369   0.686  1.00 65.79           O
ATOM    866 C5'    G J   7      -3.837   7.659   0.696  1.00 68.83           C
ATOM    867 C4'    G J   7      -3.127   7.799  -0.621  1.00 69.52           C
ATOM    868 O4'    G J   7      -1.798   7.237  -0.478  1.00 70.17           O
ATOM    869 C3'    G J   7      -3.755   7.040  -1.789  1.00 70.65           C
ATOM    870 O3'    G J   7      -4.724   7.830  -2.472  1.00 70.20           O
ATOM    871 C2'    G J   7      -2.549   6.725  -2.653  1.00 70.29           C
ATOM    872 O2'    G J   7      -2.179   7.836  -3.428  1.00 70.47           O
ATOM    873 C1'    G J   7      -1.474   6.462  -1.600  1.00 71.10           C
ATOM    874 N9     G J   7      -1.365   5.064  -1.166  1.00 71.74           N
ATOM    875 C8     G J   7      -1.683   4.573   0.074  1.00 71.29           C
ATOM    876 N7     G J   7      -1.465   3.289   0.177  1.00 71.65           N
ATOM    877 C5     G J   7      -0.982   2.918  -1.056  1.00 72.05           C
ATOM    878 C6     G J   7      -0.572   1.651  -1.534  1.00 71.89           C
ATOM    879 O6     G J   7      -0.556   0.577  -0.940  1.00 71.50           O
ATOM    880 N1     G J   7      -0.147   1.725  -2.871  1.00 71.65           N
ATOM    881 C2     G J   7      -0.122   2.853  -3.623  1.00 71.41           C
ATOM    882 N2     G J   7       0.321   2.719  -4.885  1.00 71.54           N
ATOM    883 N3     G J   7      -0.498   4.039  -3.194  1.00 72.02           N
ATOM    884 C4     G J   7      -0.913   3.994  -1.899  1.00 72.22           C
ATOM    885  P     G J   8      -5.974   7.126  -3.257  1.00 66.23           P
ATOM    886 OP1    G J   8      -6.892   8.209  -3.702  1.00 63.93           O
ATOM    887 OP2    G J   8      -6.479   6.011  -2.430  1.00 64.64           O
ATOM    888 O5'    G J   8      -5.298   6.482  -4.551  1.00 66.99           O
ATOM    889 C5'    G J   8      -4.757   7.282  -5.581  1.00 68.79           C
ATOM    890 C4'    G J   8      -4.060   6.430  -6.610  1.00 69.75           C
ATOM    891 O4'    G J   8      -3.027   5.659  -5.973  1.00 70.06           O
ATOM    892 C3'    G J   8      -4.929   5.401  -7.304  1.00 70.29           C
ATOM    893 O3'    G J   8      -5.617   5.964  -8.408  1.00 69.78           O
ATOM    894 C2'    G J   8      -3.922   4.337  -7.720  1.00 69.91           C
ATOM    895 O2'    G J   8      -3.255   4.727  -8.904  1.00 69.67           O
ATOM    896 C1'    G J   8      -2.929   4.373  -6.566  1.00 70.56           C
ATOM    897 N9     G J   8      -3.158   3.358  -5.524  1.00 71.12           N
ATOM    898 C8     G J   8      -3.697   3.582  -4.276  1.00 70.39           C
ATOM    899 N7     G J   8      -3.748   2.500  -3.540  1.00 70.58           N
ATOM    900 C5     G J   8      -3.211   1.507  -4.349  1.00 71.27           C
ATOM    901 C6     G J   8      -3.009   0.131  -4.089  1.00 71.20           C
ATOM    902 O6     G J   8      -3.265  -0.507  -3.058  1.00 70.75           O
ATOM    903 N1     G J   8      -2.442  -0.517  -5.186  1.00 70.68           N
ATOM    904 C2     G J   8      -2.113   0.076  -6.364  1.00 70.45           C
ATOM    905 N2     G J   8      -1.576  -0.717  -7.302  1.00 70.34           N
ATOM    906 N3     G J   8      -2.293   1.363  -6.625  1.00 70.88           N
ATOM    907 C4     G J   8      -2.845   2.020  -5.575  1.00 71.29           C
ATOM    908  P     G J   9      -7.066   5.411  -8.870  1.00 68.35           P
ATOM    909 OP1    G J   9      -7.620   6.383  -9.830  1.00 67.35           O
ATOM    910 OP2    G J   9      -7.839   5.046  -7.658  1.00 68.31           O
ATOM    911 O5'    G J   9      -6.729   4.063  -9.648  1.00 68.28           O
ATOM    912 C5'    G J   9      -5.842   4.050 -10.747  1.00 68.79           C
ATOM    913 C4'    G J   9      -5.611   2.648 -11.241  1.00 69.32           C
ATOM    914 O4'    G J   9      -5.054   1.853 -10.156  1.00 68.98           O
ATOM    915 C3'    G J   9      -6.867   1.912 -11.705  1.00 69.18           C
ATOM    916 O3'    G J   9      -6.545   1.033 -12.773  1.00 67.85           O
ATOM    917 C2'    G J   9      -7.247   1.101 -10.472  1.00 67.31           C
ATOM    918 O2'    G J   9      -8.018  -0.054 -10.752  1.00 66.71           O
ATOM    919 C1'    G J   9      -5.876   0.725  -9.920  1.00 69.45           C
ATOM    920 N9     G J   9      -5.895   0.425  -8.494  1.00 69.94           N
ATOM    921 C8     G J   9      -6.304   1.251  -7.481  1.00 69.36           C
ATOM    922 N7     G J   9      -6.226   0.698  -6.297  1.00 69.12           N
ATOM    923 C5     G J   9      -5.728  -0.571  -6.537  1.00 70.33           C
ATOM    924 C6     G J   9      -5.437  -1.632  -5.648  1.00 70.48           C
ATOM    925 O6     G J   9      -5.563  -1.657  -4.412  1.00 70.07           O
ATOM    926 N1     G J   9      -4.944  -2.754  -6.321  1.00 69.59           N
ATOM    927 C2     G J   9      -4.761  -2.837  -7.664  1.00 69.09           C
ATOM    928 N2     G J   9      -4.280  -4.002  -8.124  1.00 68.35           N
ATOM    929 N3     G J   9      -5.033  -1.857  -8.518  1.00 69.19           N
ATOM    930 C4     G J   9      -5.515  -0.759  -7.886  1.00 70.27           C
ATOM    931  P     U J  10      -7.296   1.131 -14.219  1.00 62.31           P
ATOM    932 OP1    U J  10      -8.359   2.168 -14.163  1.00 63.22           O
ATOM    933 OP2    U J  10      -7.627  -0.261 -14.576  1.00 64.98           O
ATOM    934 O5'    U J  10      -6.243   1.636 -15.282  1.00 61.48           O
ATOM    935 C5'    U J  10      -4.858   1.792 -15.040  1.00 60.35           C
ATOM    936 C4'    U J  10      -4.155   2.002 -16.346  1.00 59.52           C
ATOM    937 O4'    U J  10      -4.990   1.475 -17.413  1.00 58.40           O
ATOM    938 C3'    U J  10      -3.900   3.445 -16.732  1.00 58.86           C
ATOM    939 O3'    U J  10      -2.662   3.900 -16.203  1.00 58.30           O
ATOM    940 C2'    U J  10      -3.911   3.415 -18.249  1.00 54.96           C
ATOM    941 O2'    U J  10      -2.658   3.019 -18.758  1.00 52.15           O
ATOM    942 C1'    U J  10      -4.935   2.313 -18.538  1.00 54.60           C
ATOM    943 N1     U J  10      -6.302   2.837 -18.797  1.00 53.02           N
ATOM    944 C2     U J  10      -6.539   3.507 -19.973  1.00 51.53           C
ATOM    945 O2     U J  10      -5.682   3.704 -20.819  1.00 49.98           O
ATOM    946 N3     U J  10      -7.827   3.949 -20.133  1.00 50.15           N
ATOM    947 C4     U J  10      -8.883   3.779 -19.252  1.00 49.72           C
ATOM    948 O4     U J  10      -9.984   4.233 -19.545  1.00 49.27           O
ATOM    949 C5     U J  10      -8.556   3.063 -18.063  1.00 50.48           C
ATOM    950 C6     U J  10      -7.309   2.627 -17.879  1.00 51.86           C
ATOM    951  P     U J  11      -2.620   4.940 -15.005  1.00 56.84           P
ATOM    952 OP1    U J  11      -1.251   4.858 -14.427  1.00 55.66           O
ATOM    953 OP2    U J  11      -3.802   4.785 -14.117  1.00 57.11           O
ATOM    954 O5'    U J  11      -2.755   6.341 -15.753  1.00 56.66           O
ATOM    955 C5'    U J  11      -1.922   6.639 -16.860  1.00 56.60           C
ATOM    956 C4'    U J  11      -2.000   8.098 -17.211  1.00 56.02           C
ATOM    957 O4'    U J  11      -3.371   8.528 -17.153  1.00 55.65           O
ATOM    958 C3'    U J  11      -1.271   9.047 -16.281  1.00 56.05           C
ATOM    959 O3'    U J  11       0.096   9.153 -16.651  1.00 55.47           O
ATOM    960 C2'    U J  11      -2.020  10.364 -16.474  1.00 52.29           C
ATOM    961 O2'    U J  11      -1.531  11.074 -17.590  1.00 50.24           O
ATOM    962 C1'    U J  11      -3.443   9.886 -16.773  1.00 51.50           C
ATOM    963 N1     U J  11      -4.375  10.034 -15.643  1.00 50.50           N
ATOM    964 C2     U J  11      -5.100  11.205 -15.557  1.00 48.55           C
ATOM    965 O2     U J  11      -4.981  12.102 -16.363  1.00 47.30           O
ATOM    966 N3     U J  11      -5.969  11.282 -14.496  1.00 47.23           N
ATOM    967 C4     U J  11      -6.172  10.323 -13.530  1.00 46.57           C
ATOM    968 O4     U J  11      -6.987  10.546 -12.632  1.00 46.05           O
ATOM    969 C5     U J  11      -5.387   9.135 -13.686  1.00 47.63           C
ATOM    970 C6     U J  11      -4.536   9.029 -14.712  1.00 49.17           C
ATOM    971  P     A J  12       1.369   9.014 -15.748  1.00 61.91           P
ATOM    972 OP1    A J  12       1.490  10.229 -14.923  1.00 59.60           O
ATOM    973 OP2    A J  12       2.444   8.647 -16.691  1.00 61.83           O
ATOM    974 O5'    A J  12       1.164   7.772 -14.761  1.00 61.70           O
ATOM    975 C5'    A J  12       2.296   7.060 -14.317  1.00 61.08           C
ATOM    976 C4'    A J  12       1.982   6.203 -13.117  1.00 61.92           C
ATOM    977 O4'    A J  12       1.947   7.023 -11.927  1.00 61.53           O
ATOM    978 C3'    A J  12       0.656   5.453 -13.167  1.00 62.14           C
ATOM    979 O3'    A J  12       0.819   4.174 -12.583  1.00 61.02           O
ATOM    980 C2'    A J  12      -0.244   6.300 -12.285  1.00 60.43           C
ATOM    981 O2'    A J  12      -1.300   5.589 -11.688  1.00 58.64           O
ATOM    982 C1'    A J  12       0.745   6.791 -11.231  1.00 60.73           C
ATOM    983 N9     A J  12       0.348   8.037 -10.567  1.00 60.24           N
ATOM    984 C8     A J  12       0.006   9.223 -11.138  1.00 58.71           C
ATOM    985 N7     A J  12      -0.293  10.164 -10.270  1.00 58.77           N
ATOM    986 C5     A J  12      -0.146   9.544  -9.036  1.00 59.42           C
ATOM    987 C6     A J  12      -0.312   9.985  -7.725  1.00 58.62           C
ATOM    988 N6     A J  12      -0.686  11.224  -7.407  1.00 58.10           N
ATOM    989 N1     A J  12      -0.080   9.114  -6.723  1.00 57.77           N
ATOM    990 C2     A J  12       0.308   7.872  -7.036  1.00 57.66           C
ATOM    991 N3     A J  12       0.502   7.330  -8.239  1.00 58.13           N
ATOM    992 C4     A J  12       0.259   8.226  -9.200  1.00 60.41           C
ATOM    993  P     G J  13       1.115   2.891 -13.472  1.00 65.58           P
ATOM    994 OP1    G J  13       2.120   3.193 -14.531  1.00 62.04           O
ATOM    995 OP2    G J  13      -0.195   2.313 -13.842  1.00 63.38           O
ATOM    996 O5'    G J  13       1.795   1.929 -12.412  1.00 66.78           O
ATOM    997 C5'    G J  13       1.048   1.077 -11.575  1.00 69.67           C
ATOM    998 C4'    G J  13       1.831  -0.160 -11.254  1.00 70.61           C
ATOM    999 O4'    G J  13       2.650   0.069 -10.088  1.00 71.14           O
ATOM   1000 C3'    G J  13       0.996  -1.385 -10.901  1.00 71.65           C
ATOM   1001 O3'    G J  13       0.590  -2.068 -12.071  1.00 71.09           O
ATOM   1002 C2'    G J  13       1.957  -2.196 -10.038  1.00 71.27           C
ATOM   1003 O2'    G J  13       2.877  -2.897 -10.853  1.00 71.20           O
ATOM   1004 C1'    G J  13       2.712  -1.094  -9.286  1.00 72.02           C
ATOM   1005 N9     G J  13       2.139  -0.783  -7.971  1.00 72.61           N
ATOM   1006 C8     G J  13       1.588   0.411  -7.583  1.00 72.01           C
ATOM   1007 N7     G J  13       1.182   0.401  -6.335  1.00 72.24           N
ATOM   1008 C5     G J  13       1.488  -0.864  -5.877  1.00 72.66           C
ATOM   1009 C6     G J  13       1.282  -1.448  -4.598  1.00 72.43           C
ATOM   1010 O6     G J  13       0.778  -0.951  -3.584  1.00 71.99           O
ATOM   1011 N1     G J  13       1.742  -2.771  -4.566  1.00 72.21           N
ATOM   1012 C2     G J  13       2.318  -3.428  -5.615  1.00 72.03           C
ATOM   1013 N2     G J  13       2.696  -4.692  -5.382  1.00 72.08           N
ATOM   1014 N3     G J  13       2.508  -2.889  -6.806  1.00 72.70           N
ATOM   1015 C4     G J  13       2.076  -1.612  -6.857  1.00 72.93           C
ATOM   1016  P     G J  14      -0.790  -2.902 -12.111  1.00 67.90           P
ATOM   1017 OP1    G J  14      -1.042  -3.292 -13.520  1.00 65.90           O
ATOM   1018 OP2    G J  14      -1.815  -2.161 -11.349  1.00 66.73           O
ATOM   1019 O5'    G J  14      -0.439  -4.209 -11.281  1.00 68.60           O
ATOM   1020 C5'    G J  14       0.516  -5.144 -11.735  1.00 70.22           C
ATOM   1021 C4'    G J  14       0.718  -6.243 -10.729  1.00 71.29           C
ATOM   1022 O4'    G J  14       1.226  -5.695  -9.491  1.00 71.48           O
ATOM   1023 C3'    G J  14      -0.535  -6.991 -10.321  1.00 71.78           C
ATOM   1024 O3'    G J  14      -0.857  -8.018 -11.243  1.00 71.09           O
ATOM   1025 C2'    G J  14      -0.175  -7.520  -8.943  1.00 71.12           C
ATOM   1026 O2'    G J  14       0.613  -8.700  -9.050  1.00 70.74           O
ATOM   1027 C1'    G J  14       0.700  -6.404  -8.389  1.00 71.94           C
ATOM   1028 N9     G J  14      -0.006  -5.453  -7.519  1.00 72.45           N
ATOM   1029 C8     G J  14      -0.390  -4.175  -7.840  1.00 71.73           C
ATOM   1030 N7     G J  14      -0.971  -3.546  -6.850  1.00 71.82           N
ATOM   1031 C5     G J  14      -0.969  -4.462  -5.811  1.00 72.44           C
ATOM   1032 C6     G J  14      -1.460  -4.341  -4.476  1.00 72.28           C
ATOM   1033 O6     G J  14      -2.014  -3.372  -3.940  1.00 71.81           O
ATOM   1034 N1     G J  14      -1.263  -5.513  -3.755  1.00 71.89           N
ATOM   1035 C2     G J  14      -0.662  -6.643  -4.241  1.00 71.69           C
ATOM   1036 N2     G J  14      -0.560  -7.669  -3.381  1.00 71.42           N
ATOM   1037 N3     G J  14      -0.198  -6.771  -5.473  1.00 72.03           N
ATOM   1038 C4     G J  14      -0.383  -5.639  -6.191  1.00 72.43           C
ATOM   1039  P     G J  15      -2.382  -8.468 -11.516  1.00 69.48           P
ATOM   1040 OP1    G J  15      -2.374  -9.315 -12.733  1.00 68.60           O
ATOM   1041 OP2    G J  15      -3.246  -7.258 -11.472  1.00 69.36           O
ATOM   1042 O5'    G J  15      -2.746  -9.365 -10.254  1.00 69.14           O
ATOM   1043 C5'    G J  15      -1.952 -10.489  -9.922  1.00 69.21           C
ATOM   1044 C4'    G J  15      -2.427 -11.118  -8.633  1.00 70.03           C
ATOM   1045 O4'    G J  15      -2.318 -10.137  -7.557  1.00 69.57           O
ATOM   1046 C3'    G J  15      -3.889 -11.574  -8.634  1.00 69.68           C
ATOM   1047 O3'    G J  15      -4.033 -12.741  -7.827  1.00 68.55           O
ATOM   1048 C2'    G J  15      -4.604 -10.407  -7.967  1.00 67.87           C
ATOM   1049 O2'    G J  15      -5.827 -10.748  -7.353  1.00 67.08           O
ATOM   1050 C1'    G J  15      -3.562  -9.975  -6.932  1.00 69.83           C
ATOM   1051 N9     G J  15      -3.721  -8.582  -6.504  1.00 70.20           N
ATOM   1052 C8     G J  15      -3.689  -7.462  -7.299  1.00 69.87           C
ATOM   1053 N7     G J  15      -3.887  -6.352  -6.636  1.00 69.68           N
ATOM   1054 C5     G J  15      -4.057  -6.764  -5.320  1.00 70.70           C
ATOM   1055 C6     G J  15      -4.314  -6.013  -4.144  1.00 70.76           C
ATOM   1056 O6     G J  15      -4.435  -4.786  -4.028  1.00 70.39           O
ATOM   1057 N1     G J  15      -4.420  -6.832  -3.016  1.00 70.01           N
ATOM   1058 C2     G J  15      -4.299  -8.192  -3.031  1.00 69.50           C
ATOM   1059 N2     G J  15      -4.434  -8.811  -1.849  1.00 68.65           N
ATOM   1060 N3     G J  15      -4.064  -8.910  -4.121  1.00 69.44           N
ATOM   1061 C4     G J  15      -3.955  -8.136  -5.222  1.00 70.53           C
ATOM   1062  P     U J  16      -4.801 -14.049  -8.335  1.00 68.93           P
ATOM   1063 OP1    U J  16      -6.177 -13.699  -8.757  1.00 68.70           O
ATOM   1064 OP2    U J  16      -4.589 -15.034  -7.219  1.00 70.38           O
ATOM   1065 O5'    U J  16      -4.070 -14.604  -9.609  1.00 68.42           O
ATOM   1066 C5'    U J  16      -2.673 -14.758  -9.695  1.00 66.66           C
ATOM   1067 C4'    U J  16      -2.188 -16.047  -9.082  1.00 67.50           C
ATOM   1068 O4'    U J  16      -3.291 -16.987  -9.007  1.00 66.00           O
ATOM   1069 C3'    U J  16      -1.087 -16.730  -9.879  1.00 67.56           C
ATOM   1070 O3'    U J  16       0.165 -16.534  -9.211  1.00 66.54           O
ATOM   1071 C2'    U J  16      -1.470 -18.199  -9.937  1.00 62.91           C
ATOM   1072 O2'    U J  16      -0.867 -18.940  -8.889  1.00 59.50           O
ATOM   1073 C1'    U J  16      -2.998 -18.171  -9.704  1.00 63.03           C
ATOM   1074 N1     U J  16      -3.811 -18.188 -10.941  1.00 60.76           N
ATOM   1075 C2     U J  16      -3.541 -19.093 -11.936  1.00 57.83           C
ATOM   1076 O2     U J  16      -2.640 -19.908 -11.895  1.00 55.49           O
ATOM   1077 N3     U J  16      -4.370 -19.011 -13.036  1.00 55.29           N
ATOM   1078 C4     U J  16      -5.441 -18.136 -13.214  1.00 54.50           C
ATOM   1079 O4     U J  16      -6.098 -18.190 -14.251  1.00 53.63           O
ATOM   1080 C5     U J  16      -5.667 -17.241 -12.130  1.00 55.70           C
ATOM   1081 C6     U J  16      -4.871 -17.296 -11.054  1.00 57.91           C
ATOM   1082  P     U J  17       1.009 -15.225  -9.501  1.00 65.31           P
ATOM   1083 OP1    U J  17       1.906 -15.003  -8.331  1.00 63.94           O
ATOM   1084 OP2    U J  17       0.082 -14.148  -9.937  1.00 65.46           O
ATOM   1085 O5'    U J  17       1.923 -15.607 -10.755  1.00 65.15           O
ATOM   1086 C5'    U J  17       2.728 -16.779 -10.749  1.00 63.87           C
ATOM   1087 C4'    U J  17       3.613 -16.818 -11.962  1.00 64.30           C
ATOM   1088 O4'    U J  17       2.834 -16.469 -13.128  1.00 63.69           O
ATOM   1089 C3'    U J  17       4.762 -15.823 -11.983  1.00 64.87           C
ATOM   1090 O3'    U J  17       5.908 -16.332 -11.318  1.00 63.81           O
ATOM   1091 C2'    U J  17       5.026 -15.614 -13.467  1.00 60.65           C
ATOM   1092 O2'    U J  17       5.870 -16.622 -13.990  1.00 58.53           O
ATOM   1093 C1'    U J  17       3.635 -15.776 -14.073  1.00 61.08           C
ATOM   1094 N1     U J  17       3.000 -14.486 -14.409  1.00 59.85           N
ATOM   1095 C2     U J  17       3.286 -13.939 -15.652  1.00 57.66           C
ATOM   1096 O2     U J  17       4.029 -14.469 -16.453  1.00 55.99           O
ATOM   1097 N3     U J  17       2.658 -12.741 -15.923  1.00 56.18           N
ATOM   1098 C4     U J  17       1.798 -12.053 -15.090  1.00 55.35           C
ATOM   1099 O4     U J  17       1.317 -10.984 -15.485  1.00 54.64           O
ATOM   1100 C5     U J  17       1.555 -12.686 -13.830  1.00 56.29           C
ATOM   1101 C6     U J  17       2.148 -13.856 -13.537  1.00 58.09           C
ATOM   1102  P     A J  18       6.123 -16.226  -9.726  1.00 68.22           P
ATOM   1103 OP1    A J  18       7.332 -17.029  -9.401  1.00 66.05           O
ATOM   1104 OP2    A J  18       4.845 -16.518  -9.048  1.00 68.01           O
ATOM   1105 O5'    A J  18       6.463 -14.683  -9.490  1.00 67.66           O
ATOM   1106 C5'    A J  18       7.164 -14.258  -8.342  1.00 66.21           C
ATOM   1107 C4'    A J  18       6.468 -13.130  -7.639  1.00 67.61           C
ATOM   1108 O4'    A J  18       6.534 -11.939  -8.463  1.00 67.03           O
ATOM   1109 C3'    A J  18       5.001 -13.360  -7.332  1.00 67.90           C
ATOM   1110 O3'    A J  18       4.667 -12.774  -6.070  1.00 66.73           O
ATOM   1111 C2'    A J  18       4.295 -12.601  -8.461  1.00 66.06           C
ATOM   1112 O2'    A J  18       3.005 -12.171  -8.136  1.00 63.26           O
ATOM   1113 C1'    A J  18       5.246 -11.435  -8.681  1.00 65.98           C
ATOM   1114 N9     A J  18       5.222 -10.873 -10.033  1.00 65.29           N
ATOM   1115 C8     A J  18       5.533 -11.513 -11.202  1.00 63.76           C
ATOM   1116 N7     A J  18       5.436 -10.752 -12.264  1.00 63.37           N
ATOM   1117 C5     A J  18       5.034  -9.517 -11.761  1.00 64.17           C
ATOM   1118 C6     A J  18       4.752  -8.283 -12.368  1.00 62.97           C
ATOM   1119 N6     A J  18       4.838  -8.085 -13.676  1.00 62.10           N
ATOM   1120 N1     A J  18       4.390  -7.257 -11.571  1.00 61.99           N
ATOM   1121 C2     A J  18       4.305  -7.460 -10.255  1.00 62.08           C
ATOM   1122 N3     A J  18       4.542  -8.571  -9.568  1.00 62.44           N
ATOM   1123 C4     A J  18       4.912  -9.578 -10.381  1.00 65.32           C
ATOM   1124  P     G J  19       4.475 -13.709  -4.778  1.00 66.75           P
ATOM   1125 OP1    G J  19       5.533 -14.752  -4.743  1.00 63.00           O
ATOM   1126 OP2    G J  19       3.031 -14.104  -4.767  1.00 64.31           O
ATOM   1127 O5'    G J  19       4.718 -12.759  -3.531  1.00 67.83           O
ATOM   1128 C5'    G J  19       4.148 -11.476  -3.406  1.00 70.59           C
ATOM   1129 C4'    G J  19       3.410 -11.337  -2.101  1.00 71.81           C
ATOM   1130 O4'    G J  19       3.491  -9.953  -1.655  1.00 72.17           O
ATOM   1131 C3'    G J  19       1.926 -11.647  -2.194  1.00 72.65           C
ATOM   1132 O3'    G J  19       1.446 -12.124  -0.926  1.00 72.07           O
ATOM   1133 C2'    G J  19       1.335 -10.262  -2.460  1.00 72.08           C
ATOM   1134 O2'    G J  19      -0.023 -10.125  -2.159  1.00 71.87           O
ATOM   1135 C1'    G J  19       2.200  -9.414  -1.530  1.00 73.03           C
ATOM   1136 N9     G J  19       2.184  -7.999  -1.887  1.00 73.60           N
ATOM   1137 C8     G J  19       2.386  -7.440  -3.118  1.00 73.10           C
ATOM   1138 N7     G J  19       2.252  -6.130  -3.125  1.00 73.26           N
ATOM   1139 C5     G J  19       1.945  -5.821  -1.814  1.00 73.78           C
ATOM   1140 C6     G J  19       1.674  -4.559  -1.207  1.00 73.55           C
ATOM   1141 O6     G J  19       1.654  -3.442  -1.732  1.00 73.09           O
ATOM   1142 N1     G J  19       1.402  -4.699   0.157  1.00 73.33           N
ATOM   1143 C2     G J  19       1.387  -5.885   0.841  1.00 73.17           C
ATOM   1144 N2     G J  19       1.097  -5.821   2.147  1.00 73.13           N
ATOM   1145 N3     G J  19       1.625  -7.063   0.287  1.00 73.78           N
ATOM   1146 C4     G J  19       1.902  -6.948  -1.036  1.00 73.99           C
ATOM   1147  P     G J  20       0.089 -13.040  -0.797  1.00 69.14           P
ATOM   1148 OP1    G J  20       0.507 -14.411  -0.389  1.00 67.33           O
ATOM   1149 OP2    G J  20      -0.719 -12.860  -2.033  1.00 67.96           O
ATOM   1150 O5'    G J  20      -0.716 -12.374   0.408  1.00 69.55           O
ATOM   1151 C5'    G J  20      -0.362 -12.631   1.744  1.00 70.82           C
ATOM   1152 C4'    G J  20      -0.947 -11.627   2.705  1.00 71.89           C
ATOM   1153 O4'    G J  20      -0.336 -10.329   2.503  1.00 72.03           O
ATOM   1154 C3'    G J  20      -2.435 -11.349   2.567  1.00 72.29           C
ATOM   1155 O3'    G J  20      -3.230 -12.344   3.186  1.00 71.45           O
ATOM   1156 C2'    G J  20      -2.564  -9.988   3.239  1.00 71.53           C
ATOM   1157 O2'    G J  20      -2.577 -10.130   4.650  1.00 71.10           O
ATOM   1158 C1'    G J  20      -1.255  -9.308   2.833  1.00 72.35           C
ATOM   1159 N9     G J  20      -1.396  -8.403   1.677  1.00 72.87           N
ATOM   1160 C8     G J  20      -1.106  -8.673   0.366  1.00 72.36           C
ATOM   1161 N7     G J  20      -1.298  -7.657  -0.422  1.00 72.41           N
ATOM   1162 C5     G J  20      -1.747  -6.649   0.420  1.00 73.07           C
ATOM   1163 C6     G J  20      -2.118  -5.302   0.127  1.00 72.93           C
ATOM   1164 O6     G J  20      -2.115  -4.722  -0.958  1.00 72.47           O
ATOM   1165 N1     G J  20      -2.510  -4.617   1.277  1.00 72.55           N
ATOM   1166 C2     G J  20      -2.551  -5.163   2.532  1.00 72.30           C
ATOM   1167 N2     G J  20      -2.959  -4.347   3.517  1.00 71.92           N
ATOM   1168 N3     G J  20      -2.201  -6.407   2.822  1.00 72.52           N
ATOM   1169 C4     G J  20      -1.812  -7.093   1.720  1.00 72.99           C
ATOM   1170  P     G J  21      -4.723 -12.620   2.728  1.00 69.21           P
ATOM   1171 OP1    G J  21      -5.175 -13.833   3.448  1.00 68.30           O
ATOM   1172 OP2    G J  21      -4.777 -12.567   1.251  1.00 69.04           O
ATOM   1173 O5'    G J  21      -5.548 -11.369   3.279  1.00 68.56           O
ATOM   1174 C5'    G J  21      -5.811 -11.220   4.654  1.00 68.93           C
ATOM   1175 C4'    G J  21      -6.411  -9.878   4.963  1.00 69.88           C
ATOM   1176 O4'    G J  21      -5.504  -8.819   4.569  1.00 69.55           O
ATOM   1177 C3'    G J  21      -7.694  -9.535   4.238  1.00 69.48           C
ATOM   1178 O3'    G J  21      -8.838 -10.155   4.817  1.00 68.18           O
ATOM   1179 C2'    G J  21      -7.722  -8.014   4.344  1.00 68.14           C
ATOM   1180 O2'    G J  21      -8.176  -7.609   5.623  1.00 67.29           O
ATOM   1181 C1'    G J  21      -6.238  -7.671   4.202  1.00 69.71           C
ATOM   1182 N9     G J  21      -5.884  -7.290   2.822  1.00 69.94           N
ATOM   1183 C8     G J  21      -5.425  -8.093   1.818  1.00 70.00           C
ATOM   1184 N7     G J  21      -5.220  -7.447   0.696  1.00 69.86           N
ATOM   1185 C5     G J  21      -5.567  -6.131   0.993  1.00 70.69           C
ATOM   1186 C6     G J  21      -5.555  -4.965   0.179  1.00 70.73           C
ATOM   1187 O6     G J  21      -5.215  -4.853  -1.010  1.00 70.24           O
ATOM   1188 N1     G J  21      -5.986  -3.841   0.876  1.00 70.14           N
ATOM   1189 C2     G J  21      -6.378  -3.849   2.193  1.00 69.66           C
ATOM   1190 N2     G J  21      -6.769  -2.663   2.694  1.00 68.81           N
ATOM   1191 N3     G J  21      -6.399  -4.915   2.960  1.00 69.65           N
ATOM   1192 C4     G J  21      -5.975  -6.022   2.297  1.00 70.75           C
ATOM   1193 OP3    G K   1       1.530  10.085  -4.763  1.00 59.95           O
ATOM   1194  P     G K   1       2.295  10.562  -3.822  1.00 61.59           P
ATOM   1195 OP1    G K   1       1.629  11.829  -3.831  1.00 56.26           O
ATOM   1196 OP2    G K   1       3.678  10.437  -3.938  1.00 58.03           O
ATOM   1197 O5'    G K   1       1.922   9.910  -2.395  1.00 62.05           O
ATOM   1198 C5'    G K   1       1.017  10.524  -1.535  1.00 66.27           C
ATOM   1199 C4'    G K   1       0.756   9.704  -0.303  1.00 68.18           C
ATOM   1200 O4'    G K   1       0.287   8.383  -0.674  1.00 68.61           O
ATOM   1201 C3'    G K   1       1.948   9.412   0.590  1.00 69.98           C
ATOM   1202 O3'    G K   1       2.281  10.530   1.410  1.00 69.29           O
ATOM   1203 C2'    G K   1       1.446   8.223   1.381  1.00 68.93           C
ATOM   1204 O2'    G K   1       0.573   8.649   2.410  1.00 68.93           O
ATOM   1205 C1'    G K   1       0.647   7.458   0.331  1.00 70.13           C
ATOM   1206 N9     G K   1       1.365   6.336  -0.272  1.00 70.22           N
ATOM   1207 C8     G K   1       1.926   6.245  -1.523  1.00 69.52           C
ATOM   1208 N7     G K   1       2.474   5.084  -1.757  1.00 70.12           N
ATOM   1209 C5     G K   1       2.259   4.347  -0.589  1.00 70.61           C
ATOM   1210 C6     G K   1       2.619   3.021  -0.243  1.00 70.25           C
ATOM   1211 O6     G K   1       3.223   2.174  -0.929  1.00 69.42           O
ATOM   1212 N1     G K   1       2.209   2.686   1.043  1.00 69.34           N
ATOM   1213 C2     G K   1       1.535   3.527   1.883  1.00 69.20           C
ATOM   1214 N2     G K   1       1.221   3.035   3.097  1.00 69.82           N
ATOM   1215 N3     G K   1       1.193   4.767   1.585  1.00 71.13           N
ATOM   1216 C4     G K   1       1.581   5.106   0.333  1.00 71.88           C
ATOM   1217  P     G K   2       3.744  10.678   2.077  1.00 66.93           P
ATOM   1218 OP1    G K   2       3.846  12.028   2.684  1.00 64.31           O
ATOM   1219 OP2    G K   2       4.753  10.231   1.097  1.00 65.14           O
ATOM   1220 O5'    G K   2       3.715   9.600   3.254  1.00 67.49           O
ATOM   1221 C5'    G K   2       2.814   9.738   4.325  1.00 69.05           C
ATOM   1222 C4'    G K   2       2.829   8.521   5.206  1.00 70.38           C
ATOM   1223 O4'    G K   2       2.430   7.359   4.450  1.00 70.45           O
ATOM   1224 C3'    G K   2       4.175   8.136   5.782  1.00 70.97           C
ATOM   1225 O3'    G K   2       4.490   8.895   6.928  1.00 70.28           O
ATOM   1226 C2'    G K   2       3.992   6.659   6.077  1.00 70.08           C
ATOM   1227 O2'    G K   2       3.293   6.483   7.290  1.00 69.86           O
ATOM   1228 C1'    G K   2       3.098   6.211   4.926  1.00 71.25           C
ATOM   1229 N9     G K   2       3.815   5.585   3.808  1.00 71.72           N
ATOM   1230 C8     G K   2       4.142   6.176   2.612  1.00 71.08           C
ATOM   1231 N7     G K   2       4.756   5.362   1.795  1.00 71.25           N
ATOM   1232 C5     G K   2       4.846   4.165   2.494  1.00 71.99           C
ATOM   1233 C6     G K   2       5.415   2.921   2.116  1.00 71.84           C
ATOM   1234 O6     G K   2       5.962   2.624   1.051  1.00 71.35           O
ATOM   1235 N1     G K   2       5.292   1.975   3.129  1.00 71.32           N
ATOM   1236 C2     G K   2       4.695   2.192   4.341  1.00 71.05           C
ATOM   1237 N2     G K   2       4.684   1.152   5.186  1.00 70.91           N
ATOM   1238 N3     G K   2       4.165   3.349   4.704  1.00 71.47           N
ATOM   1239 C4     G K   2       4.273   4.287   3.738  1.00 71.93           C
ATOM   1240  P     G K   3       6.011   9.206   7.369  1.00 68.97           P
ATOM   1241 OP1    G K   3       5.977  10.260   8.404  1.00 68.03           O
ATOM   1242 OP2    G K   3       6.846   9.394   6.157  1.00 68.90           O
ATOM   1243 O5'    G K   3       6.471   7.845   8.046  1.00 68.57           O
ATOM   1244 C5'    G K   3       5.720   7.277   9.089  1.00 68.85           C
ATOM   1245 C4'    G K   3       6.307   5.964   9.520  1.00 69.53           C
ATOM   1246 O4'    G K   3       6.249   5.022   8.406  1.00 69.05           O
ATOM   1247 C3'    G K   3       7.778   6.028   9.946  1.00 69.25           C
ATOM   1248 O3'    G K   3       8.016   5.142  11.019  1.00 68.07           O
ATOM   1249 C2'    G K   3       8.512   5.542   8.707  1.00 67.93           C
ATOM   1250 O2'    G K   3       9.765   4.954   8.981  1.00 67.17           O
ATOM   1251 C1'    G K   3       7.537   4.517   8.143  1.00 69.77           C
ATOM   1252 N9     G K   3       7.690   4.322   6.697  1.00 70.20           N
ATOM   1253 C8     G K   3       7.582   5.284   5.724  1.00 69.87           C
ATOM   1254 N7     G K   3       7.796   4.831   4.526  1.00 69.65           N
ATOM   1255 C5     G K   3       8.060   3.475   4.706  1.00 70.75           C
ATOM   1256 C6     G K   3       8.376   2.468   3.764  1.00 70.85           C
ATOM   1257 O6     G K   3       8.475   2.568   2.534  1.00 70.49           O
ATOM   1258 N1     G K   3       8.572   1.231   4.380  1.00 70.07           N
ATOM   1259 C2     G K   3       8.476   1.003   5.721  1.00 69.57           C
ATOM   1260 N2     G K   3       8.707  -0.248   6.127  1.00 68.84           N
ATOM   1261 N3     G K   3       8.194   1.941   6.619  1.00 69.58           N
ATOM   1262 C4     G K   3       7.992   3.148   6.041  1.00 70.61           C
ATOM   1263  P     U K   4       8.156   5.713  12.534  1.00 63.06           P
ATOM   1264 OP1    U K   4       8.671   7.106  12.497  1.00 63.81           O
ATOM   1265 OP2    U K   4       8.849   4.700  13.351  1.00 65.32           O
ATOM   1266 O5'    U K   4       6.663   5.800  13.016  1.00 61.76           O
ATOM   1267 C5'    U K   4       5.869   4.647  13.271  1.00 60.46           C
ATOM   1268 C4'    U K   4       5.091   4.780  14.550  1.00 59.50           C
ATOM   1269 O4'    U K   4       5.502   3.718  15.460  1.00 58.80           O
ATOM   1270 C3'    U K   4       5.296   6.094  15.308  1.00 59.27           C
ATOM   1271 O3'    U K   4       4.071   6.575  15.803  1.00 58.86           O
ATOM   1272 C2'    U K   4       6.268   5.743  16.428  1.00 55.73           C
ATOM   1273 O2'    U K   4       6.000   6.427  17.658  1.00 52.54           O
ATOM   1274 C1'    U K   4       6.062   4.249  16.634  1.00 55.18           C
ATOM   1275 N1     U K   4       7.338   3.559  16.883  1.00 53.58           N
ATOM   1276 C2     U K   4       7.526   2.918  18.100  1.00 52.01           C
ATOM   1277 O2     U K   4       6.677   2.911  18.970  1.00 50.31           O
ATOM   1278 N3     U K   4       8.744   2.296  18.245  1.00 50.42           N
ATOM   1279 C4     U K   4       9.768   2.258  17.313  1.00 49.92           C
ATOM   1280 O4     U K   4      10.801   1.654  17.593  1.00 49.29           O
ATOM   1281 C5     U K   4       9.507   2.948  16.093  1.00 50.66           C
ATOM   1282 C6     U K   4       8.322   3.560  15.922  1.00 52.19           C
ATOM   1283  P     U K   5       3.775   8.152  15.700  1.00 62.79           P
ATOM   1284 OP1    U K   5       3.720   8.537  14.261  1.00 61.98           O
ATOM   1285 OP2    U K   5       4.635   8.905  16.642  1.00 63.89           O
ATOM   1286 O5'    U K   5       2.294   8.205  16.296  1.00 62.64           O
ATOM   1287 C5'    U K   5       1.218   7.745  15.534  1.00 61.82           C
ATOM   1288 C4'    U K   5      -0.053   8.277  16.102  1.00 61.84           C
ATOM   1289 O4'    U K   5       0.000   9.724  16.079  1.00 61.55           O
ATOM   1290 C3'    U K   5      -1.341   7.943  15.365  1.00 62.55           C
ATOM   1291 O3'    U K   5      -1.846   6.688  15.762  1.00 61.64           O
ATOM   1292 C2'    U K   5      -2.256   9.087  15.740  1.00 58.59           C
ATOM   1293 O2'    U K   5      -2.942   8.827  16.933  1.00 56.86           O
ATOM   1294 C1'    U K   5      -1.298  10.263  15.955  1.00 59.31           C
ATOM   1295 N1     U K   5      -1.313  11.296  14.894  1.00 58.33           N
ATOM   1296 C2     U K   5      -0.263  12.171  14.812  1.00 55.88           C
ATOM   1297 O2     U K   5       0.705  12.125  15.538  1.00 54.49           O
ATOM   1298 N3     U K   5      -0.357  13.131  13.813  1.00 55.01           N
ATOM   1299 C4     U K   5      -1.385  13.282  12.932  1.00 54.40           C
ATOM   1300 O4     U K   5      -1.344  14.203  12.087  1.00 53.96           O
ATOM   1301 C5     U K   5      -2.466  12.360  13.087  1.00 54.91           C
ATOM   1302 C6     U K   5      -2.387  11.429  14.053  1.00 56.44           C
ATOM   1303  P     A K   6      -1.258   5.296  15.219  1.00 64.60           P
ATOM   1304 OP1    A K   6      -1.983   4.239  15.951  1.00 62.39           O
ATOM   1305 OP2    A K   6       0.212   5.356  15.273  1.00 64.37           O
ATOM   1306 O5'    A K   6      -1.701   5.232  13.680  1.00 63.92           O
ATOM   1307 C5'    A K   6      -1.978   3.999  13.043  1.00 63.00           C
ATOM   1308 C4'    A K   6      -1.182   3.829  11.785  1.00 63.53           C
ATOM   1309 O4'    A K   6      -1.614   4.814  10.811  1.00 63.34           O
ATOM   1310 C3'    A K   6       0.323   3.997  11.940  1.00 63.72           C
ATOM   1311 O3'    A K   6       1.004   3.076  11.104  1.00 62.49           O
ATOM   1312 C2'    A K   6       0.550   5.426  11.444  1.00 62.32           C
ATOM   1313 O2'    A K   6       1.834   5.651  10.916  1.00 59.86           O
ATOM   1314 C1'    A K   6      -0.509   5.558  10.361  1.00 62.70           C
ATOM   1315 N9     A K   6      -0.962   6.922  10.139  1.00 62.34           N
ATOM   1316 C8     A K   6      -1.526   7.783  11.047  1.00 60.98           C
ATOM   1317 N7     A K   6      -1.837   8.947  10.553  1.00 60.74           N
ATOM   1318 C5     A K   6      -1.459   8.866   9.216  1.00 61.83           C
ATOM   1319 C6     A K   6      -1.524   9.770   8.142  1.00 60.96           C
ATOM   1320 N6     A K   6      -2.017  11.004   8.256  1.00 60.26           N
ATOM   1321 N1     A K   6      -1.064   9.364   6.939  1.00 59.90           N
ATOM   1322 C2     A K   6      -0.570   8.123   6.831  1.00 59.70           C
ATOM   1323 N3     A K   6      -0.450   7.176   7.760  1.00 59.97           N
ATOM   1324 C4     A K   6      -0.928   7.615   8.945  1.00 62.52           C
ATOM   1325  P     G K   7       1.572   1.706  11.688  1.00 64.80           P
ATOM   1326 OP1    G K   7       0.423   0.847  12.049  1.00 61.14           O
ATOM   1327 OP2    G K   7       2.594   2.054  12.712  1.00 62.59           O
ATOM   1328 O5'    G K   7       2.341   1.030  10.470  1.00 65.97           O
ATOM   1329 C5'    G K   7       1.648   0.685   9.285  1.00 69.19           C
ATOM   1330 C4'    G K   7       1.731  -0.786   9.001  1.00 69.92           C
ATOM   1331 O4'    G K   7       0.932  -1.076   7.822  1.00 70.49           O
ATOM   1332 C3'    G K   7       3.123  -1.321   8.669  1.00 70.87           C
ATOM   1333 O3'    G K   7       3.834  -1.720   9.845  1.00 70.54           O
ATOM   1334 C2'    G K   7       2.816  -2.493   7.750  1.00 70.60           C
ATOM   1335 O2'    G K   7       2.436  -3.625   8.500  1.00 70.82           O
ATOM   1336 C1'    G K   7       1.597  -1.979   6.982  1.00 71.42           C
ATOM   1337 N9     G K   7       1.931  -1.271   5.730  1.00 72.07           N
ATOM   1338 C8     G K   7       1.764   0.064   5.486  1.00 71.81           C
ATOM   1339 N7     G K   7       2.119   0.409   4.288  1.00 72.17           N
ATOM   1340 C5     G K   7       2.550  -0.768   3.700  1.00 72.55           C
ATOM   1341 C6     G K   7       3.061  -1.012   2.398  1.00 72.41           C
ATOM   1342 O6     G K   7       3.228  -0.220   1.474  1.00 72.05           O
ATOM   1343 N1     G K   7       3.381  -2.366   2.211  1.00 72.20           N
ATOM   1344 C2     G K   7       3.240  -3.343   3.159  1.00 71.94           C
ATOM   1345 N2     G K   7       3.598  -4.574   2.809  1.00 72.04           N
ATOM   1346 N3     G K   7       2.762  -3.116   4.382  1.00 72.49           N
ATOM   1347 C4     G K   7       2.443  -1.816   4.577  1.00 72.62           C
ATOM   1348  P     G K   8       5.464  -1.683   9.888  1.00 67.05           P
ATOM   1349 OP1    G K   8       5.872  -1.978  11.287  1.00 65.05           O
ATOM   1350 OP2    G K   8       5.920  -0.440   9.232  1.00 65.83           O
ATOM   1351 O5'    G K   8       5.910  -2.896   8.966  1.00 67.56           O
ATOM   1352 C5'    G K   8       5.649  -4.235   9.323  1.00 69.12           C
ATOM   1353 C4'    G K   8       6.042  -5.177   8.219  1.00 70.09           C
ATOM   1354 O4'    G K   8       5.306  -4.850   7.024  1.00 70.37           O
ATOM   1355 C3'    G K   8       7.495  -5.125   7.796  1.00 70.59           C
ATOM   1356 O3'    G K   8       8.310  -5.941   8.625  1.00 69.96           O
ATOM   1357 C2'    G K   8       7.442  -5.610   6.355  1.00 70.26           C
ATOM   1358 O2'    G K   8       7.373  -7.024   6.310  1.00 70.02           O
ATOM   1359 C1'    G K   8       6.115  -5.045   5.878  1.00 70.98           C
ATOM   1360 N9     G K   8       6.212  -3.766   5.145  1.00 71.57           N
ATOM   1361 C8     G K   8       5.879  -2.528   5.635  1.00 71.12           C
ATOM   1362 N7     G K   8       6.031  -1.571   4.760  1.00 71.27           N
ATOM   1363 C5     G K   8       6.495  -2.216   3.622  1.00 71.85           C
ATOM   1364 C6     G K   8       6.838  -1.696   2.346  1.00 71.76           C
ATOM   1365 O6     G K   8       6.788  -0.525   1.957  1.00 71.36           O
ATOM   1366 N1     G K   8       7.271  -2.698   1.474  1.00 71.41           N
ATOM   1367 C2     G K   8       7.355  -4.022   1.797  1.00 71.13           C
ATOM   1368 N2     G K   8       7.797  -4.830   0.827  1.00 70.93           N
ATOM   1369 N3     G K   8       7.043  -4.523   2.982  1.00 71.40           N
ATOM   1370 C4     G K   8       6.614  -3.569   3.839  1.00 71.74           C
ATOM   1371  P     G K   9       9.847  -5.575   8.921  1.00 68.86           P
ATOM   1372 OP1    G K   9      10.305  -6.449  10.015  1.00 68.12           O
ATOM   1373 OP2    G K   9       9.974  -4.104   9.045  1.00 68.84           O
ATOM   1374 O5'    G K   9      10.597  -5.998   7.581  1.00 68.49           O
ATOM   1375 C5'    G K   9      10.500  -7.320   7.088  1.00 68.80           C
ATOM   1376 C4'    G K   9      11.227  -7.464   5.779  1.00 69.54           C
ATOM   1377 O4'    G K   9      10.638  -6.563   4.804  1.00 68.94           O
ATOM   1378 C3'    G K   9      12.718  -7.110   5.830  1.00 69.18           C
ATOM   1379 O3'    G K   9      13.448  -7.952   4.957  1.00 67.94           O
ATOM   1380 C2'    G K   9      12.746  -5.673   5.315  1.00 67.71           C
ATOM   1381 O2'    G K   9      13.976  -5.297   4.717  1.00 66.94           O
ATOM   1382 C1'    G K   9      11.625  -5.704   4.272  1.00 69.54           C
ATOM   1383 N9     G K   9      11.042  -4.382   4.030  1.00 69.97           N
ATOM   1384 C8     G K   9      10.461  -3.557   4.958  1.00 69.68           C
ATOM   1385 N7     G K   9      10.051  -2.429   4.461  1.00 69.45           N
ATOM   1386 C5     G K   9      10.372  -2.504   3.108  1.00 70.46           C
ATOM   1387 C6     G K   9      10.175  -1.579   2.064  1.00 70.55           C
ATOM   1388 O6     G K   9       9.655  -0.449   2.117  1.00 70.21           O
ATOM   1389 N1     G K   9      10.660  -2.060   0.849  1.00 69.84           N
ATOM   1390 C2     G K   9      11.248  -3.273   0.663  1.00 69.34           C
ATOM   1391 N2     G K   9      11.645  -3.554  -0.583  1.00 68.60           N
ATOM   1392 N3     G K   9      11.442  -4.154   1.636  1.00 69.32           N
ATOM   1393 C4     G K   9      10.986  -3.709   2.829  1.00 70.34           C
ATOM   1394  P     U K  10      14.469  -9.048   5.478  1.00 62.19           P
ATOM   1395 OP1    U K  10      14.930  -8.703   6.852  1.00 63.07           O
ATOM   1396 OP2    U K  10      15.469  -9.270   4.400  1.00 64.85           O
ATOM   1397 O5'    U K  10      13.552 -10.357   5.583  1.00 61.29           O
ATOM   1398 C5'    U K  10      12.944 -10.933   4.440  1.00 60.18           C
ATOM   1399 C4'    U K  10      13.009 -12.436   4.491  1.00 59.24           C
ATOM   1400 O4'    U K  10      14.372 -12.851   4.737  1.00 58.21           O
ATOM   1401 C3'    U K  10      12.203 -13.117   5.577  1.00 58.69           C
ATOM   1402 O3'    U K  10      10.831 -13.282   5.213  1.00 58.23           O
ATOM   1403 C2'    U K  10      12.925 -14.441   5.743  1.00 55.10           C
ATOM   1404 O2'    U K  10      12.544 -15.365   4.742  1.00 52.09           O
ATOM   1405 C1'    U K  10      14.386 -14.028   5.523  1.00 54.85           C
ATOM   1406 N1     U K  10      15.084 -13.757   6.798  1.00 53.20           N
ATOM   1407 C2     U K  10      15.453 -14.836   7.589  1.00 51.74           C
ATOM   1408 O2     U K  10      15.206 -15.991   7.286  1.00 50.31           O
ATOM   1409 N3     U K  10      16.094 -14.504   8.749  1.00 50.25           N
ATOM   1410 C4     U K  10      16.417 -13.231   9.184  1.00 49.70           C
ATOM   1411 O4     U K  10      17.007 -13.101  10.261  1.00 49.21           O
ATOM   1412 C5     U K  10      16.020 -12.170   8.317  1.00 50.55           C
ATOM   1413 C6     U K  10      15.380 -12.465   7.173  1.00 52.17           C
ATOM   1414  P     U K  11       9.690 -12.611   6.069  1.00 58.29           P
ATOM   1415 OP1    U K  11       8.462 -12.751   5.246  1.00 56.99           O
ATOM   1416 OP2    U K  11      10.114 -11.283   6.554  1.00 58.75           O
ATOM   1417 O5'    U K  11       9.544 -13.561   7.351  1.00 58.07           O
ATOM   1418 C5'    U K  11       9.253 -14.943   7.202  1.00 57.73           C
ATOM   1419 C4'    U K  11       8.669 -15.503   8.471  1.00 57.02           C
ATOM   1420 O4'    U K  11       9.463 -15.076   9.599  1.00 56.67           O
ATOM   1421 C3'    U K  11       7.254 -15.047   8.813  1.00 57.19           C
ATOM   1422 O3'    U K  11       6.268 -15.857   8.188  1.00 56.51           O
ATOM   1423 C2'    U K  11       7.200 -15.169  10.322  1.00 53.57           C
ATOM   1424 O2'    U K  11       6.866 -16.491  10.710  1.00 51.38           O
ATOM   1425 C1'    U K  11       8.646 -14.904  10.740  1.00 53.18           C
ATOM   1426 N1     U K  11       8.835 -13.546  11.286  1.00 52.14           N
ATOM   1427 C2     U K  11       8.714 -13.379  12.662  1.00 50.30           C
ATOM   1428 O2     U K  11       8.461 -14.308  13.411  1.00 49.10           O
ATOM   1429 N3     U K  11       8.911 -12.102  13.124  1.00 48.96           N
ATOM   1430 C4     U K  11       9.204 -10.988  12.360  1.00 48.18           C
ATOM   1431 O4     U K  11       9.349  -9.899  12.924  1.00 47.59           O
ATOM   1432 C5     U K  11       9.311 -11.235  10.949  1.00 49.20           C
ATOM   1433 C6     U K  11       9.130 -12.476  10.474  1.00 50.89           C
ATOM   1434  P     A K  12       5.999 -15.798   6.663  1.00 62.07           P
ATOM   1435 OP1    A K  12       5.228 -17.030   6.314  1.00 59.56           O
ATOM   1436 OP2    A K  12       7.280 -15.513   5.967  1.00 61.67           O
ATOM   1437 O5'    A K  12       5.052 -14.540   6.466  1.00 61.75           O
ATOM   1438 C5'    A K  12       4.369 -14.357   5.242  1.00 61.28           C
ATOM   1439 C4'    A K  12       4.520 -12.960   4.714  1.00 61.62           C
ATOM   1440 O4'    A K  12       3.684 -12.065   5.493  1.00 61.43           O
ATOM   1441 C3'    A K  12       5.929 -12.384   4.758  1.00 61.81           C
ATOM   1442 O3'    A K  12       6.167 -11.610   3.597  1.00 60.81           O
ATOM   1443 C2'    A K  12       5.889 -11.472   5.981  1.00 60.18           C
ATOM   1444 O2'    A K  12       6.804 -10.415   5.927  1.00 58.20           O
ATOM   1445 C1'    A K  12       4.448 -10.972   5.949  1.00 60.43           C
ATOM   1446 N9     A K  12       3.931 -10.569   7.249  1.00 59.97           N
ATOM   1447 C8     A K  12       3.996 -11.242   8.435  1.00 58.68           C
ATOM   1448 N7     A K  12       3.430 -10.618   9.439  1.00 58.75           N
ATOM   1449 C5     A K  12       2.957  -9.438   8.874  1.00 59.30           C
ATOM   1450 C6     A K  12       2.270  -8.335   9.408  1.00 58.46           C
ATOM   1451 N6     A K  12       1.917  -8.229  10.692  1.00 57.79           N
ATOM   1452 N1     A K  12       1.946  -7.331   8.567  1.00 57.68           N
ATOM   1453 C2     A K  12       2.297  -7.424   7.283  1.00 57.66           C
ATOM   1454 N3     A K  12       2.954  -8.410   6.657  1.00 58.00           N
ATOM   1455 C4     A K  12       3.251  -9.394   7.525  1.00 60.29           C
ATOM   1456  P     G K  13       7.118 -12.105   2.437  1.00 66.37           P
ATOM   1457 OP1    G K  13       6.863 -13.539   2.153  1.00 62.84           O
ATOM   1458 OP2    G K  13       8.492 -11.646   2.742  1.00 64.02           O
ATOM   1459 O5'    G K  13       6.609 -11.258   1.180  1.00 67.52           O
ATOM   1460 C5'    G K  13       7.119  -9.986   0.858  1.00 70.28           C
ATOM   1461 C4'    G K  13       6.948  -9.720  -0.609  1.00 71.43           C
ATOM   1462 O4'    G K  13       5.650  -9.127  -0.840  1.00 71.77           O
ATOM   1463 C3'    G K  13       7.932  -8.729  -1.203  1.00 72.27           C
ATOM   1464 O3'    G K  13       9.136  -9.388  -1.576  1.00 71.74           O
ATOM   1465 C2'    G K  13       7.169  -8.177  -2.391  1.00 71.82           C
ATOM   1466 O2'    G K  13       7.216  -9.078  -3.479  1.00 71.69           O
ATOM   1467 C1'    G K  13       5.738  -8.142  -1.850  1.00 72.56           C
ATOM   1468 N9     G K  13       5.356  -6.843  -1.273  1.00 73.11           N
ATOM   1469 C8     G K  13       5.032  -6.594   0.035  1.00 72.64           C
ATOM   1470 N7     G K  13       4.712  -5.350   0.265  1.00 72.88           N
ATOM   1471 C5     G K  13       4.827  -4.739  -0.970  1.00 73.32           C
ATOM   1472 C6     G K  13       4.596  -3.385  -1.341  1.00 73.09           C
ATOM   1473 O6     G K  13       4.242  -2.436  -0.633  1.00 72.66           O
ATOM   1474 N1     G K  13       4.832  -3.183  -2.703  1.00 72.89           N
ATOM   1475 C2     G K  13       5.224  -4.149  -3.585  1.00 72.71           C
ATOM   1476 N2     G K  13       5.393  -3.768  -4.850  1.00 72.72           N
ATOM   1477 N3     G K  13       5.438  -5.416  -3.247  1.00 73.34           N
ATOM   1478 C4     G K  13       5.217  -5.634  -1.931  1.00 73.53           C
ATOM   1479  P     G K  14      10.544  -8.596  -1.573  1.00 68.19           P
ATOM   1480 OP1    G K  14      11.621  -9.595  -1.791  1.00 66.54           O
ATOM   1481 OP2    G K  14      10.575  -7.712  -0.395  1.00 67.33           O
ATOM   1482 O5'    G K  14      10.446  -7.665  -2.863  1.00 68.62           O
ATOM   1483 C5'    G K  14      10.377  -8.204  -4.166  1.00 70.09           C
ATOM   1484 C4'    G K  14      10.203  -7.119  -5.194  1.00 71.28           C
ATOM   1485 O4'    G K  14       8.957  -6.420  -4.955  1.00 71.35           O
ATOM   1486 C3'    G K  14      11.248  -6.023  -5.170  1.00 71.56           C
ATOM   1487 O3'    G K  14      12.406  -6.398  -5.909  1.00 70.88           O
ATOM   1488 C2'    G K  14      10.514  -4.839  -5.780  1.00 71.01           C
ATOM   1489 O2'    G K  14      10.506  -4.937  -7.192  1.00 70.60           O
ATOM   1490 C1'    G K  14       9.098  -5.048  -5.268  1.00 71.78           C
ATOM   1491 N9     G K  14       8.760  -4.259  -4.063  1.00 72.32           N
ATOM   1492 C8     G K  14       8.648  -4.734  -2.779  1.00 71.74           C
ATOM   1493 N7     G K  14       8.298  -3.814  -1.924  1.00 71.77           N
ATOM   1494 C5     G K  14       8.175  -2.657  -2.686  1.00 72.37           C
ATOM   1495 C6     G K  14       7.811  -1.337  -2.293  1.00 72.27           C
ATOM   1496 O6     G K  14       7.518  -0.913  -1.169  1.00 71.82           O
ATOM   1497 N1     G K  14       7.808  -0.465  -3.384  1.00 71.92           N
ATOM   1498 C2     G K  14       8.111  -0.825  -4.668  1.00 71.67           C
ATOM   1499 N2     G K  14       8.057   0.156  -5.576  1.00 71.29           N
ATOM   1500 N3     G K  14       8.445  -2.045  -5.045  1.00 71.87           N
ATOM   1501 C4     G K  14       8.454  -2.912  -4.005  1.00 72.25           C
ATOM   1502  P     G K  15      13.872  -5.850  -5.518  1.00 69.64           P
ATOM   1503 OP1    G K  15      14.851  -6.667  -6.267  1.00 69.09           O
ATOM   1504 OP2    G K  15      13.973  -5.757  -4.046  1.00 69.88           O
ATOM   1505 O5'    G K  15      13.888  -4.361  -6.096  1.00 68.99           O
ATOM   1506 C5'    G K  15      13.601  -4.106  -7.453  1.00 69.07           C
ATOM   1507 C4'    G K  15      13.545  -2.625  -7.726  1.00 69.90           C
ATOM   1508 O4'    G K  15      12.500  -2.021  -6.917  1.00 69.19           O
ATOM   1509 C3'    G K  15      14.837  -1.859  -7.391  1.00 69.49           C
ATOM   1510 O3'    G K  15      15.017  -0.776  -8.297  1.00 68.23           O
ATOM   1511 C2'    G K  15      14.533  -1.307  -6.004  1.00 67.92           C
ATOM   1512 O2'    G K  15      15.279  -0.155  -5.670  1.00 66.99           O
ATOM   1513 C1'    G K  15      13.049  -0.984  -6.125  1.00 69.85           C
ATOM   1514 N9     G K  15      12.356  -0.940  -4.828  1.00 70.27           N
ATOM   1515 C8     G K  15      12.259  -1.950  -3.905  1.00 70.10           C
ATOM   1516 N7     G K  15      11.597  -1.609  -2.838  1.00 69.83           N
ATOM   1517 C5     G K  15      11.226  -0.286  -3.060  1.00 70.80           C
ATOM   1518 C6     G K  15      10.506   0.617  -2.249  1.00 70.88           C
ATOM   1519 O6     G K  15      10.018   0.425  -1.129  1.00 70.54           O
ATOM   1520 N1     G K  15      10.360   1.858  -2.865  1.00 70.20           N
ATOM   1521 C2     G K  15      10.851   2.183  -4.103  1.00 69.59           C
ATOM   1522 N2     G K  15      10.614   3.428  -4.522  1.00 68.63           N
ATOM   1523 N3     G K  15      11.537   1.349  -4.874  1.00 69.46           N
ATOM   1524 C4     G K  15      11.689   0.137  -4.290  1.00 70.48           C
ATOM   1525  P     U K  16      16.177  -0.624  -9.371  1.00 69.14           P
ATOM   1526 OP1    U K  16      17.302   0.065  -8.750  1.00 69.11           O
ATOM   1527 OP2    U K  16      15.514  -0.006 -10.580  1.00 70.56           O
ATOM   1528 O5'    U K  16      16.707  -2.077  -9.740  1.00 68.27           O
ATOM   1529 C5'    U K  16      16.200  -2.937 -10.711  1.00 66.48           C
ATOM   1530 C4'    U K  16      15.877  -2.300 -12.026  1.00 67.20           C
ATOM   1531 O4'    U K  16      16.993  -1.508 -12.460  1.00 65.44           O
ATOM   1532 C3'    U K  16      15.618  -3.317 -13.127  1.00 67.15           C
ATOM   1533 O3'    U K  16      14.614  -2.846 -14.006  1.00 66.30           O
ATOM   1534 C2'    U K  16      16.971  -3.493 -13.813  1.00 62.71           C
ATOM   1535 O2'    U K  16      16.871  -3.652 -15.208  1.00 59.07           O
ATOM   1536 C1'    U K  16      17.709  -2.153 -13.500  1.00 62.72           C
ATOM   1537 N1     U K  16      19.084  -2.397 -13.018  1.00 60.23           N
ATOM   1538 C2     U K  16      19.907  -3.278 -13.698  1.00 57.03           C
ATOM   1539 O2     U K  16      19.572  -3.887 -14.695  1.00 54.51           O
ATOM   1540 N3     U K  16      21.156  -3.446 -13.166  1.00 53.87           N
ATOM   1541 C4     U K  16      21.667  -2.812 -12.035  1.00 53.00           C
ATOM   1542 O4     U K  16      22.813  -3.056 -11.681  1.00 52.15           O
ATOM   1543 C5     U K  16      20.766  -1.899 -11.392  1.00 54.56           C
ATOM   1544 C6     U K  16      19.540  -1.723 -11.889  1.00 57.05           C
ATOM   1545  P     U K  17      13.099  -3.330 -13.698  1.00 66.02           P
ATOM   1546 OP1    U K  17      12.194  -2.369 -14.384  1.00 64.72           O
ATOM   1547 OP2    U K  17      12.965  -3.550 -12.228  1.00 66.00           O
ATOM   1548 O5'    U K  17      12.967  -4.754 -14.413  1.00 65.67           O
ATOM   1549 C5'    U K  17      13.176  -4.882 -15.811  1.00 64.30           C
ATOM   1550 C4'    U K  17      12.974  -6.303 -16.257  1.00 64.81           C
ATOM   1551 O4'    U K  17      13.909  -7.164 -15.574  1.00 64.08           O
ATOM   1552 C3'    U K  17      11.618  -6.908 -15.950  1.00 65.47           C
ATOM   1553 O3'    U K  17      10.658  -6.560 -16.930  1.00 64.46           O
ATOM   1554 C2'    U K  17      11.908  -8.404 -15.927  1.00 61.29           C
ATOM   1555 O2'    U K  17      11.896  -8.945 -17.230  1.00 59.22           O
ATOM   1556 C1'    U K  17      13.345  -8.451 -15.389  1.00 61.61           C
ATOM   1557 N1     U K  17      13.417  -8.825 -13.962  1.00 60.38           N
ATOM   1558 C2     U K  17      13.551 -10.171 -13.667  1.00 58.08           C
ATOM   1559 O2     U K  17      13.610 -11.037 -14.526  1.00 56.34           O
ATOM   1560 N3     U K  17      13.625 -10.476 -12.325  1.00 56.47           N
ATOM   1561 C4     U K  17      13.572  -9.575 -11.280  1.00 55.63           C
ATOM   1562 O4     U K  17      13.646 -10.006 -10.126  1.00 54.88           O
ATOM   1563 C5     U K  17      13.429  -8.201 -11.668  1.00 56.58           C
ATOM   1564 C6     U K  17      13.362  -7.882 -12.964  1.00 58.54           C
ATOM   1565  P     A K  18       9.660  -5.323 -16.723  1.00 67.94           P
ATOM   1566 OP1    A K  18       8.821  -5.250 -17.946  1.00 65.75           O
ATOM   1567 OP2    A K  18      10.422  -4.135 -16.293  1.00 67.76           O
ATOM   1568 O5'    A K  18       8.750  -5.788 -15.512  1.00 67.30           O
ATOM   1569 C5'    A K  18       7.427  -5.325 -15.372  1.00 65.92           C
ATOM   1570 C4'    A K  18       7.156  -4.792 -13.991  1.00 67.23           C
ATOM   1571 O4'    A K  18       7.028  -5.902 -13.065  1.00 66.78           O
ATOM   1572 C3'    A K  18       8.219  -3.876 -13.424  1.00 67.64           C
ATOM   1573 O3'    A K  18       7.618  -2.818 -12.696  1.00 66.44           O
ATOM   1574 C2'    A K  18       8.998  -4.795 -12.476  1.00 65.76           C
ATOM   1575 O2'    A K  18       9.618  -4.124 -11.404  1.00 62.98           O
ATOM   1576 C1'    A K  18       7.901  -5.723 -11.973  1.00 65.71           C
ATOM   1577 N9     A K  18       8.370  -7.046 -11.554  1.00 65.07           N
ATOM   1578 C8     A K  18       8.972  -8.007 -12.319  1.00 63.53           C
ATOM   1579 N7     A K  18       9.270  -9.102 -11.659  1.00 63.11           N
ATOM   1580 C5     A K  18       8.825  -8.850 -10.364  1.00 63.91           C
ATOM   1581 C6     A K  18       8.849  -9.612  -9.185  1.00 62.74           C
ATOM   1582 N6     A K  18       9.366 -10.848  -9.114  1.00 61.86           N
ATOM   1583 N1     A K  18       8.325  -9.061  -8.071  1.00 61.81           N
ATOM   1584 C2     A K  18       7.809  -7.831  -8.143  1.00 61.92           C
ATOM   1585 N3     A K  18       7.733  -7.015  -9.194  1.00 62.19           N
ATOM   1586 C4     A K  18       8.257  -7.594 -10.284  1.00 65.08           C
ATOM   1587  P     G K  19       7.533  -1.336 -13.361  1.00 66.83           P
ATOM   1588 OP1    G K  19       7.129  -1.459 -14.790  1.00 63.12           O
ATOM   1589 OP2    G K  19       8.807  -0.657 -13.003  1.00 64.22           O
ATOM   1590 O5'    G K  19       6.365  -0.577 -12.619  1.00 67.95           O
ATOM   1591 C5'    G K  19       6.162  -0.634 -11.229  1.00 70.57           C
ATOM   1592 C4'    G K  19       5.988   0.750 -10.674  1.00 71.83           C
ATOM   1593 O4'    G K  19       5.096   0.683  -9.518  1.00 72.16           O
ATOM   1594 C3'    G K  19       7.276   1.366 -10.164  1.00 72.75           C
ATOM   1595 O3'    G K  19       7.212   2.794 -10.286  1.00 72.32           O
ATOM   1596 C2'    G K  19       7.244   0.979  -8.682  1.00 72.14           C
ATOM   1597 O2'    G K  19       8.028   1.786  -7.847  1.00 71.92           O
ATOM   1598 C1'    G K  19       5.753   1.169  -8.387  1.00 73.09           C
ATOM   1599 N9     G K  19       5.344   0.442  -7.176  1.00 73.64           N
ATOM   1600 C8     G K  19       5.589  -0.864  -6.862  1.00 73.04           C
ATOM   1601 N7     G K  19       5.134  -1.199  -5.686  1.00 73.19           N
ATOM   1602 C5     G K  19       4.551  -0.040  -5.196  1.00 73.74           C
ATOM   1603 C6     G K  19       3.900   0.207  -3.952  1.00 73.51           C
ATOM   1604 O6     G K  19       3.713  -0.569  -3.013  1.00 73.01           O
ATOM   1605 N1     G K  19       3.450   1.533  -3.866  1.00 73.24           N
ATOM   1606 C2     G K  19       3.616   2.478  -4.842  1.00 73.05           C
ATOM   1607 N2     G K  19       3.121   3.696  -4.584  1.00 73.02           N
ATOM   1608 N3     G K  19       4.226   2.263  -6.003  1.00 73.75           N
ATOM   1609 C4     G K  19       4.658   0.983  -6.098  1.00 73.96           C
ATOM   1610  P     G K  20       8.562   3.713 -10.358  1.00 68.91           P
ATOM   1611 OP1    G K  20       8.646   4.264 -11.740  1.00 67.03           O
ATOM   1612 OP2    G K  20       9.698   2.942  -9.801  1.00 67.68           O
ATOM   1613 O5'    G K  20       8.262   4.916  -9.347  1.00 69.31           O
ATOM   1614 C5'    G K  20       7.410   5.973  -9.713  1.00 70.55           C
ATOM   1615 C4'    G K  20       6.896   6.742  -8.527  1.00 71.77           C
ATOM   1616 O4'    G K  20       5.990   5.921  -7.749  1.00 71.77           O
ATOM   1617 C3'    G K  20       7.929   7.189  -7.510  1.00 72.18           C
ATOM   1618 O3'    G K  20       8.617   8.356  -7.926  1.00 71.34           O
ATOM   1619 C2'    G K  20       7.074   7.414  -6.273  1.00 71.33           C
ATOM   1620 O2'    G K  20       6.403   8.655  -6.353  1.00 70.88           O
ATOM   1621 C1'    G K  20       6.042   6.297  -6.387  1.00 72.23           C
ATOM   1622 N9     G K  20       6.353   5.110  -5.574  1.00 72.76           N
ATOM   1623 C8     G K  20       6.948   3.946  -5.990  1.00 72.09           C
ATOM   1624 N7     G K  20       7.052   3.058  -5.039  1.00 72.10           N
ATOM   1625 C5     G K  20       6.505   3.671  -3.931  1.00 72.81           C
ATOM   1626 C6     G K  20       6.335   3.194  -2.594  1.00 72.70           C
ATOM   1627 O6     G K  20       6.654   2.093  -2.127  1.00 72.21           O
ATOM   1628 N1     G K  20       5.735   4.148  -1.783  1.00 72.24           N
ATOM   1629 C2     G K  20       5.336   5.390  -2.185  1.00 71.92           C
ATOM   1630 N2     G K  20       4.778   6.167  -1.242  1.00 71.53           N
ATOM   1631 N3     G K  20       5.478   5.853  -3.420  1.00 72.23           N
ATOM   1632 C4     G K  20       6.062   4.939  -4.230  1.00 72.73           C
ATOM   1633  P     G K  21      10.076   8.692  -7.380  1.00 68.51           P
ATOM   1634 OP1    G K  21      10.550   9.865  -8.149  1.00 67.45           O
ATOM   1635 OP2    G K  21      10.869   7.452  -7.351  1.00 68.60           O
ATOM   1636 O5'    G K  21       9.843   9.146  -5.869  1.00 67.88           O
ATOM   1637 C5'    G K  21       9.239  10.381  -5.573  1.00 68.05           C
ATOM   1638 C4'    G K  21       8.927  10.508  -4.108  1.00 69.21           C
ATOM   1639 O4'    G K  21       8.024   9.456  -3.692  1.00 68.71           O
ATOM   1640 C3'    G K  21      10.100  10.362  -3.158  1.00 68.95           C
ATOM   1641 O3'    G K  21      10.888  11.538  -3.069  1.00 67.77           O
ATOM   1642 C2'    G K  21       9.408  10.005  -1.846  1.00 67.60           C
ATOM   1643 O2'    G K  21       8.874  11.169  -1.235  1.00 66.80           O
ATOM   1644 C1'    G K  21       8.251   9.127  -2.341  1.00 69.28           C
ATOM   1645 N9     G K  21       8.564   7.693  -2.235  1.00 69.40           N
ATOM   1646 C8     G K  21       9.105   6.869  -3.187  1.00 69.33           C
ATOM   1647 N7     G K  21       9.269   5.651  -2.773  1.00 69.14           N
ATOM   1648 C5     G K  21       8.800   5.661  -1.460  1.00 69.90           C
ATOM   1649 C6     G K  21       8.719   4.626  -0.493  1.00 69.83           C
ATOM   1650 O6     G K  21       9.060   3.440  -0.601  1.00 69.34           O
ATOM   1651 N1     G K  21       8.186   5.081   0.702  1.00 69.23           N
ATOM   1652 C2     G K  21       7.771   6.370   0.946  1.00 68.77           C
ATOM   1653 N2     G K  21       7.282   6.617   2.166  1.00 67.88           N
ATOM   1654 N3     G K  21       7.843   7.349   0.057  1.00 68.86           N
ATOM   1655 C4     G K  21       8.364   6.914  -1.115  1.00 70.06           C
ENDMDL                                                                          
END                                                                             
