# Supplementary material for: G-Quadruplexes Abet Neuronal Burnout in ALS and FTD
Source: Antioxidants (Basel). 2025 Dec 19;15(1):5. doi: 10.3390/antiox15010005 (PMC12837804; doi:10.3390/antiox15010005)
Supplement: Supplementary file 1 [file antioxidants-15-00005-s001.zip › Figure_S1B-TDP-43-101-280-x8-2xrtelomerex.pdb]

TITLE fold_tdp_43_101_280_x8_2xrtelomerex1_kx6_model_1.cif                      
MODEL 1                                                                         
ATOM      1  N   GLN A   1     -11.485  27.492  13.995  1.00 71.21           N
ATOM      2 CA   GLN A   1     -11.035  26.431  13.079  1.00 79.48           C
ATOM      3  C   GLN A   1     -12.009  26.275  11.909  1.00 82.05           C
ATOM      4  O   GLN A   1     -13.214  26.212  12.111  1.00 75.83           O
ATOM      5 CB   GLN A   1     -10.923  25.092  13.806  1.00 70.22           C
ATOM      6 CG   GLN A   1     -10.014  25.112  15.032  1.00 60.71           C
ATOM      7 CD   GLN A   1     -10.752  25.510  16.292  1.00 55.79           C
ATOM      8 OE1  GLN A   1     -11.744  26.234  16.256  1.00 53.98           O
ATOM      9 NE2  GLN A   1     -10.265  25.044  17.432  1.00 49.98           N
ATOM     10  N   LYS A   2     -11.475  26.226  10.722  1.00 84.76           N
ATOM     11 CA   LYS A   2     -12.306  26.057   9.532  1.00 88.89           C
ATOM     12  C   LYS A   2     -12.340  24.592   9.115  1.00 91.48           C
ATOM     13  O   LYS A   2     -11.327  23.895   9.180  1.00 88.52           O
ATOM     14 CB   LYS A   2     -11.746  26.899   8.380  1.00 82.00           C
ATOM     15 CG   LYS A   2     -11.774  28.393   8.637  1.00 69.58           C
ATOM     16 CD   LYS A   2     -11.217  29.165   7.456  1.00 65.39           C
ATOM     17 CE   LYS A   2     -11.243  30.655   7.703  1.00 54.82           C
ATOM     18 NZ   LYS A   2     -10.692  31.424   6.546  1.00 49.00           N
ATOM     19  N   THR A   3     -13.503  24.130   8.698  1.00 92.42           N
ATOM     20 CA   THR A   3     -13.638  22.747   8.253  1.00 94.03           C
ATOM     21  C   THR A   3     -13.150  22.627   6.808  1.00 93.42           C
ATOM     22  O   THR A   3     -13.011  23.626   6.103  1.00 90.62           O
ATOM     23 CB   THR A   3     -15.097  22.273   8.319  1.00 93.17           C
ATOM     24 OG1  THR A   3     -15.929  23.142   7.539  1.00 86.59           O
ATOM     25 CG2  THR A   3     -15.582  22.264   9.761  1.00 87.92           C
ATOM     26  N   SER A   4     -12.902  21.406   6.386  1.00 94.12           N
ATOM     27 CA   SER A   4     -12.452  21.138   5.027  1.00 93.33           C
ATOM     28  C   SER A   4     -13.006  19.802   4.583  1.00 94.35           C
ATOM     29  O   SER A   4     -13.530  19.035   5.400  1.00 92.73           O
ATOM     30 CB   SER A   4     -10.921  21.121   4.963  1.00 89.72           C
ATOM     31 OG   SER A   4     -10.388  20.117   5.796  1.00 83.65           O
ATOM     32  N   ASP A   5     -12.909  19.528   3.291  1.00 93.40           N
ATOM     33 CA   ASP A   5     -13.413  18.266   2.769  1.00 93.32           C
ATOM     34  C   ASP A   5     -12.572  17.097   3.271  1.00 93.83           C
ATOM     35  O   ASP A   5     -11.345  17.198   3.371  1.00 92.28           O
ATOM     36 CB   ASP A   5     -13.379  18.257   1.237  1.00 91.36           C
ATOM     37 CG   ASP A   5     -14.307  19.287   0.628  1.00 87.79           C
ATOM     38 OD1  ASP A   5     -15.217  19.780   1.325  1.00 83.51           O
ATOM     39 OD2  ASP A   5     -14.125  19.598  -0.567  1.00 83.22           O
ATOM     40  N   LEU A   6     -13.237  15.990   3.577  1.00 94.67           N
ATOM     41 CA   LEU A   6     -12.555  14.775   4.000  1.00 95.48           C
ATOM     42  C   LEU A   6     -12.815  13.733   2.922  1.00 95.84           C
ATOM     43  O   LEU A   6     -13.924  13.643   2.400  1.00 95.06           O
ATOM     44 CB   LEU A   6     -13.110  14.253   5.331  1.00 95.71           C
ATOM     45 CG   LEU A   6     -12.987  15.164   6.559  1.00 95.42           C
ATOM     46 CD1  LEU A   6     -13.593  14.452   7.763  1.00 93.97           C
ATOM     47 CD2  LEU A   6     -11.533  15.515   6.808  1.00 93.71           C
ATOM     48  N   ILE A   7     -11.795  12.964   2.594  1.00 92.59           N
ATOM     49 CA   ILE A   7     -11.975  11.906   1.611  1.00 92.26           C
ATOM     50  C   ILE A   7     -12.424  10.656   2.362  1.00 92.81           C
ATOM     51  O   ILE A   7     -11.941  10.360   3.453  1.00 92.22           O
ATOM     52 CB   ILE A   7     -10.675  11.642   0.816  1.00 90.46           C
ATOM     53 CG1  ILE A   7     -10.951  10.630  -0.303  1.00 86.17           C
ATOM     54 CG2  ILE A   7      -9.553  11.168   1.728  1.00 84.88           C
ATOM     55 CD1  ILE A   7      -9.798  10.479  -1.287  1.00 79.95           C
ATOM     56  N   VAL A   8     -13.382   9.934   1.784  1.00 94.01           N
ATOM     57 CA   VAL A   8     -13.912   8.723   2.388  1.00 94.65           C
ATOM     58  C   VAL A   8     -13.510   7.540   1.508  1.00 94.11           C
ATOM     59  O   VAL A   8     -13.959   7.431   0.369  1.00 92.79           O
ATOM     60 CB   VAL A   8     -15.457   8.780   2.488  1.00 95.12           C
ATOM     61 CG1  VAL A   8     -15.970   7.586   3.276  1.00 94.06           C
ATOM     62 CG2  VAL A   8     -15.887  10.086   3.151  1.00 93.85           C
ATOM     63  N   LEU A   9     -12.656   6.667   2.048  1.00 93.10           N
ATOM     64 CA   LEU A   9     -12.147   5.527   1.294  1.00 92.09           C
ATOM     65  C   LEU A   9     -12.800   4.202   1.671  1.00 92.40           C
ATOM     66  O   LEU A   9     -13.191   3.988   2.817  1.00 91.34           O
ATOM     67 CB   LEU A   9     -10.637   5.367   1.507  1.00 90.19           C
ATOM     68 CG   LEU A   9      -9.621   6.413   0.993  1.00 87.66           C
ATOM     69 CD1  LEU A   9      -9.916   6.756  -0.457  1.00 84.64           C
ATOM     70 CD2  LEU A   9      -9.665   7.654   1.866  1.00 84.40           C
ATOM     71  N   GLY A  10     -12.872   3.308   0.695  1.00 90.30           N
ATOM     72 CA   GLY A  10     -13.394   1.975   0.929  1.00 90.35           C
ATOM     73  C   GLY A  10     -14.907   1.804   0.909  1.00 91.38           C
ATOM     74  O   GLY A  10     -15.420   0.851   1.491  1.00 89.68           O
ATOM     75  N   LEU A  11     -15.606   2.701   0.255  1.00 92.74           N
ATOM     76 CA   LEU A  11     -17.058   2.621   0.207  1.00 93.27           C
ATOM     77  C   LEU A  11     -17.565   1.431  -0.598  1.00 92.74           C
ATOM     78  O   LEU A  11     -16.999   1.098  -1.644  1.00 91.39           O
ATOM     79 CB   LEU A  11     -17.645   3.895  -0.401  1.00 93.98           C
ATOM     80 CG   LEU A  11     -17.487   5.197   0.379  1.00 93.82           C
ATOM     81 CD1  LEU A  11     -18.002   6.353  -0.473  1.00 93.01           C
ATOM     82 CD2  LEU A  11     -18.246   5.116   1.691  1.00 92.85           C
ATOM     83  N   PRO A  12     -18.641   0.786  -0.121  1.00 92.71           N
ATOM     84 CA   PRO A  12     -19.241  -0.310  -0.883  1.00 92.47           C
ATOM     85  C   PRO A  12     -19.753   0.283  -2.195  1.00 92.68           C
ATOM     86  O   PRO A  12     -20.155   1.445  -2.228  1.00 91.64           O
ATOM     87 CB   PRO A  12     -20.402  -0.758   0.010  1.00 91.40           C
ATOM     88 CG   PRO A  12     -19.927  -0.430   1.394  1.00 89.56           C
ATOM     89 CD   PRO A  12     -19.256   0.922   1.212  1.00 91.79           C
ATOM     90  N   TRP A  13     -19.734  -0.505  -3.258  1.00 89.48           N
ATOM     91 CA   TRP A  13     -20.165  -0.007  -4.555  1.00 88.80           C
ATOM     92  C   TRP A  13     -21.619   0.452  -4.570  1.00 89.95           C
ATOM     93  O   TRP A  13     -21.989   1.338  -5.332  1.00 88.10           O
ATOM     94 CB   TRP A  13     -19.961  -1.085  -5.622  1.00 85.89           C
ATOM     95 CG   TRP A  13     -18.537  -1.542  -5.741  1.00 83.38           C
ATOM     96 CD1  TRP A  13     -18.060  -2.808  -5.596  1.00 77.64           C
ATOM     97 CD2  TRP A  13     -17.396  -0.710  -6.016  1.00 79.43           C
ATOM     98 NE1  TRP A  13     -16.698  -2.827  -5.770  1.00 73.78           N
ATOM     99 CE2  TRP A  13     -16.259  -1.554  -6.023  1.00 76.04           C
ATOM    100 CE3  TRP A  13     -17.224   0.662  -6.258  1.00 69.59           C
ATOM    101 CZ2  TRP A  13     -14.970  -1.075  -6.254  1.00 68.74           C
ATOM    102 CZ3  TRP A  13     -15.937   1.132  -6.493  1.00 69.00           C
ATOM    103 CH2  TRP A  13     -14.828   0.276  -6.494  1.00 69.55           C
ATOM    104  N   LYS A  14     -22.441  -0.162  -3.729  1.00 91.75           N
ATOM    105 CA   LYS A  14     -23.857   0.164  -3.668  1.00 91.56           C
ATOM    106  C   LYS A  14     -24.192   1.439  -2.889  1.00 92.69           C
ATOM    107  O   LYS A  14     -25.296   1.969  -3.018  1.00 91.26           O
ATOM    108 CB   LYS A  14     -24.627  -0.995  -3.045  1.00 89.13           C
ATOM    109 CG   LYS A  14     -24.257  -1.251  -1.581  1.00 78.15           C
ATOM    110 CD   LYS A  14     -25.128  -2.324  -0.948  1.00 72.23           C
ATOM    111 CE   LYS A  14     -24.777  -2.516   0.508  1.00 60.42           C
ATOM    112 NZ   LYS A  14     -25.652  -3.519   1.178  1.00 52.05           N
ATOM    113  N   THR A  15     -23.256   1.901  -2.070  1.00 93.52           N
ATOM    114 CA   THR A  15     -23.501   3.081  -1.239  1.00 94.05           C
ATOM    115  C   THR A  15     -23.738   4.350  -2.058  1.00 94.05           C
ATOM    116  O   THR A  15     -22.934   4.716  -2.907  1.00 92.74           O
ATOM    117 CB   THR A  15     -22.323   3.324  -0.276  1.00 94.15           C
ATOM    118 OG1  THR A  15     -22.137   2.165   0.536  1.00 90.79           O
ATOM    119 CG2  THR A  15     -22.614   4.515   0.618  1.00 90.06           C
ATOM    120  N   THR A  16     -24.856   5.014  -1.776  1.00 94.94           N
ATOM    121 CA   THR A  16     -25.224   6.230  -2.479  1.00 94.86           C
ATOM    122  C   THR A  16     -24.902   7.457  -1.633  1.00 95.37           C
ATOM    123  O   THR A  16     -24.565   7.346  -0.452  1.00 95.20           O
ATOM    124 CB   THR A  16     -26.730   6.262  -2.801  1.00 94.01           C
ATOM    125 OG1  THR A  16     -27.473   6.362  -1.589  1.00 89.64           O
ATOM    126 CG2  THR A  16     -27.142   4.988  -3.541  1.00 87.66           C
ATOM    127  N   GLU A  17     -25.039   8.641  -2.229  1.00 95.26           N
ATOM    128 CA   GLU A  17     -24.773   9.881  -1.514  1.00 95.53           C
ATOM    129  C   GLU A  17     -25.780  10.070  -0.377  1.00 96.05           C
ATOM    130  O   GLU A  17     -25.439  10.585   0.682  1.00 95.45           O
ATOM    131 CB   GLU A  17     -24.813  11.076  -2.469  1.00 94.14           C
ATOM    132 CG   GLU A  17     -23.702  11.019  -3.518  1.00 87.77           C
ATOM    133 CD   GLU A  17     -23.687  12.228  -4.432  1.00 89.98           C
ATOM    134 OE1  GLU A  17     -24.719  12.917  -4.532  1.00 85.48           O
ATOM    135 OE2  GLU A  17     -22.642  12.482  -5.056  1.00 86.16           O
ATOM    136  N   GLN A  18     -27.001   9.633  -0.597  1.00 96.82           N
ATOM    137 CA   GLN A  18     -28.013   9.744   0.438  1.00 96.83           C
ATOM    138  C   GLN A  18     -27.665   8.840   1.616  1.00 97.14           C
ATOM    139  O   GLN A  18     -27.843   9.212   2.774  1.00 96.65           O
ATOM    140 CB   GLN A  18     -29.397   9.376  -0.111  1.00 96.32           C
ATOM    141 CG   GLN A  18     -30.094  10.513  -0.826  1.00 87.75           C
ATOM    142 CD   GLN A  18     -30.271  11.730   0.071  1.00 81.59           C
ATOM    143 OE1  GLN A  18     -30.665  11.611   1.237  1.00 74.20           O
ATOM    144 NE2  GLN A  18     -29.978  12.903  -0.466  1.00 69.29           N
ATOM    145  N   ASP A  19     -27.155   7.658   1.317  1.00 96.45           N
ATOM    146 CA   ASP A  19     -26.753   6.722   2.366  1.00 96.15           C
ATOM    147  C   ASP A  19     -25.637   7.344   3.207  1.00 96.83           C
ATOM    148  O   ASP A  19     -25.648   7.257   4.434  1.00 96.51           O
ATOM    149 CB   ASP A  19     -26.247   5.400   1.768  1.00 95.37           C
ATOM    150 CG   ASP A  19     -27.346   4.617   1.073  1.00 93.70           C
ATOM    151 OD1  ASP A  19     -28.507   4.680   1.512  1.00 90.09           O
ATOM    152 OD2  ASP A  19     -27.033   3.919   0.083  1.00 89.77           O
ATOM    153  N   LEU A  20     -24.680   7.975   2.545  1.00 96.72           N
ATOM    154 CA   LEU A  20     -23.572   8.607   3.241  1.00 96.84           C
ATOM    155  C   LEU A  20     -24.030   9.785   4.090  1.00 97.40           C
ATOM    156  O   LEU A  20     -23.561   9.971   5.208  1.00 96.85           O
ATOM    157 CB   LEU A  20     -22.503   9.088   2.247  1.00 95.78           C
ATOM    158 CG   LEU A  20     -21.471   8.073   1.759  1.00 91.53           C
ATOM    159 CD1  LEU A  20     -20.387   8.813   0.985  1.00 87.34           C
ATOM    160 CD2  LEU A  20     -20.862   7.341   2.949  1.00 86.96           C
ATOM    161  N   LYS A  21     -24.933  10.592   3.543  1.00 97.20           N
ATOM    162 CA   LYS A  21     -25.435  11.752   4.272  1.00 97.57           C
ATOM    163  C   LYS A  21     -26.148  11.315   5.540  1.00 97.76           C
ATOM    164  O   LYS A  21     -25.957  11.912   6.602  1.00 97.48           O
ATOM    165 CB   LYS A  21     -26.382  12.565   3.392  1.00 97.26           C
ATOM    166 CG   LYS A  21     -26.863  13.845   4.053  1.00 94.96           C
ATOM    167 CD   LYS A  21     -27.745  14.655   3.121  1.00 91.14           C
ATOM    168 CE   LYS A  21     -28.193  15.947   3.785  1.00 84.08           C
ATOM    169 NZ   LYS A  21     -29.051  16.766   2.892  1.00 75.01           N
ATOM    170  N   GLU A  22     -26.946  10.273   5.431  1.00 97.73           N
ATOM    171 CA   GLU A  22     -27.669   9.761   6.584  1.00 97.59           C
ATOM    172  C   GLU A  22     -26.715   9.199   7.637  1.00 97.72           C
ATOM    173  O   GLU A  22     -26.907   9.407   8.832  1.00 97.28           O
ATOM    174 CB   GLU A  22     -28.663   8.672   6.141  1.00 96.86           C
ATOM    175 CG   GLU A  22     -29.830   9.221   5.340  1.00 88.88           C
ATOM    176 CD   GLU A  22     -30.747   8.124   4.802  1.00 82.42           C
ATOM    177 OE1  GLU A  22     -30.579   6.962   5.222  1.00 76.97           O
ATOM    178 OE2  GLU A  22     -31.619   8.429   3.973  1.00 77.32           O
ATOM    179  N   TYR A  23     -25.681   8.499   7.181  1.00 98.10           N
ATOM    180 CA   TYR A  23     -24.704   7.933   8.108  1.00 98.29           C
ATOM    181  C   TYR A  23     -23.924   9.010   8.845  1.00 98.48           C
ATOM    182  O   TYR A  23     -23.850   9.013  10.073  1.00 98.12           O
ATOM    183 CB   TYR A  23     -23.722   7.023   7.364  1.00 98.05           C
ATOM    184 CG   TYR A  23     -22.623   6.510   8.269  1.00 97.99           C
ATOM    185 CD1  TYR A  23     -22.851   5.465   9.161  1.00 97.39           C
ATOM    186 CD2  TYR A  23     -21.370   7.120   8.277  1.00 97.45           C
ATOM    187 CE1  TYR A  23     -21.860   5.032  10.033  1.00 97.25           C
ATOM    188 CE2  TYR A  23     -20.370   6.696   9.152  1.00 97.20           C
ATOM    189 CZ   TYR A  23     -20.627   5.656  10.029  1.00 97.35           C
ATOM    190 OH   TYR A  23     -19.647   5.240  10.902  1.00 96.52           O
ATOM    191  N   PHE A  24     -23.343   9.949   8.110  1.00 98.36           N
ATOM    192 CA   PHE A  24     -22.538  10.988   8.726  1.00 98.30           C
ATOM    193  C   PHE A  24     -23.329  12.019   9.520  1.00 98.35           C
ATOM    194  O   PHE A  24     -22.765  12.723  10.360  1.00 97.96           O
ATOM    195 CB   PHE A  24     -21.671  11.684   7.661  1.00 98.10           C
ATOM    196 CG   PHE A  24     -20.507  10.840   7.211  1.00 97.89           C
ATOM    197 CD1  PHE A  24     -19.540  10.433   8.123  1.00 97.08           C
ATOM    198 CD2  PHE A  24     -20.374  10.453   5.882  1.00 96.94           C
ATOM    199 CE1  PHE A  24     -18.468   9.643   7.722  1.00 96.49           C
ATOM    200 CE2  PHE A  24     -19.307   9.671   5.474  1.00 96.38           C
ATOM    201 CZ   PHE A  24     -18.342   9.260   6.394  1.00 96.66           C
ATOM    202  N   SER A  25     -24.617  12.098   9.276  1.00 98.30           N
ATOM    203 CA   SER A  25     -25.461  13.029  10.023  1.00 98.21           C
ATOM    204  C   SER A  25     -25.601  12.608  11.482  1.00 98.29           C
ATOM    205  O   SER A  25     -26.050  13.391  12.317  1.00 97.37           O
ATOM    206 CB   SER A  25     -26.847  13.138   9.381  1.00 97.75           C
ATOM    207 OG   SER A  25     -26.778  13.830   8.147  1.00 88.69           O
ATOM    208  N   THR A  26     -25.208  11.369  11.784  1.00 98.15           N
ATOM    209 CA   THR A  26     -25.276  10.884  13.155  1.00 97.90           C
ATOM    210  C   THR A  26     -24.144  11.484  13.995  1.00 98.05           C
ATOM    211  O   THR A  26     -24.170  11.419  15.222  1.00 96.89           O
ATOM    212 CB   THR A  26     -25.178   9.342  13.235  1.00 97.06           C
ATOM    213 OG1  THR A  26     -23.903   8.914  12.746  1.00 91.74           O
ATOM    214 CG2  THR A  26     -26.286   8.691  12.412  1.00 89.81           C
ATOM    215  N   PHE A  27     -23.164  12.077  13.314  1.00 98.30           N
ATOM    216 CA   PHE A  27     -22.031  12.689  14.002  1.00 98.26           C
ATOM    217  C   PHE A  27     -22.213  14.195  14.152  1.00 98.24           C
ATOM    218  O   PHE A  27     -21.770  14.790  15.134  1.00 97.01           O
ATOM    219 CB   PHE A  27     -20.727  12.412  13.255  1.00 98.09           C
ATOM    220 CG   PHE A  27     -20.319  10.962  13.249  1.00 97.97           C
ATOM    221 CD1  PHE A  27     -20.816  10.099  12.283  1.00 96.41           C
ATOM    222 CD2  PHE A  27     -19.464  10.469  14.220  1.00 96.40           C
ATOM    223 CE1  PHE A  27     -20.463   8.755  12.294  1.00 95.63           C
ATOM    224 CE2  PHE A  27     -19.107   9.128  14.235  1.00 95.80           C
ATOM    225 CZ   PHE A  27     -19.607   8.269  13.267  1.00 96.24           C
ATOM    226  N   GLY A  28     -22.836  14.806  13.174  1.00 98.02           N
ATOM    227 CA   GLY A  28     -23.040  16.238  13.195  1.00 97.98           C
ATOM    228  C   GLY A  28     -23.642  16.715  11.890  1.00 98.25           C
ATOM    229  O   GLY A  28     -23.902  15.921  10.993  1.00 97.46           O
ATOM    230  N   GLU A  29     -23.848  18.016  11.774  1.00 97.87           N
ATOM    231 CA   GLU A  29     -24.427  18.594  10.571  1.00 97.88           C
ATOM    232  C   GLU A  29     -23.508  18.430   9.365  1.00 97.70           C
ATOM    233  O   GLU A  29     -22.332  18.792   9.416  1.00 96.80           O
ATOM    234 CB   GLU A  29     -24.738  20.075  10.792  1.00 97.23           C
ATOM    235 CG   GLU A  29     -25.498  20.718   9.640  1.00 91.87           C
ATOM    236 CD   GLU A  29     -25.818  22.183   9.900  1.00 87.99           C
ATOM    237 OE1  GLU A  29     -25.498  22.676  10.995  1.00 82.25           O
ATOM    238 OE2  GLU A  29     -26.385  22.824   8.995  1.00 82.29           O
ATOM    239  N   VAL A  30     -24.053  17.887   8.296  1.00 98.01           N
ATOM    240 CA   VAL A  30     -23.304  17.669   7.066  1.00 97.92           C
ATOM    241  C   VAL A  30     -23.564  18.805   6.080  1.00 97.83           C
ATOM    242  O   VAL A  30     -24.707  19.072   5.713  1.00 96.49           O
ATOM    243 CB   VAL A  30     -23.697  16.331   6.408  1.00 97.28           C
ATOM    244 CG1  VAL A  30     -22.998  16.168   5.069  1.00 94.03           C
ATOM    245 CG2  VAL A  30     -23.357  15.178   7.336  1.00 93.34           C
ATOM    246  N   LEU A  31     -22.493  19.468   5.665  1.00 96.92           N
ATOM    247 CA   LEU A  31     -22.612  20.570   4.722  1.00 96.43           C
ATOM    248  C   LEU A  31     -22.705  20.045   3.298  1.00 96.50           C
ATOM    249  O   LEU A  31     -23.511  20.528   2.495  1.00 94.31           O
ATOM    250 CB   LEU A  31     -21.407  21.505   4.850  1.00 94.77           C
ATOM    251 CG   LEU A  31     -21.439  22.774   4.002  1.00 89.03           C
ATOM    252 CD1  LEU A  31     -22.652  23.614   4.373  1.00 83.82           C
ATOM    253 CD2  LEU A  31     -20.158  23.566   4.230  1.00 82.82           C
ATOM    254  N   MET A  32     -21.895  19.061   2.978  1.00 95.89           N
ATOM    255 CA   MET A  32     -21.920  18.439   1.665  1.00 95.15           C
ATOM    256  C   MET A  32     -21.387  17.020   1.722  1.00 95.77           C
ATOM    257  O   MET A  32     -20.628  16.669   2.629  1.00 94.66           O
ATOM    258 CB   MET A  32     -21.079  19.250   0.664  1.00 91.70           C
ATOM    259 CG   MET A  32     -19.576  19.231   0.934  1.00 83.52           C
ATOM    260 SD   MET A  32     -18.715  17.769   0.278  1.00 80.83           S
ATOM    261 CE   MET A  32     -18.084  18.432  -1.270  1.00 71.28           C
ATOM    262  N   VAL A  33     -21.796  16.203   0.783  1.00 96.06           N
ATOM    263 CA   VAL A  33     -21.320  14.831   0.677  1.00 95.91           C
ATOM    264  C   VAL A  33     -21.469  14.409  -0.778  1.00 95.96           C
ATOM    265  O   VAL A  33     -22.447  14.760  -1.443  1.00 93.86           O
ATOM    266 CB   VAL A  33     -22.119  13.867   1.586  1.00 94.11           C
ATOM    267 CG1  VAL A  33     -23.566  13.751   1.130  1.00 85.44           C
ATOM    268 CG2  VAL A  33     -21.453  12.501   1.607  1.00 84.70           C
ATOM    269  N   GLN A  34     -20.489  13.685  -1.277  1.00 94.51           N
ATOM    270 CA   GLN A  34     -20.567  13.209  -2.647  1.00 93.88           C
ATOM    271  C   GLN A  34     -19.822  11.898  -2.821  1.00 94.36           C
ATOM    272  O   GLN A  34     -18.849  11.626  -2.114  1.00 93.32           O
ATOM    273 CB   GLN A  34     -20.004  14.252  -3.630  1.00 90.41           C
ATOM    274 CG   GLN A  34     -18.540  14.605  -3.422  1.00 81.65           C
ATOM    275 CD   GLN A  34     -18.077  15.649  -4.427  1.00 80.74           C
ATOM    276 OE1  GLN A  34     -18.065  15.403  -5.631  1.00 74.32           O
ATOM    277 NE2  GLN A  34     -17.707  16.824  -3.947  1.00 69.82           N
ATOM    278  N   VAL A  35     -20.301  11.091  -3.732  1.00 93.71           N
ATOM    279 CA   VAL A  35     -19.677   9.823  -4.066  1.00 93.69           C
ATOM    280  C   VAL A  35     -19.162   9.987  -5.488  1.00 93.18           C
ATOM    281  O   VAL A  35     -19.918  10.344  -6.388  1.00 91.51           O
ATOM    282 CB   VAL A  35     -20.690   8.657  -4.022  1.00 93.31           C
ATOM    283 CG1  VAL A  35     -20.044   7.382  -4.539  1.00 90.75           C
ATOM    284 CG2  VAL A  35     -21.186   8.458  -2.598  1.00 90.50           C
ATOM    285  N   LYS A  36     -17.876   9.735  -5.681  1.00 91.04           N
ATOM    286 CA   LYS A  36     -17.292   9.869  -7.002  1.00 89.95           C
ATOM    287  C   LYS A  36     -17.776   8.747  -7.908  1.00 89.96           C
ATOM    288  O   LYS A  36     -17.677   7.572  -7.557  1.00 88.55           O
ATOM    289 CB   LYS A  36     -15.762   9.857  -6.916  1.00 88.43           C
ATOM    290 CG   LYS A  36     -15.185  10.965  -6.039  1.00 82.80           C
ATOM    291 CD   LYS A  36     -15.648  12.348  -6.479  1.00 80.28           C
ATOM    292 CE   LYS A  36     -15.116  12.700  -7.854  1.00 75.68           C
ATOM    293 NZ   LYS A  36     -15.506  14.074  -8.266  1.00 70.34           N
ATOM    294  N   LYS A  37     -18.291   9.108  -9.062  1.00 88.90           N
ATOM    295 CA   LYS A  37     -18.836   8.147 -10.004  1.00 88.69           C
ATOM    296  C   LYS A  37     -18.335   8.398 -11.415  1.00 88.01           C
ATOM    297  O   LYS A  37     -17.864   9.489 -11.735  1.00 85.31           O
ATOM    298 CB   LYS A  37     -20.365   8.224 -10.030  1.00 87.23           C
ATOM    299 CG   LYS A  37     -21.042   8.059  -8.689  1.00 83.79           C
ATOM    300 CD   LYS A  37     -22.549   8.257  -8.820  1.00 81.76           C
ATOM    301 CE   LYS A  37     -23.248   8.165  -7.477  1.00 73.86           C
ATOM    302 NZ   LYS A  37     -24.722   8.379  -7.605  1.00 68.58           N
ATOM    303  N   ASP A  38     -18.457   7.371 -12.232  1.00 85.67           N
ATOM    304 CA   ASP A  38     -18.122   7.512 -13.635  1.00 84.21           C
ATOM    305  C   ASP A  38     -19.321   8.219 -14.254  1.00 84.14           C
ATOM    306  O   ASP A  38     -20.454   7.777 -14.091  1.00 81.10           O
ATOM    307 CB   ASP A  38     -17.931   6.149 -14.291  1.00 81.60           C
ATOM    308 CG   ASP A  38     -17.666   6.253 -15.774  1.00 77.17           C
ATOM    309 OD1  ASP A  38     -16.580   6.745 -16.144  1.00 71.86           O
ATOM    310 OD2  ASP A  38     -18.543   5.862 -16.569  1.00 69.66           O
ATOM    311  N   LEU A  39     -19.079   9.316 -14.945  1.00 82.92           N
ATOM    312 CA   LEU A  39     -20.155  10.107 -15.529  1.00 81.40           C
ATOM    313  C   LEU A  39     -20.967   9.361 -16.585  1.00 81.31           C
ATOM    314  O   LEU A  39     -22.156   9.640 -16.757  1.00 78.36           O
ATOM    315 CB   LEU A  39     -19.591  11.392 -16.133  1.00 79.01           C
ATOM    316 CG   LEU A  39     -18.918  12.340 -15.135  1.00 72.06           C
ATOM    317 CD1  LEU A  39     -18.356  13.540 -15.868  1.00 66.54           C
ATOM    318 CD2  LEU A  39     -19.927  12.779 -14.077  1.00 65.00           C
ATOM    319  N   LYS A  40     -20.332   8.431 -17.279  1.00 83.86           N
ATOM    320 CA   LYS A  40     -21.018   7.684 -18.330  1.00 82.77           C
ATOM    321  C   LYS A  40     -21.941   6.596 -17.796  1.00 82.59           C
ATOM    322  O   LYS A  40     -23.086   6.465 -18.235  1.00 79.77           O
ATOM    323 CB   LYS A  40     -19.996   7.051 -19.275  1.00 81.12           C
ATOM    324 CG   LYS A  40     -19.080   8.041 -19.953  1.00 74.06           C
ATOM    325 CD   LYS A  40     -18.060   7.324 -20.821  1.00 68.79           C
ATOM    326 CE   LYS A  40     -17.099   8.299 -21.476  1.00 60.26           C
ATOM    327 NZ   LYS A  40     -16.088   7.598 -22.301  1.00 54.18           N
ATOM    328  N   THR A  41     -21.436   5.818 -16.849  1.00 85.01           N
ATOM    329 CA   THR A  41     -22.195   4.692 -16.316  1.00 84.09           C
ATOM    330  C   THR A  41     -22.912   4.966 -14.997  1.00 84.37           C
ATOM    331  O   THR A  41     -23.911   4.316 -14.683  1.00 81.37           O
ATOM    332 CB   THR A  41     -21.281   3.475 -16.096  1.00 81.40           C
ATOM    333 OG1  THR A  41     -20.328   3.785 -15.066  1.00 76.54           O
ATOM    334 CG2  THR A  41     -20.538   3.130 -17.373  1.00 75.40           C
ATOM    335  N   GLY A  42     -22.385   5.907 -14.218  1.00 83.42           N
ATOM    336 CA   GLY A  42     -22.984   6.206 -12.937  1.00 83.87           C
ATOM    337  C   GLY A  42     -22.503   5.277 -11.839  1.00 85.60           C
ATOM    338  O   GLY A  42     -22.967   5.358 -10.701  1.00 83.50           O
ATOM    339  N   HIS A  43     -21.568   4.406 -12.175  1.00 86.52           N
ATOM    340 CA   HIS A  43     -21.023   3.461 -11.202  1.00 86.45           C
ATOM    341  C   HIS A  43     -20.139   4.168 -10.188  1.00 87.70           C
ATOM    342  O   HIS A  43     -19.328   5.026 -10.541  1.00 85.81           O
ATOM    343 CB   HIS A  43     -20.200   2.378 -11.903  1.00 83.32           C
ATOM    344 CG   HIS A  43     -21.014   1.451 -12.752  1.00 78.44           C
ATOM    345 ND1  HIS A  43     -22.088   0.745 -12.269  1.00 69.99           N
ATOM    346 CD2  HIS A  43     -20.891   1.113 -14.052  1.00 69.70           C
ATOM    347 CE1  HIS A  43     -22.596   0.009 -13.231  1.00 68.52           C
ATOM    348 NE2  HIS A  43     -21.890   0.206 -14.326  1.00 70.07           N
ATOM    349  N   SER A  44     -20.298   3.801  -8.913  1.00 88.79           N
ATOM    350 CA   SER A  44     -19.487   4.377  -7.854  1.00 90.08           C
ATOM    351  C   SER A  44     -18.037   3.932  -8.005  1.00 89.68           C
ATOM    352  O   SER A  44     -17.766   2.804  -8.409  1.00 87.83           O
ATOM    353 CB   SER A  44     -20.005   3.935  -6.488  1.00 90.36           C
ATOM    354 OG   SER A  44     -19.113   4.296  -5.458  1.00 88.95           O
ATOM    355  N   LYS A  45     -17.107   4.825  -7.674  1.00 88.55           N
ATOM    356 CA   LYS A  45     -15.687   4.501  -7.737  1.00 87.84           C
ATOM    357  C   LYS A  45     -15.192   3.951  -6.403  1.00 88.23           C
ATOM    358  O   LYS A  45     -14.019   3.633  -6.252  1.00 86.40           O
ATOM    359 CB   LYS A  45     -14.871   5.730  -8.122  1.00 86.07           C
ATOM    360 CG   LYS A  45     -15.079   6.198  -9.550  1.00 81.90           C
ATOM    361 CD   LYS A  45     -14.137   7.344  -9.881  1.00 79.81           C
ATOM    362 CE   LYS A  45     -14.271   7.771 -11.321  1.00 74.51           C
ATOM    363 NZ   LYS A  45     -13.307   8.858 -11.655  1.00 69.18           N
ATOM    364  N   GLY A  46     -16.100   3.859  -5.440  1.00 89.57           N
ATOM    365 CA   GLY A  46     -15.718   3.323  -4.147  1.00 89.98           C
ATOM    366  C   GLY A  46     -15.141   4.323  -3.156  1.00 91.36           C
ATOM    367  O   GLY A  46     -14.585   3.927  -2.128  1.00 90.15           O
ATOM    368  N   PHE A  47     -15.260   5.615  -3.448  1.00 91.04           N
ATOM    369 CA   PHE A  47     -14.785   6.643  -2.532  1.00 91.02           C
ATOM    370  C   PHE A  47     -15.552   7.931  -2.757  1.00 91.74           C
ATOM    371  O   PHE A  47     -16.190   8.117  -3.801  1.00 91.26           O
ATOM    372 CB   PHE A  47     -13.270   6.861  -2.671  1.00 89.25           C
ATOM    373 CG   PHE A  47     -12.861   7.586  -3.926  1.00 88.42           C
ATOM    374 CD1  PHE A  47     -12.680   8.963  -3.923  1.00 86.41           C
ATOM    375 CD2  PHE A  47     -12.625   6.889  -5.104  1.00 85.48           C
ATOM    376 CE1  PHE A  47     -12.268   9.643  -5.069  1.00 84.32           C
ATOM    377 CE2  PHE A  47     -12.223   7.555  -6.260  1.00 83.14           C
ATOM    378 CZ   PHE A  47     -12.042   8.928  -6.232  1.00 83.02           C
ATOM    379  N   GLY A  48     -15.502   8.810  -1.763  1.00 94.15           N
ATOM    380 CA   GLY A  48     -16.218  10.056  -1.888  1.00 94.27           C
ATOM    381  C   GLY A  48     -15.651  11.114  -0.968  1.00 94.78           C
ATOM    382  O   GLY A  48     -14.549  10.962  -0.437  1.00 93.49           O
ATOM    383  N   PHE A  49     -16.410  12.198  -0.776  1.00 94.23           N
ATOM    384 CA   PHE A  49     -15.966  13.304   0.054  1.00 94.30           C
ATOM    385  C   PHE A  49     -17.113  13.798   0.924  1.00 95.07           C
ATOM    386  O   PHE A  49     -18.274  13.722   0.538  1.00 94.58           O
ATOM    387 CB   PHE A  49     -15.458  14.452  -0.815  1.00 92.68           C
ATOM    388 CG   PHE A  49     -14.218  14.114  -1.604  1.00 91.24           C
ATOM    389 CD1  PHE A  49     -12.959  14.330  -1.053  1.00 88.19           C
ATOM    390 CD2  PHE A  49     -14.315  13.554  -2.868  1.00 87.18           C
ATOM    391 CE1  PHE A  49     -11.809  14.000  -1.761  1.00 85.86           C
ATOM    392 CE2  PHE A  49     -13.173  13.212  -3.575  1.00 84.27           C
ATOM    393 CZ   PHE A  49     -11.916  13.435  -3.024  1.00 85.56           C
ATOM    394  N   VAL A  50     -16.771  14.294   2.099  1.00 95.91           N
ATOM    395 CA   VAL A  50     -17.768  14.812   3.019  1.00 96.48           C
ATOM    396  C   VAL A  50     -17.201  16.045   3.722  1.00 96.20           C
ATOM    397  O   VAL A  50     -15.998  16.130   3.980  1.00 95.13           O
ATOM    398 CB   VAL A  50     -18.182  13.752   4.072  1.00 96.43           C
ATOM    399 CG1  VAL A  50     -16.989  13.343   4.934  1.00 94.11           C
ATOM    400 CG2  VAL A  50     -19.309  14.281   4.951  1.00 92.34           C
ATOM    401  N   ARG A  51     -18.068  17.001   4.020  1.00 97.14           N
ATOM    402 CA   ARG A  51     -17.668  18.201   4.742  1.00 96.96           C
ATOM    403  C   ARG A  51     -18.721  18.489   5.798  1.00 97.46           C
ATOM    404  O   ARG A  51     -19.920  18.416   5.529  1.00 96.85           O
ATOM    405 CB   ARG A  51     -17.517  19.413   3.812  1.00 95.53           C
ATOM    406 CG   ARG A  51     -17.384  20.735   4.573  1.00 91.59           C
ATOM    407 CD   ARG A  51     -17.065  21.907   3.671  1.00 88.20           C
ATOM    408 NE   ARG A  51     -15.661  21.931   3.289  1.00 84.37           N
ATOM    409 CZ   ARG A  51     -15.073  22.923   2.628  1.00 81.02           C
ATOM    410 NH1  ARG A  51     -15.782  23.979   2.266  1.00 74.25           N
ATOM    411 NH2  ARG A  51     -13.786  22.863   2.331  1.00 76.33           N
ATOM    412  N   PHE A  52     -18.267  18.827   6.992  1.00 97.47           N
ATOM    413 CA   PHE A  52     -19.158  19.148   8.095  1.00 97.64           C
ATOM    414  C   PHE A  52     -19.157  20.646   8.353  1.00 97.57           C
ATOM    415  O   PHE A  52     -18.224  21.352   7.968  1.00 96.80           O
ATOM    416 CB   PHE A  52     -18.718  18.398   9.349  1.00 97.73           C
ATOM    417 CG   PHE A  52     -18.775  16.903   9.201  1.00 97.98           C
ATOM    418 CD1  PHE A  52     -19.976  16.227   9.385  1.00 97.05           C
ATOM    419 CD2  PHE A  52     -17.643  16.175   8.859  1.00 96.85           C
ATOM    420 CE1  PHE A  52     -20.049  14.848   9.229  1.00 96.97           C
ATOM    421 CE2  PHE A  52     -17.707  14.800   8.697  1.00 96.87           C
ATOM    422 CZ   PHE A  52     -18.910  14.131   8.884  1.00 97.60           C
ATOM    423  N   THR A  53     -20.191  21.126   9.010  1.00 97.57           N
ATOM    424 CA   THR A  53     -20.277  22.548   9.305  1.00 97.55           C
ATOM    425  C   THR A  53     -19.417  22.914  10.512  1.00 97.52           C
ATOM    426  O   THR A  53     -18.928  24.043  10.614  1.00 96.42           O
ATOM    427 CB   THR A  53     -21.729  22.983   9.593  1.00 96.64           C
ATOM    428 OG1  THR A  53     -22.236  22.246  10.711  1.00 88.15           O
ATOM    429 CG2  THR A  53     -22.604  22.739   8.377  1.00 87.75           C
ATOM    430  N   GLU A  54     -19.231  21.965  11.423  1.00 97.39           N
ATOM    431 CA   GLU A  54     -18.450  22.210  12.631  1.00 97.25           C
ATOM    432  C   GLU A  54     -17.143  21.424  12.663  1.00 97.34           C
ATOM    433  O   GLU A  54     -17.104  20.245  12.356  1.00 96.36           O
ATOM    434 CB   GLU A  54     -19.282  21.891  13.870  1.00 96.22           C
ATOM    435 CG   GLU A  54     -20.583  22.673  13.951  1.00 89.99           C
ATOM    436 CD   GLU A  54     -21.390  22.366  15.198  1.00 84.41           C
ATOM    437 OE1  GLU A  54     -21.119  21.333  15.847  1.00 76.23           O
ATOM    438 OE2  GLU A  54     -22.293  23.159  15.536  1.00 76.34           O
ATOM    439  N   TYR A  55     -16.078  22.121  13.052  1.00 97.25           N
ATOM    440 CA   TYR A  55     -14.755  21.511  13.115  1.00 97.05           C
ATOM    441  C   TYR A  55     -14.698  20.361  14.112  1.00 97.06           C
ATOM    442  O   TYR A  55     -14.008  19.368  13.889  1.00 96.13           O
ATOM    443 CB   TYR A  55     -13.706  22.569  13.490  1.00 96.13           C
ATOM    444 CG   TYR A  55     -12.291  22.060  13.435  1.00 94.98           C
ATOM    445 CD1  TYR A  55     -11.678  21.798  12.214  1.00 91.74           C
ATOM    446 CD2  TYR A  55     -11.557  21.827  14.601  1.00 91.68           C
ATOM    447 CE1  TYR A  55     -10.375  21.317  12.152  1.00 90.84           C
ATOM    448 CE2  TYR A  55     -10.268  21.348  14.544  1.00 90.29           C
ATOM    449 CZ   TYR A  55      -9.671  21.092  13.325  1.00 90.91           C
ATOM    450 OH   TYR A  55      -8.383  20.611  13.264  1.00 88.69           O
ATOM    451  N   GLU A  56     -15.426  20.498  15.205  1.00 97.07           N
ATOM    452 CA   GLU A  56     -15.463  19.462  16.229  1.00 96.85           C
ATOM    453  C   GLU A  56     -15.953  18.139  15.648  1.00 97.01           C
ATOM    454  O   GLU A  56     -15.453  17.064  15.991  1.00 96.14           O
ATOM    455 CB   GLU A  56     -16.367  19.903  17.388  1.00 96.11           C
ATOM    456 CG   GLU A  56     -16.463  18.906  18.531  1.00 83.83           C
ATOM    457 CD   GLU A  56     -17.275  19.444  19.705  1.00 73.44           C
ATOM    458 OE1  GLU A  56     -18.087  20.371  19.495  1.00 65.32           O
ATOM    459 OE2  GLU A  56     -17.089  18.948  20.831  1.00 65.39           O
ATOM    460  N   THR A  57     -16.931  18.214  14.762  1.00 97.70           N
ATOM    461 CA   THR A  57     -17.476  17.016  14.126  1.00 97.90           C
ATOM    462  C   THR A  57     -16.439  16.409  13.180  1.00 97.83           C
ATOM    463  O   THR A  57     -16.284  15.188  13.116  1.00 97.25           O
ATOM    464 CB   THR A  57     -18.751  17.346  13.328  1.00 97.75           C
ATOM    465 OG1  THR A  57     -19.720  17.932  14.204  1.00 94.92           O
ATOM    466 CG2  THR A  57     -19.333  16.084  12.712  1.00 94.34           C
ATOM    467  N   GLN A  58     -15.729  17.262  12.457  1.00 97.68           N
ATOM    468 CA   GLN A  58     -14.700  16.805  11.530  1.00 97.34           C
ATOM    469  C   GLN A  58     -13.632  16.004  12.272  1.00 97.22           C
ATOM    470  O   GLN A  58     -13.229  14.924  11.834  1.00 96.13           O
ATOM    471 CB   GLN A  58     -14.055  17.994  10.827  1.00 96.20           C
ATOM    472 CG   GLN A  58     -12.943  17.612   9.859  1.00 94.66           C
ATOM    473 CD   GLN A  58     -12.371  18.804   9.125  1.00 94.24           C
ATOM    474 OE1  GLN A  58     -13.121  19.633   8.604  1.00 89.73           O
ATOM    475 NE2  GLN A  58     -11.061  18.909   9.064  1.00 87.86           N
ATOM    476  N   VAL A  59     -13.179  16.542  13.405  1.00 96.41           N
ATOM    477 CA   VAL A  59     -12.156  15.873  14.205  1.00 95.99           C
ATOM    478  C   VAL A  59     -12.668  14.525  14.715  1.00 96.05           C
ATOM    479  O   VAL A  59     -11.951  13.522  14.696  1.00 95.04           O
ATOM    480 CB   VAL A  59     -11.725  16.749  15.399  1.00 94.78           C
ATOM    481 CG1  VAL A  59     -10.775  15.980  16.314  1.00 89.13           C
ATOM    482 CG2  VAL A  59     -11.056  18.013  14.899  1.00 88.92           C
ATOM    483  N   LYS A  60     -13.902  14.501  15.157  1.00 96.86           N
ATOM    484 CA   LYS A  60     -14.518  13.282  15.674  1.00 96.83           C
ATOM    485  C   LYS A  60     -14.563  12.182  14.614  1.00 96.93           C
ATOM    486  O   LYS A  60     -14.205  11.039  14.873  1.00 95.93           O
ATOM    487 CB   LYS A  60     -15.935  13.586  16.155  1.00 96.16           C
ATOM    488 CG   LYS A  60     -16.620  12.416  16.854  1.00 89.25           C
ATOM    489 CD   LYS A  60     -18.118  12.682  17.013  1.00 85.49           C
ATOM    490 CE   LYS A  60     -18.397  13.968  17.755  1.00 76.29           C
ATOM    491 NZ   LYS A  60     -19.867  14.256  17.831  1.00 68.99           N
ATOM    492  N   VAL A  61     -14.993  12.551  13.420  1.00 97.25           N
ATOM    493 CA   VAL A  61     -15.094  11.598  12.323  1.00 97.24           C
ATOM    494  C   VAL A  61     -13.720  11.050  11.910  1.00 96.80           C
ATOM    495  O   VAL A  61     -13.581   9.871  11.584  1.00 95.68           O
ATOM    496 CB   VAL A  61     -15.802  12.243  11.109  1.00 97.24           C
ATOM    497 CG1  VAL A  61     -15.667  11.368   9.877  1.00 95.56           C
ATOM    498 CG2  VAL A  61     -17.272  12.462  11.439  1.00 95.18           C
ATOM    499  N   MET A  62     -12.712  11.905  11.936  1.00 96.34           N
ATOM    500 CA   MET A  62     -11.366  11.490  11.557  1.00 95.61           C
ATOM    501  C   MET A  62     -10.700  10.592  12.604  1.00 95.36           C
ATOM    502  O   MET A  62      -9.726   9.898  12.296  1.00 92.92           O
ATOM    503 CB   MET A  62     -10.483  12.711  11.321  1.00 94.26           C
ATOM    504 CG   MET A  62     -10.840  13.516  10.094  1.00 92.23           C
ATOM    505 SD   MET A  62      -9.816  14.992   9.925  1.00 89.97           S
ATOM    506 CE   MET A  62      -8.218  14.262   9.580  1.00 79.86           C
ATOM    507  N   SER A  63     -11.210  10.613  13.824  1.00 94.61           N
ATOM    508 CA   SER A  63     -10.618   9.849  14.915  1.00 94.33           C
ATOM    509  C   SER A  63     -11.010   8.373  14.967  1.00 94.01           C
ATOM    510  O   SER A  63     -10.558   7.639  15.850  1.00 91.77           O
ATOM    511 CB   SER A  63     -10.969  10.495  16.256  1.00 93.42           C
ATOM    512 OG   SER A  63     -12.334  10.303  16.576  1.00 87.29           O
ATOM    513  N   GLN A  64     -11.839   7.931  14.033  1.00 94.09           N
ATOM    514 CA   GLN A  64     -12.277   6.541  14.039  1.00 94.06           C
ATOM    515  C   GLN A  64     -12.542   6.014  12.637  1.00 94.39           C
ATOM    516  O   GLN A  64     -12.632   6.777  11.683  1.00 92.14           O
ATOM    517 CB   GLN A  64     -13.560   6.406  14.869  1.00 91.33           C
ATOM    518 CG   GLN A  64     -14.774   7.052  14.221  1.00 88.24           C
ATOM    519 CD   GLN A  64     -16.052   6.817  15.014  1.00 89.40           C
ATOM    520 OE1  GLN A  64     -16.265   7.439  16.044  1.00 82.69           O
ATOM    521 NE2  GLN A  64     -16.888   5.920  14.535  1.00 80.00           N
ATOM    522  N   ARG A  65     -12.680   4.697  12.545  1.00 93.34           N
ATOM    523 CA   ARG A  65     -13.016   4.080  11.271  1.00 92.90           C
ATOM    524  C   ARG A  65     -14.541   3.971  11.246  1.00 94.01           C
ATOM    525  O   ARG A  65     -15.195   4.080  12.281  1.00 93.27           O
ATOM    526 CB   ARG A  65     -12.373   2.697  11.148  1.00 90.47           C
ATOM    527 CG   ARG A  65     -10.856   2.700  11.297  1.00 84.87           C
ATOM    528 CD   ARG A  65     -10.256   1.413  10.766  1.00 81.54           C
ATOM    529 NE   ARG A  65     -10.306   1.356   9.306  1.00 78.02           N
ATOM    530 CZ   ARG A  65     -10.188   0.243   8.584  1.00 75.27           C
ATOM    531 NH1  ARG A  65     -10.027  -0.926   9.183  1.00 69.73           N
ATOM    532 NH2  ARG A  65     -10.239   0.297   7.258  1.00 70.56           N
ATOM    533  N   HIS A  66     -15.090   3.741  10.069  1.00 95.11           N
ATOM    534 CA   HIS A  66     -16.534   3.723   9.916  1.00 95.99           C
ATOM    535  C   HIS A  66     -17.079   2.484   9.218  1.00 95.75           C
ATOM    536  O   HIS A  66     -16.632   2.146   8.123  1.00 94.30           O
ATOM    537 CB   HIS A  66     -16.968   4.977   9.157  1.00 96.38           C
ATOM    538 CG   HIS A  66     -16.527   6.256   9.803  1.00 96.84           C
ATOM    539 ND1  HIS A  66     -17.290   6.905  10.745  1.00 93.79           N
ATOM    540 CD2  HIS A  66     -15.385   6.969   9.680  1.00 93.99           C
ATOM    541 CE1  HIS A  66     -16.631   7.976  11.182  1.00 94.56           C
ATOM    542 NE2  HIS A  66     -15.473   8.029  10.550  1.00 94.97           N
ATOM    543  N   MET A  67     -18.038   1.847   9.850  1.00 95.67           N
ATOM    544 CA   MET A  67     -18.686   0.681   9.268  1.00 95.33           C
ATOM    545  C   MET A  67     -19.875   1.203   8.464  1.00 95.82           C
ATOM    546  O   MET A  67     -20.885   1.617   9.036  1.00 94.77           O
ATOM    547 CB   MET A  67     -19.157  -0.275  10.366  1.00 93.89           C
ATOM    548 CG   MET A  67     -19.895  -1.504   9.848  1.00 88.56           C
ATOM    549 SD   MET A  67     -18.879  -2.552   8.782  1.00 83.80           S
ATOM    550 CE   MET A  67     -17.792  -3.309   9.980  1.00 74.05           C
ATOM    551  N   ILE A  68     -19.744   1.194   7.150  1.00 94.77           N
ATOM    552 CA   ILE A  68     -20.791   1.695   6.271  1.00 95.13           C
ATOM    553  C   ILE A  68     -21.264   0.589   5.335  1.00 94.53           C
ATOM    554  O   ILE A  68     -20.488   0.066   4.546  1.00 92.66           O
ATOM    555 CB   ILE A  68     -20.282   2.899   5.437  1.00 95.47           C
ATOM    556 CG1  ILE A  68     -19.772   3.994   6.372  1.00 94.90           C
ATOM    557 CG2  ILE A  68     -21.391   3.419   4.536  1.00 94.57           C
ATOM    558 CD1  ILE A  68     -19.139   5.167   5.664  1.00 92.93           C
ATOM    559  N   ASP A  69     -22.536   0.247   5.456  1.00 94.33           N
ATOM    560 CA   ASP A  69     -23.130  -0.809   4.644  1.00 93.40           C
ATOM    561  C   ASP A  69     -22.306  -2.099   4.676  1.00 93.31           C
ATOM    562  O   ASP A  69     -22.088  -2.740   3.648  1.00 90.13           O
ATOM    563 CB   ASP A  69     -23.308  -0.338   3.199  1.00 92.08           C
ATOM    564 CG   ASP A  69     -24.370   0.747   3.064  1.00 89.49           C
ATOM    565 OD1  ASP A  69     -25.365   0.702   3.813  1.00 84.87           O
ATOM    566 OD2  ASP A  69     -24.198   1.640   2.209  1.00 84.09           O
ATOM    567  N   GLY A  70     -21.855  -2.461   5.883  1.00 91.35           N
ATOM    568 CA   GLY A  70     -21.107  -3.694   6.052  1.00 90.96           C
ATOM    569  C   GLY A  70     -19.631  -3.676   5.684  1.00 91.61           C
ATOM    570  O   GLY A  70     -18.996  -4.726   5.616  1.00 88.74           O
ATOM    571  N   ARG A  71     -19.073  -2.475   5.465  1.00 90.69           N
ATOM    572 CA   ARG A  71     -17.668  -2.377   5.094  1.00 90.88           C
ATOM    573  C   ARG A  71     -16.946  -1.280   5.870  1.00 91.90           C
ATOM    574  O   ARG A  71     -17.496  -0.205   6.087  1.00 90.88           O
ATOM    575 CB   ARG A  71     -17.533  -2.122   3.595  1.00 88.66           C
ATOM    576 CG   ARG A  71     -16.094  -2.116   3.096  1.00 84.00           C
ATOM    577 CD   ARG A  71     -16.024  -2.110   1.583  1.00 82.14           C
ATOM    578 NE   ARG A  71     -14.650  -2.273   1.121  1.00 78.37           N
ATOM    579 CZ   ARG A  71     -14.305  -2.504  -0.135  1.00 76.24           C
ATOM    580 NH1  ARG A  71     -15.221  -2.591  -1.081  1.00 69.81           N
ATOM    581 NH2  ARG A  71     -13.028  -2.649  -0.451  1.00 70.84           N
ATOM    582  N   TRP A  72     -15.715  -1.567   6.290  1.00 90.11           N
ATOM    583 CA   TRP A  72     -14.922  -0.586   7.015  1.00 90.11           C
ATOM    584  C   TRP A  72     -14.394   0.480   6.062  1.00 90.25           C
ATOM    585  O   TRP A  72     -13.783   0.165   5.040  1.00 88.44           O
ATOM    586 CB   TRP A  72     -13.747  -1.261   7.726  1.00 89.41           C
ATOM    587 CG   TRP A  72     -14.149  -1.945   8.999  1.00 89.46           C
ATOM    588 CD1  TRP A  72     -14.167  -3.295   9.240  1.00 86.61           C
ATOM    589 CD2  TRP A  72     -14.613  -1.313  10.197  1.00 87.29           C
ATOM    590 NE1  TRP A  72     -14.606  -3.533  10.518  1.00 84.69           N
ATOM    591 CE2  TRP A  72     -14.885  -2.341  11.133  1.00 85.66           C
ATOM    592 CE3  TRP A  72     -14.813   0.026  10.581  1.00 85.18           C
ATOM    593 CZ2  TRP A  72     -15.360  -2.070  12.423  1.00 85.16           C
ATOM    594 CZ3  TRP A  72     -15.281   0.291  11.861  1.00 84.90           C
ATOM    595 CH2  TRP A  72     -15.549  -0.746  12.767  1.00 84.99           C
ATOM    596  N   CYS A  73     -14.633   1.734   6.422  1.00 93.11           N
ATOM    597 CA   CYS A  73     -14.211   2.864   5.608  1.00 93.41           C
ATOM    598  C   CYS A  73     -13.374   3.821   6.445  1.00 92.96           C
ATOM    599  O   CYS A  73     -13.425   3.799   7.673  1.00 91.54           O
ATOM    600 CB   CYS A  73     -15.432   3.597   5.052  1.00 93.79           C
ATOM    601 SG   CYS A  73     -16.538   2.554   4.079  1.00 93.24           S
ATOM    602  N   ASP A  74     -12.611   4.672   5.770  1.00 92.78           N
ATOM    603 CA   ASP A  74     -11.748   5.634   6.442  1.00 91.95           C
ATOM    604  C   ASP A  74     -12.001   7.052   5.958  1.00 93.03           C
ATOM    605  O   ASP A  74     -12.268   7.276   4.776  1.00 91.59           O
ATOM    606 CB   ASP A  74     -10.279   5.280   6.195  1.00 88.85           C
ATOM    607 CG   ASP A  74      -9.923   3.916   6.736  1.00 83.58           C
ATOM    608 OD1  ASP A  74      -9.695   3.798   7.960  1.00 78.39           O
ATOM    609 OD2  ASP A  74      -9.870   2.953   5.940  1.00 75.67           O
ATOM    610  N   CYS A  75     -11.917   8.008   6.874  1.00 93.48           N
ATOM    611 CA   CYS A  75     -12.092   9.415   6.543  1.00 94.19           C
ATOM    612  C   CYS A  75     -10.815  10.163   6.914  1.00 93.28           C
ATOM    613  O   CYS A  75     -10.411  10.168   8.072  1.00 90.43           O
ATOM    614 CB   CYS A  75     -13.274  10.013   7.307  1.00 94.76           C
ATOM    615 SG   CYS A  75     -14.868   9.332   6.821  1.00 93.95           S
ATOM    616  N   LYS A  76     -10.196  10.796   5.926  1.00 91.55           N
ATOM    617 CA   LYS A  76      -8.966  11.523   6.154  1.00 90.11           C
ATOM    618  C   LYS A  76      -8.907  12.788   5.306  1.00 90.81           C
ATOM    619  O   LYS A  76      -9.753  13.011   4.446  1.00 89.31           O
ATOM    620 CB   LYS A  76      -7.752  10.645   5.837  1.00 86.94           C
ATOM    621 CG   LYS A  76      -7.708   9.335   6.609  1.00 79.74           C
ATOM    622 CD   LYS A  76      -6.381   8.627   6.433  1.00 77.19           C
ATOM    623 CE   LYS A  76      -5.271   9.387   7.138  1.00 69.12           C
ATOM    624 NZ   LYS A  76      -3.973   8.654   7.093  1.00 63.46           N
ATOM    625  N   LEU A  77      -7.902  13.616   5.553  1.00 89.36           N
ATOM    626 CA   LEU A  77      -7.699  14.808   4.759  1.00 88.55           C
ATOM    627  C   LEU A  77      -7.206  14.374   3.382  1.00 87.98           C
ATOM    628  O   LEU A  77      -6.351  13.493   3.284  1.00 84.88           O
ATOM    629 CB   LEU A  77      -6.667  15.725   5.404  1.00 86.98           C
ATOM    630 CG   LEU A  77      -7.089  16.424   6.704  1.00 84.63           C
ATOM    631 CD1  LEU A  77      -5.886  17.118   7.333  1.00 80.33           C
ATOM    632 CD2  LEU A  77      -8.188  17.428   6.414  1.00 79.14           C
ATOM    633  N   PRO A  78      -7.722  14.983   2.313  1.00 85.63           N
ATOM    634 CA   PRO A  78      -7.285  14.616   0.959  1.00 83.62           C
ATOM    635  C   PRO A  78      -5.811  14.942   0.771  1.00 80.90           C
ATOM    636  O   PRO A  78      -5.313  15.904   1.351  1.00 73.72           O
ATOM    637 CB   PRO A  78      -8.163  15.500   0.068  1.00 81.64           C
ATOM    638 CG   PRO A  78      -9.381  15.749   0.898  1.00 80.48           C
ATOM    639 CD   PRO A  78      -8.819  15.955   2.286  1.00 83.49           C
ATOM    640  N   ASN A  79      -5.128  14.147  -0.029  1.00 71.19           N
ATOM    641 CA   ASN A  79      -3.713  14.382  -0.288  1.00 68.56           C
ATOM    642  C   ASN A  79      -3.478  15.738  -0.931  1.00 66.80           C
ATOM    643  O   ASN A  79      -2.444  16.368  -0.710  1.00 61.71           O
ATOM    644 CB   ASN A  79      -3.143  13.288  -1.199  1.00 64.71           C
ATOM    645 CG   ASN A  79      -3.107  11.930  -0.527  1.00 60.78           C
ATOM    646 OD1  ASN A  79      -3.029  11.826   0.696  1.00 57.14           O
ATOM    647 ND2  ASN A  79      -3.150  10.877  -1.328  1.00 55.89           N
ATOM    648  N   SER A  80      -4.427  16.202  -1.716  1.00 65.86           N
ATOM    649 CA   SER A  80      -4.309  17.483  -2.395  1.00 62.97           C
ATOM    650  C   SER A  80      -4.301  18.674  -1.441  1.00 61.78           C
ATOM    651  O   SER A  80      -3.901  19.770  -1.817  1.00 57.54           O
ATOM    652 CB   SER A  80      -5.449  17.646  -3.400  1.00 59.33           C
ATOM    653 OG   SER A  80      -6.701  17.654  -2.746  1.00 55.52           O
ATOM    654  N   LYS A  81      -4.742  18.443  -0.212  1.00 57.96           N
ATOM    655 CA   LYS A  81      -4.789  19.512   0.780  1.00 56.30           C
ATOM    656  C   LYS A  81      -3.706  19.367   1.844  1.00 55.35           C
ATOM    657  O   LYS A  81      -3.721  20.066   2.854  1.00 51.10           O
ATOM    658 CB   LYS A  81      -6.162  19.554   1.436  1.00 52.61           C
ATOM    659 CG   LYS A  81      -7.274  19.890   0.457  1.00 50.70           C
ATOM    660 CD   LYS A  81      -8.617  19.972   1.139  1.00 49.23           C
ATOM    661 CE   LYS A  81      -9.711  20.322   0.140  1.00 44.13           C
ATOM    662 NZ   LYS A  81     -11.048  20.415   0.774  1.00 41.41           N
ATOM    663  N   GLN A  82      -2.760  18.453   1.614  1.00 53.84           N
ATOM    664 CA   GLN A  82      -1.662  18.235   2.533  1.00 52.47           C
ATOM    665  C   GLN A  82      -0.357  18.727   1.908  1.00 52.89           C
ATOM    666  O   GLN A  82      -0.288  18.940   0.706  1.00 48.99           O
ATOM    667 CB   GLN A  82      -1.543  16.747   2.876  1.00 47.67           C
ATOM    668 CG   GLN A  82      -2.814  16.139   3.447  1.00 43.06           C
ATOM    669 CD   GLN A  82      -2.689  14.646   3.669  1.00 39.48           C
ATOM    670 OE1  GLN A  82      -2.034  13.942   2.908  1.00 38.08           O
ATOM    671 NE2  GLN A  82      -3.324  14.153   4.721  1.00 35.35           N
ATOM    672  N   SER A  83       0.678  18.896   2.736  1.00 48.78           N
ATOM    673 CA   SER A  83       1.971  19.328   2.233  1.00 46.72           C
ATOM    674  C   SER A  83       2.529  18.267   1.289  1.00 47.17           C
ATOM    675  O   SER A  83       2.816  17.147   1.708  1.00 44.06           O
ATOM    676 CB   SER A  83       2.935  19.554   3.392  1.00 41.61           C
ATOM    677 OG   SER A  83       2.447  20.561   4.267  1.00 37.79           O
ATOM    678  N   GLN A  84       2.676  18.629   0.030  1.00 47.44           N
ATOM    679 CA   GLN A  84       3.151  17.679  -0.976  1.00 46.42           C
ATOM    680  C   GLN A  84       4.668  17.658  -1.138  1.00 48.11           C
ATOM    681  O   GLN A  84       5.218  16.729  -1.724  1.00 45.59           O
ATOM    682 CB   GLN A  84       2.488  17.994  -2.319  1.00 40.86           C
ATOM    683 CG   GLN A  84       0.965  17.964  -2.261  1.00 35.91           C
ATOM    684 CD   GLN A  84       0.310  18.338  -3.574  1.00 32.33           C
ATOM    685 OE1  GLN A  84       0.899  19.048  -4.391  1.00 29.77           O
ATOM    686 NE2  GLN A  84      -0.910  17.877  -3.780  1.00 28.92           N
ATOM    687  N   ASP A  85       5.346  18.684  -0.627  1.00 46.24           N
ATOM    688 CA   ASP A  85       6.801  18.747  -0.716  1.00 45.20           C
ATOM    689  C   ASP A  85       7.463  18.374   0.609  1.00 47.02           C
ATOM    690  O   ASP A  85       8.595  18.783   0.888  1.00 43.92           O
ATOM    691 CB   ASP A  85       7.247  20.143  -1.161  1.00 39.96           C
ATOM    692 CG   ASP A  85       6.824  21.228  -0.188  1.00 34.78           C
ATOM    693 OD1  ASP A  85       6.078  20.935   0.766  1.00 32.56           O
ATOM    694 OD2  ASP A  85       7.237  22.387  -0.388  1.00 31.23           O
ATOM    695  N   GLU A  86       6.763  17.605   1.422  1.00 50.62           N
ATOM    696 CA   GLU A  86       7.275  17.149   2.706  1.00 51.49           C
ATOM    697  C   GLU A  86       8.031  15.837   2.539  1.00 52.81           C
ATOM    698  O   GLU A  86       7.425  14.776   2.407  1.00 49.63           O
ATOM    699 CB   GLU A  86       6.106  16.954   3.674  1.00 46.89           C
ATOM    700 CG   GLU A  86       6.429  16.200   4.951  1.00 41.55           C
ATOM    701 CD   GLU A  86       7.277  17.004   5.903  1.00 38.66           C
ATOM    702 OE1  GLU A  86       8.372  17.435   5.521  1.00 35.36           O
ATOM    703 OE2  GLU A  86       6.838  17.193   7.053  1.00 36.50           O
ATOM    704  N   PRO A  87       9.369  15.893   2.556  1.00 54.22           N
ATOM    705 CA   PRO A  87      10.192  14.694   2.368  1.00 53.87           C
ATOM    706  C   PRO A  87      10.357  13.868   3.640  1.00 56.27           C
ATOM    707  O   PRO A  87      11.318  14.046   4.393  1.00 54.41           O
ATOM    708 CB   PRO A  87      11.518  15.278   1.893  1.00 50.26           C
ATOM    709 CG   PRO A  87      11.616  16.557   2.654  1.00 49.70           C
ATOM    710 CD   PRO A  87      10.191  17.100   2.653  1.00 52.16           C
ATOM    711  N   LEU A  88       9.444  12.942   3.857  1.00 58.42           N
ATOM    712 CA   LEU A  88       9.506  12.054   5.015  1.00 58.10           C
ATOM    713  C   LEU A  88      10.702  11.116   4.903  1.00 61.12           C
ATOM    714  O   LEU A  88      11.214  10.619   5.901  1.00 56.61           O
ATOM    715 CB   LEU A  88       8.199  11.260   5.117  1.00 52.82           C
ATOM    716 CG   LEU A  88       7.955  10.416   6.363  1.00 49.92           C
ATOM    717 CD1  LEU A  88       6.465  10.234   6.568  1.00 46.83           C
ATOM    718 CD2  LEU A  88       8.630   9.059   6.214  1.00 46.87           C
ATOM    719  N   ARG A  89      11.171  10.898   3.670  1.00 62.68           N
ATOM    720 CA   ARG A  89      12.301  10.021   3.408  1.00 64.69           C
ATOM    721  C   ARG A  89      13.600  10.513   4.042  1.00 67.95           C
ATOM    722  O   ARG A  89      14.455   9.714   4.406  1.00 65.70           O
ATOM    723 CB   ARG A  89      12.486   9.872   1.901  1.00 59.25           C
ATOM    724 CG   ARG A  89      11.288   9.270   1.190  1.00 53.60           C
ATOM    725 CD   ARG A  89      11.129   9.833  -0.203  1.00 50.67           C
ATOM    726 NE   ARG A  89       9.964   9.282  -0.887  1.00 46.12           N
ATOM    727 CZ   ARG A  89       9.471   9.749  -2.023  1.00 42.83           C
ATOM    728 NH1  ARG A  89      10.050  10.770  -2.627  1.00 41.96           N
ATOM    729 NH2  ARG A  89       8.410   9.189  -2.559  1.00 39.66           N
ATOM    730  N   SER A  90      13.747  11.820   4.181  1.00 74.84           N
ATOM    731 CA   SER A  90      14.960  12.378   4.752  1.00 78.49           C
ATOM    732  C   SER A  90      15.138  12.055   6.233  1.00 83.78           C
ATOM    733  O   SER A  90      16.245  12.113   6.759  1.00 81.92           O
ATOM    734 CB   SER A  90      14.985  13.898   4.557  1.00 70.12           C
ATOM    735 OG   SER A  90      13.927  14.519   5.255  1.00 59.26           O
ATOM    736  N   ARG A  91      14.045  11.702   6.901  1.00 87.00           N
ATOM    737 CA   ARG A  91      14.130  11.357   8.310  1.00 89.46           C
ATOM    738  C   ARG A  91      13.805   9.886   8.554  1.00 91.65           C
ATOM    739  O   ARG A  91      13.455   9.482   9.663  1.00 91.12           O
ATOM    740 CB   ARG A  91      13.215  12.268   9.134  1.00 87.76           C
ATOM    741 CG   ARG A  91      11.772  12.339   8.686  1.00 83.41           C
ATOM    742 CD   ARG A  91      10.989  13.223   9.652  1.00 82.52           C
ATOM    743 NE   ARG A  91       9.554  13.263   9.350  1.00 75.91           N
ATOM    744 CZ   ARG A  91       8.976  14.178   8.596  1.00 72.05           C
ATOM    745 NH1  ARG A  91       9.702  15.137   8.043  1.00 64.97           N
ATOM    746 NH2  ARG A  91       7.670  14.130   8.377  1.00 63.57           N
ATOM    747  N   LYS A  92      13.926   9.089   7.504  1.00 90.33           N
ATOM    748 CA   LYS A  92      13.639   7.662   7.567  1.00 90.51           C
ATOM    749  C   LYS A  92      14.899   6.845   7.293  1.00 91.09           C
ATOM    750  O   LYS A  92      15.658   7.155   6.382  1.00 90.00           O
ATOM    751 CB   LYS A  92      12.554   7.326   6.540  1.00 88.51           C
ATOM    752 CG   LYS A  92      12.028   5.910   6.586  1.00 85.24           C
ATOM    753 CD   LYS A  92      10.916   5.750   5.559  1.00 84.11           C
ATOM    754 CE   LYS A  92      10.295   4.382   5.595  1.00 77.86           C
ATOM    755 NZ   LYS A  92       9.182   4.268   4.610  1.00 74.10           N
ATOM    756  N   VAL A  93      15.114   5.801   8.104  1.00 91.36           N
ATOM    757 CA   VAL A  93      16.286   4.958   7.928  1.00 92.31           C
ATOM    758  C   VAL A  93      15.922   3.492   7.749  1.00 92.29           C
ATOM    759  O   VAL A  93      14.852   3.040   8.163  1.00 91.63           O
ATOM    760 CB   VAL A  93      17.264   5.062   9.130  1.00 92.88           C
ATOM    761 CG1  VAL A  93      17.756   6.500   9.275  1.00 90.07           C
ATOM    762 CG2  VAL A  93      16.585   4.598  10.417  1.00 88.78           C
ATOM    763  N   PHE A  94      16.838   2.761   7.113  1.00 91.94           N
ATOM    764 CA   PHE A  94      16.691   1.336   6.882  1.00 91.78           C
ATOM    765  C   PHE A  94      17.483   0.628   7.984  1.00 92.18           C
ATOM    766  O   PHE A  94      18.609   1.032   8.289  1.00 91.60           O
ATOM    767 CB   PHE A  94      17.260   0.968   5.514  1.00 90.05           C
ATOM    768 CG   PHE A  94      17.364  -0.514   5.256  1.00 88.33           C
ATOM    769 CD1  PHE A  94      16.280  -1.225   4.768  1.00 85.30           C
ATOM    770 CD2  PHE A  94      18.559  -1.187   5.485  1.00 84.02           C
ATOM    771 CE1  PHE A  94      16.379  -2.587   4.512  1.00 82.67           C
ATOM    772 CE2  PHE A  94      18.664  -2.547   5.235  1.00 80.82           C
ATOM    773 CZ   PHE A  94      17.577  -3.256   4.746  1.00 82.02           C
ATOM    774  N   VAL A  95      16.900  -0.405   8.574  1.00 92.75           N
ATOM    775 CA   VAL A  95      17.558  -1.170   9.625  1.00 93.53           C
ATOM    776  C   VAL A  95      17.703  -2.603   9.136  1.00 92.80           C
ATOM    777  O   VAL A  95      16.730  -3.348   9.066  1.00 91.47           O
ATOM    778 CB   VAL A  95      16.735  -1.161  10.932  1.00 94.11           C
ATOM    779 CG1  VAL A  95      17.499  -1.866  12.039  1.00 92.20           C
ATOM    780 CG2  VAL A  95      16.419   0.273  11.334  1.00 90.10           C
ATOM    781  N   GLY A  96      18.937  -2.985   8.781  1.00 91.12           N
ATOM    782 CA   GLY A  96      19.177  -4.315   8.257  1.00 90.05           C
ATOM    783  C   GLY A  96      19.674  -5.309   9.293  1.00 90.68           C
ATOM    784  O   GLY A  96      20.136  -4.929  10.364  1.00 89.01           O
ATOM    785  N   ARG A  97      19.594  -6.592   8.938  1.00 88.78           N
ATOM    786 CA   ARG A  97      20.038  -7.694   9.784  1.00 89.23           C
ATOM    787  C   ARG A  97      19.174  -7.890  11.029  1.00 89.85           C
ATOM    788  O   ARG A  97      19.657  -8.364  12.067  1.00 88.29           O
ATOM    789 CB   ARG A  97      21.495  -7.490  10.222  1.00 87.14           C
ATOM    790 CG   ARG A  97      22.471  -7.326   9.074  1.00 84.61           C
ATOM    791 CD   ARG A  97      23.846  -6.963   9.593  1.00 80.82           C
ATOM    792 NE   ARG A  97      24.763  -6.589   8.532  1.00 76.70           N
ATOM    793 CZ   ARG A  97      25.899  -5.932   8.713  1.00 72.96           C
ATOM    794 NH1  ARG A  97      26.269  -5.575   9.932  1.00 66.66           N
ATOM    795 NH2  ARG A  97      26.671  -5.626   7.678  1.00 66.58           N
ATOM    796  N   CYS A  98      17.904  -7.550  10.928  1.00 90.74           N
ATOM    797 CA   CYS A  98      16.986  -7.742  12.041  1.00 91.19           C
ATOM    798  C   CYS A  98      16.660  -9.223  12.184  1.00 90.50           C
ATOM    799  O   CYS A  98      16.760  -9.986  11.227  1.00 88.54           O
ATOM    800 CB   CYS A  98      15.690  -6.962  11.808  1.00 91.30           C
ATOM    801 SG   CYS A  98      15.872  -5.176  11.798  1.00 90.84           S
ATOM    802  N   THR A  99      16.264  -9.617  13.387  1.00 91.09           N
ATOM    803 CA   THR A  99      15.875 -10.999  13.627  1.00 91.02           C
ATOM    804  C   THR A  99      14.356 -11.047  13.785  1.00 91.14           C
ATOM    805  O   THR A  99      13.721 -10.036  14.083  1.00 90.13           O
ATOM    806 CB   THR A  99      16.550 -11.573  14.887  1.00 89.39           C
ATOM    807 OG1  THR A  99      16.291 -10.720  16.006  1.00 86.06           O
ATOM    808 CG2  THR A  99      18.052 -11.688  14.671  1.00 85.53           C
ATOM    809  N   GLU A 100      13.802 -12.222  13.572  1.00 90.38           N
ATOM    810 CA   GLU A 100      12.354 -12.397  13.607  1.00 89.93           C
ATOM    811  C   GLU A 100      11.713 -12.107  14.965  1.00 90.36           C
ATOM    812  O   GLU A 100      10.519 -11.821  15.040  1.00 88.89           O
ATOM    813 CB   GLU A 100      12.002 -13.810  13.143  1.00 87.45           C
ATOM    814 CG   GLU A 100      10.529 -14.027  12.838  1.00 79.44           C
ATOM    815 CD   GLU A 100      10.289 -15.290  12.034  1.00 76.46           C
ATOM    816 OE1  GLU A 100      11.214 -16.104  11.912  1.00 70.21           O
ATOM    817 OE2  GLU A 100       9.159 -15.455  11.508  1.00 70.60           O
ATOM    818  N   ASP A 101      12.494 -12.178  16.033  1.00 91.42           N
ATOM    819 CA   ASP A 101      11.960 -11.926  17.367  1.00 91.28           C
ATOM    820  C   ASP A 101      11.916 -10.443  17.745  1.00 92.33           C
ATOM    821  O   ASP A 101      11.453 -10.094  18.832  1.00 90.53           O
ATOM    822 CB   ASP A 101      12.774 -12.700  18.414  1.00 88.96           C
ATOM    823 CG   ASP A 101      14.218 -12.249  18.482  1.00 83.32           C
ATOM    824 OD1  ASP A 101      14.815 -11.991  17.424  1.00 74.67           O
ATOM    825 OD2  ASP A 101      14.750 -12.166  19.602  1.00 74.62           O
ATOM    826  N   MET A 102      12.383  -9.575  16.863  1.00 93.43           N
ATOM    827 CA   MET A 102      12.344  -8.142  17.126  1.00 93.70           C
ATOM    828  C   MET A 102      10.974  -7.601  16.746  1.00 93.95           C
ATOM    829  O   MET A 102      10.481  -7.853  15.654  1.00 92.58           O
ATOM    830 CB   MET A 102      13.420  -7.414  16.317  1.00 93.36           C
ATOM    831 CG   MET A 102      14.839  -7.721  16.756  1.00 92.11           C
ATOM    832 SD   MET A 102      16.038  -6.795  15.784  1.00 91.43           S
ATOM    833 CE   MET A 102      17.571  -7.418  16.454  1.00 85.49           C
ATOM    834  N   THR A 103      10.371  -6.831  17.658  1.00 95.06           N
ATOM    835 CA   THR A 103       9.046  -6.271  17.411  1.00 95.23           C
ATOM    836  C   THR A 103       9.128  -4.769  17.154  1.00 95.96           C
ATOM    837  O   THR A 103      10.152  -4.138  17.423  1.00 95.67           O
ATOM    838 CB   THR A 103       8.109  -6.498  18.616  1.00 94.30           C
ATOM    839 OG1  THR A 103       8.585  -5.749  19.734  1.00 90.12           O
ATOM    840 CG2  THR A 103       8.064  -7.977  18.983  1.00 88.25           C
ATOM    841  N   GLU A 104       8.052  -4.204  16.646  1.00 94.85           N
ATOM    842 CA   GLU A 104       7.998  -2.779  16.373  1.00 94.94           C
ATOM    843  C   GLU A 104       8.186  -1.969  17.656  1.00 95.86           C
ATOM    844  O   GLU A 104       8.885  -0.954  17.663  1.00 95.69           O
ATOM    845 CB   GLU A 104       6.664  -2.405  15.717  1.00 93.47           C
ATOM    846 CG   GLU A 104       6.496  -2.962  14.314  1.00 86.83           C
ATOM    847 CD   GLU A 104       5.147  -2.588  13.695  1.00 82.01           C
ATOM    848 OE1  GLU A 104       4.431  -1.766  14.289  1.00 75.44           O
ATOM    849 OE2  GLU A 104       4.829  -3.127  12.622  1.00 74.81           O
ATOM    850  N   ASP A 105       7.568  -2.425  18.724  1.00 95.57           N
ATOM    851 CA   ASP A 105       7.683  -1.723  19.999  1.00 95.68           C
ATOM    852  C   ASP A 105       9.114  -1.754  20.534  1.00 96.41           C
ATOM    853  O   ASP A 105       9.589  -0.771  21.100  1.00 95.95           O
ATOM    854 CB   ASP A 105       6.733  -2.332  21.039  1.00 94.68           C
ATOM    855 CG   ASP A 105       5.275  -2.016  20.742  1.00 89.24           C
ATOM    856 OD1  ASP A 105       4.995  -1.014  20.051  1.00 83.00           O
ATOM    857 OD2  ASP A 105       4.405  -2.770  21.221  1.00 82.11           O
ATOM    858  N   GLU A 106       9.799  -2.870  20.346  1.00 96.06           N
ATOM    859 CA   GLU A 106      11.178  -2.987  20.812  1.00 95.90           C
ATOM    860  C   GLU A 106      12.098  -2.062  20.019  1.00 96.54           C
ATOM    861  O   GLU A 106      13.009  -1.454  20.577  1.00 96.07           O
ATOM    862 CB   GLU A 106      11.657  -4.432  20.695  1.00 95.05           C
ATOM    863 CG   GLU A 106      10.954  -5.371  21.677  1.00 91.77           C
ATOM    864 CD   GLU A 106      11.351  -6.820  21.490  1.00 91.09           C
ATOM    865 OE1  GLU A 106      11.746  -7.191  20.369  1.00 84.58           O
ATOM    866 OE2  GLU A 106      11.254  -7.589  22.465  1.00 86.10           O
ATOM    867  N   LEU A 107      11.860  -1.942  18.722  1.00 96.96           N
ATOM    868 CA   LEU A 107      12.670  -1.059  17.894  1.00 97.05           C
ATOM    869  C   LEU A 107      12.384   0.394  18.241  1.00 97.23           C
ATOM    870  O   LEU A 107      13.295   1.221  18.299  1.00 96.92           O
ATOM    871 CB   LEU A 107      12.410  -1.313  16.407  1.00 96.59           C
ATOM    872 CG   LEU A 107      12.898  -2.669  15.873  1.00 95.59           C
ATOM    873 CD1  LEU A 107      12.630  -2.760  14.379  1.00 92.61           C
ATOM    874 CD2  LEU A 107      14.377  -2.842  16.159  1.00 91.57           C
ATOM    875  N   ARG A 108      11.122   0.713  18.469  1.00 96.45           N
ATOM    876 CA   ARG A 108      10.745   2.077  18.837  1.00 96.57           C
ATOM    877  C   ARG A 108      11.424   2.445  20.161  1.00 96.68           C
ATOM    878  O   ARG A 108      11.974   3.533  20.297  1.00 96.14           O
ATOM    879 CB   ARG A 108       9.225   2.201  18.981  1.00 96.00           C
ATOM    880 CG   ARG A 108       8.781   3.529  19.610  1.00 92.61           C
ATOM    881 CD   ARG A 108       7.279   3.705  19.651  1.00 90.96           C
ATOM    882 NE   ARG A 108       6.718   4.076  18.341  1.00 85.56           N
ATOM    883 CZ   ARG A 108       6.168   3.236  17.478  1.00 81.24           C
ATOM    884 NH1  ARG A 108       6.088   1.941  17.766  1.00 70.27           N
ATOM    885 NH2  ARG A 108       5.692   3.678  16.329  1.00 76.18           N
ATOM    886  N   GLU A 109      11.376   1.537  21.102  1.00 96.85           N
ATOM    887 CA   GLU A 109      11.980   1.772  22.410  1.00 96.31           C
ATOM    888  C   GLU A 109      13.495   1.958  22.296  1.00 96.56           C
ATOM    889  O   GLU A 109      14.069   2.854  22.925  1.00 95.78           O
ATOM    890 CB   GLU A 109      11.662   0.600  23.345  1.00 95.52           C
ATOM    891 CG   GLU A 109      12.251   0.730  24.739  1.00 86.82           C
ATOM    892 CD   GLU A 109      11.784  -0.379  25.671  1.00 78.39           C
ATOM    893 OE1  GLU A 109      11.293  -1.405  25.172  1.00 71.12           O
ATOM    894 OE2  GLU A 109      11.910  -0.210  26.896  1.00 71.21           O
ATOM    895  N   PHE A 110      14.141   1.131  21.492  1.00 97.49           N
ATOM    896 CA   PHE A 110      15.584   1.230  21.312  1.00 97.49           C
ATOM    897  C   PHE A 110      16.001   2.549  20.652  1.00 97.59           C
ATOM    898  O   PHE A 110      16.888   3.246  21.138  1.00 97.05           O
ATOM    899 CB   PHE A 110      16.106   0.078  20.458  1.00 97.17           C
ATOM    900 CG   PHE A 110      17.573   0.181  20.145  1.00 96.87           C
ATOM    901 CD1  PHE A 110      18.522  -0.226  21.073  1.00 94.84           C
ATOM    902 CD2  PHE A 110      18.002   0.725  18.944  1.00 94.74           C
ATOM    903 CE1  PHE A 110      19.880  -0.092  20.813  1.00 94.49           C
ATOM    904 CE2  PHE A 110      19.361   0.865  18.667  1.00 94.16           C
ATOM    905 CZ   PHE A 110      20.301   0.460  19.599  1.00 95.17           C
ATOM    906  N   PHE A 111      15.362   2.886  19.538  1.00 97.52           N
ATOM    907 CA   PHE A 111      15.732   4.096  18.805  1.00 97.24           C
ATOM    908  C   PHE A 111      15.295   5.399  19.463  1.00 97.18           C
ATOM    909  O   PHE A 111      15.786   6.465  19.093  1.00 95.98           O
ATOM    910 CB   PHE A 111      15.210   4.007  17.369  1.00 97.00           C
ATOM    911 CG   PHE A 111      16.014   3.074  16.501  1.00 96.97           C
ATOM    912 CD1  PHE A 111      17.266   3.463  16.029  1.00 94.84           C
ATOM    913 CD2  PHE A 111      15.557   1.809  16.183  1.00 94.55           C
ATOM    914 CE1  PHE A 111      18.037   2.606  15.259  1.00 94.39           C
ATOM    915 CE2  PHE A 111      16.324   0.938  15.412  1.00 94.30           C
ATOM    916 CZ   PHE A 111      17.570   1.336  14.948  1.00 95.88           C
ATOM    917  N   SER A 112      14.402   5.319  20.435  1.00 97.11           N
ATOM    918 CA   SER A 112      13.944   6.514  21.126  1.00 96.71           C
ATOM    919  C   SER A 112      15.072   7.167  21.929  1.00 96.57           C
ATOM    920  O   SER A 112      14.974   8.330  22.313  1.00 94.94           O
ATOM    921 CB   SER A 112      12.766   6.196  22.056  1.00 96.05           C
ATOM    922 OG   SER A 112      13.176   5.360  23.124  1.00 86.13           O
ATOM    923  N   GLN A 113      16.141   6.423  22.163  1.00 96.55           N
ATOM    924 CA   GLN A 113      17.270   6.967  22.905  1.00 96.03           C
ATOM    925  C   GLN A 113      18.046   7.986  22.077  1.00 96.23           C
ATOM    926  O   GLN A 113      18.813   8.781  22.617  1.00 94.56           O
ATOM    927 CB   GLN A 113      18.215   5.837  23.349  1.00 94.78           C
ATOM    928 CG   GLN A 113      18.924   5.125  22.218  1.00 91.10           C
ATOM    929 CD   GLN A 113      19.803   3.987  22.705  1.00 89.32           C
ATOM    930 OE1  GLN A 113      20.773   4.210  23.438  1.00 82.07           O
ATOM    931 NE2  GLN A 113      19.469   2.759  22.312  1.00 78.62           N
ATOM    932  N   TYR A 114      17.848   7.960  20.765  1.00 96.42           N
ATOM    933 CA   TYR A 114      18.529   8.889  19.873  1.00 96.09           C
ATOM    934  C   TYR A 114      17.672  10.104  19.552  1.00 96.10           C
ATOM    935  O   TYR A 114      18.191  11.176  19.228  1.00 93.91           O
ATOM    936 CB   TYR A 114      18.933   8.197  18.571  1.00 95.58           C
ATOM    937 CG   TYR A 114      19.876   7.026  18.768  1.00 95.81           C
ATOM    938 CD1  TYR A 114      19.389   5.734  18.860  1.00 92.10           C
ATOM    939 CD2  TYR A 114      21.247   7.223  18.891  1.00 91.84           C
ATOM    940 CE1  TYR A 114      20.244   4.656  19.066  1.00 91.11           C
ATOM    941 CE2  TYR A 114      22.109   6.166  19.099  1.00 91.61           C
ATOM    942 CZ   TYR A 114      21.606   4.871  19.186  1.00 93.78           C
ATOM    943 OH   TYR A 114      22.456   3.815  19.394  1.00 92.40           O
ATOM    944  N   GLY A 115      16.372   9.944  19.648  1.00 94.51           N
ATOM    945 CA   GLY A 115      15.458  11.030  19.352  1.00 94.40           C
ATOM    946  C   GLY A 115      14.029  10.531  19.251  1.00 95.45           C
ATOM    947  O   GLY A 115      13.771   9.335  19.372  1.00 94.18           O
ATOM    948  N   ASP A 116      13.097  11.440  19.028  1.00 94.57           N
ATOM    949 CA   ASP A 116      11.699  11.072  18.899  1.00 94.66           C
ATOM    950  C   ASP A 116      11.463  10.203  17.679  1.00 94.95           C
ATOM    951  O   ASP A 116      11.847  10.557  16.563  1.00 93.63           O
ATOM    952 CB   ASP A 116      10.821  12.319  18.814  1.00 92.94           C
ATOM    953 CG   ASP A 116      10.854  13.141  20.095  1.00 86.63           C
ATOM    954 OD1  ASP A 116      10.881  12.543  21.192  1.00 80.35           O
ATOM    955 OD2  ASP A 116      10.854  14.388  19.998  1.00 78.48           O
ATOM    956  N   VAL A 117      10.831   9.055  17.901  1.00 95.01           N
ATOM    957 CA   VAL A 117      10.525   8.124  16.824  1.00 95.35           C
ATOM    958  C   VAL A 117       9.069   8.299  16.401  1.00 94.30           C
ATOM    959  O   VAL A 117       8.164   8.171  17.219  1.00 91.91           O
ATOM    960 CB   VAL A 117      10.757   6.665  17.271  1.00 95.03           C
ATOM    961 CG1  VAL A 117      10.321   5.701  16.173  1.00 89.51           C
ATOM    962 CG2  VAL A 117      12.219   6.448  17.607  1.00 86.91           C
ATOM    963  N   MET A 118       8.869   8.602  15.124  1.00 93.97           N
ATOM    964 CA   MET A 118       7.531   8.829  14.600  1.00 92.24           C
ATOM    965  C   MET A 118       6.853   7.558  14.103  1.00 92.07           C
ATOM    966  O   MET A 118       5.633   7.418  14.188  1.00 89.81           O
ATOM    967 CB   MET A 118       7.589   9.848  13.460  1.00 90.22           C
ATOM    968 CG   MET A 118       8.154  11.195  13.869  1.00 86.33           C
ATOM    969 SD   MET A 118       7.254  11.943  15.236  1.00 81.34           S
ATOM    970 CE   MET A 118       5.705  12.346  14.419  1.00 70.45           C
ATOM    971  N   ASP A 119       7.660   6.637  13.588  1.00 91.23           N
ATOM    972 CA   ASP A 119       7.090   5.412  13.033  1.00 91.49           C
ATOM    973  C   ASP A 119       8.104   4.285  12.939  1.00 92.96           C
ATOM    974  O   ASP A 119       9.305   4.522  12.814  1.00 92.09           O
ATOM    975 CB   ASP A 119       6.511   5.694  11.649  1.00 88.87           C
ATOM    976 CG   ASP A 119       5.781   4.506  11.053  1.00 84.52           C
ATOM    977 OD1  ASP A 119       4.855   3.992  11.700  1.00 79.52           O
ATOM    978 OD2  ASP A 119       6.138   4.091   9.934  1.00 76.45           O
ATOM    979  N   VAL A 120       7.620   3.058  13.015  1.00 91.87           N
ATOM    980 CA   VAL A 120       8.455   1.869  12.883  1.00 93.11           C
ATOM    981  C   VAL A 120       7.662   0.905  12.002  1.00 92.38           C
ATOM    982  O   VAL A 120       6.479   0.675  12.245  1.00 90.60           O
ATOM    983 CB   VAL A 120       8.732   1.182  14.235  1.00 93.70           C
ATOM    984 CG1  VAL A 120       9.541  -0.088  14.010  1.00 90.44           C
ATOM    985 CG2  VAL A 120       9.494   2.128  15.155  1.00 88.55           C
ATOM    986  N   PHE A 121       8.320   0.366  10.985  1.00 92.02           N
ATOM    987 CA   PHE A 121       7.657  -0.562  10.076  1.00 90.82           C
ATOM    988  C   PHE A 121       8.484  -1.818   9.838  1.00 91.33           C
ATOM    989  O   PHE A 121       9.650  -1.741   9.462  1.00 90.43           O
ATOM    990 CB   PHE A 121       7.387   0.125   8.735  1.00 88.39           C
ATOM    991 CG   PHE A 121       6.748  -0.788   7.715  1.00 86.30           C
ATOM    992 CD1  PHE A 121       5.428  -1.190   7.846  1.00 82.64           C
ATOM    993 CD2  PHE A 121       7.487  -1.257   6.631  1.00 80.58           C
ATOM    994 CE1  PHE A 121       4.850  -2.034   6.927  1.00 79.44           C
ATOM    995 CE2  PHE A 121       6.912  -2.102   5.708  1.00 77.12           C
ATOM    996 CZ   PHE A 121       5.587  -2.502   5.848  1.00 78.85           C
ATOM    997  N   ILE A 122       7.873  -2.973  10.068  1.00 88.71           N
ATOM    998 CA   ILE A 122       8.518  -4.256   9.825  1.00 89.31           C
ATOM    999  C   ILE A 122       7.684  -4.983   8.773  1.00 87.92           C
ATOM   1000  O   ILE A 122       6.504  -5.261   9.007  1.00 85.79           O
ATOM   1001 CB   ILE A 122       8.588  -5.120  11.102  1.00 89.69           C
ATOM   1002 CG1  ILE A 122       9.392  -4.384  12.177  1.00 89.31           C
ATOM   1003 CG2  ILE A 122       9.229  -6.462  10.787  1.00 88.39           C
ATOM   1004 CD1  ILE A 122       9.512  -5.151  13.490  1.00 87.12           C
ATOM   1005  N   PRO A 123       8.273  -5.276   7.614  1.00 86.76           N
ATOM   1006 CA   PRO A 123       7.561  -5.933   6.516  1.00 84.86           C
ATOM   1007  C   PRO A 123       7.070  -7.332   6.858  1.00 85.28           C
ATOM   1008  O   PRO A 123       7.641  -8.013   7.713  1.00 83.85           O
ATOM   1009 CB   PRO A 123       8.596  -5.990   5.399  1.00 82.07           C
ATOM   1010 CG   PRO A 123       9.619  -4.983   5.768  1.00 80.01           C
ATOM   1011 CD   PRO A 123       9.676  -5.016   7.253  1.00 82.99           C
ATOM   1012  N   LYS A 124       6.010  -7.753   6.176  1.00 79.41           N
ATOM   1013 CA   LYS A 124       5.478  -9.094   6.339  1.00 78.38           C
ATOM   1014  C   LYS A 124       5.345  -9.690   4.932  1.00 77.89           C
ATOM   1015  O   LYS A 124       4.873  -9.017   4.020  1.00 75.14           O
ATOM   1016 CB   LYS A 124       4.102  -9.064   7.009  1.00 75.54           C
ATOM   1017 CG   LYS A 124       4.067  -8.375   8.367  1.00 68.80           C
ATOM   1018 CD   LYS A 124       5.002  -9.030   9.357  1.00 65.39           C
ATOM   1019 CE   LYS A 124       4.983  -8.298  10.686  1.00 58.43           C
ATOM   1020 NZ   LYS A 124       5.957  -8.861  11.659  1.00 53.64           N
ATOM   1021  N   PRO A 125       5.791 -10.932   4.760  1.00 78.16           N
ATOM   1022 CA   PRO A 125       6.439 -11.796   5.750  1.00 78.24           C
ATOM   1023  C   PRO A 125       7.833 -11.294   6.136  1.00 79.86           C
ATOM   1024  O   PRO A 125       8.383 -10.409   5.495  1.00 79.28           O
ATOM   1025 CB   PRO A 125       6.494 -13.148   5.045  1.00 75.39           C
ATOM   1026 CG   PRO A 125       6.629 -12.774   3.618  1.00 70.84           C
ATOM   1027 CD   PRO A 125       5.676 -11.607   3.462  1.00 75.03           C
ATOM   1028  N   PHE A 126       8.390 -11.871   7.193  1.00 79.98           N
ATOM   1029 CA   PHE A 126       9.697 -11.494   7.705  1.00 80.70           C
ATOM   1030  C   PHE A 126      10.782 -11.520   6.632  1.00 80.85           C
ATOM   1031  O   PHE A 126      10.928 -12.506   5.918  1.00 79.15           O
ATOM   1032 CB   PHE A 126      10.084 -12.431   8.849  1.00 80.53           C
ATOM   1033 CG   PHE A 126      11.486 -12.235   9.344  1.00 80.86           C
ATOM   1034 CD1  PHE A 126      11.837 -11.087  10.036  1.00 78.21           C
ATOM   1035 CD2  PHE A 126      12.461 -13.199   9.118  1.00 77.05           C
ATOM   1036 CE1  PHE A 126      13.136 -10.907  10.503  1.00 78.79           C
ATOM   1037 CE2  PHE A 126      13.763 -13.029   9.577  1.00 77.05           C
ATOM   1038 CZ   PHE A 126      14.092 -11.876  10.270  1.00 80.81           C
ATOM   1039  N   ARG A 127      11.532 -10.415   6.532  1.00 84.23           N
ATOM   1040 CA   ARG A 127      12.600 -10.321   5.544  1.00 83.42           C
ATOM   1041  C   ARG A 127      13.901  -9.790   6.146  1.00 83.64           C
ATOM   1042  O   ARG A 127      14.791  -9.330   5.436  1.00 81.15           O
ATOM   1043 CB   ARG A 127      12.175  -9.436   4.373  1.00 80.65           C
ATOM   1044 CG   ARG A 127      10.967  -9.961   3.621  1.00 74.75           C
ATOM   1045 CD   ARG A 127      10.683  -9.139   2.383  1.00 72.98           C
ATOM   1046 NE   ARG A 127       9.471  -9.585   1.711  1.00 67.64           N
ATOM   1047 CZ   ARG A 127       9.028  -9.104   0.556  1.00 65.00           C
ATOM   1048 NH1  ARG A 127       9.706  -8.159  -0.066  1.00 60.59           N
ATOM   1049 NH2  ARG A 127       7.917  -9.573   0.036  1.00 59.40           N
ATOM   1050  N   ALA A 128      13.999  -9.867   7.480  1.00 87.09           N
ATOM   1051 CA   ALA A 128      15.198  -9.454   8.202  1.00 87.99           C
ATOM   1052  C   ALA A 128      15.578  -7.978   8.086  1.00 88.94           C
ATOM   1053  O   ALA A 128      16.754  -7.622   8.117  1.00 87.99           O
ATOM   1054 CB   ALA A 128      16.392 -10.326   7.807  1.00 85.98           C
ATOM   1055  N   PHE A 129      14.592  -7.101   7.954  1.00 89.83           N
ATOM   1056 CA   PHE A 129      14.855  -5.668   7.919  1.00 89.85           C
ATOM   1057  C   PHE A 129      13.638  -4.886   8.393  1.00 90.99           C
ATOM   1058  O   PHE A 129      12.537  -5.432   8.502  1.00 90.42           O
ATOM   1059 CB   PHE A 129      15.294  -5.215   6.521  1.00 87.71           C
ATOM   1060 CG   PHE A 129      14.177  -5.185   5.503  1.00 87.40           C
ATOM   1061 CD1  PHE A 129      13.379  -4.055   5.359  1.00 84.22           C
ATOM   1062 CD2  PHE A 129      13.958  -6.269   4.666  1.00 82.11           C
ATOM   1063 CE1  PHE A 129      12.372  -4.013   4.403  1.00 80.89           C
ATOM   1064 CE2  PHE A 129      12.959  -6.240   3.715  1.00 79.32           C
ATOM   1065 CZ   PHE A 129      12.159  -5.108   3.578  1.00 80.63           C
ATOM   1066  N   ALA A 130      13.852  -3.602   8.694  1.00 91.75           N
ATOM   1067 CA   ALA A 130      12.779  -2.746   9.168  1.00 92.58           C
ATOM   1068  C   ALA A 130      13.089  -1.302   8.790  1.00 92.68           C
ATOM   1069  O   ALA A 130      14.172  -0.995   8.293  1.00 91.83           O
ATOM   1070 CB   ALA A 130      12.635  -2.866  10.679  1.00 92.92           C
ATOM   1071  N   PHE A 131      12.116  -0.417   9.023  1.00 93.17           N
ATOM   1072 CA   PHE A 131      12.285   1.000   8.754  1.00 92.69           C
ATOM   1073  C   PHE A 131      11.895   1.785   9.993  1.00 93.36           C
ATOM   1074  O   PHE A 131      10.925   1.446  10.661  1.00 92.74           O
ATOM   1075 CB   PHE A 131      11.408   1.447   7.583  1.00 90.78           C
ATOM   1076 CG   PHE A 131      11.852   0.917   6.245  1.00 88.97           C
ATOM   1077 CD1  PHE A 131      12.935   1.488   5.592  1.00 85.87           C
ATOM   1078 CD2  PHE A 131      11.186  -0.133   5.643  1.00 84.78           C
ATOM   1079 CE1  PHE A 131      13.349   1.017   4.356  1.00 83.36           C
ATOM   1080 CE2  PHE A 131      11.593  -0.616   4.407  1.00 82.27           C
ATOM   1081 CZ   PHE A 131      12.674  -0.041   3.758  1.00 83.45           C
ATOM   1082  N   VAL A 132      12.654   2.824  10.285  1.00 93.76           N
ATOM   1083 CA   VAL A 132      12.381   3.668  11.435  1.00 94.58           C
ATOM   1084  C   VAL A 132      12.374   5.120  10.971  1.00 94.19           C
ATOM   1085  O   VAL A 132      13.278   5.555  10.262  1.00 93.35           O
ATOM   1086 CB   VAL A 132      13.446   3.495  12.537  1.00 95.21           C
ATOM   1087 CG1  VAL A 132      13.194   4.471  13.680  1.00 92.38           C
ATOM   1088 CG2  VAL A 132      13.417   2.064  13.055  1.00 91.21           C
ATOM   1089  N   THR A 133      11.342   5.860  11.365  1.00 93.93           N
ATOM   1090 CA   THR A 133      11.220   7.262  10.986  1.00 93.52           C
ATOM   1091  C   THR A 133      11.354   8.144  12.227  1.00 94.26           C
ATOM   1092  O   THR A 133      10.664   7.933  13.223  1.00 93.45           O
ATOM   1093 CB   THR A 133       9.861   7.543  10.319  1.00 91.58           C
ATOM   1094 OG1  THR A 133       9.703   6.705   9.181  1.00 87.69           O
ATOM   1095 CG2  THR A 133       9.768   8.995   9.886  1.00 86.44           C
ATOM   1096  N   PHE A 134      12.243   9.128  12.149  1.00 93.44           N
ATOM   1097 CA   PHE A 134      12.463  10.054  13.247  1.00 94.03           C
ATOM   1098  C   PHE A 134      11.755  11.382  12.980  1.00 93.30           C
ATOM   1099  O   PHE A 134      11.441  11.710  11.837  1.00 91.15           O
ATOM   1100 CB   PHE A 134      13.954  10.322  13.427  1.00 94.53           C
ATOM   1101 CG   PHE A 134      14.732   9.135  13.919  1.00 95.30           C
ATOM   1102 CD1  PHE A 134      14.801   8.854  15.280  1.00 92.62           C
ATOM   1103 CD2  PHE A 134      15.389   8.296  13.029  1.00 92.27           C
ATOM   1104 CE1  PHE A 134      15.521   7.758  15.748  1.00 92.76           C
ATOM   1105 CE2  PHE A 134      16.108   7.198  13.489  1.00 92.87           C
ATOM   1106 CZ   PHE A 134      16.173   6.935  14.845  1.00 95.21           C
ATOM   1107  N   ALA A 135      11.517  12.132  14.038  1.00 92.01           N
ATOM   1108 CA   ALA A 135      10.879  13.434  13.893  1.00 91.66           C
ATOM   1109  C   ALA A 135      11.898  14.429  13.344  1.00 91.21           C
ATOM   1110  O   ALA A 135      11.547  15.392  12.669  1.00 89.48           O
ATOM   1111 CB   ALA A 135      10.357  13.911  15.246  1.00 90.60           C
ATOM   1112  N   ASP A 136      13.173  14.184  13.639  1.00 89.85           N
ATOM   1113 CA   ASP A 136      14.267  15.047  13.228  1.00 90.23           C
ATOM   1114  C   ASP A 136      15.129  14.357  12.175  1.00 90.54           C
ATOM   1115  O   ASP A 136      15.695  13.293  12.426  1.00 89.79           O
ATOM   1116 CB   ASP A 136      15.115  15.394  14.463  1.00 88.02           C
ATOM   1117 CG   ASP A 136      16.164  16.449  14.193  1.00 84.16           C
ATOM   1118 OD1  ASP A 136      16.508  16.688  13.021  1.00 78.10           O
ATOM   1119 OD2  ASP A 136      16.664  17.042  15.177  1.00 76.19           O
ATOM   1120  N   ASP A 137      15.223  14.951  10.980  1.00 90.30           N
ATOM   1121 CA   ASP A 137      16.013  14.352   9.917  1.00 89.80           C
ATOM   1122  C   ASP A 137      17.513  14.325  10.220  1.00 91.08           C
ATOM   1123  O   ASP A 137      18.231  13.466   9.720  1.00 89.94           O
ATOM   1124 CB   ASP A 137      15.745  15.033   8.567  1.00 86.51           C
ATOM   1125 CG   ASP A 137      15.972  16.536   8.613  1.00 82.84           C
ATOM   1126 OD1  ASP A 137      16.514  17.048   9.597  1.00 76.03           O
ATOM   1127 OD2  ASP A 137      15.586  17.202   7.631  1.00 75.45           O
ATOM   1128  N   GLN A 138      17.983  15.241  11.056  1.00 90.60           N
ATOM   1129 CA   GLN A 138      19.395  15.275  11.411  1.00 91.11           C
ATOM   1130  C   GLN A 138      19.772  14.015  12.200  1.00 92.12           C
ATOM   1131  O   GLN A 138      20.873  13.486  12.063  1.00 91.10           O
ATOM   1132 CB   GLN A 138      19.723  16.513  12.257  1.00 89.44           C
ATOM   1133 CG   GLN A 138      19.994  17.783  11.446  1.00 80.32           C
ATOM   1134 CD   GLN A 138      18.768  18.282  10.722  1.00 74.74           C
ATOM   1135 OE1  GLN A 138      17.696  18.404  11.315  1.00 66.20           O
ATOM   1136 NE2  GLN A 138      18.920  18.577   9.441  1.00 62.95           N
ATOM   1137  N   ILE A 139      18.841  13.529  13.011  1.00 92.93           N
ATOM   1138 CA   ILE A 139      19.077  12.323  13.798  1.00 93.45           C
ATOM   1139  C   ILE A 139      19.221  11.129  12.862  1.00 93.86           C
ATOM   1140  O   ILE A 139      20.130  10.316  13.004  1.00 93.02           O
ATOM   1141 CB   ILE A 139      17.920  12.078  14.789  1.00 92.95           C
ATOM   1142 CG1  ILE A 139      17.873  13.213  15.811  1.00 89.69           C
ATOM   1143 CG2  ILE A 139      18.099  10.733  15.486  1.00 89.14           C
ATOM   1144 CD1  ILE A 139      16.689  13.146  16.754  1.00 79.94           C
ATOM   1145  N   ALA A 140      18.317  11.033  11.900  1.00 93.58           N
ATOM   1146 CA   ALA A 140      18.354   9.945  10.932  1.00 93.34           C
ATOM   1147  C   ALA A 140      19.671   9.956  10.154  1.00 93.19           C
ATOM   1148  O   ALA A 140      20.303   8.910   9.965  1.00 92.10           O
ATOM   1149 CB   ALA A 140      17.177  10.068   9.964  1.00 92.59           C
ATOM   1150  N   GLN A 141      20.097  11.134   9.721  1.00 92.28           N
ATOM   1151 CA   GLN A 141      21.337  11.268   8.966  1.00 90.66           C
ATOM   1152  C   GLN A 141      22.549  10.833   9.783  1.00 91.01           C
ATOM   1153  O   GLN A 141      23.479  10.227   9.248  1.00 88.97           O
ATOM   1154 CB   GLN A 141      21.534  12.719   8.514  1.00 87.78           C
ATOM   1155 CG   GLN A 141      20.432  13.283   7.620  1.00 79.76           C
ATOM   1156 CD   GLN A 141      20.303  12.547   6.305  1.00 75.72           C
ATOM   1157 OE1  GLN A 141      21.293  12.120   5.723  1.00 68.20           O
ATOM   1158 NE2  GLN A 141      19.078  12.404   5.821  1.00 65.62           N
ATOM   1159  N   SER A 142      22.548  11.145  11.066  1.00 92.61           N
ATOM   1160 CA   SER A 142      23.670  10.803  11.939  1.00 92.40           C
ATOM   1161  C   SER A 142      23.831   9.306  12.182  1.00 92.84           C
ATOM   1162  O   SER A 142      24.912   8.846  12.542  1.00 90.88           O
ATOM   1163 CB   SER A 142      23.533  11.524  13.284  1.00 91.57           C
ATOM   1164 OG   SER A 142      22.489  10.969  14.057  1.00 85.41           O
ATOM   1165  N   LEU A 143      22.765   8.543  11.995  1.00 93.57           N
ATOM   1166 CA   LEU A 143      22.813   7.097  12.223  1.00 93.86           C
ATOM   1167  C   LEU A 143      23.181   6.288  10.986  1.00 93.88           C
ATOM   1168  O   LEU A 143      23.604   5.137  11.103  1.00 91.73           O
ATOM   1169 CB   LEU A 143      21.477   6.609  12.780  1.00 93.97           C
ATOM   1170 CG   LEU A 143      21.058   7.149  14.155  1.00 93.98           C
ATOM   1171 CD1  LEU A 143      19.692   6.599  14.539  1.00 90.07           C
ATOM   1172 CD2  LEU A 143      22.102   6.773  15.193  1.00 88.92           C
ATOM   1173  N   CYS A 144      23.023   6.886   9.815  1.00 91.84           N
ATOM   1174 CA   CYS A 144      23.323   6.177   8.575  1.00 90.65           C
ATOM   1175  C   CYS A 144      24.792   5.761   8.490  1.00 89.42           C
ATOM   1176  O   CYS A 144      25.696   6.561   8.720  1.00 85.05           O
ATOM   1177 CB   CYS A 144      22.950   7.044   7.370  1.00 88.64           C
ATOM   1178 SG   CYS A 144      21.170   7.240   7.169  1.00 83.99           S
ATOM   1179  N   GLY A 145      25.011   4.486   8.177  1.00 89.74           N
ATOM   1180 CA   GLY A 145      26.351   3.950   8.057  1.00 89.29           C
ATOM   1181  C   GLY A 145      26.842   3.297   9.342  1.00 89.79           C
ATOM   1182  O   GLY A 145      27.922   2.708   9.370  1.00 86.35           O
ATOM   1183  N   GLU A 146      26.054   3.393  10.400  1.00 89.90           N
ATOM   1184 CA   GLU A 146      26.424   2.830  11.690  1.00 90.62           C
ATOM   1185  C   GLU A 146      25.911   1.410  11.904  1.00 91.85           C
ATOM   1186  O   GLU A 146      24.897   1.008  11.326  1.00 89.81           O
ATOM   1187 CB   GLU A 146      25.898   3.715  12.822  1.00 88.03           C
ATOM   1188 CG   GLU A 146      26.448   5.133  12.850  1.00 82.91           C
ATOM   1189 CD   GLU A 146      27.924   5.167  13.186  1.00 81.32           C
ATOM   1190 OE1  GLU A 146      28.312   4.562  14.209  1.00 71.94           O
ATOM   1191 OE2  GLU A 146      28.685   5.798  12.437  1.00 72.61           O
ATOM   1192  N   ASP A 147      26.614   0.669  12.741  1.00 90.29           N
ATOM   1193 CA   ASP A 147      26.187  -0.669  13.137  1.00 90.16           C
ATOM   1194  C   ASP A 147      25.837  -0.534  14.616  1.00 91.06           C
ATOM   1195  O   ASP A 147      26.668  -0.122  15.421  1.00 88.55           O
ATOM   1196 CB   ASP A 147      27.304  -1.697  12.954  1.00 86.35           C
ATOM   1197 CG   ASP A 147      27.570  -2.008  11.489  1.00 82.74           C
ATOM   1198 OD1  ASP A 147      26.598  -2.189  10.731  1.00 74.58           O
ATOM   1199 OD2  ASP A 147      28.758  -2.082  11.111  1.00 74.04           O
ATOM   1200  N   LEU A 148      24.600  -0.877  14.960  1.00 92.17           N
ATOM   1201 CA   LEU A 148      24.144  -0.769  16.335  1.00 93.36           C
ATOM   1202  C   LEU A 148      23.775  -2.148  16.876  1.00 94.11           C
ATOM   1203  O   LEU A 148      23.485  -3.062  16.118  1.00 92.35           O
ATOM   1204 CB   LEU A 148      22.928   0.158  16.418  1.00 92.44           C
ATOM   1205 CG   LEU A 148      23.132   1.568  15.854  1.00 92.35           C
ATOM   1206 CD1  LEU A 148      21.821   2.349  15.925  1.00 86.56           C
ATOM   1207 CD2  LEU A 148      24.222   2.290  16.630  1.00 85.75           C
ATOM   1208  N   ILE A 149      23.800  -2.281  18.202  1.00 92.08           N
ATOM   1209 CA   ILE A 149      23.470  -3.558  18.822  1.00 92.67           C
ATOM   1210  C   ILE A 149      22.107  -3.497  19.500  1.00 93.68           C
ATOM   1211  O   ILE A 149      21.896  -2.704  20.415  1.00 92.45           O
ATOM   1212 CB   ILE A 149      24.541  -3.969  19.851  1.00 89.80           C
ATOM   1213 CG1  ILE A 149      25.883  -4.130  19.143  1.00 84.72           C
ATOM   1214 CG2  ILE A 149      24.145  -5.272  20.535  1.00 83.72           C
ATOM   1215 CD1  ILE A 149      27.038  -4.480  20.067  1.00 75.78           C
ATOM   1216  N   ILE A 150      21.198  -4.342  19.037  1.00 93.05           N
ATOM   1217 CA   ILE A 150      19.851  -4.405  19.580  1.00 93.41           C
ATOM   1218  C   ILE A 150      19.589  -5.837  20.038  1.00 92.79           C
ATOM   1219  O   ILE A 150      19.640  -6.768  19.242  1.00 89.96           O
ATOM   1220 CB   ILE A 150      18.797  -4.013  18.526  1.00 93.23           C
ATOM   1221 CG1  ILE A 150      19.125  -2.646  17.932  1.00 91.97           C
ATOM   1222 CG2  ILE A 150      17.404  -4.005  19.157  1.00 90.93           C
ATOM   1223 CD1  ILE A 150      18.172  -2.204  16.831  1.00 90.10           C
ATOM   1224  N   LYS A 151      19.333  -5.993  21.332  1.00 92.83           N
ATOM   1225 CA   LYS A 151      19.076  -7.318  21.901  1.00 91.88           C
ATOM   1226  C   LYS A 151      20.224  -8.282  21.587  1.00 91.93           C
ATOM   1227  O   LYS A 151      20.003  -9.456  21.291  1.00 88.07           O
ATOM   1228 CB   LYS A 151      17.756  -7.879  21.367  1.00 88.56           C
ATOM   1229 CG   LYS A 151      16.540  -7.053  21.731  1.00 85.19           C
ATOM   1230 CD   LYS A 151      15.264  -7.641  21.144  1.00 83.43           C
ATOM   1231 CE   LYS A 151      14.936  -8.990  21.738  1.00 78.22           C
ATOM   1232 NZ   LYS A 151      13.664  -9.542  21.204  1.00 74.48           N
ATOM   1233  N   GLY A 152      21.449  -7.758  21.640  1.00 91.66           N
ATOM   1234 CA   GLY A 152      22.613  -8.584  21.372  1.00 90.41           C
ATOM   1235  C   GLY A 152      22.875  -8.861  19.907  1.00 91.17           C
ATOM   1236  O   GLY A 152      23.799  -9.597  19.564  1.00 88.49           O
ATOM   1237  N   ILE A 153      22.078  -8.262  19.020  1.00 91.36           N
ATOM   1238 CA   ILE A 153      22.224  -8.464  17.583  1.00 90.67           C
ATOM   1239  C   ILE A 153      22.737  -7.198  16.913  1.00 92.16           C
ATOM   1240  O   ILE A 153      22.218  -6.111  17.144  1.00 90.65           O
ATOM   1241 CB   ILE A 153      20.877  -8.845  16.934  1.00 87.82           C
ATOM   1242 CG1  ILE A 153      20.290 -10.084  17.611  1.00 82.82           C
ATOM   1243 CG2  ILE A 153      21.042  -9.069  15.437  1.00 81.86           C
ATOM   1244 CD1  ILE A 153      21.148 -11.326  17.498  1.00 74.02           C
ATOM   1245  N   SER A 154      23.765  -7.340  16.078  1.00 90.33           N
ATOM   1246 CA   SER A 154      24.317  -6.201  15.364  1.00 90.66           C
ATOM   1247  C   SER A 154      23.485  -5.925  14.117  1.00 89.98           C
ATOM   1248  O   SER A 154      23.375  -6.771  13.236  1.00 87.84           O
ATOM   1249 CB   SER A 154      25.766  -6.481  14.959  1.00 88.50           C
ATOM   1250 OG   SER A 154      26.315  -5.388  14.256  1.00 82.83           O
ATOM   1251  N   VAL A 155      22.899  -4.724  14.050  1.00 92.39           N
ATOM   1252 CA   VAL A 155      22.097  -4.336  12.896  1.00 92.45           C
ATOM   1253  C   VAL A 155      22.778  -3.182  12.172  1.00 92.57           C
ATOM   1254  O   VAL A 155      23.507  -2.399  12.780  1.00 91.29           O
ATOM   1255 CB   VAL A 155      20.673  -3.902  13.306  1.00 92.25           C
ATOM   1256 CG1  VAL A 155      19.946  -5.070  13.973  1.00 86.63           C
ATOM   1257 CG2  VAL A 155      20.721  -2.704  14.251  1.00 86.21           C
ATOM   1258  N   HIS A 156      22.545  -3.084  10.869  1.00 90.60           N
ATOM   1259 CA   HIS A 156      23.142  -2.030  10.067  1.00 89.86           C
ATOM   1260  C   HIS A 156      22.122  -0.961   9.723  1.00 90.44           C
ATOM   1261  O   HIS A 156      20.995  -1.261   9.338  1.00 89.63           O
ATOM   1262 CB   HIS A 156      23.722  -2.615   8.776  1.00 87.47           C
ATOM   1263 CG   HIS A 156      24.417  -1.597   7.924  1.00 84.72           C
ATOM   1264 ND1  HIS A 156      25.610  -1.029   8.282  1.00 76.95           N
ATOM   1265 CD2  HIS A 156      24.060  -1.032   6.748  1.00 75.56           C
ATOM   1266 CE1  HIS A 156      25.967  -0.151   7.359  1.00 75.70           C
ATOM   1267 NE2  HIS A 156      25.052  -0.132   6.406  1.00 75.78           N
ATOM   1268  N   ILE A 157      22.528   0.298   9.866  1.00 92.23           N
ATOM   1269 CA   ILE A 157      21.647   1.421   9.557  1.00 92.67           C
ATOM   1270  C   ILE A 157      22.095   2.103   8.265  1.00 91.67           C
ATOM   1271  O   ILE A 157      23.276   2.380   8.088  1.00 89.62           O
ATOM   1272 CB   ILE A 157      21.653   2.472  10.685  1.00 92.94           C
ATOM   1273 CG1  ILE A 157      21.488   1.803  12.054  1.00 91.40           C
ATOM   1274 CG2  ILE A 157      20.558   3.500  10.455  1.00 90.58           C
ATOM   1275 CD1  ILE A 157      20.213   1.008  12.216  1.00 85.53           C
ATOM   1276  N   SER A 158      21.150   2.376   7.393  1.00 90.67           N
ATOM   1277 CA   SER A 158      21.462   3.052   6.144  1.00 89.06           C
ATOM   1278  C   SER A 158      20.264   3.883   5.703  1.00 89.29           C
ATOM   1279  O   SER A 158      19.217   3.866   6.339  1.00 87.70           O
ATOM   1280 CB   SER A 158      21.831   2.038   5.056  1.00 85.56           C
ATOM   1281 OG   SER A 158      20.752   1.175   4.788  1.00 78.01           O
ATOM   1282  N   ASN A 159      20.430   4.628   4.616  1.00 86.03           N
ATOM   1283 CA   ASN A 159      19.342   5.452   4.107  1.00 84.11           C
ATOM   1284  C   ASN A 159      18.213   4.601   3.558  1.00 83.43           C
ATOM   1285  O   ASN A 159      18.449   3.590   2.900  1.00 79.94           O
ATOM   1286 CB   ASN A 159      19.839   6.375   3.003  1.00 81.05           C
ATOM   1287 CG   ASN A 159      20.591   7.571   3.547  1.00 75.85           C
ATOM   1288 OD1  ASN A 159      20.069   8.345   4.350  1.00 68.24           O
ATOM   1289 ND2  ASN A 159      21.826   7.752   3.098  1.00 67.79           N
ATOM   1290  N   ALA A 160      16.983   5.015   3.842  1.00 84.02           N
ATOM   1291 CA   ALA A 160      15.813   4.324   3.329  1.00 81.87           C
ATOM   1292  C   ALA A 160      15.539   4.902   1.947  1.00 78.63           C
ATOM   1293  O   ALA A 160      14.990   5.999   1.825  1.00 72.53           O
ATOM   1294 CB   ALA A 160      14.616   4.543   4.246  1.00 80.30           C
ATOM   1295  N   GLU A 161      15.947   4.186   0.916  1.00 74.56           N
ATOM   1296 CA   GLU A 161      15.735   4.643  -0.447  1.00 71.50           C
ATOM   1297  C   GLU A 161      14.255   4.651  -0.812  1.00 69.30           C
ATOM   1298  O   GLU A 161      13.524   3.737  -0.441  1.00 62.57           O
ATOM   1299 CB   GLU A 161      16.513   3.773  -1.432  1.00 66.52           C
ATOM   1300 CG   GLU A 161      18.021   3.982  -1.387  1.00 59.51           C
ATOM   1301 CD   GLU A 161      18.409   5.416  -1.709  1.00 56.65           C
ATOM   1302 OE1  GLU A 161      17.851   5.988  -2.666  1.00 51.37           O
ATOM   1303 OE2  GLU A 161      19.272   5.967  -1.003  1.00 50.67           O
ATOM   1304  N   PRO A 162      13.815   5.677  -1.532  1.00 65.00           N
ATOM   1305 CA   PRO A 162      12.414   5.780  -1.939  1.00 62.85           C
ATOM   1306  C   PRO A 162      11.975   4.599  -2.785  1.00 61.68           C
ATOM   1307  O   PRO A 162      12.704   4.157  -3.669  1.00 58.38           O
ATOM   1308 CB   PRO A 162      12.382   7.080  -2.750  1.00 59.52           C
ATOM   1309 CG   PRO A 162      13.510   7.878  -2.191  1.00 57.66           C
ATOM   1310 CD   PRO A 162      14.586   6.848  -1.969  1.00 59.69           C
ATOM   1311  N   LYS A 163      10.793   4.092  -2.526  1.00 58.07           N
ATOM   1312 CA   LYS A 163      10.231   2.995  -3.303  1.00 56.24           C
ATOM   1313  C   LYS A 163       9.619   3.573  -4.561  1.00 55.24           C
ATOM   1314  O   LYS A 163       9.160   4.717  -4.575  1.00 51.29           O
ATOM   1315 CB   LYS A 163       9.102   2.313  -2.541  1.00 52.57           C
ATOM   1316 CG   LYS A 163       9.451   1.056  -1.807  1.00 47.73           C
ATOM   1317 CD   LYS A 163       8.168   0.461  -1.248  1.00 45.12           C
ATOM   1318 CE   LYS A 163       8.377  -0.867  -0.546  1.00 40.54           C
ATOM   1319 NZ   LYS A 163       7.092  -1.397  -0.042  1.00 37.88           N
ATOM   1320  N   HIS A 164       9.612   2.792  -5.618  1.00 46.29           N
ATOM   1321 CA   HIS A 164       8.878   3.195  -6.809  1.00 45.45           C
ATOM   1322  C   HIS A 164       7.455   2.838  -6.420  1.00 45.84           C
ATOM   1323  O   HIS A 164       7.227   1.857  -5.706  1.00 42.35           O
ATOM   1324 CB   HIS A 164       9.294   2.374  -8.025  1.00 41.91           C
ATOM   1325 CG   HIS A 164      10.684   2.672  -8.493  1.00 38.15           C
ATOM   1326 ND1  HIS A 164      11.787   2.056  -7.973  1.00 34.83           N
ATOM   1327 CD2  HIS A 164      11.137   3.523  -9.434  1.00 33.21           C
ATOM   1328 CE1  HIS A 164      12.878   2.520  -8.576  1.00 30.91           C
ATOM   1329 NE2  HIS A 164      12.508   3.412  -9.470  1.00 30.14           N
ATOM   1330  N   ASN A 165       6.467   3.644  -6.868  1.00 44.60           N
ATOM   1331 CA   ASN A 165       5.089   3.342  -6.529  1.00 44.27           C
ATOM   1332  C   ASN A 165       4.722   1.970  -7.065  1.00 45.33           C
ATOM   1333  O   ASN A 165       4.969   1.653  -8.226  1.00 41.84           O
ATOM   1334 CB   ASN A 165       4.155   4.407  -7.104  1.00 40.63           C
ATOM   1335 CG   ASN A 165       4.335   5.743  -6.433  1.00 36.05           C
ATOM   1336 OD1  ASN A 165       4.348   5.843  -5.208  1.00 33.78           O
ATOM   1337 ND2  ASN A 165       4.480   6.791  -7.233  1.00 32.04           N
ATOM   1338  N   SER A 166       4.114   1.144  -6.195  1.00 45.06           N
ATOM   1339 CA   SER A 166       3.766  -0.213  -6.589  1.00 45.09           C
ATOM   1340  C   SER A 166       2.694  -0.827  -5.707  1.00 45.50           C
ATOM   1341  O   SER A 166       2.502  -0.406  -4.568  1.00 42.98           O
ATOM   1342 CB   SER A 166       5.019  -1.099  -6.543  1.00 43.00           C
ATOM   1343 OG   SER A 166       4.701  -2.444  -6.779  1.00 40.28           O
ATOM   1344  N   ASN A 167       2.018  -1.796  -6.262  1.00 42.56           N
ATOM   1345 CA   ASN A 167       0.993  -2.519  -5.529  1.00 41.16           C
ATOM   1346  C   ASN A 167       1.193  -4.023  -5.733  1.00 41.08           C
ATOM   1347  O   ASN A 167       0.286  -4.810  -5.516  1.00 38.21           O
ATOM   1348 CB   ASN A 167      -0.408  -2.107  -6.008  1.00 38.05           C
ATOM   1349 CG   ASN A 167      -0.709  -2.575  -7.410  1.00 33.86           C
ATOM   1350 OD1  ASN A 167       0.191  -2.791  -8.213  1.00 32.58           O
ATOM   1351 ND2  ASN A 167      -1.993  -2.738  -7.721  1.00 30.34           N
ATOM   1352  N   ARG A 168       2.421  -4.415  -6.145  1.00 43.41           N
ATOM   1353 CA   ARG A 168       2.718  -5.816  -6.427  1.00 43.78           C
ATOM   1354  C   ARG A 168       2.500  -6.761  -5.258  1.00 43.42           C
ATOM   1355  O   ARG A 168       1.981  -7.859  -5.434  1.00 41.55           O
ATOM   1356 CB   ARG A 168       4.149  -5.963  -6.956  1.00 41.85           C
ATOM   1357 CG   ARG A 168       5.257  -5.554  -5.992  1.00 37.86           C
ATOM   1358 CD   ARG A 168       6.617  -5.858  -6.585  1.00 36.42           C
ATOM   1359 NE   ARG A 168       7.714  -5.438  -5.718  1.00 33.76           N
ATOM   1360 CZ   ARG A 168       8.203  -4.207  -5.693  1.00 31.32           C
ATOM   1361 NH1  ARG A 168       7.705  -3.269  -6.470  1.00 29.64           N
ATOM   1362 NH2  ARG A 168       9.198  -3.914  -4.864  1.00 30.31           N
ATOM   1363  N   GLN A 169       2.883  -6.346  -4.054  1.00 45.20           N
ATOM   1364 CA   GLN A 169       2.716  -7.206  -2.889  1.00 45.08           C
ATOM   1365  C   GLN A 169       1.241  -7.350  -2.520  1.00 45.18           C
ATOM   1366  O   GLN A 169       0.822  -8.376  -1.975  1.00 42.98           O
ATOM   1367 CB   GLN A 169       3.509  -6.677  -1.698  1.00 42.28           C
ATOM   1368 CG   GLN A 169       3.638  -7.688  -0.567  1.00 38.92           C
ATOM   1369 CD   GLN A 169       4.580  -7.225   0.520  1.00 36.75           C
ATOM   1370 OE1  GLN A 169       5.625  -6.639   0.248  1.00 35.07           O
ATOM   1371 NE2  GLN A 169       4.220  -7.511   1.775  1.00 33.19           N
ATOM   1372  N   LEU A 170       0.467  -6.317  -2.818  1.00 44.57           N
ATOM   1373 CA   LEU A 170      -0.965  -6.353  -2.549  1.00 44.17           C
ATOM   1374  C   LEU A 170      -1.676  -7.293  -3.510  1.00 43.59           C
ATOM   1375  O   LEU A 170      -2.497  -8.112  -3.096  1.00 41.58           O
ATOM   1376 CB   LEU A 170      -1.567  -4.949  -2.668  1.00 41.75           C
ATOM   1377 CG   LEU A 170      -1.565  -4.035  -1.442  1.00 39.02           C
ATOM   1378 CD1  LEU A 170      -2.469  -4.641  -0.390  1.00 37.10           C
ATOM   1379 CD2  LEU A 170      -0.145  -3.877  -0.917  1.00 37.08           C
ATOM   1380  N   GLU A 171      -1.363  -7.164  -4.791  1.00 43.85           N
ATOM   1381 CA   GLU A 171      -1.995  -7.988  -5.810  1.00 44.85           C
ATOM   1382  C   GLU A 171      -1.530  -9.442  -5.814  1.00 44.22           C
ATOM   1383  O   GLU A 171      -2.302 -10.338  -6.128  1.00 42.45           O
ATOM   1384 CB   GLU A 171      -1.771  -7.394  -7.196  1.00 43.25           C
ATOM   1385 CG   GLU A 171      -2.593  -6.150  -7.456  1.00 38.80           C
ATOM   1386 CD   GLU A 171      -2.554  -5.729  -8.923  1.00 36.61           C
ATOM   1387 OE1  GLU A 171      -2.476  -6.624  -9.792  1.00 34.06           O
ATOM   1388 OE2  GLU A 171      -2.608  -4.521  -9.185  1.00 35.25           O
ATOM   1389  N   ARG A 172      -0.285  -9.666  -5.455  1.00 42.47           N
ATOM   1390 CA   ARG A 172       0.251 -11.017  -5.467  1.00 42.42           C
ATOM   1391  C   ARG A 172      -0.468 -11.955  -4.499  1.00 41.90           C
ATOM   1392  O   ARG A 172      -0.421 -13.173  -4.667  1.00 40.13           O
ATOM   1393 CB   ARG A 172       1.763 -10.991  -5.187  1.00 40.86           C
ATOM   1394 CG   ARG A 172       2.196 -11.417  -3.808  1.00 37.30           C
ATOM   1395 CD   ARG A 172       3.686 -11.298  -3.650  1.00 35.47           C
ATOM   1396 NE   ARG A 172       4.179 -12.034  -2.492  1.00 33.16           N
ATOM   1397 CZ   ARG A 172       5.430 -11.998  -2.044  1.00 31.26           C
ATOM   1398 NH1  ARG A 172       6.318 -11.239  -2.648  1.00 29.06           N
ATOM   1399 NH2  ARG A 172       5.771 -12.714  -1.004  1.00 29.67           N
ATOM   1400  N   SER A 173      -1.127 -11.398  -3.516  1.00 42.78           N
ATOM   1401 CA   SER A 173      -1.868 -12.185  -2.538  1.00 43.08           C
ATOM   1402  C   SER A 173      -2.886 -13.108  -3.195  1.00 42.20           C
ATOM   1403  O   SER A 173      -3.033 -14.260  -2.811  1.00 40.57           O
ATOM   1404 CB   SER A 173      -2.578 -11.260  -1.551  1.00 41.79           C
ATOM   1405 OG   SER A 173      -1.657 -10.454  -0.859  1.00 39.16           O
ATOM   1406  N   GLY A 174      -3.585 -12.583  -4.187  1.00 43.10           N
ATOM   1407 CA   GLY A 174      -4.594 -13.368  -4.875  1.00 42.91           C
ATOM   1408  C   GLY A 174      -4.049 -14.287  -5.949  1.00 42.38           C
ATOM   1409  O   GLY A 174      -4.786 -15.113  -6.490  1.00 40.89           O
ATOM   1410  N   ARG A 175      -2.762 -14.144  -6.271  1.00 42.46           N
ATOM   1411 CA   ARG A 175      -2.139 -14.966  -7.301  1.00 42.44           C
ATOM   1412  C   ARG A 175      -1.489 -16.231  -6.738  1.00 41.64           C
ATOM   1413  O   ARG A 175      -1.084 -17.110  -7.493  1.00 39.83           O
ATOM   1414 CB   ARG A 175      -1.086 -14.141  -8.048  1.00 40.45           C
ATOM   1415 CG   ARG A 175      -1.670 -12.952  -8.779  1.00 36.46           C
ATOM   1416 CD   ARG A 175      -0.572 -12.056  -9.297  1.00 35.28           C
ATOM   1417 NE   ARG A 175      -1.112 -10.851  -9.936  1.00 32.90           N
ATOM   1418 CZ   ARG A 175      -0.410  -9.754 -10.172  1.00 30.78           C
ATOM   1419 NH1  ARG A 175       0.864  -9.674  -9.834  1.00 29.16           N
ATOM   1420 NH2  ARG A 175      -0.985  -8.716 -10.757  1.00 30.21           N
ATOM   1421  N   PHE A 176      -1.389 -16.321  -5.427  1.00 46.07           N
ATOM   1422 CA   PHE A 176      -0.792 -17.494  -4.794  1.00 46.37           C
ATOM   1423  C   PHE A 176      -1.714 -18.698  -4.910  1.00 45.99           C
ATOM   1424  O   PHE A 176      -2.940 -18.556  -4.853  1.00 42.43           O
ATOM   1425 CB   PHE A 176      -0.502 -17.208  -3.327  1.00 43.10           C
ATOM   1426 CG   PHE A 176       0.810 -16.516  -3.091  1.00 40.74           C
ATOM   1427 CD1  PHE A 176       1.948 -17.247  -2.796  1.00 39.50           C
ATOM   1428 CD2  PHE A 176       0.895 -15.135  -3.186  1.00 38.43           C
ATOM   1429 CE1  PHE A 176       3.158 -16.604  -2.592  1.00 36.78           C
ATOM   1430 CE2  PHE A 176       2.104 -14.493  -2.978  1.00 34.42           C
ATOM   1431 CZ   PHE A 176       3.241 -15.226  -2.673  1.00 35.59           C
ATOM   1432  N   GLY A 177      -1.121 -19.858  -5.077  1.00 42.20           N
ATOM   1433 CA   GLY A 177      -1.899 -21.084  -5.192  1.00 42.95           C
ATOM   1434  C   GLY A 177      -1.544 -21.915  -6.403  1.00 41.90           C
ATOM   1435  O   GLY A 177      -1.915 -23.085  -6.489  1.00 40.26           O
ATOM   1436  N   GLY A 178      -0.823 -21.327  -7.345  1.00 41.51           N
ATOM   1437 CA   GLY A 178      -0.439 -22.054  -8.532  1.00 42.54           C
ATOM   1438  C   GLY A 178      -1.516 -22.110  -9.592  1.00 41.55           C
ATOM   1439  O   GLY A 178      -2.413 -21.266  -9.637  1.00 39.32           O
ATOM   1440  N   ASN A 179      -1.410 -23.106 -10.471  1.00 39.62           N
ATOM   1441 CA   ASN A 179      -2.361 -23.296 -11.561  1.00 42.99           C
ATOM   1442  C   ASN A 179      -3.749 -23.757 -11.079  1.00 41.46           C
ATOM   1443  O   ASN A 179      -3.957 -23.891  -9.872  1.00 38.92           O
ATOM   1444 CB   ASN A 179      -1.792 -24.295 -12.573  1.00 41.50           C
ATOM   1445 CG   ASN A 179      -1.090 -23.626 -13.715  1.00 36.66           C
ATOM   1446 OD1  ASN A 179      -1.698 -23.303 -14.730  1.00 35.40           O
ATOM   1447 ND2  ASN A 179       0.203 -23.398 -13.569  1.00 33.53           N
ATOM   1448  N   PRO A 180      -4.660 -23.986 -12.048  1.00 42.69           N
ATOM   1449 CA   PRO A 180      -6.063 -24.362 -11.793  1.00 43.81           C
ATOM   1450  C   PRO A 180      -6.360 -24.976 -10.431  1.00 43.41           C
ATOM   1451  O   PRO A 180      -5.700 -25.949 -10.041  1.00 40.78           O
ATOM   1452 CB   PRO A 180      -6.353 -25.361 -12.907  1.00 40.80           C
ATOM   1453 CG   PRO A 180      -5.546 -24.828 -14.028  1.00 38.92           C
ATOM   1454 CD   PRO A 180      -4.340 -24.136 -13.417  1.00 43.18           C
ATOM   1455 OXT  PRO A 180      -7.294 -24.502  -9.785  1.00 37.66           O
HETATM 1456  K     K B   1      -6.693   0.948  -7.442  1.00 62.36           K
HETATM 1457  K     K C   1      -3.788  -0.713  -8.869  1.00 47.67           K
HETATM 1458  K     K D   1      10.468 -12.425  -7.505  1.00 44.53           K
HETATM 1459  K     K E   1      12.600 -14.338  -9.495  1.00 39.13           K
HETATM 1460  K     K F   1       8.204 -11.157  -5.692  1.00 32.83           K
HETATM 1461  K     K G   1      -9.563   2.184  -6.376  1.00 51.18           K
ATOM   1462 OP3    A H   1     -14.294  16.490 -11.217  1.00 48.33           O
ATOM   1463  P     A H   1     -13.546  16.676 -12.449  1.00 50.81           P
ATOM   1464 OP1    A H   1     -13.265  16.397 -13.712  1.00 45.36           O
ATOM   1465 OP2    A H   1     -13.507  15.683 -13.069  1.00 47.43           O
ATOM   1466 O5'    A H   1     -12.309  17.494 -11.849  1.00 53.41           O
ATOM   1467 C5'    A H   1     -11.084  17.808 -12.467  1.00 53.05           C
ATOM   1468 C4'    A H   1     -10.122  18.432 -11.491  1.00 55.02           C
ATOM   1469 O4'    A H   1     -10.725  19.621 -10.933  1.00 51.79           O
ATOM   1470 C3'    A H   1      -9.782  17.580 -10.284  1.00 55.55           C
ATOM   1471 O3'    A H   1      -8.692  16.705 -10.564  1.00 54.92           O
ATOM   1472 C2'    A H   1      -9.444  18.611  -9.230  1.00 53.56           C
ATOM   1473 O2'    A H   1      -8.115  19.091  -9.375  1.00 51.66           O
ATOM   1474 C1'    A H   1     -10.438  19.721  -9.560  1.00 53.34           C
ATOM   1475 N9     A H   1     -11.696  19.611  -8.842  1.00 51.87           N
ATOM   1476 C8     A H   1     -12.912  19.215  -9.339  1.00 49.46           C
ATOM   1477 N7     A H   1     -13.872  19.230  -8.451  1.00 48.39           N
ATOM   1478 C5     A H   1     -13.253  19.661  -7.286  1.00 48.44           C
ATOM   1479 C6     A H   1     -13.724  19.897  -5.990  1.00 46.35           C
ATOM   1480 N6     A H   1     -14.994  19.711  -5.623  1.00 45.50           N
ATOM   1481 N1     A H   1     -12.840  20.329  -5.077  1.00 46.00           N
ATOM   1482 C2     A H   1     -11.572  20.516  -5.435  1.00 46.83           C
ATOM   1483 N3     A H   1     -11.002  20.332  -6.620  1.00 49.56           N
ATOM   1484 C4     A H   1     -11.909  19.894  -7.522  1.00 52.02           C
ATOM   1485  P     A H   2      -8.678  15.232  -9.969  1.00 53.40           P
ATOM   1486 OP1    A H   2      -7.388  14.645 -10.389  1.00 47.19           O
ATOM   1487 OP2    A H   2      -9.938  14.543 -10.318  1.00 48.24           O
ATOM   1488 O5'    A H   2      -8.650  15.447  -8.390  1.00 54.05           O
ATOM   1489 C5'    A H   2      -7.660  16.269  -7.813  1.00 54.10           C
ATOM   1490 C4'    A H   2      -7.883  16.416  -6.333  1.00 54.49           C
ATOM   1491 O4'    A H   2      -9.176  17.035  -6.099  1.00 51.93           O
ATOM   1492 C3'    A H   2      -7.882  15.107  -5.560  1.00 56.76           C
ATOM   1493 O3'    A H   2      -7.206  15.275  -4.322  1.00 53.64           O
ATOM   1494 C2'    A H   2      -9.355  14.841  -5.303  1.00 52.89           C
ATOM   1495 O2'    A H   2      -9.615  14.126  -4.083  1.00 49.84           O
ATOM   1496 C1'    A H   2      -9.924  16.255  -5.202  1.00 53.57           C
ATOM   1497 N9     A H   2     -11.330  16.307  -5.577  1.00 52.49           N
ATOM   1498 C8     A H   2     -11.882  16.000  -6.793  1.00 50.00           C
ATOM   1499 N7     A H   2     -13.189  16.108  -6.804  1.00 49.02           N
ATOM   1500 C5     A H   2     -13.511  16.514  -5.519  1.00 49.35           C
ATOM   1501 C6     A H   2     -14.736  16.800  -4.893  1.00 47.13           C
ATOM   1502 N6     A H   2     -15.923  16.705  -5.501  1.00 46.04           N
ATOM   1503 N1     A H   2     -14.705  17.182  -3.595  1.00 46.07           N
ATOM   1504 C2     A H   2     -13.518  17.272  -2.989  1.00 46.58           C
ATOM   1505 N3     A H   2     -12.305  17.023  -3.466  1.00 50.08           N
ATOM   1506 C4     A H   2     -12.375  16.649  -4.752  1.00 51.84           C
ATOM   1507  P     G H   3      -5.756  14.807  -4.214  1.00 47.89           P
ATOM   1508 OP1    G H   3      -5.034  15.840  -3.423  1.00 44.01           O
ATOM   1509 OP2    G H   3      -5.268  14.426  -5.567  1.00 44.40           O
ATOM   1510 O5'    G H   3      -5.803  13.519  -3.320  1.00 48.02           O
ATOM   1511 C5'    G H   3      -6.593  12.375  -3.633  1.00 47.93           C
ATOM   1512 C4'    G H   3      -5.979  11.193  -2.963  1.00 48.13           C
ATOM   1513 O4'    G H   3      -6.874  10.042  -3.052  1.00 50.04           O
ATOM   1514 C3'    G H   3      -4.662  10.734  -3.582  1.00 51.37           C
ATOM   1515 O3'    G H   3      -3.823  10.239  -2.537  1.00 50.26           O
ATOM   1516 C2'    G H   3      -5.103   9.584  -4.473  1.00 50.14           C
ATOM   1517 O2'    G H   3      -4.099   8.668  -4.787  1.00 49.57           O
ATOM   1518 C1'    G H   3      -6.177   8.958  -3.601  1.00 51.57           C
ATOM   1519 N9     G H   3      -7.111   8.088  -4.284  1.00 52.66           N
ATOM   1520 C8     G H   3      -7.655   8.229  -5.532  1.00 53.36           C
ATOM   1521 N7     G H   3      -8.422   7.229  -5.860  1.00 53.86           N
ATOM   1522 C5     G H   3      -8.385   6.382  -4.770  1.00 54.49           C
ATOM   1523 C6     G H   3      -9.015   5.145  -4.546  1.00 54.48           C
ATOM   1524 O6     G H   3      -9.768   4.507  -5.300  1.00 54.17           O
ATOM   1525 N1     G H   3      -8.713   4.625  -3.288  1.00 53.75           N
ATOM   1526 C2     G H   3      -7.895   5.234  -2.369  1.00 52.64           C
ATOM   1527 N2     G H   3      -7.713   4.588  -1.209  1.00 52.01           N
ATOM   1528 N3     G H   3      -7.290   6.393  -2.567  1.00 52.39           N
ATOM   1529 C4     G H   3      -7.587   6.904  -3.785  1.00 52.85           C
ATOM   1530  P     G H   4      -2.283  10.538  -2.463  1.00 47.93           P
ATOM   1531 OP1    G H   4      -2.083  11.764  -1.659  1.00 44.92           O
ATOM   1532 OP2    G H   4      -1.693  10.413  -3.813  1.00 45.47           O
ATOM   1533 O5'    G H   4      -1.744   9.310  -1.581  1.00 47.66           O
ATOM   1534 C5'    G H   4      -1.630   8.018  -2.123  1.00 48.05           C
ATOM   1535 C4'    G H   4      -2.108   6.974  -1.160  1.00 48.87           C
ATOM   1536 O4'    G H   4      -3.504   6.708  -1.396  1.00 50.86           O
ATOM   1537 C3'    G H   4      -1.427   5.633  -1.310  1.00 50.95           C
ATOM   1538 O3'    G H   4      -0.234   5.613  -0.545  1.00 49.61           O
ATOM   1539 C2'    G H   4      -2.474   4.656  -0.800  1.00 50.26           C
ATOM   1540 O2'    G H   4      -2.496   4.610   0.607  1.00 49.68           O
ATOM   1541 C1'    G H   4      -3.757   5.325  -1.289  1.00 51.03           C
ATOM   1542 N9     G H   4      -4.237   4.860  -2.591  1.00 52.29           N
ATOM   1543 C8     G H   4      -4.257   5.577  -3.761  1.00 52.50           C
ATOM   1544 N7     G H   4      -4.779   4.924  -4.751  1.00 52.96           N
ATOM   1545 C5     G H   4      -5.127   3.696  -4.213  1.00 54.06           C
ATOM   1546 C6     G H   4      -5.749   2.576  -4.823  1.00 54.09           C
ATOM   1547 O6     G H   4      -6.128   2.448  -5.988  1.00 54.16           O
ATOM   1548 N1     G H   4      -5.926   1.530  -3.919  1.00 53.25           N
ATOM   1549 C2     G H   4      -5.545   1.568  -2.598  1.00 51.83           C
ATOM   1550 N2     G H   4      -5.790   0.460  -1.884  1.00 51.47           N
ATOM   1551 N3     G H   4      -4.969   2.612  -2.016  1.00 52.13           N
ATOM   1552 C4     G H   4      -4.797   3.637  -2.886  1.00 52.28           C
ATOM   1553  P     G H   5       1.087   4.924  -1.111  1.00 45.97           P
ATOM   1554 OP1    G H   5       2.216   5.375  -0.262  1.00 44.15           O
ATOM   1555 OP2    G H   5       1.145   5.108  -2.574  1.00 44.76           O
ATOM   1556 O5'    G H   5       0.826   3.368  -0.825  1.00 45.66           O
ATOM   1557 C5'    G H   5       0.400   2.924   0.456  1.00 46.10           C
ATOM   1558 C4'    G H   5       0.165   1.442   0.438  1.00 45.33           C
ATOM   1559 O4'    G H   5      -1.008   1.159  -0.372  1.00 45.56           O
ATOM   1560 C3'    G H   5       1.314   0.642  -0.167  1.00 46.49           C
ATOM   1561 O3'    G H   5       1.451  -0.609   0.496  1.00 44.45           O
ATOM   1562 C2'    G H   5       0.852   0.417  -1.598  1.00 45.28           C
ATOM   1563 O2'    G H   5       1.387  -0.735  -2.215  1.00 44.49           O
ATOM   1564 C1'    G H   5      -0.658   0.291  -1.421  1.00 45.50           C
ATOM   1565 N9     G H   5      -1.396   0.677  -2.628  1.00 45.73           N
ATOM   1566 C8     G H   5      -1.307   1.865  -3.304  1.00 46.47           C
ATOM   1567 N7     G H   5      -2.043   1.903  -4.385  1.00 46.67           N
ATOM   1568 C5     G H   5      -2.654   0.659  -4.418  1.00 47.72           C
ATOM   1569 C6     G H   5      -3.551   0.108  -5.363  1.00 47.70           C
ATOM   1570 O6     G H   5      -3.998   0.624  -6.390  1.00 47.85           O
ATOM   1571 N1     G H   5      -3.936  -1.182  -5.014  1.00 47.05           N
ATOM   1572 C2     G H   5      -3.510  -1.862  -3.901  1.00 46.17           C
ATOM   1573 N2     G H   5      -3.980  -3.093  -3.733  1.00 44.78           N
ATOM   1574 N3     G H   5      -2.653  -1.361  -3.013  1.00 46.33           N
ATOM   1575 C4     G H   5      -2.267  -0.106  -3.335  1.00 46.53           C
ATOM   1576  P     U H   6       2.740  -0.927   1.271  1.00 47.85           P
ATOM   1577 OP1    U H   6       3.795   0.040   0.878  1.00 46.23           O
ATOM   1578 OP2    U H   6       3.003  -2.385   1.122  1.00 47.47           O
ATOM   1579 O5'    U H   6       2.327  -0.636   2.766  1.00 48.31           O
ATOM   1580 C5'    U H   6       1.693  -1.615   3.586  1.00 48.58           C
ATOM   1581 C4'    U H   6       1.380  -1.035   4.934  1.00 45.94           C
ATOM   1582 O4'    U H   6       2.626  -0.711   5.596  1.00 45.56           O
ATOM   1583 C3'    U H   6       0.574   0.252   4.896  1.00 48.89           C
ATOM   1584 O3'    U H   6      -0.348   0.299   5.973  1.00 48.34           O
ATOM   1585 C2'    U H   6       1.627   1.347   5.022  1.00 46.41           C
ATOM   1586 O2'    U H   6       1.179   2.536   5.630  1.00 42.05           O
ATOM   1587 C1'    U H   6       2.680   0.669   5.887  1.00 43.70           C
ATOM   1588 N1     U H   6       4.041   1.165   5.594  1.00 41.59           N
ATOM   1589 C2     U H   6       4.696   1.878   6.572  1.00 38.56           C
ATOM   1590 O2     U H   6       4.221   2.095   7.675  1.00 37.30           O
ATOM   1591 N3     U H   6       5.939   2.340   6.217  1.00 36.94           N
ATOM   1592 C4     U H   6       6.582   2.153   5.007  1.00 36.50           C
ATOM   1593 O4     U H   6       7.696   2.639   4.832  1.00 35.53           O
ATOM   1594 C5     U H   6       5.826   1.402   4.046  1.00 37.12           C
ATOM   1595 C6     U H   6       4.620   0.942   4.357  1.00 39.32           C
ATOM   1596  P     U H   7      -1.628   1.152   5.763  1.00 47.37           P
ATOM   1597 OP1    U H   7      -2.763   0.255   6.076  1.00 45.94           O
ATOM   1598 OP2    U H   7      -1.581   1.868   4.464  1.00 46.77           O
ATOM   1599 O5'    U H   7      -1.518   2.240   6.931  1.00 47.65           O
ATOM   1600 C5'    U H   7      -1.788   1.875   8.269  1.00 47.19           C
ATOM   1601 C4'    U H   7      -1.341   2.942   9.232  1.00 45.82           C
ATOM   1602 O4'    U H   7       0.089   3.135   9.125  1.00 44.98           O
ATOM   1603 C3'    U H   7      -1.896   4.337   9.028  1.00 49.39           C
ATOM   1604 O3'    U H   7      -3.212   4.472   9.530  1.00 48.31           O
ATOM   1605 C2'    U H   7      -0.887   5.186   9.800  1.00 46.44           C
ATOM   1606 O2'    U H   7      -1.141   5.176  11.190  1.00 42.76           O
ATOM   1607 C1'    U H   7       0.420   4.456   9.518  1.00 44.47           C
ATOM   1608 N1     U H   7       1.207   5.097   8.455  1.00 42.30           N
ATOM   1609 C2     U H   7       2.168   6.007   8.860  1.00 38.69           C
ATOM   1610 O2     U H   7       2.385   6.268  10.032  1.00 37.51           O
ATOM   1611 N3     U H   7       2.866   6.599   7.838  1.00 37.24           N
ATOM   1612 C4     U H   7       2.702   6.383   6.485  1.00 36.98           C
ATOM   1613 O4     U H   7       3.402   6.996   5.688  1.00 36.24           O
ATOM   1614 C5     U H   7       1.687   5.431   6.154  1.00 37.77           C
ATOM   1615 C6     U H   7       0.987   4.839   7.123  1.00 39.90           C
ATOM   1616  P     A H   8      -4.105   5.686   9.013  1.00 51.49           P
ATOM   1617 OP1    A H   8      -3.234   6.863   8.727  1.00 48.89           O
ATOM   1618 OP2    A H   8      -5.212   5.832   9.977  1.00 50.48           O
ATOM   1619 O5'    A H   8      -4.683   5.169   7.635  1.00 51.37           O
ATOM   1620 C5'    A H   8      -5.798   4.287   7.579  1.00 50.65           C
ATOM   1621 C4'    A H   8      -5.999   3.818   6.165  1.00 49.74           C
ATOM   1622 O4'    A H   8      -6.440   4.947   5.357  1.00 48.83           O
ATOM   1623 C3'    A H   8      -4.747   3.276   5.497  1.00 52.24           C
ATOM   1624 O3'    A H   8      -5.101   2.225   4.609  1.00 49.94           O
ATOM   1625 C2'    A H   8      -4.224   4.476   4.720  1.00 49.02           C
ATOM   1626 O2'    A H   8      -3.464   4.132   3.587  1.00 46.15           O
ATOM   1627 C1'    A H   8      -5.522   5.163   4.307  1.00 49.21           C
ATOM   1628 N9     A H   8      -5.382   6.611   4.103  1.00 48.01           N
ATOM   1629 C8     A H   8      -4.884   7.537   4.978  1.00 46.19           C
ATOM   1630 N7     A H   8      -4.901   8.766   4.506  1.00 45.65           N
ATOM   1631 C5     A H   8      -5.452   8.629   3.239  1.00 45.57           C
ATOM   1632 C6     A H   8      -5.731   9.555   2.226  1.00 44.47           C
ATOM   1633 N6     A H   8      -5.490  10.868   2.331  1.00 43.80           N
ATOM   1634 N1     A H   8      -6.278   9.094   1.083  1.00 43.79           N
ATOM   1635 C2     A H   8      -6.522   7.786   0.973  1.00 44.48           C
ATOM   1636 N3     A H   8      -6.307   6.813   1.852  1.00 46.25           N
ATOM   1637 C4     A H   8      -5.751   7.308   2.976  1.00 47.30           C
ATOM   1638  P     G H   9      -5.027   0.714   5.135  1.00 48.28           P
ATOM   1639 OP1    G H   9      -5.316   0.689   6.590  1.00 45.15           O
ATOM   1640 OP2    G H   9      -3.769   0.171   4.608  1.00 46.37           O
ATOM   1641 O5'    G H   9      -6.217  -0.045   4.406  1.00 48.42           O
ATOM   1642 C5'    G H   9      -6.744   0.394   3.181  1.00 50.05           C
ATOM   1643 C4'    G H   9      -7.941  -0.429   2.829  1.00 50.44           C
ATOM   1644 O4'    G H   9      -8.949   0.431   2.230  1.00 52.11           O
ATOM   1645 C3'    G H   9      -7.686  -1.502   1.798  1.00 52.86           C
ATOM   1646 O3'    G H   9      -7.209  -2.695   2.401  1.00 51.98           O
ATOM   1647 C2'    G H   9      -9.065  -1.673   1.171  1.00 51.85           C
ATOM   1648 O2'    G H   9      -9.904  -2.468   1.975  1.00 50.75           O
ATOM   1649 C1'    G H   9      -9.577  -0.233   1.168  1.00 53.17           C
ATOM   1650 N9     G H   9      -9.279   0.511  -0.047  1.00 54.02           N
ATOM   1651 C8     G H   9      -8.405   1.562  -0.189  1.00 54.23           C
ATOM   1652 N7     G H   9      -8.369   2.029  -1.405  1.00 54.71           N
ATOM   1653 C5     G H   9      -9.265   1.236  -2.109  1.00 55.01           C
ATOM   1654 C6     G H   9      -9.644   1.284  -3.476  1.00 54.87           C
ATOM   1655 O6     G H   9      -9.255   2.045  -4.356  1.00 54.65           O
ATOM   1656 N1     G H   9     -10.591   0.296  -3.773  1.00 54.13           N
ATOM   1657 C2     G H   9     -11.092  -0.600  -2.866  1.00 53.24           C
ATOM   1658 N2     G H   9     -11.994  -1.473  -3.335  1.00 52.96           N
ATOM   1659 N3     G H   9     -10.741  -0.643  -1.592  1.00 53.11           N
ATOM   1660 C4     G H   9      -9.833   0.307  -1.288  1.00 53.63           C
ATOM   1661  P     G H  10      -6.248  -3.695   1.577  1.00 47.43           P
ATOM   1662 OP1    G H  10      -5.791  -4.744   2.516  1.00 44.85           O
ATOM   1663 OP2    G H  10      -5.251  -2.889   0.837  1.00 45.72           O
ATOM   1664 O5'    G H  10      -7.209  -4.368   0.509  1.00 47.17           O
ATOM   1665 C5'    G H  10      -8.309  -5.173   0.917  1.00 47.61           C
ATOM   1666 C4'    G H  10      -9.121  -5.600  -0.270  1.00 48.48           C
ATOM   1667 O4'    G H  10      -9.702  -4.440  -0.904  1.00 50.41           O
ATOM   1668 C3'    G H  10      -8.347  -6.285  -1.379  1.00 50.56           C
ATOM   1669 O3'    G H  10      -8.164  -7.660  -1.114  1.00 49.28           O
ATOM   1670 C2'    G H  10      -9.223  -6.024  -2.595  1.00 50.09           C
ATOM   1671 O2'    G H  10     -10.332  -6.902  -2.639  1.00 49.48           O
ATOM   1672 C1'    G H  10      -9.730  -4.618  -2.306  1.00 50.77           C
ATOM   1673 N9     G H  10      -8.938  -3.559  -2.925  1.00 52.00           N
ATOM   1674 C8     G H  10      -8.041  -2.718  -2.301  1.00 52.14           C
ATOM   1675 N7     G H  10      -7.526  -1.843  -3.111  1.00 52.68           N
ATOM   1676 C5     G H  10      -8.098  -2.117  -4.348  1.00 53.60           C
ATOM   1677 C6     G H  10      -7.927  -1.482  -5.602  1.00 53.67           C
ATOM   1678 O6     G H  10      -7.204  -0.524  -5.883  1.00 53.74           O
ATOM   1679 N1     G H  10      -8.705  -2.090  -6.580  1.00 52.87           N
ATOM   1680 C2     G H  10      -9.537  -3.150  -6.386  1.00 51.45           C
ATOM   1681 N2     G H  10     -10.203  -3.589  -7.468  1.00 50.98           N
ATOM   1682 N3     G H  10      -9.717  -3.746  -5.221  1.00 51.63           N
ATOM   1683 C4     G H  10      -8.967  -3.170  -4.249  1.00 52.00           C
ATOM   1684  P     G H  11      -6.853  -8.434  -1.590  1.00 45.48           P
ATOM   1685 OP1    G H  11      -6.867  -9.767  -0.944  1.00 43.54           O
ATOM   1686 OP2    G H  11      -5.686  -7.541  -1.404  1.00 43.90           O
ATOM   1687 O5'    G H  11      -7.073  -8.627  -3.157  1.00 45.03           O
ATOM   1688 C5'    G H  11      -8.241  -9.277  -3.639  1.00 45.34           C
ATOM   1689 C4'    G H  11      -8.249  -9.290  -5.150  1.00 44.62           C
ATOM   1690 O4'    G H  11      -8.267  -7.927  -5.639  1.00 44.88           O
ATOM   1691 C3'    G H  11      -7.024  -9.950  -5.786  1.00 46.06           C
ATOM   1692 O3'    G H  11      -7.412 -10.578  -7.006  1.00 44.14           O
ATOM   1693 C2'    G H  11      -6.135  -8.764  -6.093  1.00 44.73           C
ATOM   1694 O2'    G H  11      -5.217  -8.989  -7.141  1.00 43.99           O
ATOM   1695 C1'    G H  11      -7.168  -7.723  -6.499  1.00 45.04           C
ATOM   1696 N9     G H  11      -6.699  -6.346  -6.356  1.00 45.38           N
ATOM   1697 C8     G H  11      -6.172  -5.756  -5.247  1.00 46.31           C
ATOM   1698 N7     G H  11      -5.808  -4.514  -5.439  1.00 46.50           N
ATOM   1699 C5     G H  11      -6.122  -4.284  -6.770  1.00 47.60           C
ATOM   1700 C6     G H  11      -5.953  -3.112  -7.563  1.00 47.65           C
ATOM   1701 O6     G H  11      -5.476  -2.027  -7.228  1.00 47.70           O
ATOM   1702 N1     G H  11      -6.412  -3.300  -8.861  1.00 46.91           N
ATOM   1703 C2     G H  11      -6.963  -4.467  -9.331  1.00 45.91           C
ATOM   1704 N2     G H  11      -7.349  -4.454 -10.608  1.00 44.42           N
ATOM   1705 N3     G H  11      -7.123  -5.561  -8.612  1.00 46.00           N
ATOM   1706 C4     G H  11      -6.679  -5.392  -7.347  1.00 46.41           C
ATOM   1707  P     U H  12      -7.621 -12.120  -7.112  1.00 43.94           P
ATOM   1708 OP1    U H  12      -6.292 -12.742  -7.385  1.00 43.54           O
ATOM   1709 OP2    U H  12      -8.749 -12.355  -8.048  1.00 44.73           O
ATOM   1710 O5'    U H  12      -8.069 -12.551  -5.671  1.00 44.09           O
ATOM   1711 C5'    U H  12      -9.434 -12.565  -5.271  1.00 44.63           C
ATOM   1712 C4'    U H  12     -10.022 -13.940  -5.469  1.00 43.14           C
ATOM   1713 O4'    U H  12      -8.988 -14.918  -5.232  1.00 42.15           O
ATOM   1714 C3'    U H  12     -11.141 -14.288  -4.491  1.00 45.16           C
ATOM   1715 O3'    U H  12     -12.409 -13.984  -5.080  1.00 44.03           O
ATOM   1716 C2'    U H  12     -10.975 -15.779  -4.268  1.00 42.85           C
ATOM   1717 O2'    U H  12     -11.638 -16.555  -5.261  1.00 39.54           O
ATOM   1718 C1'    U H  12      -9.457 -15.958  -4.422  1.00 40.29           C
ATOM   1719 N1     U H  12      -8.704 -15.902  -3.156  1.00 38.39           N
ATOM   1720 C2     U H  12      -8.845 -16.935  -2.268  1.00 35.69           C
ATOM   1721 O2     U H  12      -9.586 -17.887  -2.463  1.00 34.80           O
ATOM   1722 N3     U H  12      -8.112 -16.812  -1.118  1.00 34.34           N
ATOM   1723 C4     U H  12      -7.244 -15.785  -0.785  1.00 34.09           C
ATOM   1724 O4     U H  12      -6.647 -15.823   0.280  1.00 33.56           O
ATOM   1725 C5     U H  12      -7.152 -14.751  -1.773  1.00 35.05           C
ATOM   1726 C6     U H  12      -7.858 -14.836  -2.896  1.00 36.77           C
ATOM   1727  P     U H  13     -13.255 -12.792  -4.569  1.00 50.31           P
ATOM   1728 OP1    U H  13     -14.187 -12.440  -5.663  1.00 48.57           O
ATOM   1729 OP2    U H  13     -12.306 -11.786  -4.057  1.00 49.56           O
ATOM   1730 O5'    U H  13     -14.117 -13.370  -3.350  1.00 50.66           O
ATOM   1731 C5'    U H  13     -13.487 -13.651  -2.127  1.00 50.05           C
ATOM   1732 C4'    U H  13     -14.482 -14.071  -1.079  1.00 48.72           C
ATOM   1733 O4'    U H  13     -13.728 -14.495   0.072  1.00 47.82           O
ATOM   1734 C3'    U H  13     -15.391 -12.949  -0.601  1.00 51.69           C
ATOM   1735 O3'    U H  13     -16.628 -12.946  -1.323  1.00 51.07           O
ATOM   1736 C2'    U H  13     -15.570 -13.265   0.876  1.00 48.52           C
ATOM   1737 O2'    U H  13     -16.609 -14.195   1.089  1.00 45.15           O
ATOM   1738 C1'    U H  13     -14.231 -13.894   1.229  1.00 46.65           C
ATOM   1739 N1     U H  13     -13.210 -12.947   1.699  1.00 44.35           N
ATOM   1740 C2     U H  13     -12.872 -12.992   3.027  1.00 40.40           C
ATOM   1741 O2     U H  13     -13.391 -13.773   3.804  1.00 38.94           O
ATOM   1742 N3     U H  13     -11.910 -12.087   3.418  1.00 38.43           N
ATOM   1743 C4     U H  13     -11.260 -11.169   2.626  1.00 37.97           C
ATOM   1744 O4     U H  13     -10.423 -10.424   3.125  1.00 37.23           O
ATOM   1745 C5     U H  13     -11.664 -11.177   1.258  1.00 39.22           C
ATOM   1746 C6     U H  13     -12.599 -12.044   0.850  1.00 41.81           C
ATOM   1747  P     A H  14     -17.706 -11.760  -0.979  1.00 56.77           P
ATOM   1748 OP1    A H  14     -17.590 -11.409   0.461  1.00 54.67           O
ATOM   1749 OP2    A H  14     -19.005 -12.178  -1.514  1.00 54.88           O
ATOM   1750 O5'    A H  14     -17.167 -10.557  -1.829  1.00 55.13           O
ATOM   1751 C5'    A H  14     -17.425 -10.467  -3.224  1.00 53.75           C
ATOM   1752 C4'    A H  14     -16.601  -9.366  -3.827  1.00 52.00           C
ATOM   1753 O4'    A H  14     -17.095  -8.094  -3.324  1.00 50.88           O
ATOM   1754 C3'    A H  14     -15.116  -9.420  -3.472  1.00 55.11           C
ATOM   1755 O3'    A H  14     -14.341  -8.924  -4.568  1.00 52.85           O
ATOM   1756 C2'    A H  14     -15.017  -8.491  -2.282  1.00 52.44           C
ATOM   1757 O2'    A H  14     -13.751  -7.886  -2.138  1.00 50.50           O
ATOM   1758 C1'    A H  14     -16.082  -7.435  -2.592  1.00 54.58           C
ATOM   1759 N9     A H  14     -16.710  -6.858  -1.412  1.00 53.53           N
ATOM   1760 C8     A H  14     -17.044  -7.471  -0.238  1.00 51.72           C
ATOM   1761 N7     A H  14     -17.621  -6.676   0.629  1.00 51.20           N
ATOM   1762 C5     A H  14     -17.672  -5.448  -0.029  1.00 51.33           C
ATOM   1763 C6     A H  14     -18.167  -4.190   0.340  1.00 49.99           C
ATOM   1764 N6     A H  14     -18.737  -3.943   1.521  1.00 49.40           N
ATOM   1765 N1     A H  14     -18.057  -3.187  -0.547  1.00 48.84           N
ATOM   1766 C2     A H  14     -17.489  -3.428  -1.734  1.00 48.90           C
ATOM   1767 N3     A H  14     -16.990  -4.562  -2.207  1.00 52.29           N
ATOM   1768 C4     A H  14     -17.112  -5.546  -1.289  1.00 53.28           C
ATOM   1769  P     G H  15     -14.048  -9.903  -5.804  1.00 49.63           P
ATOM   1770 OP1    G H  15     -15.192 -10.834  -5.968  1.00 46.86           O
ATOM   1771 OP2    G H  15     -12.687 -10.422  -5.584  1.00 47.38           O
ATOM   1772 O5'    G H  15     -14.006  -8.987  -7.100  1.00 49.57           O
ATOM   1773 C5'    G H  15     -13.424  -7.702  -7.090  1.00 50.54           C
ATOM   1774 C4'    G H  15     -14.129  -6.817  -8.066  1.00 50.00           C
ATOM   1775 O4'    G H  15     -14.648  -5.661  -7.363  1.00 51.44           O
ATOM   1776 C3'    G H  15     -13.253  -6.244  -9.162  1.00 53.38           C
ATOM   1777 O3'    G H  15     -13.135  -7.144 -10.253  1.00 52.67           O
ATOM   1778 C2'    G H  15     -13.981  -4.960  -9.513  1.00 51.92           C
ATOM   1779 O2'    G H  15     -15.099  -5.211 -10.342  1.00 50.03           O
ATOM   1780 C1'    G H  15     -14.455  -4.499  -8.134  1.00 52.88           C
ATOM   1781 N9     G H  15     -13.479  -3.672  -7.439  1.00 53.78           N
ATOM   1782 C8     G H  15     -12.783  -3.991  -6.306  1.00 54.24           C
ATOM   1783 N7     G H  15     -11.980  -3.041  -5.921  1.00 54.62           N
ATOM   1784 C5     G H  15     -12.149  -2.039  -6.861  1.00 55.01           C
ATOM   1785 C6     G H  15     -11.536  -0.767  -6.960  1.00 54.91           C
ATOM   1786 O6     G H  15     -10.699  -0.262  -6.223  1.00 54.45           O
ATOM   1787 N1     G H  15     -12.013  -0.074  -8.075  1.00 54.02           N
ATOM   1788 C2     G H  15     -12.930  -0.531  -8.962  1.00 52.87           C
ATOM   1789 N2     G H  15     -13.259   0.290  -9.968  1.00 52.25           N
ATOM   1790 N3     G H  15     -13.509  -1.714  -8.879  1.00 52.68           N
ATOM   1791 C4     G H  15     -13.068  -2.406  -7.800  1.00 53.57           C
ATOM   1792  P     G H  16     -11.790  -7.165 -11.135  1.00 50.41           P
ATOM   1793 OP1    G H  16     -11.928  -8.286 -12.089  1.00 48.21           O
ATOM   1794 OP2    G H  16     -10.622  -7.102 -10.230  1.00 48.23           O
ATOM   1795 O5'    G H  16     -11.844  -5.808 -11.960  1.00 49.62           O
ATOM   1796 C5'    G H  16     -12.921  -5.534 -12.848  1.00 49.45           C
ATOM   1797 C4'    G H  16     -12.754  -4.185 -13.483  1.00 50.48           C
ATOM   1798 O4'    G H  16     -12.811  -3.158 -12.468  1.00 52.01           O
ATOM   1799 C3'    G H  16     -11.421  -3.952 -14.176  1.00 53.09           C
ATOM   1800 O3'    G H  16     -11.414  -4.495 -15.479  1.00 52.05           O
ATOM   1801 C2'    G H  16     -11.319  -2.437 -14.165  1.00 51.90           C
ATOM   1802 O2'    G H  16     -12.109  -1.851 -15.176  1.00 50.49           O
ATOM   1803 C1'    G H  16     -11.936  -2.105 -12.816  1.00 52.25           C
ATOM   1804 N9     G H  16     -10.959  -1.945 -11.743  1.00 53.36           N
ATOM   1805 C8     G H  16     -10.686  -2.835 -10.722  1.00 53.59           C
ATOM   1806 N7     G H  16      -9.788  -2.395  -9.897  1.00 53.92           N
ATOM   1807 C5     G H  16      -9.441  -1.144 -10.389  1.00 54.89           C
ATOM   1808 C6     G H  16      -8.513  -0.194  -9.892  1.00 54.83           C
ATOM   1809 O6     G H  16      -7.799  -0.262  -8.891  1.00 54.69           O
ATOM   1810 N1     G H  16      -8.471   0.938 -10.701  1.00 53.92           N
ATOM   1811 C2     G H  16      -9.217   1.128 -11.831  1.00 52.42           C
ATOM   1812 N2     G H  16      -9.030   2.287 -12.482  1.00 51.59           N
ATOM   1813 N3     G H  16     -10.087   0.253 -12.296  1.00 52.54           N
ATOM   1814 C4     G H  16     -10.144  -0.857 -11.519  1.00 53.19           C
ATOM   1815  P     G H  17     -10.076  -5.090 -16.109  1.00 46.19           P
ATOM   1816 OP1    G H  17     -10.468  -5.847 -17.326  1.00 44.62           O
ATOM   1817 OP2    G H  17      -9.299  -5.769 -15.040  1.00 45.08           O
ATOM   1818 O5'    G H  17      -9.270  -3.795 -16.545  1.00 45.61           O
ATOM   1819 C5'    G H  17      -9.873  -2.827 -17.390  1.00 45.71           C
ATOM   1820 C4'    G H  17      -8.940  -1.661 -17.611  1.00 45.30           C
ATOM   1821 O4'    G H  17      -8.644  -1.030 -16.341  1.00 45.31           O
ATOM   1822 C3'    G H  17      -7.589  -2.041 -18.214  1.00 46.87           C
ATOM   1823 O3'    G H  17      -7.119  -0.971 -19.031  1.00 45.06           O
ATOM   1824 C2'    G H  17      -6.702  -2.155 -16.991  1.00 45.35           C
ATOM   1825 O2'    G H  17      -5.322  -1.970 -17.247  1.00 44.45           O
ATOM   1826 C1'    G H  17      -7.257  -1.020 -16.139  1.00 45.32           C
ATOM   1827 N9     G H  17      -6.978  -1.166 -14.714  1.00 45.66           N
ATOM   1828 C8     G H  17      -7.278  -2.233 -13.904  1.00 46.55           C
ATOM   1829 N7     G H  17      -6.871  -2.076 -12.683  1.00 46.53           N
ATOM   1830 C5     G H  17      -6.272  -0.826 -12.679  1.00 47.68           C
ATOM   1831 C6     G H  17      -5.641  -0.116 -11.630  1.00 47.68           C
ATOM   1832 O6     G H  17      -5.481  -0.460 -10.455  1.00 47.67           O
ATOM   1833 N1     G H  17      -5.171   1.123 -12.059  1.00 46.91           N
ATOM   1834 C2     G H  17      -5.295   1.607 -13.328  1.00 45.89           C
ATOM   1835 N2     G H  17      -4.775   2.821 -13.545  1.00 44.19           N
ATOM   1836 N3     G H  17      -5.872   0.955 -14.319  1.00 46.00           N
ATOM   1837 C4     G H  17      -6.333  -0.247 -13.921  1.00 46.48           C
ATOM   1838  P     U H  18      -7.245  -0.996 -20.571  1.00 50.57           P
ATOM   1839 OP1    U H  18      -6.024  -1.666 -21.110  1.00 49.87           O
ATOM   1840 OP2    U H  18      -7.593   0.374 -21.004  1.00 50.90           O
ATOM   1841 O5'    U H  18      -8.469  -1.941 -20.868  1.00 50.89           O
ATOM   1842 C5'    U H  18      -9.813  -1.474 -20.840  1.00 50.88           C
ATOM   1843 C4'    U H  18     -10.237  -1.007 -22.203  1.00 49.71           C
ATOM   1844 O4'    U H  18      -9.625  -1.851 -23.212  1.00 48.37           O
ATOM   1845 C3'    U H  18     -11.729  -1.113 -22.450  1.00 51.77           C
ATOM   1846 O3'    U H  18     -12.404   0.069 -22.041  1.00 51.06           O
ATOM   1847 C2'    U H  18     -11.800  -1.333 -23.949  1.00 48.84           C
ATOM   1848 O2'    U H  18     -11.674  -0.135 -24.692  1.00 45.19           O
ATOM   1849 C1'    U H  18     -10.565  -2.206 -24.183  1.00 46.15           C
ATOM   1850 N1     U H  18     -10.844  -3.641 -23.999  1.00 44.00           N
ATOM   1851 C2     U H  18     -11.643  -4.284 -24.917  1.00 40.16           C
ATOM   1852 O2     U H  18     -12.126  -3.719 -25.883  1.00 38.77           O
ATOM   1853 N3     U H  18     -11.866  -5.602 -24.661  1.00 38.07           N
ATOM   1854 C4     U H  18     -11.373  -6.351 -23.606  1.00 37.65           C
ATOM   1855 O4     U H  18     -11.659  -7.530 -23.522  1.00 36.80           O
ATOM   1856 C5     U H  18     -10.551  -5.624 -22.698  1.00 38.94           C
ATOM   1857 C6     U H  18     -10.321  -4.322 -22.920  1.00 41.38           C
ATOM   1858  P     U H  19     -13.295   0.009 -20.749  1.00 53.05           P
ATOM   1859 OP1    U H  19     -13.193   1.336 -20.131  1.00 51.66           O
ATOM   1860 OP2    U H  19     -12.949  -1.202 -19.980  1.00 52.11           O
ATOM   1861 O5'    U H  19     -14.780  -0.166 -21.312  1.00 53.18           O
ATOM   1862 C5'    U H  19     -15.239  -1.459 -21.630  1.00 52.17           C
ATOM   1863 C4'    U H  19     -16.702  -1.450 -21.981  1.00 51.22           C
ATOM   1864 O4'    U H  19     -16.992  -2.705 -22.610  1.00 50.27           O
ATOM   1865 C3'    U H  19     -17.620  -1.346 -20.776  1.00 54.25           C
ATOM   1866 O3'    U H  19     -18.030   0.012 -20.593  1.00 53.89           O
ATOM   1867 C2'    U H  19     -18.771  -2.265 -21.130  1.00 51.13           C
ATOM   1868 O2'    U H  19     -19.781  -1.606 -21.847  1.00 47.99           O
ATOM   1869 C1'    U H  19     -18.095  -3.307 -22.009  1.00 49.11           C
ATOM   1870 N1     U H  19     -17.595  -4.496 -21.308  1.00 47.02           N
ATOM   1871 C2     U H  19     -18.334  -5.653 -21.421  1.00 42.85           C
ATOM   1872 O2     U H  19     -19.376  -5.702 -22.056  1.00 41.14           O
ATOM   1873 N3     U H  19     -17.823  -6.733 -20.763  1.00 40.61           N
ATOM   1874 C4     U H  19     -16.661  -6.792 -20.018  1.00 40.19           C
ATOM   1875 O4     U H  19     -16.336  -7.847 -19.488  1.00 39.31           O
ATOM   1876 C5     U H  19     -15.944  -5.557 -19.945  1.00 41.61           C
ATOM   1877 C6     U H  19     -16.429  -4.476 -20.586  1.00 44.31           C
ATOM   1878  P     A H  20     -19.144   0.341 -19.453  1.00 58.81           P
ATOM   1879 OP1    A H  20     -19.827  -0.884 -18.962  1.00 56.14           O
ATOM   1880 OP2    A H  20     -19.944   1.451 -20.007  1.00 57.12           O
ATOM   1881 O5'    A H  20     -18.258   0.883 -18.273  1.00 58.83           O
ATOM   1882 C5'    A H  20     -17.892   2.247 -18.172  1.00 57.49           C
ATOM   1883 C4'    A H  20     -16.757   2.383 -17.195  1.00 57.43           C
ATOM   1884 O4'    A H  20     -17.229   2.023 -15.871  1.00 54.46           O
ATOM   1885 C3'    A H  20     -15.565   1.477 -17.495  1.00 60.21           C
ATOM   1886 O3'    A H  20     -14.358   2.147 -17.141  1.00 57.75           O
ATOM   1887 C2'    A H  20     -15.787   0.301 -16.569  1.00 56.24           C
ATOM   1888 O2'    A H  20     -14.590  -0.335 -16.165  1.00 52.19           O
ATOM   1889 C1'    A H  20     -16.463   0.956 -15.366  1.00 56.11           C
ATOM   1890 N9     A H  20     -17.358   0.055 -14.646  1.00 54.02           N
ATOM   1891 C8     A H  20     -18.285  -0.804 -15.167  1.00 50.21           C
ATOM   1892 N7     A H  20     -18.935  -1.487 -14.251  1.00 48.95           N
ATOM   1893 C5     A H  20     -18.396  -1.035 -13.050  1.00 48.90           C
ATOM   1894 C6     A H  20     -18.657  -1.365 -11.709  1.00 47.21           C
ATOM   1895 N6     A H  20     -19.559  -2.261 -11.340  1.00 46.19           N
ATOM   1896 N1     A H  20     -17.938  -0.727 -10.760  1.00 46.40           N
ATOM   1897 C2     A H  20     -17.031   0.181 -11.128  1.00 47.14           C
ATOM   1898 N3     A H  20     -16.695   0.566 -12.353  1.00 49.41           N
ATOM   1899 C4     A H  20     -17.424  -0.086 -13.281  1.00 51.47           C
ATOM   1900  P     G H  21     -13.770   3.244 -18.103  1.00 48.82           P
ATOM   1901 OP1    G H  21     -14.867   3.944 -18.812  1.00 46.13           O
ATOM   1902 OP2    G H  21     -12.670   2.602 -18.851  1.00 46.64           O
ATOM   1903 O5'    G H  21     -13.125   4.317 -17.139  1.00 48.60           O
ATOM   1904 C5'    G H  21     -12.225   4.015 -16.119  1.00 49.50           C
ATOM   1905 C4'    G H  21     -12.017   5.245 -15.313  1.00 49.34           C
ATOM   1906 O4'    G H  21     -12.712   5.105 -14.050  1.00 50.15           O
ATOM   1907 C3'    G H  21     -10.592   5.543 -14.931  1.00 52.65           C
ATOM   1908 O3'    G H  21      -9.923   6.213 -15.982  1.00 51.60           O
ATOM   1909 C2'    G H  21     -10.768   6.404 -13.694  1.00 50.61           C
ATOM   1910 O2'    G H  21     -11.109   7.730 -14.046  1.00 48.70           O
ATOM   1911 C1'    G H  21     -11.974   5.733 -13.036  1.00 52.16           C
ATOM   1912 N9     G H  21     -11.624   4.714 -12.048  1.00 53.12           N
ATOM   1913 C8     G H  21     -11.892   3.371 -12.125  1.00 54.07           C
ATOM   1914 N7     G H  21     -11.474   2.718 -11.079  1.00 54.38           N
ATOM   1915 C5     G H  21     -10.896   3.682 -10.269  1.00 54.92           C
ATOM   1916 C6     G H  21     -10.282   3.558  -9.005  1.00 54.96           C
ATOM   1917 O6     G H  21     -10.109   2.537  -8.318  1.00 54.59           O
ATOM   1918 N1     G H  21      -9.829   4.787  -8.528  1.00 54.15           N
ATOM   1919 C2     G H  21      -9.956   5.975  -9.199  1.00 52.90           C
ATOM   1920 N2     G H  21      -9.460   7.057  -8.588  1.00 52.29           N
ATOM   1921 N3     G H  21     -10.536   6.101 -10.382  1.00 52.30           N
ATOM   1922 C4     G H  21     -10.981   4.919 -10.855  1.00 53.03           C
ATOM   1923  P     G H  22      -8.343   5.984 -16.165  1.00 49.16           P
ATOM   1924 OP1    G H  22      -8.001   6.604 -17.467  1.00 46.74           O
ATOM   1925 OP2    G H  22      -8.020   4.568 -15.903  1.00 47.15           O
ATOM   1926 O5'    G H  22      -7.679   6.857 -15.016  1.00 48.53           O
ATOM   1927 C5'    G H  22      -7.868   8.259 -14.963  1.00 48.49           C
ATOM   1928 C4'    G H  22      -7.234   8.839 -13.740  1.00 49.49           C
ATOM   1929 O4'    G H  22      -7.909   8.342 -12.560  1.00 51.36           O
ATOM   1930 C3'    G H  22      -5.782   8.456 -13.521  1.00 52.48           C
ATOM   1931 O3'    G H  22      -4.902   9.265 -14.276  1.00 50.96           O
ATOM   1932 C2'    G H  22      -5.627   8.657 -12.023  1.00 50.91           C
ATOM   1933 O2'    G H  22      -5.488  10.023 -11.686  1.00 49.68           O
ATOM   1934 C1'    G H  22      -6.978   8.167 -11.523  1.00 51.70           C
ATOM   1935 N9     G H  22      -6.984   6.754 -11.141  1.00 52.83           N
ATOM   1936 C8     G H  22      -7.525   5.708 -11.843  1.00 53.34           C
ATOM   1937 N7     G H  22      -7.395   4.568 -11.236  1.00 53.70           N
ATOM   1938 C5     G H  22      -6.734   4.870 -10.055  1.00 54.70           C
ATOM   1939 C6     G H  22      -6.332   4.039  -8.991  1.00 54.77           C
ATOM   1940 O6     G H  22      -6.487   2.811  -8.867  1.00 54.67           O
ATOM   1941 N1     G H  22      -5.688   4.753  -7.989  1.00 53.80           N
ATOM   1942 C2     G H  22      -5.463   6.105  -8.020  1.00 52.30           C
ATOM   1943 N2     G H  22      -4.816   6.626  -6.957  1.00 51.57           N
ATOM   1944 N3     G H  22      -5.834   6.900  -8.999  1.00 52.18           N
ATOM   1945 C4     G H  22      -6.471   6.216  -9.983  1.00 52.55           C
ATOM   1946  P     G H  23      -3.525   8.649 -14.742  1.00 45.93           P
ATOM   1947 OP1    G H  23      -2.913   9.673 -15.620  1.00 44.41           O
ATOM   1948 OP2    G H  23      -3.751   7.285 -15.260  1.00 45.33           O
ATOM   1949 O5'    G H  23      -2.661   8.539 -13.405  1.00 45.71           O
ATOM   1950 C5'    G H  23      -2.225   9.705 -12.735  1.00 45.87           C
ATOM   1951 C4'    G H  23      -1.491   9.346 -11.471  1.00 46.03           C
ATOM   1952 O4'    G H  23      -2.417   8.755 -10.527  1.00 47.25           O
ATOM   1953 C3'    G H  23      -0.411   8.310 -11.606  1.00 47.55           C
ATOM   1954 O3'    G H  23       0.801   8.825 -12.129  1.00 45.89           O
ATOM   1955 C2'    G H  23      -0.268   7.832 -10.165  1.00 46.39           C
ATOM   1956 O2'    G H  23       0.466   8.739  -9.368  1.00 45.79           O
ATOM   1957 C1'    G H  23      -1.733   7.822  -9.721  1.00 47.08           C
ATOM   1958 N9     G H  23      -2.326   6.506  -9.907  1.00 47.75           N
ATOM   1959 C8     G H  23      -3.024   6.046 -11.001  1.00 48.49           C
ATOM   1960 N7     G H  23      -3.394   4.806 -10.886  1.00 48.64           N
ATOM   1961 C5     G H  23      -2.924   4.420  -9.644  1.00 49.80           C
ATOM   1962 C6     G H  23      -3.023   3.179  -8.964  1.00 49.93           C
ATOM   1963 O6     G H  23      -3.559   2.127  -9.348  1.00 50.07           O
ATOM   1964 N1     G H  23      -2.409   3.228  -7.717  1.00 49.05           N
ATOM   1965 C2     G H  23      -1.778   4.326  -7.187  1.00 47.81           C
ATOM   1966 N2     G H  23      -1.247   4.173  -5.966  1.00 46.92           N
ATOM   1967 N3     G H  23      -1.679   5.480  -7.804  1.00 47.95           N
ATOM   1968 C4     G H  23      -2.273   5.458  -9.028  1.00 48.16           C
ATOM   1969  P     U H  24       1.443   7.847 -13.205  1.00 39.80           P
ATOM   1970 OP1    U H  24       0.350   7.331 -14.047  1.00 38.60           O
ATOM   1971 OP2    U H  24       2.374   6.905 -12.539  1.00 39.79           O
ATOM   1972 O5'    U H  24       2.300   8.828 -14.094  1.00 40.81           O
ATOM   1973 C5'    U H  24       3.533   9.379 -13.609  1.00 41.43           C
ATOM   1974 C4'    U H  24       4.707   8.586 -14.128  1.00 40.12           C
ATOM   1975 O4'    U H  24       4.476   8.251 -15.505  1.00 39.30           O
ATOM   1976 C3'    U H  24       6.024   9.352 -14.112  1.00 41.79           C
ATOM   1977 O3'    U H  24       6.727   9.112 -12.898  1.00 41.07           O
ATOM   1978 C2'    U H  24       6.759   8.805 -15.311  1.00 40.83           C
ATOM   1979 O2'    U H  24       7.412   7.581 -15.028  1.00 38.30           O
ATOM   1980 C1'    U H  24       5.611   8.548 -16.281  1.00 38.47           C
ATOM   1981 N1     U H  24       5.242   9.699 -17.118  1.00 37.21           N
ATOM   1982 C2     U H  24       6.216  10.568 -17.574  1.00 35.36           C
ATOM   1983 O2     U H  24       7.400  10.455 -17.300  1.00 34.73           O
ATOM   1984 N3     U H  24       5.773  11.596 -18.345  1.00 34.48           N
ATOM   1985 C4     U H  24       4.459  11.841 -18.728  1.00 34.17           C
ATOM   1986 O4     U H  24       4.208  12.801 -19.440  1.00 33.40           O
ATOM   1987 C5     U H  24       3.506  10.906 -18.243  1.00 34.62           C
ATOM   1988 C6     U H  24       3.922   9.888 -17.471  1.00 35.91           C
ATOM   1989  P     U H  25       7.033  10.357 -12.106  1.00 40.24           P
ATOM   1990 OP1    U H  25       6.030  11.392 -12.469  1.00 38.52           O
ATOM   1991 OP2    U H  25       8.472  10.645 -12.213  1.00 39.45           O
ATOM   1992 O5'    U H  25       6.720   9.878 -10.627  1.00 41.25           O
ATOM   1993 C5'    U H  25       7.267   8.671 -10.115  1.00 41.63           C
ATOM   1994 C4'    U H  25       6.993   8.565  -8.639  1.00 40.54           C
ATOM   1995 O4'    U H  25       7.628   9.707  -7.991  1.00 39.83           O
ATOM   1996 C3'    U H  25       5.512   8.601  -8.273  1.00 42.88           C
ATOM   1997 O3'    U H  25       5.201   7.580  -7.324  1.00 41.94           O
ATOM   1998 C2'    U H  25       5.292  10.002  -7.724  1.00 40.99           C
ATOM   1999 O2'    U H  25       4.399  10.040  -6.610  1.00 38.06           O
ATOM   2000 C1'    U H  25       6.667  10.455  -7.276  1.00 38.37           C
ATOM   2001 N1     U H  25       6.929  11.890  -7.520  1.00 36.79           N
ATOM   2002 C2     U H  25       7.110  12.729  -6.435  1.00 34.10           C
ATOM   2003 O2     U H  25       7.062  12.315  -5.284  1.00 33.31           O
ATOM   2004 N3     U H  25       7.337  14.044  -6.740  1.00 32.86           N
ATOM   2005 C4     U H  25       7.406  14.600  -8.000  1.00 32.36           C
ATOM   2006 O4     U H  25       7.622  15.814  -8.110  1.00 31.61           O
ATOM   2007 C5     U H  25       7.207  13.679  -9.073  1.00 33.04           C
ATOM   2008 C6     U H  25       6.979  12.392  -8.805  1.00 34.67           C
ATOM   2009  P     A H  26       3.803   6.723  -7.490  1.00 40.04           P
ATOM   2010 OP1    A H  26       2.623   7.603  -7.300  1.00 38.47           O
ATOM   2011 OP2    A H  26       3.951   5.507  -6.636  1.00 40.22           O
ATOM   2012 O5'    A H  26       3.756   6.253  -9.044  1.00 40.93           O
ATOM   2013 C5'    A H  26       2.554   5.638  -9.522  1.00 41.39           C
ATOM   2014 C4'    A H  26       2.713   4.159  -9.441  1.00 40.45           C
ATOM   2015 O4'    A H  26       1.500   3.537  -9.914  1.00 40.41           O
ATOM   2016 C3'    A H  26       3.833   3.610 -10.315  1.00 42.05           C
ATOM   2017 O3'    A H  26       4.394   2.427  -9.747  1.00 40.57           O
ATOM   2018 C2'    A H  26       3.112   3.298 -11.617  1.00 40.76           C
ATOM   2019 O2'    A H  26       3.690   2.239 -12.350  1.00 38.66           O
ATOM   2020 C1'    A H  26       1.723   2.887 -11.141  1.00 40.74           C
ATOM   2021 N9     A H  26       0.701   3.353 -12.070  1.00 40.08           N
ATOM   2022 C8     A H  26       0.607   4.589 -12.659  1.00 38.22           C
ATOM   2023 N7     A H  26      -0.403   4.711 -13.476  1.00 37.83           N
ATOM   2024 C5     A H  26      -1.017   3.468 -13.426  1.00 37.82           C
ATOM   2025 C6     A H  26      -2.143   2.946 -14.079  1.00 37.11           C
ATOM   2026 N6     A H  26      -2.870   3.645 -14.948  1.00 36.45           N
ATOM   2027 N1     A H  26      -2.487   1.675 -13.803  1.00 36.38           N
ATOM   2028 C2     A H  26      -1.752   0.975 -12.930  1.00 36.73           C
ATOM   2029 N3     A H  26      -0.660   1.348 -12.259  1.00 38.21           N
ATOM   2030 C4     A H  26      -0.347   2.626 -12.551  1.00 38.80           C
ATOM   2031  P     A H  27       5.917   2.173 -10.006  1.00 41.48           P
ATOM   2032 OP1    A H  27       6.641   3.459  -9.859  1.00 39.81           O
ATOM   2033 OP2    A H  27       6.112   1.369 -11.231  1.00 41.19           O
ATOM   2034 O5'    A H  27       6.311   1.348  -8.749  1.00 41.84           O
ATOM   2035 C5'    A H  27       5.930   0.036  -8.421  1.00 42.08           C
ATOM   2036 C4'    A H  27       7.150  -0.789  -8.181  1.00 41.09           C
ATOM   2037 O4'    A H  27       6.738  -2.167  -8.125  1.00 41.08           O
ATOM   2038 C3'    A H  27       8.185  -0.725  -9.297  1.00 42.35           C
ATOM   2039 O3'    A H  27       9.476  -0.988  -8.782  1.00 40.62           O
ATOM   2040 C2'    A H  27       7.730  -1.827 -10.233  1.00 40.94           C
ATOM   2041 O2'    A H  27       8.778  -2.373 -11.001  1.00 39.76           O
ATOM   2042 C1'    A H  27       7.178  -2.862  -9.270  1.00 41.57           C
ATOM   2043 N9     A H  27       6.042  -3.605  -9.787  1.00 41.04           N
ATOM   2044 C8     A H  27       5.427  -3.504 -11.008  1.00 39.77           C
ATOM   2045 N7     A H  27       4.416  -4.324 -11.176  1.00 39.69           N
ATOM   2046 C5     A H  27       4.361  -5.009  -9.985  1.00 39.94           C
ATOM   2047 C6     A H  27       3.507  -6.029  -9.517  1.00 39.46           C
ATOM   2048 N6     A H  27       2.507  -6.535 -10.228  1.00 39.22           N
ATOM   2049 N1     A H  27       3.731  -6.502  -8.274  1.00 38.77           N
ATOM   2050 C2     A H  27       4.738  -5.986  -7.555  1.00 38.86           C
ATOM   2051 N3     A H  27       5.608  -5.032  -7.885  1.00 40.33           N
ATOM   2052 C4     A H  27       5.354  -4.586  -9.128  1.00 40.28           C
ATOM   2053  P     G H  28      10.442   0.194  -8.501  1.00 41.39           P
ATOM   2054 OP1    G H  28       9.769   1.185  -7.635  1.00 39.54           O
ATOM   2055 OP2    G H  28      11.013   0.580  -9.810  1.00 40.52           O
ATOM   2056 O5'    G H  28      11.621  -0.445  -7.642  1.00 40.95           O
ATOM   2057 C5'    G H  28      12.538  -1.291  -8.273  1.00 40.83           C
ATOM   2058 C4'    G H  28      13.177  -2.194  -7.276  1.00 41.51           C
ATOM   2059 O4'    G H  28      12.207  -3.111  -6.693  1.00 42.73           O
ATOM   2060 C3'    G H  28      14.252  -3.072  -7.899  1.00 43.29           C
ATOM   2061 O3'    G H  28      15.286  -3.245  -6.960  1.00 42.45           O
ATOM   2062 C2'    G H  28      13.508  -4.384  -8.107  1.00 42.43           C
ATOM   2063 O2'    G H  28      14.303  -5.495  -8.254  1.00 41.96           O
ATOM   2064 C1'    G H  28      12.684  -4.418  -6.837  1.00 43.52           C
ATOM   2065 N9     G H  28      11.598  -5.392  -6.889  1.00 43.93           N
ATOM   2066 C8     G H  28      10.623  -5.545  -7.837  1.00 43.92           C
ATOM   2067 N7     G H  28       9.858  -6.576  -7.620  1.00 44.38           N
ATOM   2068 C5     G H  28      10.355  -7.136  -6.455  1.00 44.96           C
ATOM   2069 C6     G H  28       9.933  -8.284  -5.740  1.00 44.81           C
ATOM   2070 O6     G H  28       9.005  -9.063  -6.002  1.00 45.05           O
ATOM   2071 N1     G H  28      10.710  -8.488  -4.604  1.00 44.09           N
ATOM   2072 C2     G H  28      11.751  -7.704  -4.222  1.00 43.21           C
ATOM   2073 N2     G H  28      12.393  -8.050  -3.095  1.00 42.75           N
ATOM   2074 N3     G H  28      12.170  -6.631  -4.894  1.00 43.20           N
ATOM   2075 C4     G H  28      11.422  -6.413  -5.992  1.00 43.57           C
ATOM   2076  P     G H  29      16.779  -2.838  -7.320  1.00 44.03           P
ATOM   2077 OP1    G H  29      16.983  -1.452  -6.814  1.00 42.02           O
ATOM   2078 OP2    G H  29      17.052  -3.171  -8.725  1.00 43.00           O
ATOM   2079 O5'    G H  29      17.646  -3.806  -6.393  1.00 43.84           O
ATOM   2080 C5'    G H  29      17.696  -5.194  -6.666  1.00 43.56           C
ATOM   2081 C4'    G H  29      17.672  -5.978  -5.395  1.00 44.86           C
ATOM   2082 O4'    G H  29      16.303  -6.206  -5.002  1.00 46.71           O
ATOM   2083 C3'    G H  29      18.274  -7.356  -5.508  1.00 47.17           C
ATOM   2084 O3'    G H  29      19.676  -7.288  -5.319  1.00 46.10           O
ATOM   2085 C2'    G H  29      17.557  -8.125  -4.407  1.00 46.36           C
ATOM   2086 O2'    G H  29      18.110  -7.855  -3.139  1.00 45.82           O
ATOM   2087 C1'    G H  29      16.157  -7.518  -4.490  1.00 46.61           C
ATOM   2088 N9     G H  29      15.237  -8.234  -5.362  1.00 47.75           N
ATOM   2089 C8     G H  29      14.737  -7.803  -6.561  1.00 47.48           C
ATOM   2090 N7     G H  29      13.906  -8.638  -7.099  1.00 47.88           N
ATOM   2091 C5     G H  29      13.856  -9.694  -6.212  1.00 48.66           C
ATOM   2092 C6     G H  29      13.097 -10.893  -6.266  1.00 48.47           C
ATOM   2093 O6     G H  29      12.307 -11.272  -7.146  1.00 48.89           O
ATOM   2094 N1     G H  29      13.334 -11.696  -5.157  1.00 48.08           N
ATOM   2095 C2     G H  29      14.181 -11.383  -4.131  1.00 46.91           C
ATOM   2096 N2     G H  29      14.284 -12.287  -3.151  1.00 46.64           N
ATOM   2097 N3     G H  29      14.890 -10.263  -4.068  1.00 47.28           N
ATOM   2098 C4     G H  29      14.669  -9.471  -5.138  1.00 47.43           C
ATOM   2099  P     G H  30      20.640  -8.163  -6.248  1.00 48.35           P
ATOM   2100 OP1    G H  30      21.990  -7.566  -6.113  1.00 47.26           O
ATOM   2101 OP2    G H  30      20.034  -8.300  -7.594  1.00 47.63           O
ATOM   2102 O5'    G H  30      20.649  -9.585  -5.563  1.00 48.10           O
ATOM   2103 C5'    G H  30      20.901  -9.716  -4.174  1.00 47.92           C
ATOM   2104 C4'    G H  30      20.733 -11.147  -3.759  1.00 47.11           C
ATOM   2105 O4'    G H  30      19.350 -11.541  -3.959  1.00 46.57           O
ATOM   2106 C3'    G H  30      21.576 -12.136  -4.568  1.00 48.88           C
ATOM   2107 O3'    G H  30      21.960 -13.234  -3.752  1.00 47.10           O
ATOM   2108 C2'    G H  30      20.603 -12.613  -5.623  1.00 47.41           C
ATOM   2109 O2'    G H  30      20.904 -13.896  -6.133  1.00 45.89           O
ATOM   2110 C1'    G H  30      19.290 -12.631  -4.842  1.00 47.45           C
ATOM   2111 N9     G H  30      18.117 -12.493  -5.695  1.00 47.69           N
ATOM   2112 C8     G H  30      17.861 -11.490  -6.598  1.00 48.03           C
ATOM   2113 N7     G H  30      16.752 -11.665  -7.248  1.00 48.05           N
ATOM   2114 C5     G H  30      16.233 -12.851  -6.746  1.00 48.93           C
ATOM   2115 C6     G H  30      15.046 -13.551  -7.079  1.00 48.83           C
ATOM   2116 O6     G H  30      14.182 -13.250  -7.903  1.00 49.14           O
ATOM   2117 N1     G H  30      14.910 -14.720  -6.323  1.00 48.65           N
ATOM   2118 C2     G H  30      15.810 -15.146  -5.382  1.00 47.67           C
ATOM   2119 N2     G H  30      15.504 -16.287  -4.761  1.00 46.14           N
ATOM   2120 N3     G H  30      16.927 -14.495  -5.062  1.00 47.76           N
ATOM   2121 C4     G H  30      17.066 -13.370  -5.786  1.00 48.18           C
ATOM   2122  P     U H  31      23.403 -13.323  -3.210  1.00 52.75           P
ATOM   2123 OP1    U H  31      24.362 -12.519  -3.983  1.00 51.85           O
ATOM   2124 OP2    U H  31      23.738 -14.716  -2.854  1.00 53.18           O
ATOM   2125 O5'    U H  31      23.033 -12.553  -1.908  1.00 51.54           O
ATOM   2126 C5'    U H  31      23.768 -11.460  -1.424  1.00 50.94           C
ATOM   2127 C4'    U H  31      23.316 -11.254  -0.041  1.00 47.54           C
ATOM   2128 O4'    U H  31      23.424 -12.549   0.596  1.00 45.96           O
ATOM   2129 C3'    U H  31      24.150 -10.279   0.752  1.00 49.86           C
ATOM   2130 O3'    U H  31      23.382  -9.124   0.990  1.00 49.08           O
ATOM   2131 C2'    U H  31      24.521 -10.999   2.034  1.00 46.76           C
ATOM   2132 O2'    U H  31      23.894 -10.494   3.187  1.00 42.49           O
ATOM   2133 C1'    U H  31      24.044 -12.438   1.844  1.00 44.94           C
ATOM   2134 N1     U H  31      25.121 -13.404   1.912  1.00 42.76           N
ATOM   2135 C2     U H  31      25.218 -14.177   3.044  1.00 40.53           C
ATOM   2136 O2     U H  31      24.443 -14.046   3.984  1.00 39.19           O
ATOM   2137 N3     U H  31      26.244 -15.081   3.051  1.00 38.87           N
ATOM   2138 C4     U H  31      27.164 -15.293   2.043  1.00 38.50           C
ATOM   2139 O4     U H  31      28.027 -16.151   2.196  1.00 37.90           O
ATOM   2140 C5     U H  31      26.998 -14.447   0.900  1.00 39.43           C
ATOM   2141 C6     U H  31      26.005 -13.552   0.873  1.00 41.72           C
ATOM   2142  P     U H  32      23.923  -7.744   0.571  1.00 48.34           P
ATOM   2143 OP1    U H  32      23.033  -7.182  -0.476  1.00 47.08           O
ATOM   2144 OP2    U H  32      25.369  -7.840   0.328  1.00 47.20           O
ATOM   2145 O5'    U H  32      23.691  -6.932   1.922  1.00 47.24           O
ATOM   2146 C5'    U H  32      24.089  -7.500   3.164  1.00 45.21           C
ATOM   2147 C4'    U H  32      24.142  -6.422   4.197  1.00 43.52           C
ATOM   2148 O4'    U H  32      24.934  -5.328   3.688  1.00 41.35           O
ATOM   2149 C3'    U H  32      22.801  -5.802   4.566  1.00 47.47           C
ATOM   2150 O3'    U H  32      22.256  -6.458   5.689  1.00 46.76           O
ATOM   2151 C2'    U H  32      23.146  -4.384   4.941  1.00 44.05           C
ATOM   2152 O2'    U H  32      23.431  -4.260   6.323  1.00 41.08           O
ATOM   2153 C1'    U H  32      24.424  -4.103   4.146  1.00 42.17           C
ATOM   2154 N1     U H  32      24.237  -3.195   3.017  1.00 39.66           N
ATOM   2155 C2     U H  32      24.436  -1.851   3.249  1.00 36.80           C
ATOM   2156 O2     U H  32      24.744  -1.407   4.343  1.00 35.66           O
ATOM   2157 N3     U H  32      24.253  -1.035   2.160  1.00 35.50           N
ATOM   2158 C4     U H  32      23.905  -1.427   0.886  1.00 35.26           C
ATOM   2159 O4     U H  32      23.786  -0.574   0.008  1.00 35.00           O
ATOM   2160 C5     U H  32      23.714  -2.838   0.729  1.00 36.39           C
ATOM   2161 C6     U H  32      23.887  -3.657   1.780  1.00 38.68           C
ATOM   2162  P     A H  33      21.148  -7.502   5.755  1.00 46.60           P
ATOM   2163 OP1    A H  33      20.808  -7.564   7.191  1.00 43.86           O
ATOM   2164 OP2    A H  33      21.637  -8.680   5.061  1.00 45.49           O
ATOM   2165 O5'    A H  33      19.840  -7.005   4.991  1.00 46.48           O
ATOM   2166 C5'    A H  33      18.614  -7.617   5.337  1.00 45.45           C
ATOM   2167 C4'    A H  33      17.761  -7.910   4.137  1.00 44.01           C
ATOM   2168 O4'    A H  33      17.146  -6.684   3.700  1.00 42.96           O
ATOM   2169 C3'    A H  33      18.484  -8.498   2.936  1.00 45.91           C
ATOM   2170 O3'    A H  33      17.662  -9.470   2.314  1.00 43.86           O
ATOM   2171 C2'    A H  33      18.655  -7.294   2.028  1.00 42.66           C
ATOM   2172 O2'    A H  33      18.683  -7.631   0.668  1.00 40.78           O
ATOM   2173 C1'    A H  33      17.427  -6.461   2.346  1.00 42.97           C
ATOM   2174 N9     A H  33      17.624  -5.033   2.180  1.00 41.75           N
ATOM   2175 C8     A H  33      18.751  -4.298   2.426  1.00 40.54           C
ATOM   2176 N7     A H  33      18.613  -3.023   2.189  1.00 40.12           N
ATOM   2177 C5     A H  33      17.302  -2.908   1.752  1.00 40.00           C
ATOM   2178 C6     A H  33      16.530  -1.808   1.340  1.00 39.06           C
ATOM   2179 N6     A H  33      17.002  -0.559   1.299  1.00 38.84           N
ATOM   2180 N1     A H  33      15.253  -2.037   0.977  1.00 38.77           N
ATOM   2181 C2     A H  33      14.791  -3.289   1.031  1.00 39.27           C
ATOM   2182 N3     A H  33      15.411  -4.410   1.394  1.00 41.01           N
ATOM   2183 C4     A H  33      16.680  -4.136   1.749  1.00 41.20           C
ATOM   2184  P     G H  34      17.788 -10.999   2.653  1.00 42.71           P
ATOM   2185 OP1    G H  34      17.285 -11.179   4.032  1.00 40.38           O
ATOM   2186 OP2    G H  34      19.151 -11.441   2.274  1.00 41.75           O
ATOM   2187 O5'    G H  34      16.801 -11.742   1.645  1.00 42.95           O
ATOM   2188 C5'    G H  34      15.488 -11.273   1.461  1.00 43.86           C
ATOM   2189 C4'    G H  34      14.517 -12.344   1.862  1.00 44.01           C
ATOM   2190 O4'    G H  34      13.179 -11.780   1.826  1.00 45.27           O
ATOM   2191 C3'    G H  34      14.454 -13.554   0.938  1.00 45.86           C
ATOM   2192 O3'    G H  34      15.371 -14.572   1.334  1.00 45.05           O
ATOM   2193 C2'    G H  34      13.007 -14.000   1.075  1.00 44.72           C
ATOM   2194 O2'    G H  34      12.804 -14.766   2.247  1.00 43.14           O
ATOM   2195 C1'    G H  34      12.291 -12.661   1.203  1.00 45.62           C
ATOM   2196 N9     G H  34      11.905 -12.063  -0.073  1.00 46.21           N
ATOM   2197 C8     G H  34      12.460 -10.958  -0.667  1.00 46.45           C
ATOM   2198 N7     G H  34      11.899 -10.659  -1.796  1.00 47.09           N
ATOM   2199 C5     G H  34      10.914 -11.621  -1.965  1.00 47.34           C
ATOM   2200 C6     G H  34       9.974 -11.806  -3.008  1.00 47.09           C
ATOM   2201 O6     G H  34       9.826 -11.139  -4.026  1.00 47.30           O
ATOM   2202 N1     G H  34       9.161 -12.918  -2.774  1.00 46.51           N
ATOM   2203 C2     G H  34       9.246 -13.730  -1.673  1.00 45.68           C
ATOM   2204 N2     G H  34       8.379 -14.750  -1.616  1.00 45.72           N
ATOM   2205 N3     G H  34      10.121 -13.563  -0.690  1.00 45.79           N
ATOM   2206 C4     G H  34      10.910 -12.493  -0.905  1.00 46.02           C
ATOM   2207  P     G H  35      15.949 -15.619   0.230  1.00 44.36           P
ATOM   2208 OP1    G H  35      16.970 -16.462   0.898  1.00 42.77           O
ATOM   2209 OP2    G H  35      16.310 -14.862  -0.986  1.00 43.57           O
ATOM   2210 O5'    G H  35      14.701 -16.536  -0.124  1.00 44.13           O
ATOM   2211 C5'    G H  35      14.112 -17.375   0.857  1.00 43.49           C
ATOM   2212 C4'    G H  35      12.919 -18.091   0.291  1.00 44.69           C
ATOM   2213 O4'    G H  35      11.929 -17.120  -0.123  1.00 45.96           O
ATOM   2214 C3'    G H  35      13.191 -18.912  -0.952  1.00 47.06           C
ATOM   2215 O3'    G H  35      13.675 -20.199  -0.627  1.00 46.14           O
ATOM   2216 C2'    G H  35      11.827 -18.944  -1.625  1.00 46.13           C
ATOM   2217 O2'    G H  35      10.977 -19.908  -1.034  1.00 44.92           O
ATOM   2218 C1'    G H  35      11.294 -17.550  -1.306  1.00 46.43           C
ATOM   2219 N9     G H  35      11.544 -16.563  -2.347  1.00 47.28           N
ATOM   2220 C8     G H  35      12.487 -15.563  -2.332  1.00 47.27           C
ATOM   2221 N7     G H  35      12.442 -14.804  -3.381  1.00 47.79           N
ATOM   2222 C5     G H  35      11.412 -15.329  -4.144  1.00 48.29           C
ATOM   2223 C6     G H  35      10.892 -14.900  -5.394  1.00 48.04           C
ATOM   2224 O6     G H  35      11.252 -13.951  -6.094  1.00 48.53           O
ATOM   2225 N1     G H  35       9.846 -15.715  -5.810  1.00 47.78           N
ATOM   2226 C2     G H  35       9.359 -16.788  -5.117  1.00 46.60           C
ATOM   2227 N2     G H  35       8.348 -17.455  -5.680  1.00 46.18           N
ATOM   2228 N3     G H  35       9.836 -17.191  -3.948  1.00 46.84           N
ATOM   2229 C4     G H  35      10.852 -16.411  -3.522  1.00 47.02           C
ATOM   2230  P     G H  36      14.716 -20.961  -1.563  1.00 48.58           P
ATOM   2231 OP1    G H  36      15.248 -22.123  -0.808  1.00 47.77           O
ATOM   2232 OP2    G H  36      15.656 -19.966  -2.131  1.00 47.52           O
ATOM   2233 O5'    G H  36      13.813 -21.509  -2.753  1.00 47.82           O
ATOM   2234 C5'    G H  36      12.705 -22.353  -2.483  1.00 46.93           C
ATOM   2235 C4'    G H  36      11.996 -22.708  -3.768  1.00 46.10           C
ATOM   2236 O4'    G H  36      11.515 -21.484  -4.394  1.00 45.28           O
ATOM   2237 C3'    G H  36      12.884 -23.400  -4.792  1.00 47.95           C
ATOM   2238 O3'    G H  36      12.130 -24.354  -5.532  1.00 46.18           O
ATOM   2239 C2'    G H  36      13.289 -22.263  -5.714  1.00 46.25           C
ATOM   2240 O2'    G H  36      13.597 -22.666  -7.039  1.00 44.36           O
ATOM   2241 C1'    G H  36      12.050 -21.379  -5.689  1.00 46.03           C
ATOM   2242 N9     G H  36      12.354 -19.972  -5.965  1.00 46.05           N
ATOM   2243 C8     G H  36      13.314 -19.206  -5.357  1.00 46.92           C
ATOM   2244 N7     G H  36      13.401 -18.012  -5.852  1.00 46.95           N
ATOM   2245 C5     G H  36      12.440 -17.979  -6.849  1.00 47.71           C
ATOM   2246 C6     G H  36      12.076 -16.943  -7.746  1.00 47.56           C
ATOM   2247 O6     G H  36      12.548 -15.812  -7.834  1.00 47.93           O
ATOM   2248 N1     G H  36      11.049 -17.345  -8.592  1.00 47.41           N
ATOM   2249 C2     G H  36      10.451 -18.575  -8.581  1.00 46.29           C
ATOM   2250 N2     G H  36       9.475 -18.766  -9.476  1.00 44.54           N
ATOM   2251 N3     G H  36      10.782 -19.552  -7.760  1.00 46.35           N
ATOM   2252 C4     G H  36      11.780 -19.184  -6.922  1.00 46.80           C
ATOM   2253  P     U H  37      12.459 -25.886  -5.379  1.00 51.06           P
ATOM   2254 OP1    U H  37      13.911 -26.042  -5.125  1.00 51.01           O
ATOM   2255 OP2    U H  37      11.825 -26.626  -6.498  1.00 51.56           O
ATOM   2256 O5'    U H  37      11.699 -26.230  -4.045  1.00 49.92           O
ATOM   2257 C5'    U H  37      10.995 -27.441  -3.920  1.00 48.95           C
ATOM   2258 C4'    U H  37       9.667 -27.228  -3.267  1.00 47.30           C
ATOM   2259 O4'    U H  37       9.072 -26.036  -3.794  1.00 45.79           O
ATOM   2260 C3'    U H  37       8.704 -28.363  -3.511  1.00 49.85           C
ATOM   2261 O3'    U H  37       8.371 -28.983  -2.269  1.00 49.42           O
ATOM   2262 C2'    U H  37       7.478 -27.769  -4.173  1.00 47.17           C
ATOM   2263 O2'    U H  37       6.268 -27.932  -3.477  1.00 43.80           O
ATOM   2264 C1'    U H  37       7.773 -26.265  -4.285  1.00 44.63           C
ATOM   2265 N1     U H  37       7.689 -25.776  -5.650  1.00 42.37           N
ATOM   2266 C2     U H  37       6.561 -26.066  -6.387  1.00 39.60           C
ATOM   2267 O2     U H  37       5.628 -26.718  -5.943  1.00 38.49           O
ATOM   2268 N3     U H  37       6.551 -25.580  -7.667  1.00 37.94           N
ATOM   2269 C4     U H  37       7.549 -24.838  -8.274  1.00 37.65           C
ATOM   2270 O4     U H  37       7.399 -24.462  -9.434  1.00 37.34           O
ATOM   2271 C5     U H  37       8.689 -24.564  -7.450  1.00 38.96           C
ATOM   2272 C6     U H  37       8.715 -25.027  -6.196  1.00 41.18           C
ATOM   2273  P     U H  38       9.512 -29.827  -1.507  1.00 51.38           P
ATOM   2274 OP1    U H  38      10.818 -29.109  -1.548  1.00 51.21           O
ATOM   2275 OP2    U H  38       9.439 -31.236  -1.967  1.00 50.79           O
ATOM   2276 O5'    U H  38       8.946 -29.754  -0.030  1.00 49.93           O
ATOM   2277 C5'    U H  38       7.629 -30.202   0.260  1.00 47.86           C
ATOM   2278 C4'    U H  38       7.190 -29.733   1.621  1.00 47.10           C
ATOM   2279 O4'    U H  38       8.152 -30.182   2.600  1.00 45.23           O
ATOM   2280 C3'    U H  38       7.087 -28.222   1.774  1.00 50.67           C
ATOM   2281 O3'    U H  38       5.967 -27.888   2.576  1.00 50.37           O
ATOM   2282 C2'    U H  38       8.361 -27.850   2.495  1.00 47.97           C
ATOM   2283 O2'    U H  38       8.251 -26.702   3.321  1.00 45.45           O
ATOM   2284 C1'    U H  38       8.635 -29.080   3.340  1.00 45.99           C
ATOM   2285 N1     U H  38      10.056 -29.306   3.633  1.00 43.58           N
ATOM   2286 C2     U H  38      10.391 -29.717   4.906  1.00 40.08           C
ATOM   2287 O2     U H  38       9.556 -29.886   5.782  1.00 38.74           O
ATOM   2288 N3     U H  38      11.729 -29.912   5.118  1.00 38.32           N
ATOM   2289 C4     U H  38      12.742 -29.753   4.208  1.00 38.16           C
ATOM   2290 O4     U H  38      13.903 -29.969   4.551  1.00 37.93           O
ATOM   2291 C5     U H  38      12.325 -29.323   2.906  1.00 39.73           C
ATOM   2292 C6     U H  38      11.025 -29.128   2.673  1.00 42.18           C
ATOM   2293  P     A H  39       4.673 -27.349   1.948  1.00 45.33           P
ATOM   2294 OP1    A H  39       3.830 -26.936   3.087  1.00 43.48           O
ATOM   2295 OP2    A H  39       4.157 -28.266   0.923  1.00 44.79           O
ATOM   2296 O5'    A H  39       5.200 -26.041   1.221  1.00 45.28           O
ATOM   2297 C5'    A H  39       5.146 -24.771   1.860  1.00 44.89           C
ATOM   2298 C4'    A H  39       5.142 -23.695   0.850  1.00 44.21           C
ATOM   2299 O4'    A H  39       6.004 -22.596   1.272  1.00 42.62           O
ATOM   2300 C3'    A H  39       5.655 -24.086  -0.527  1.00 46.22           C
ATOM   2301 O3'    A H  39       5.069 -23.215  -1.483  1.00 44.32           O
ATOM   2302 C2'    A H  39       7.128 -23.755  -0.415  1.00 43.50           C
ATOM   2303 O2'    A H  39       7.778 -23.624  -1.627  1.00 41.55           O
ATOM   2304 C1'    A H  39       7.039 -22.434   0.350  1.00 43.28           C
ATOM   2305 N9     A H  39       8.234 -22.026   1.069  1.00 41.89           N
ATOM   2306 C8     A H  39       9.127 -21.055   0.711  1.00 40.13           C
ATOM   2307 N7     A H  39      10.103 -20.896   1.558  1.00 39.58           N
ATOM   2308 C5     A H  39       9.835 -21.827   2.544  1.00 39.33           C
ATOM   2309 C6     A H  39      10.497 -22.160   3.715  1.00 38.23           C
ATOM   2310 N6     A H  39      11.614 -21.570   4.124  1.00 38.01           N
ATOM   2311 N1     A H  39       9.963 -23.139   4.477  1.00 37.81           N
ATOM   2312 C2     A H  39       8.828 -23.734   4.087  1.00 38.17           C
ATOM   2313 N3     A H  39       8.115 -23.507   2.996  1.00 40.20           N
ATOM   2314 C4     A H  39       8.669 -22.535   2.260  1.00 40.81           C
ATOM   2315  P     G H  40       4.498 -23.599  -2.832  1.00 40.32           P
ATOM   2316 OP1    G H  40       3.050 -23.355  -2.715  1.00 38.01           O
ATOM   2317 OP2    G H  40       5.000 -24.875  -3.368  1.00 39.11           O
ATOM   2318 O5'    G H  40       5.183 -22.477  -3.737  1.00 40.67           O
ATOM   2319 C5'    G H  40       5.142 -21.126  -3.377  1.00 42.12           C
ATOM   2320 C4'    G H  40       4.159 -20.421  -4.244  1.00 41.91           C
ATOM   2321 O4'    G H  40       3.899 -19.119  -3.674  1.00 42.94           O
ATOM   2322 C3'    G H  40       4.621 -20.140  -5.665  1.00 43.88           C
ATOM   2323 O3'    G H  40       4.394 -21.237  -6.537  1.00 42.99           O
ATOM   2324 C2'    G H  40       3.783 -18.933  -6.020  1.00 42.76           C
ATOM   2325 O2'    G H  40       2.470 -19.295  -6.372  1.00 40.62           O
ATOM   2326 C1'    G H  40       3.776 -18.168  -4.700  1.00 43.28           C
ATOM   2327 N9     G H  40       4.863 -17.216  -4.567  1.00 43.44           N
ATOM   2328 C8     G H  40       5.917 -17.280  -3.689  1.00 43.70           C
ATOM   2329 N7     G H  40       6.725 -16.265  -3.810  1.00 44.34           N
ATOM   2330 C5     G H  40       6.179 -15.493  -4.821  1.00 44.52           C
ATOM   2331 C6     G H  40       6.613 -14.274  -5.380  1.00 44.09           C
ATOM   2332 O6     G H  40       7.613 -13.605  -5.094  1.00 44.17           O
ATOM   2333 N1     G H  40       5.757 -13.841  -6.389  1.00 43.24           N
ATOM   2334 C2     G H  40       4.630 -14.490  -6.798  1.00 42.45           C
ATOM   2335 N2     G H  40       3.925 -13.919  -7.780  1.00 42.71           N
ATOM   2336 N3     G H  40       4.209 -15.628  -6.270  1.00 43.08           N
ATOM   2337 C4     G H  40       5.028 -16.066  -5.290  1.00 43.27           C
ATOM   2338  P     G H  41       5.376 -21.465  -7.806  1.00 41.86           P
ATOM   2339 OP1    G H  41       5.021 -22.772  -8.408  1.00 40.03           O
ATOM   2340 OP2    G H  41       6.766 -21.199  -7.411  1.00 40.63           O
ATOM   2341 O5'    G H  41       4.937 -20.324  -8.826  1.00 41.70           O
ATOM   2342 C5'    G H  41       3.606 -20.269  -9.315  1.00 40.63           C
ATOM   2343 C4'    G H  41       3.409 -19.049 -10.171  1.00 41.66           C
ATOM   2344 O4'    G H  41       3.632 -17.864  -9.364  1.00 43.18           O
ATOM   2345 C3'    G H  41       4.376 -18.905 -11.330  1.00 44.27           C
ATOM   2346 O3'    G H  41       3.955 -19.652 -12.449  1.00 43.79           O
ATOM   2347 C2'    G H  41       4.349 -17.413 -11.578  1.00 43.68           C
ATOM   2348 O2'    G H  41       3.206 -17.021 -12.305  1.00 42.88           O
ATOM   2349 C1'    G H  41       4.237 -16.867 -10.159  1.00 43.61           C
ATOM   2350 N9     G H  41       5.513 -16.514  -9.553  1.00 44.47           N
ATOM   2351 C8     G H  41       6.186 -17.180  -8.560  1.00 44.54           C
ATOM   2352 N7     G H  41       7.278 -16.595  -8.194  1.00 45.09           N
ATOM   2353 C5     G H  41       7.353 -15.463  -8.983  1.00 45.66           C
ATOM   2354 C6     G H  41       8.320 -14.430  -9.023  1.00 45.46           C
ATOM   2355 O6     G H  41       9.333 -14.308  -8.341  1.00 45.83           O
ATOM   2356 N1     G H  41       8.002 -13.475  -9.975  1.00 45.01           N
ATOM   2357 C2     G H  41       6.901 -13.504 -10.787  1.00 43.79           C
ATOM   2358 N2     G H  41       6.765 -12.496 -11.647  1.00 43.16           N
ATOM   2359 N3     G H  41       5.980 -14.463 -10.752  1.00 43.86           N
ATOM   2360 C4     G H  41       6.266 -15.401  -9.830  1.00 43.85           C
ATOM   2361  P     G H  42       5.016 -20.301 -13.452  1.00 46.61           P
ATOM   2362 OP1    G H  42       4.288 -21.267 -14.302  1.00 46.19           O
ATOM   2363 OP2    G H  42       6.181 -20.763 -12.660  1.00 45.69           O
ATOM   2364 O5'    G H  42       5.490 -19.087 -14.359  1.00 45.86           O
ATOM   2365 C5'    G H  42       4.540 -18.297 -15.050  1.00 44.94           C
ATOM   2366 C4'    G H  42       5.225 -17.152 -15.757  1.00 43.81           C
ATOM   2367 O4'    G H  42       5.881 -16.318 -14.779  1.00 43.51           O
ATOM   2368 C3'    G H  42       6.300 -17.588 -16.741  1.00 45.98           C
ATOM   2369 O3'    G H  42       6.357 -16.646 -17.816  1.00 44.55           O
ATOM   2370 C2'    G H  42       7.566 -17.474 -15.918  1.00 44.78           C
ATOM   2371 O2'    G H  42       8.738 -17.278 -16.679  1.00 43.55           O
ATOM   2372 C1'    G H  42       7.249 -16.239 -15.083  1.00 44.13           C
ATOM   2373 N9     G H  42       8.007 -16.161 -13.844  1.00 44.49           N
ATOM   2374 C8     G H  42       8.055 -17.078 -12.829  1.00 45.16           C
ATOM   2375 N7     G H  42       8.851 -16.737 -11.865  1.00 45.24           N
ATOM   2376 C5     G H  42       9.371 -15.514 -12.262  1.00 46.06           C
ATOM   2377 C6     G H  42      10.292 -14.666 -11.626  1.00 46.07           C
ATOM   2378 O6     G H  42      10.863 -14.821 -10.548  1.00 46.30           O
ATOM   2379 N1     G H  42      10.538 -13.521 -12.376  1.00 45.70           N
ATOM   2380 C2     G H  42       9.965 -13.237 -13.588  1.00 44.57           C
ATOM   2381 N2     G H  42      10.324 -12.083 -14.164  1.00 42.78           N
ATOM   2382 N3     G H  42       9.100 -14.026 -14.196  1.00 44.46           N
ATOM   2383 C4     G H  42       8.847 -15.151 -13.482  1.00 44.76           C
ATOM   2384  P     U H  43       5.755 -17.006 -19.223  1.00 49.28           P
ATOM   2385 OP1    U H  43       6.629 -18.015 -19.872  1.00 49.54           O
ATOM   2386 OP2    U H  43       5.444 -15.746 -19.922  1.00 49.66           O
ATOM   2387 O5'    U H  43       4.405 -17.727 -18.816  1.00 48.47           O
ATOM   2388 C5'    U H  43       3.183 -17.040 -18.727  1.00 47.74           C
ATOM   2389 C4'    U H  43       2.102 -17.869 -19.348  1.00 46.52           C
ATOM   2390 O4'    U H  43       2.141 -19.190 -18.777  1.00 45.00           O
ATOM   2391 C3'    U H  43       0.700 -17.381 -19.093  1.00 48.58           C
ATOM   2392 O3'    U H  43       0.333 -16.423 -20.069  1.00 48.33           O
ATOM   2393 C2'    U H  43      -0.134 -18.649 -19.191  1.00 46.32           C
ATOM   2394 O2'    U H  43      -0.457 -18.972 -20.533  1.00 43.07           O
ATOM   2395 C1'    U H  43       0.839 -19.700 -18.641  1.00 43.39           C
ATOM   2396 N1     U H  43       0.631 -20.031 -17.224  1.00 41.56           N
ATOM   2397 C2     U H  43      -0.378 -20.906 -16.917  1.00 38.58           C
ATOM   2398 O2     U H  43      -1.105 -21.403 -17.756  1.00 37.63           O
ATOM   2399 N3     U H  43      -0.516 -21.186 -15.580  1.00 37.13           N
ATOM   2400 C4     U H  43       0.250 -20.687 -14.546  1.00 36.93           C
ATOM   2401 O4     U H  43       0.009 -21.037 -13.400  1.00 36.46           O
ATOM   2402 C5     U H  43       1.279 -19.784 -14.955  1.00 38.04           C
ATOM   2403 C6     U H  43       1.435 -19.492 -16.245  1.00 40.05           C
ATOM   2404  P     U H  44      -0.027 -14.979 -19.620  1.00 47.02           P
ATOM   2405 OP1    U H  44       0.160 -14.035 -20.764  1.00 46.75           O
ATOM   2406 OP2    U H  44       0.646 -14.735 -18.332  1.00 46.61           O
ATOM   2407 O5'    U H  44      -1.582 -15.136 -19.369  1.00 46.15           O
ATOM   2408 C5'    U H  44      -2.244 -14.352 -18.405  1.00 44.74           C
ATOM   2409 C4'    U H  44      -3.586 -13.950 -18.919  1.00 44.30           C
ATOM   2410 O4'    U H  44      -3.916 -14.724 -20.089  1.00 42.71           O
ATOM   2411 C3'    U H  44      -4.737 -14.194 -17.971  1.00 46.45           C
ATOM   2412 O3'    U H  44      -4.853 -13.099 -17.080  1.00 46.04           O
ATOM   2413 C2'    U H  44      -5.942 -14.300 -18.895  1.00 44.35           C
ATOM   2414 O2'    U H  44      -6.513 -13.037 -19.165  1.00 41.92           O
ATOM   2415 C1'    U H  44      -5.315 -14.849 -20.191  1.00 41.95           C
ATOM   2416 N1     U H  44      -5.644 -16.242 -20.478  1.00 40.20           N
ATOM   2417 C2     U H  44      -6.600 -16.477 -21.451  1.00 37.09           C
ATOM   2418 O2     U H  44      -7.164 -15.577 -22.047  1.00 36.24           O
ATOM   2419 N3     U H  44      -6.881 -17.790 -21.683  1.00 35.68           N
ATOM   2420 C4     U H  44      -6.309 -18.886 -21.067  1.00 35.47           C
ATOM   2421 O4     U H  44      -6.665 -20.009 -21.396  1.00 35.11           O
ATOM   2422 C5     U H  44      -5.329 -18.553 -20.075  1.00 36.82           C
ATOM   2423 C6     U H  44      -5.038 -17.278 -19.820  1.00 38.80           C
ATOM   2424  P     A H  45      -5.534 -13.278 -15.728  1.00 41.29           P
ATOM   2425 OP1    A H  45      -6.163 -14.622 -15.616  1.00 40.27           O
ATOM   2426 OP2    A H  45      -6.334 -12.069 -15.568  1.00 41.63           O
ATOM   2427 O5'    A H  45      -4.314 -13.220 -14.734  1.00 41.80           O
ATOM   2428 C5'    A H  45      -3.799 -11.983 -14.260  1.00 41.70           C
ATOM   2429 C4'    A H  45      -2.322 -12.085 -13.991  1.00 40.60           C
ATOM   2430 O4'    A H  45      -2.098 -13.057 -12.948  1.00 39.58           O
ATOM   2431 C3'    A H  45      -1.490 -12.539 -15.186  1.00 42.51           C
ATOM   2432 O3'    A H  45      -0.229 -11.920 -15.130  1.00 40.63           O
ATOM   2433 C2'    A H  45      -1.347 -14.023 -14.968  1.00 40.13           C
ATOM   2434 O2'    A H  45      -0.148 -14.577 -15.492  1.00 38.30           O
ATOM   2435 C1'    A H  45      -1.334 -14.130 -13.445  1.00 39.58           C
ATOM   2436 N9     A H  45      -1.934 -15.375 -12.956  1.00 38.41           N
ATOM   2437 C8     A H  45      -3.122 -15.925 -13.338  1.00 36.75           C
ATOM   2438 N7     A H  45      -3.410 -17.032 -12.710  1.00 36.35           N
ATOM   2439 C5     A H  45      -2.339 -17.222 -11.854  1.00 36.14           C
ATOM   2440 C6     A H  45      -2.042 -18.219 -10.903  1.00 35.37           C
ATOM   2441 N6     A H  45      -2.837 -19.262 -10.655  1.00 35.13           N
ATOM   2442 N1     A H  45      -0.891 -18.097 -10.226  1.00 34.99           N
ATOM   2443 C2     A H  45      -0.102 -17.053 -10.462  1.00 35.40           C
ATOM   2444 N3     A H  45      -0.264 -16.055 -11.317  1.00 36.87           N
ATOM   2445 C4     A H  45      -1.425 -16.203 -11.986  1.00 37.29           C
ATOM   2446  P     G H  46       0.176 -10.676 -15.893  1.00 40.11           P
ATOM   2447 OP1    G H  46      -0.442  -9.490 -15.251  1.00 37.89           O
ATOM   2448 OP2    G H  46       0.034 -10.884 -17.341  1.00 39.00           O
ATOM   2449 O5'    G H  46       1.735 -10.684 -15.555  1.00 40.45           O
ATOM   2450 C5'    G H  46       2.127 -10.749 -14.202  1.00 42.14           C
ATOM   2451 C4'    G H  46       2.734  -9.443 -13.844  1.00 42.31           C
ATOM   2452 O4'    G H  46       2.599  -9.226 -12.422  1.00 43.53           O
ATOM   2453 C3'    G H  46       4.224  -9.331 -14.099  1.00 43.89           C
ATOM   2454 O3'    G H  46       4.499  -8.987 -15.455  1.00 42.62           O
ATOM   2455 C2'    G H  46       4.625  -8.245 -13.122  1.00 42.86           C
ATOM   2456 O2'    G H  46       4.308  -6.967 -13.605  1.00 41.30           O
ATOM   2457 C1'    G H  46       3.729  -8.578 -11.926  1.00 43.42           C
ATOM   2458 N9     G H  46       4.357  -9.456 -10.954  1.00 44.05           N
ATOM   2459 C8     G H  46       4.040 -10.753 -10.660  1.00 43.81           C
ATOM   2460 N7     G H  46       4.791 -11.252  -9.722  1.00 44.36           N
ATOM   2461 C5     G H  46       5.658 -10.238  -9.381  1.00 44.78           C
ATOM   2462 C6     G H  46       6.697 -10.196  -8.435  1.00 44.49           C
ATOM   2463 O6     G H  46       7.071 -11.079  -7.674  1.00 44.45           O
ATOM   2464 N1     G H  46       7.325  -8.947  -8.430  1.00 43.72           N
ATOM   2465 C2     G H  46       6.998  -7.894  -9.220  1.00 43.09           C
ATOM   2466 N2     G H  46       7.705  -6.777  -9.071  1.00 43.06           N
ATOM   2467 N3     G H  46       6.022  -7.920 -10.111  1.00 43.28           N
ATOM   2468 C4     G H  46       5.401  -9.113 -10.133  1.00 43.18           C
ATOM   2469  P     G H  47       5.834  -9.535 -16.150  1.00 41.50           P
ATOM   2470 OP1    G H  47       5.688  -9.293 -17.602  1.00 39.52           O
ATOM   2471 OP2    G H  47       6.145 -10.894 -15.648  1.00 40.52           O
ATOM   2472 O5'    G H  47       6.954  -8.553 -15.594  1.00 41.75           O
ATOM   2473 C5'    G H  47       6.887  -7.165 -15.864  1.00 41.60           C
ATOM   2474 C4'    G H  47       7.955  -6.425 -15.116  1.00 42.85           C
ATOM   2475 O4'    G H  47       7.712  -6.531 -13.690  1.00 44.58           O
ATOM   2476 C3'    G H  47       9.359  -6.958 -15.287  1.00 44.75           C
ATOM   2477 O3'    G H  47       9.962  -6.498 -16.483  1.00 43.60           O
ATOM   2478 C2'    G H  47      10.053  -6.442 -14.042  1.00 43.95           C
ATOM   2479 O2'    G H  47      10.383  -5.066 -14.153  1.00 43.31           O
ATOM   2480 C1'    G H  47       8.947  -6.598 -13.005  1.00 44.34           C
ATOM   2481 N9     G H  47       9.008  -7.867 -12.295  1.00 45.34           N
ATOM   2482 C8     G H  47       8.200  -8.961 -12.473  1.00 45.26           C
ATOM   2483 N7     G H  47       8.486  -9.948 -11.676  1.00 45.81           N
ATOM   2484 C5     G H  47       9.552  -9.480 -10.915  1.00 46.41           C
ATOM   2485 C6     G H  47      10.283 -10.108  -9.879  1.00 46.25           C
ATOM   2486 O6     G H  47      10.132 -11.233  -9.406  1.00 46.66           O
ATOM   2487 N1     G H  47      11.280  -9.279  -9.388  1.00 45.82           N
ATOM   2488 C2     G H  47      11.542  -8.006  -9.833  1.00 44.78           C
ATOM   2489 N2     G H  47      12.540  -7.355  -9.238  1.00 44.36           N
ATOM   2490 N3     G H  47      10.859  -7.410 -10.801  1.00 44.90           N
ATOM   2491 C4     G H  47       9.885  -8.199 -11.290  1.00 44.71           C
ATOM   2492  P     G H  48      11.057  -7.400 -17.220  1.00 45.73           P
ATOM   2493 OP1    G H  48      11.346  -6.743 -18.519  1.00 44.51           O
ATOM   2494 OP2    G H  48      10.634  -8.817 -17.188  1.00 45.44           O
ATOM   2495 O5'    G H  48      12.346  -7.261 -16.292  1.00 45.85           O
ATOM   2496 C5'    G H  48      12.949  -5.986 -16.110  1.00 45.68           C
ATOM   2497 C4'    G H  48      14.032  -6.073 -15.069  1.00 45.73           C
ATOM   2498 O4'    G H  48      13.459  -6.387 -13.778  1.00 46.69           O
ATOM   2499 C3'    G H  48      15.072  -7.151 -15.273  1.00 47.38           C
ATOM   2500 O3'    G H  48      16.055  -6.783 -16.224  1.00 45.84           O
ATOM   2501 C2'    G H  48      15.638  -7.303 -13.876  1.00 46.03           C
ATOM   2502 O2'    G H  48      16.549  -6.268 -13.551  1.00 45.43           O
ATOM   2503 C1'    G H  48      14.384  -7.141 -13.024  1.00 46.44           C
ATOM   2504 N9     G H  48      13.771  -8.426 -12.687  1.00 47.29           N
ATOM   2505 C8     G H  48      12.693  -9.029 -13.293  1.00 47.39           C
ATOM   2506 N7     G H  48      12.386 -10.173 -12.761  1.00 47.72           N
ATOM   2507 C5     G H  48      13.319 -10.346 -11.744  1.00 48.50           C
ATOM   2508 C6     G H  48      13.481 -11.402 -10.817  1.00 48.44           C
ATOM   2509 O6     G H  48      12.816 -12.444 -10.708  1.00 48.89           O
ATOM   2510 N1     G H  48      14.550 -11.168  -9.959  1.00 48.05           N
ATOM   2511 C2     G H  48      15.350 -10.058  -9.989  1.00 46.90           C
ATOM   2512 N2     G H  48      16.332 -10.015  -9.074  1.00 46.07           N
ATOM   2513 N3     G H  48      15.202  -9.066 -10.841  1.00 47.08           N
ATOM   2514 C4     G H  48      14.173  -9.270 -11.688  1.00 47.25           C
ATOM   2515  P     U H  49      16.697  -7.925 -17.167  1.00 51.38           P
ATOM   2516 OP1    U H  49      17.657  -7.237 -18.060  1.00 51.74           O
ATOM   2517 OP2    U H  49      15.603  -8.737 -17.732  1.00 51.80           O
ATOM   2518 O5'    U H  49      17.516  -8.836 -16.148  1.00 50.18           O
ATOM   2519 C5'    U H  49      18.580  -8.301 -15.393  1.00 48.24           C
ATOM   2520 C4'    U H  49      19.018  -9.266 -14.320  1.00 46.52           C
ATOM   2521 O4'    U H  49      17.932  -9.470 -13.382  1.00 47.31           O
ATOM   2522 C3'    U H  49      19.363 -10.658 -14.791  1.00 49.48           C
ATOM   2523 O3'    U H  49      20.667 -10.741 -15.344  1.00 49.03           O
ATOM   2524 C2'    U H  49      19.212 -11.461 -13.499  1.00 48.31           C
ATOM   2525 O2'    U H  49      20.321 -11.312 -12.630  1.00 46.89           O
ATOM   2526 C1'    U H  49      17.981 -10.797 -12.888  1.00 47.54           C
ATOM   2527 N1     U H  49      16.739 -11.481 -13.264  1.00 46.90           N
ATOM   2528 C2     U H  49      16.356 -12.575 -12.512  1.00 45.80           C
ATOM   2529 O2     U H  49      17.004 -12.969 -11.554  1.00 45.02           O
ATOM   2530 N3     U H  49      15.204 -13.194 -12.920  1.00 45.19           N
ATOM   2531 C4     U H  49      14.402 -12.839 -13.982  1.00 45.32           C
ATOM   2532 O4     U H  49      13.396 -13.496 -14.224  1.00 45.25           O
ATOM   2533 C5     U H  49      14.863 -11.696 -14.711  1.00 45.74           C
ATOM   2534 C6     U H  49      15.986 -11.075 -14.338  1.00 46.89           C
ATOM   2535  P     U H  50      20.947 -11.828 -16.514  1.00 50.35           P
ATOM   2536 OP1    U H  50      22.416 -12.018 -16.618  1.00 49.89           O
ATOM   2537 OP2    U H  50      20.154 -11.466 -17.713  1.00 50.72           O
ATOM   2538 O5'    U H  50      20.307 -13.132 -15.884  1.00 50.17           O
ATOM   2539 C5'    U H  50      20.967 -14.378 -15.936  1.00 48.17           C
ATOM   2540 C4'    U H  50      20.866 -15.106 -14.629  1.00 45.72           C
ATOM   2541 O4'    U H  50      19.605 -14.809 -13.989  1.00 44.53           O
ATOM   2542 C3'    U H  50      20.900 -16.615 -14.755  1.00 47.35           C
ATOM   2543 O3'    U H  50      22.251 -17.066 -14.789  1.00 47.53           O
ATOM   2544 C2'    U H  50      20.122 -17.084 -13.535  1.00 45.62           C
ATOM   2545 O2'    U H  50      20.945 -17.191 -12.381  1.00 43.94           O
ATOM   2546 C1'    U H  50      19.093 -15.951 -13.343  1.00 44.90           C
ATOM   2547 N1     U H  50      17.740 -16.214 -13.859  1.00 43.43           N
ATOM   2548 C2     U H  50      17.019 -17.258 -13.317  1.00 41.94           C
ATOM   2549 O2     U H  50      17.467 -17.990 -12.457  1.00 40.65           O
ATOM   2550 N3     U H  50      15.762 -17.436 -13.827  1.00 40.60           N
ATOM   2551 C4     U H  50      15.140 -16.675 -14.810  1.00 40.45           C
ATOM   2552 O4     U H  50      13.998 -16.955 -15.147  1.00 40.12           O
ATOM   2553 C5     U H  50      15.948 -15.613 -15.318  1.00 41.52           C
ATOM   2554 C6     U H  50      17.178 -15.417 -14.843  1.00 43.20           C
ENDMDL                                                                          
END                                                                             
