# Supplementary material for: G-Quadruplexes Abet Neuronal Burnout in ALS and FTD
Source: Antioxidants (Basel). 2025 Dec 19;15(1):5. doi: 10.3390/antiox15010005 (PMC12837804; doi:10.3390/antiox15010005)
Supplement: Supplementary file 1 [file antioxidants-15-00005-s001.zip › Figure_S3A-TDP-43x1-262-414xrtelomerex1-Kx6.pdb]

TITLE fold_tdp_43x18_262_414xrtelomerex1_kx6_s650773740_model_0.cif             
MODEL 1                                                                         
ATOM      1  N   PRO A   1      21.312  -8.865 -13.579  1.00 41.30           N
ATOM      2 CA   PRO A   1      21.332  -7.701 -12.668  1.00 43.85           C
ATOM      3  C   PRO A   1      20.662  -8.018 -11.341  1.00 47.13           C
ATOM      4  O   PRO A   1      19.726  -8.813 -11.285  1.00 44.80           O
ATOM      5 CB   PRO A   1      20.529  -6.626 -13.418  1.00 41.87           C
ATOM      6 CG   PRO A   1      20.651  -7.026 -14.855  1.00 40.13           C
ATOM      7 CD   PRO A   1      20.697  -8.543 -14.862  1.00 43.92           C
ATOM      8  N   LYS A   2      21.135  -7.395 -10.268  1.00 42.25           N
ATOM      9 CA   LYS A   2      20.576  -7.612  -8.938  1.00 44.93           C
ATOM     10  C   LYS A   2      19.700  -6.421  -8.555  1.00 46.44           C
ATOM     11  O   LYS A   2      20.106  -5.276  -8.709  1.00 43.74           O
ATOM     12 CB   LYS A   2      21.698  -7.791  -7.917  1.00 42.91           C
ATOM     13 CG   LYS A   2      22.480  -9.087  -8.162  1.00 39.97           C
ATOM     14 CD   LYS A   2      23.581  -9.242  -7.128  1.00 37.99           C
ATOM     15 CE   LYS A   2      24.353 -10.529  -7.363  1.00 34.93           C
ATOM     16 NZ   LYS A   2      25.465 -10.676  -6.394  1.00 33.57           N
ATOM     17  N   HIS A   3      18.493  -6.704  -8.034  1.00 50.86           N
ATOM     18 CA   HIS A   3      17.549  -5.655  -7.640  1.00 52.19           C
ATOM     19  C   HIS A   3      17.429  -5.523  -6.129  1.00 53.62           C
ATOM     20  O   HIS A   3      16.637  -4.719  -5.640  1.00 48.87           O
ATOM     21 CB   HIS A   3      16.174  -5.951  -8.240  1.00 48.32           C
ATOM     22 CG   HIS A   3      16.220  -6.032  -9.739  1.00 45.48           C
ATOM     23 ND1  HIS A   3      16.446  -7.196 -10.417  1.00 41.93           N
ATOM     24 CD2  HIS A   3      16.065  -5.075 -10.682  1.00 40.78           C
ATOM     25 CE1  HIS A   3      16.434  -6.942 -11.728  1.00 39.93           C
ATOM     26 NE2  HIS A   3      16.198  -5.657 -11.923  1.00 40.28           N
ATOM     27  N   ASN A   4      18.176  -6.306  -5.361  1.00 47.92           N
ATOM     28 CA   ASN A   4      18.069  -6.261  -3.898  1.00 50.89           C
ATOM     29  C   ASN A   4      18.412  -4.868  -3.368  1.00 53.20           C
ATOM     30  O   ASN A   4      17.715  -4.334  -2.502  1.00 49.32           O
ATOM     31 CB   ASN A   4      18.991  -7.312  -3.277  1.00 46.83           C
ATOM     32 CG   ASN A   4      20.448  -7.062  -3.657  1.00 42.34           C
ATOM     33 OD1  ASN A   4      20.772  -6.093  -4.312  1.00 38.76           O
ATOM     34 ND2  ASN A   4      21.339  -7.945  -3.242  1.00 37.78           N
ATOM     35  N   SER A   5      19.466  -4.255  -3.871  1.00 48.16           N
ATOM     36 CA   SER A   5      19.853  -2.922  -3.410  1.00 49.37           C
ATOM     37  C   SER A   5      18.855  -1.869  -3.885  1.00 50.53           C
ATOM     38  O   SER A   5      18.508  -0.953  -3.147  1.00 46.32           O
ATOM     39 CB   SER A   5      21.253  -2.578  -3.922  1.00 45.53           C
ATOM     40 OG   SER A   5      21.245  -2.493  -5.340  1.00 41.33           O
ATOM     41  N   ASN A   6      18.381  -2.009  -5.106  1.00 48.87           N
ATOM     42 CA   ASN A   6      17.428  -1.036  -5.646  1.00 50.47           C
ATOM     43  C   ASN A   6      16.109  -1.086  -4.877  1.00 51.37           C
ATOM     44  O   ASN A   6      15.524  -0.049  -4.571  1.00 48.21           O
ATOM     45 CB   ASN A   6      17.180  -1.332  -7.127  1.00 47.65           C
ATOM     46 CG   ASN A   6      18.403  -0.985  -7.960  1.00 42.96           C
ATOM     47 OD1  ASN A   6      19.235  -0.186  -7.561  1.00 39.93           O
ATOM     48 ND2  ASN A   6      18.527  -1.577  -9.137  1.00 38.98           N
ATOM     49  N   ARG A   7      15.631  -2.291  -4.542  1.00 50.24           N
ATOM     50 CA   ARG A   7      14.368  -2.415  -3.806  1.00 51.06           C
ATOM     51  C   ARG A   7      14.489  -1.798  -2.414  1.00 51.64           C
ATOM     52  O   ARG A   7      13.561  -1.164  -1.920  1.00 49.87           O
ATOM     53 CB   ARG A   7      13.976  -3.884  -3.688  1.00 49.32           C
ATOM     54 CG   ARG A   7      13.562  -4.473  -5.031  1.00 46.42           C
ATOM     55 CD   ARG A   7      12.845  -5.801  -4.803  1.00 45.56           C
ATOM     56 NE   ARG A   7      13.729  -6.790  -4.174  1.00 42.30           N
ATOM     57 CZ   ARG A   7      14.533  -7.603  -4.832  1.00 39.74           C
ATOM     58 NH1  ARG A   7      14.607  -7.554  -6.144  1.00 38.33           N
ATOM     59 NH2  ARG A   7      15.275  -8.485  -4.167  1.00 38.12           N
ATOM     60  N   GLN A   8      15.632  -1.986  -1.775  1.00 50.70           N
ATOM     61 CA   GLN A   8      15.821  -1.432  -0.433  1.00 49.86           C
ATOM     62  C   GLN A   8      15.749   0.096  -0.463  1.00 50.89           C
ATOM     63  O   GLN A   8      15.106   0.717   0.387  1.00 47.76           O
ATOM     64 CB   GLN A   8      17.169  -1.874   0.114  1.00 46.26           C
ATOM     65 CG   GLN A   8      17.351  -1.422   1.568  1.00 43.46           C
ATOM     66 CD   GLN A   8      18.683  -1.904   2.114  1.00 40.88           C
ATOM     67 OE1  GLN A   8      19.466  -2.529   1.414  1.00 38.42           O
ATOM     68 NE2  GLN A   8      18.959  -1.622   3.364  1.00 36.52           N
ATOM     69  N   LEU A   9      16.380   0.713  -1.442  1.00 49.67           N
ATOM     70 CA   LEU A   9      16.366   2.176  -1.545  1.00 49.78           C
ATOM     71  C   LEU A   9      14.970   2.681  -1.912  1.00 49.66           C
ATOM     72  O   LEU A   9      14.521   3.712  -1.402  1.00 46.93           O
ATOM     73 CB   LEU A   9      17.378   2.629  -2.601  1.00 47.73           C
ATOM     74 CG   LEU A   9      18.827   2.311  -2.207  1.00 44.19           C
ATOM     75 CD1  LEU A   9      19.753   2.610  -3.377  1.00 41.75           C
ATOM     76 CD2  LEU A   9      19.253   3.140  -0.999  1.00 42.08           C
ATOM     77  N   GLU A  10      14.275   1.966  -2.775  1.00 50.75           N
ATOM     78 CA   GLU A  10      12.929   2.388  -3.186  1.00 50.38           C
ATOM     79  C   GLU A  10      11.974   2.377  -1.992  1.00 50.61           C
ATOM     80  O   GLU A  10      11.175   3.294  -1.816  1.00 46.76           O
ATOM     81 CB   GLU A  10      12.410   1.449  -4.274  1.00 46.73           C
ATOM     82 CG   GLU A  10      13.134   1.685  -5.600  1.00 42.30           C
ATOM     83 CD   GLU A  10      12.661   0.701  -6.659  1.00 39.31           C
ATOM     84 OE1  GLU A  10      11.865  -0.190  -6.318  1.00 36.47           O
ATOM     85 OE2  GLU A  10      13.077   0.822  -7.806  1.00 38.48           O
ATOM     86  N   ARG A  11      12.042   1.340  -1.159  1.00 52.27           N
ATOM     87 CA   ARG A  11      11.149   1.253   0.002  1.00 51.61           C
ATOM     88  C   ARG A  11      11.464   2.352   1.009  1.00 51.40           C
ATOM     89  O   ARG A  11      10.554   2.998   1.536  1.00 48.69           O
ATOM     90 CB   ARG A  11      11.288  -0.117   0.676  1.00 49.63           C
ATOM     91 CG   ARG A  11      10.744  -1.222  -0.201  1.00 46.83           C
ATOM     92 CD   ARG A  11      10.757  -2.541   0.563  1.00 46.50           C
ATOM     93 NE   ARG A  11       9.716  -2.539   1.600  1.00 43.25           N
ATOM     94 CZ   ARG A  11       9.610  -3.450   2.563  1.00 40.90           C
ATOM     95 NH1  ARG A  11      10.480  -4.431   2.643  1.00 38.72           N
ATOM     96 NH2  ARG A  11       8.634  -3.374   3.446  1.00 38.63           N
ATOM     97  N   SER A  12      12.728   2.583   1.285  1.00 52.07           N
ATOM     98 CA   SER A  12      13.108   3.613   2.251  1.00 51.47           C
ATOM     99  C   SER A  12      12.672   4.991   1.761  1.00 50.60           C
ATOM    100  O   SER A  12      12.188   5.812   2.542  1.00 46.96           O
ATOM    101 CB   SER A  12      14.614   3.591   2.475  1.00 48.84           C
ATOM    102 OG   SER A  12      15.291   3.994   1.289  1.00 45.18           O
ATOM    103  N   GLY A  13      12.848   5.259   0.486  1.00 50.64           N
ATOM    104 CA   GLY A  13      12.467   6.561  -0.072  1.00 49.62           C
ATOM    105  C   GLY A  13      10.957   6.759  -0.065  1.00 49.39           C
ATOM    106  O   GLY A  13      10.466   7.866   0.170  1.00 46.76           O
ATOM    107  N   ARG A  14      10.204   5.692  -0.318  1.00 51.08           N
ATOM    108 CA   ARG A  14       8.734   5.803  -0.347  1.00 49.52           C
ATOM    109  C   ARG A  14       8.154   5.955   1.058  1.00 49.32           C
ATOM    110  O   ARG A  14       7.245   6.749   1.264  1.00 46.15           O
ATOM    111 CB   ARG A  14       8.144   4.573  -1.022  1.00 46.48           C
ATOM    112 CG   ARG A  14       6.626   4.717  -1.202  1.00 44.56           C
ATOM    113 CD   ARG A  14       6.064   3.504  -1.921  1.00 44.07           C
ATOM    114 NE   ARG A  14       4.602   3.609  -2.046  1.00 40.82           N
ATOM    115 CZ   ARG A  14       3.978   4.331  -2.971  1.00 39.66           C
ATOM    116 NH1  ARG A  14       4.667   5.025  -3.851  1.00 38.27           N
ATOM    117 NH2  ARG A  14       2.664   4.358  -2.999  1.00 38.33           N
ATOM    118  N   PHE A  15       8.654   5.205   2.036  1.00 52.99           N
ATOM    119 CA   PHE A  15       8.125   5.274   3.397  1.00 51.18           C
ATOM    120  C   PHE A  15       8.502   6.574   4.088  1.00 50.25           C
ATOM    121  O   PHE A  15       7.632   7.339   4.493  1.00 45.86           O
ATOM    122 CB   PHE A  15       8.636   4.089   4.214  1.00 47.11           C
ATOM    123 CG   PHE A  15       8.123   2.773   3.697  1.00 46.37           C
ATOM    124 CD1  PHE A  15       6.930   2.705   3.006  1.00 45.47           C
ATOM    125 CD2  PHE A  15       8.830   1.606   3.914  1.00 44.57           C
ATOM    126 CE1  PHE A  15       6.455   1.499   2.534  1.00 42.72           C
ATOM    127 CE2  PHE A  15       8.361   0.396   3.448  1.00 43.09           C
ATOM    128 CZ   PHE A  15       7.172   0.345   2.755  1.00 43.32           C
ATOM    129  N   GLY A  16       9.777   6.829   4.246  1.00 50.43           N
ATOM    130 CA   GLY A  16      10.210   8.049   4.931  1.00 49.56           C
ATOM    131  C   GLY A  16      11.591   8.520   4.523  1.00 48.93           C
ATOM    132  O   GLY A  16      12.034   9.589   4.942  1.00 45.76           O
ATOM    133  N   GLY A  17      12.282   7.731   3.724  1.00 50.11           N
ATOM    134 CA   GLY A  17      13.630   8.109   3.283  1.00 48.93           C
ATOM    135  C   GLY A  17      14.703   7.767   4.301  1.00 48.89           C
ATOM    136  O   GLY A  17      15.869   8.104   4.105  1.00 44.93           O
ATOM    137  N   ASN A  18      14.342   7.098   5.402  1.00 45.40           N
ATOM    138 CA   ASN A  18      15.324   6.736   6.426  1.00 45.09           C
ATOM    139  C   ASN A  18      15.701   5.259   6.284  1.00 45.09           C
ATOM    140  O   ASN A  18      14.830   4.396   6.307  1.00 40.69           O
ATOM    141 CB   ASN A  18      14.741   6.987   7.820  1.00 41.56           C
ATOM    142 CG   ASN A  18      14.485   8.472   8.039  1.00 38.94           C
ATOM    143 OD1  ASN A  18      13.362   8.889   8.267  1.00 35.85           O
ATOM    144 ND2  ASN A  18      15.522   9.286   7.975  1.00 35.27           N
ATOM    145  N   PRO A  19      16.989   4.957   6.168  1.00 48.13           N
ATOM    146 CA   PRO A  19      17.441   3.565   6.036  1.00 46.50           C
ATOM    147  C   PRO A  19      17.347   2.788   7.341  1.00 46.69           C
ATOM    148  O   PRO A  19      17.679   1.602   7.375  1.00 42.74           O
ATOM    149 CB   PRO A  19      18.913   3.715   5.601  1.00 43.56           C
ATOM    150 CG   PRO A  19      19.336   5.034   6.180  1.00 41.40           C
ATOM    151 CD   PRO A  19      18.102   5.914   6.153  1.00 43.97           C
ATOM    152  N   GLY A  20      16.903   3.431   8.429  1.00 46.53           N
ATOM    153 CA   GLY A  20      16.807   2.754   9.725  1.00 45.26           C
ATOM    154  C   GLY A  20      15.933   1.517   9.669  1.00 45.23           C
ATOM    155  O   GLY A  20      16.253   0.501  10.285  1.00 41.76           O
ATOM    156  N   GLY A  21      14.813   1.566   8.954  1.00 45.05           N
ATOM    157 CA   GLY A  21      13.929   0.412   8.856  1.00 43.97           C
ATOM    158  C   GLY A  21      12.534   0.819   8.413  1.00 43.59           C
ATOM    159  O   GLY A  21      12.378   1.635   7.510  1.00 40.42           O
ATOM    160  N   PHE A  22      11.518   0.249   9.059  1.00 49.63           N
ATOM    161 CA   PHE A  22      10.130   0.515   8.693  1.00 47.62           C
ATOM    162  C   PHE A  22       9.344   1.007   9.904  1.00 47.11           C
ATOM    163  O   PHE A  22       9.616   0.604  11.030  1.00 42.60           O
ATOM    164 CB   PHE A  22       9.472  -0.761   8.165  1.00 43.81           C
ATOM    165 CG   PHE A  22      10.281  -1.377   7.052  1.00 42.63           C
ATOM    166 CD1  PHE A  22      10.141  -0.940   5.750  1.00 40.36           C
ATOM    167 CD2  PHE A  22      11.194  -2.388   7.332  1.00 40.18           C
ATOM    168 CE1  PHE A  22      10.892  -1.507   4.737  1.00 38.68           C
ATOM    169 CE2  PHE A  22      11.952  -2.959   6.314  1.00 39.83           C
ATOM    170 CZ   PHE A  22      11.797  -2.518   5.014  1.00 40.56           C
ATOM    171  N   GLY A  23       8.356   1.854   9.673  1.00 44.36           N
ATOM    172 CA   GLY A  23       7.483   2.318  10.751  1.00 43.70           C
ATOM    173  C   GLY A  23       8.226   2.984  11.892  1.00 43.67           C
ATOM    174  O   GLY A  23       8.185   4.204  12.047  1.00 40.53           O
ATOM    175  N   ASN A  24       8.902   2.198  12.703  1.00 42.07           N
ATOM    176 CA   ASN A  24       9.599   2.724  13.879  1.00 41.65           C
ATOM    177  C   ASN A  24      10.557   3.853  13.507  1.00 42.16           C
ATOM    178  O   ASN A  24      10.622   4.873  14.185  1.00 37.62           O
ATOM    179 CB   ASN A  24      10.368   1.591  14.565  1.00 37.44           C
ATOM    180 CG   ASN A  24       9.408   0.625  15.228  1.00 33.90           C
ATOM    181 OD1  ASN A  24       8.284   0.974  15.567  1.00 30.75           O
ATOM    182 ND2  ASN A  24       9.830  -0.614  15.428  1.00 30.60           N
ATOM    183  N   GLN A  25      11.325   3.655  12.419  1.00 43.85           N
ATOM    184 CA   GLN A  25      12.288   4.681  12.008  1.00 41.97           C
ATOM    185  C   GLN A  25      11.596   5.806  11.248  1.00 41.65           C
ATOM    186  O   GLN A  25      11.768   6.986  11.557  1.00 37.39           O
ATOM    187 CB   GLN A  25      13.380   4.058  11.140  1.00 37.64           C
ATOM    188 CG   GLN A  25      14.461   5.079  10.820  1.00 34.68           C
ATOM    189 CD   GLN A  25      15.217   5.484  12.082  1.00 32.58           C
ATOM    190 OE1  GLN A  25      15.759   4.651  12.781  1.00 31.12           O
ATOM    191 NE2  GLN A  25      15.239   6.768  12.394  1.00 30.21           N
ATOM    192  N   GLY A  26      10.812   5.471  10.230  1.00 43.78           N
ATOM    193 CA   GLY A  26      10.121   6.478   9.421  1.00 42.87           C
ATOM    194  C   GLY A  26       8.690   6.057   9.124  1.00 42.57           C
ATOM    195  O   GLY A  26       8.453   4.959   8.646  1.00 39.58           O
ATOM    196  N   GLY A  27       7.731   6.938   9.423  1.00 41.98           N
ATOM    197 CA   GLY A  27       6.322   6.629   9.175  1.00 41.09           C
ATOM    198  C   GLY A  27       6.004   6.627   7.684  1.00 40.66           C
ATOM    199  O   GLY A  27       6.873   6.876   6.848  1.00 37.70           O
ATOM    200  N   PHE A  28       4.735   6.365   7.366  1.00 47.31           N
ATOM    201 CA   PHE A  28       4.305   6.339   5.967  1.00 45.53           C
ATOM    202  C   PHE A  28       3.958   7.746   5.507  1.00 45.13           C
ATOM    203  O   PHE A  28       2.995   8.342   5.991  1.00 40.89           O
ATOM    204 CB   PHE A  28       3.088   5.434   5.814  1.00 41.93           C
ATOM    205 CG   PHE A  28       3.367   4.021   6.270  1.00 40.60           C
ATOM    206 CD1  PHE A  28       4.117   3.169   5.490  1.00 38.29           C
ATOM    207 CD2  PHE A  28       2.888   3.580   7.492  1.00 38.14           C
ATOM    208 CE1  PHE A  28       4.378   1.883   5.911  1.00 36.40           C
ATOM    209 CE2  PHE A  28       3.146   2.290   7.918  1.00 37.60           C
ATOM    210 CZ   PHE A  28       3.892   1.440   7.127  1.00 37.80           C
ATOM    211  N   GLY A  29       4.729   8.275   4.593  1.00 41.07           N
ATOM    212 CA   GLY A  29       4.428   9.616   4.083  1.00 40.84           C
ATOM    213  C   GLY A  29       4.316  10.620   5.214  1.00 40.27           C
ATOM    214  O   GLY A  29       5.182  10.695   6.080  1.00 37.66           O
ATOM    215  N   ASN A  30       3.237  11.372   5.224  1.00 39.20           N
ATOM    216 CA   ASN A  30       3.019  12.406   6.245  1.00 39.12           C
ATOM    217  C   ASN A  30       1.728  12.145   7.024  1.00 39.68           C
ATOM    218  O   ASN A  30       0.955  13.067   7.269  1.00 35.64           O
ATOM    219 CB   ASN A  30       2.941  13.778   5.568  1.00 35.64           C
ATOM    220 CG   ASN A  30       4.230  14.116   4.853  1.00 32.64           C
ATOM    221 OD1  ASN A  30       5.250  14.375   5.465  1.00 29.69           O
ATOM    222 ND2  ASN A  30       4.198  14.119   3.543  1.00 29.55           N
ATOM    223  N   SER A  31       1.465  10.903   7.402  1.00 38.61           N
ATOM    224 CA   SER A  31       0.218  10.592   8.108  1.00 38.95           C
ATOM    225  C   SER A  31       0.397   9.580   9.241  1.00 37.81           C
ATOM    226  O   SER A  31      -0.331   9.643  10.223  1.00 34.35           O
ATOM    227 CB   SER A  31      -0.817  10.047   7.123  1.00 36.58           C
ATOM    228 OG   SER A  31      -0.417   8.779   6.657  1.00 34.00           O
ATOM    229  N   ARG A  32       1.328   8.644   9.136  1.00 42.15           N
ATOM    230 CA   ARG A  32       1.458   7.620  10.178  1.00 40.36           C
ATOM    231  C   ARG A  32       1.791   8.238  11.533  1.00 40.36           C
ATOM    232  O   ARG A  32       0.958   8.278  12.425  1.00 36.53           O
ATOM    233 CB   ARG A  32       2.525   6.591   9.807  1.00 36.10           C
ATOM    234 CG   ARG A  32       2.545   5.499  10.890  1.00 33.36           C
ATOM    235 CD   ARG A  32       3.478   4.358  10.515  1.00 31.97           C
ATOM    236 NE   ARG A  32       3.466   3.350  11.575  1.00 29.12           N
ATOM    237 CZ   ARG A  32       4.231   2.268  11.588  1.00 28.36           C
ATOM    238 NH1  ARG A  32       5.084   2.054  10.606  1.00 27.44           N
ATOM    239 NH2  ARG A  32       4.155   1.423  12.584  1.00 27.79           N
ATOM    240  N   GLY A  33       3.001   8.711  11.709  1.00 39.41           N
ATOM    241 CA   GLY A  33       3.397   9.280  12.991  1.00 39.17           C
ATOM    242  C   GLY A  33       4.567  10.226  12.838  1.00 38.91           C
ATOM    243  O   GLY A  33       4.935  10.601  11.728  1.00 36.19           O
ATOM    244  N   GLY A  34       5.154  10.630  13.967  1.00 38.19           N
ATOM    245 CA   GLY A  34       6.271  11.565  13.924  1.00 38.85           C
ATOM    246  C   GLY A  34       5.770  12.989  13.782  1.00 38.55           C
ATOM    247  O   GLY A  34       4.734  13.358  14.332  1.00 35.47           O
ATOM    248  N   GLY A  35       6.484  13.810  13.044  1.00 38.49           N
ATOM    249 CA   GLY A  35       6.106  15.213  12.838  1.00 37.97           C
ATOM    250  C   GLY A  35       5.708  15.447  11.391  1.00 37.61           C
ATOM    251  O   GLY A  35       6.498  15.934  10.597  1.00 34.52           O
ATOM    252  N   ALA A  36       4.478  15.110  11.057  1.00 39.40           N
ATOM    253 CA   ALA A  36       3.989  15.311   9.691  1.00 39.36           C
ATOM    254  C   ALA A  36       3.797  16.802   9.412  1.00 39.63           C
ATOM    255  O   ALA A  36       3.212  17.524  10.223  1.00 35.79           O
ATOM    256 CB   ALA A  36       2.665  14.568   9.508  1.00 37.07           C
ATOM    257  N   GLY A  37       4.256  17.253   8.275  1.00 38.65           N
ATOM    258 CA   GLY A  37       4.113  18.665   7.916  1.00 38.85           C
ATOM    259  C   GLY A  37       5.210  19.531   8.499  1.00 38.58           C
ATOM    260  O   GLY A  37       5.205  20.748   8.300  1.00 35.25           O
ATOM    261  N   LEU A  38       6.139  18.948   9.218  1.00 42.39           N
ATOM    262 CA   LEU A  38       7.241  19.717   9.810  1.00 41.56           C
ATOM    263  C   LEU A  38       8.452  19.695   8.874  1.00 41.47           C
ATOM    264  O   LEU A  38       8.927  18.629   8.497  1.00 37.11           O
ATOM    265 CB   LEU A  38       7.613  19.120  11.165  1.00 38.12           C
ATOM    266 CG   LEU A  38       8.714  19.925  11.867  1.00 34.81           C
ATOM    267 CD1  LEU A  38       8.209  21.307  12.233  1.00 32.05           C
ATOM    268 CD2  LEU A  38       9.157  19.197  13.140  1.00 32.84           C
ATOM    269  N   GLY A  39       8.947  20.872   8.519  1.00 42.12           N
ATOM    270 CA   GLY A  39      10.115  20.957   7.628  1.00 42.68           C
ATOM    271  C   GLY A  39      11.324  21.505   8.369  1.00 42.21           C
ATOM    272  O   GLY A  39      11.453  22.710   8.544  1.00 38.75           O
ATOM    273  N   ASN A  40      12.196  20.613   8.813  1.00 38.70           N
ATOM    274 CA   ASN A  40      13.407  21.044   9.506  1.00 39.35           C
ATOM    275  C   ASN A  40      14.542  21.326   8.517  1.00 39.53           C
ATOM    276  O   ASN A  40      15.539  21.930   8.876  1.00 34.89           O
ATOM    277 CB   ASN A  40      13.844  19.954  10.503  1.00 35.88           C
ATOM    278 CG   ASN A  40      14.180  18.663   9.773  1.00 32.34           C
ATOM    279 OD1  ASN A  40      14.076  18.567   8.558  1.00 29.60           O
ATOM    280 ND2  ASN A  40      14.583  17.648  10.505  1.00 29.44           N
ATOM    281  N   ASN A  41      14.401  20.897   7.284  1.00 37.36           N
ATOM    282 CA   ASN A  41      15.426  21.117   6.266  1.00 37.76           C
ATOM    283  C   ASN A  41      15.282  22.512   5.652  1.00 37.49           C
ATOM    284  O   ASN A  41      14.224  23.119   5.720  1.00 33.51           O
ATOM    285 CB   ASN A  41      15.314  20.042   5.183  1.00 34.86           C
ATOM    286 CG   ASN A  41      15.705  18.683   5.730  1.00 31.64           C
ATOM    287 OD1  ASN A  41      16.519  18.569   6.641  1.00 29.28           O
ATOM    288 ND2  ASN A  41      15.139  17.627   5.187  1.00 29.21           N
ATOM    289  N   GLN A  42      16.353  22.981   5.044  1.00 39.38           N
ATOM    290 CA   GLN A  42      16.323  24.303   4.416  1.00 39.77           C
ATOM    291  C   GLN A  42      15.236  24.348   3.341  1.00 39.28           C
ATOM    292  O   GLN A  42      14.448  25.293   3.268  1.00 34.80           O
ATOM    293 CB   GLN A  42      17.692  24.614   3.799  1.00 35.90           C
ATOM    294 CG   GLN A  42      17.701  26.026   3.188  1.00 32.45           C
ATOM    295 CD   GLN A  42      17.549  27.087   4.272  1.00 30.02           C
ATOM    296 OE1  GLN A  42      18.264  27.076   5.252  1.00 28.75           O
ATOM    297 NE2  GLN A  42      16.612  27.992   4.108  1.00 29.25           N
ATOM    298  N   GLY A  43      15.201  23.347   2.475  1.00 42.79           N
ATOM    299 CA   GLY A  43      14.195  23.299   1.420  1.00 43.83           C
ATOM    300  C   GLY A  43      14.373  22.073   0.555  1.00 43.93           C
ATOM    301  O   GLY A  43      15.373  21.360   0.660  1.00 40.54           O
ATOM    302  N   SER A  44      13.402  21.839  -0.309  1.00 38.94           N
ATOM    303 CA   SER A  44      13.437  20.678  -1.201  1.00 40.06           C
ATOM    304  C   SER A  44      13.389  21.144  -2.658  1.00 39.83           C
ATOM    305  O   SER A  44      12.852  22.211  -2.953  1.00 36.10           O
ATOM    306 CB   SER A  44      12.265  19.745  -0.914  1.00 37.30           C
ATOM    307 OG   SER A  44      12.372  19.221   0.398  1.00 33.95           O
ATOM    308  N   ASN A  45      13.937  20.334  -3.543  1.00 37.05           N
ATOM    309 CA   ASN A  45      13.942  20.678  -4.969  1.00 37.51           C
ATOM    310  C   ASN A  45      12.622  20.223  -5.606  1.00 37.94           C
ATOM    311  O   ASN A  45      12.468  19.063  -5.964  1.00 33.67           O
ATOM    312 CB   ASN A  45      15.135  20.015  -5.652  1.00 34.50           C
ATOM    313 CG   ASN A  45      15.231  20.454  -7.109  1.00 31.32           C
ATOM    314 OD1  ASN A  45      14.323  21.061  -7.652  1.00 28.33           O
ATOM    315 ND2  ASN A  45      16.338  20.151  -7.761  1.00 28.01           N
ATOM    316  N   MET A  46      11.681  21.131  -5.723  1.00 41.69           N
ATOM    317 CA   MET A  46      10.377  20.800  -6.315  1.00 40.48           C
ATOM    318  C   MET A  46      10.518  20.404  -7.782  1.00 40.01           C
ATOM    319  O   MET A  46       9.769  19.574  -8.284  1.00 36.00           O
ATOM    320 CB   MET A  46       9.436  21.993  -6.187  1.00 37.45           C
ATOM    321 CG   MET A  46       9.074  22.267  -4.736  1.00 34.27           C
ATOM    322 SD   MET A  46       7.962  23.682  -4.592  1.00 32.32           S
ATOM    323 CE   MET A  46       7.784  23.728  -2.829  1.00 29.59           C
ATOM    324  N   GLY A  47      11.463  21.011  -8.480  1.00 43.05           N
ATOM    325 CA   GLY A  47      11.662  20.697  -9.900  1.00 43.10           C
ATOM    326  C   GLY A  47      12.250  19.312 -10.100  1.00 42.68           C
ATOM    327  O   GLY A  47      12.100  18.716 -11.169  1.00 39.34           O
ATOM    328  N   GLY A  48      12.917  18.781  -9.071  1.00 43.19           N
ATOM    329 CA   GLY A  48      13.533  17.459  -9.193  1.00 44.16           C
ATOM    330  C   GLY A  48      12.572  16.323  -8.903  1.00 43.98           C
ATOM    331  O   GLY A  48      12.880  15.165  -9.182  1.00 40.61           O
ATOM    332  N   GLY A  49      11.404  16.625  -8.332  1.00 40.39           N
ATOM    333 CA   GLY A  49      10.444  15.568  -8.021  1.00 41.26           C
ATOM    334  C   GLY A  49       9.143  16.141  -7.485  1.00 41.27           C
ATOM    335  O   GLY A  49       8.943  17.353  -7.450  1.00 38.13           O
ATOM    336  N   MET A  50       8.246  15.249  -7.043  1.00 40.25           N
ATOM    337 CA   MET A  50       6.947  15.666  -6.512  1.00 41.16           C
ATOM    338  C   MET A  50       7.055  15.978  -5.020  1.00 41.70           C
ATOM    339  O   MET A  50       7.852  15.362  -4.307  1.00 38.79           O
ATOM    340 CB   MET A  50       5.914  14.563  -6.748  1.00 39.17           C
ATOM    341 CG   MET A  50       5.641  14.366  -8.240  1.00 36.22           C
ATOM    342 SD   MET A  50       4.380  13.112  -8.540  1.00 34.09           S
ATOM    343 CE   MET A  50       5.305  11.638  -8.127  1.00 32.04           C
ATOM    344  N   ASN A  51       6.238  16.905  -4.527  1.00 40.32           N
ATOM    345 CA   ASN A  51       6.249  17.278  -3.111  1.00 40.43           C
ATOM    346  C   ASN A  51       4.974  16.767  -2.436  1.00 40.67           C
ATOM    347  O   ASN A  51       3.884  17.252  -2.733  1.00 37.39           O
ATOM    348 CB   ASN A  51       6.354  18.795  -2.991  1.00 37.98           C
ATOM    349 CG   ASN A  51       6.501  19.199  -1.529  1.00 34.89           C
ATOM    350 OD1  ASN A  51       6.310  18.403  -0.624  1.00 32.11           O
ATOM    351 ND2  ASN A  51       6.853  20.440  -1.280  1.00 31.77           N
ATOM    352  N   PHE A  52       5.107  15.814  -1.527  1.00 43.61           N
ATOM    353 CA   PHE A  52       3.966  15.247  -0.821  1.00 42.98           C
ATOM    354  C   PHE A  52       3.898  15.703   0.636  1.00 42.60           C
ATOM    355  O   PHE A  52       2.975  15.325   1.360  1.00 40.11           O
ATOM    356 CB   PHE A  52       4.039  13.718  -0.856  1.00 40.88           C
ATOM    357 CG   PHE A  52       3.897  13.179  -2.259  1.00 39.77           C
ATOM    358 CD1  PHE A  52       2.639  13.027  -2.828  1.00 37.08           C
ATOM    359 CD2  PHE A  52       5.014  12.817  -2.990  1.00 36.44           C
ATOM    360 CE1  PHE A  52       2.508  12.533  -4.117  1.00 35.46           C
ATOM    361 CE2  PHE A  52       4.883  12.322  -4.283  1.00 34.84           C
ATOM    362 CZ   PHE A  52       3.629  12.178  -4.848  1.00 35.97           C
ATOM    363  N   GLY A  53       4.854  16.480   1.100  1.00 43.48           N
ATOM    364 CA   GLY A  53       4.893  16.891   2.506  1.00 44.94           C
ATOM    365  C   GLY A  53       4.456  18.325   2.734  1.00 44.56           C
ATOM    366  O   GLY A  53       4.777  18.911   3.767  1.00 42.07           O
ATOM    367  N   ALA A  54       3.730  18.916   1.806  1.00 42.96           N
ATOM    368 CA   ALA A  54       3.299  20.304   1.955  1.00 44.62           C
ATOM    369  C   ALA A  54       2.117  20.612   1.033  1.00 45.02           C
ATOM    370  O   ALA A  54       1.674  19.762   0.269  1.00 41.44           O
ATOM    371 CB   ALA A  54       4.471  21.236   1.652  1.00 42.21           C
ATOM    372  N   PHE A  55       1.619  21.831   1.121  1.00 46.65           N
ATOM    373 CA   PHE A  55       0.496  22.263   0.289  1.00 47.34           C
ATOM    374  C   PHE A  55       0.860  22.230  -1.193  1.00 48.25           C
ATOM    375  O   PHE A  55      -0.001  22.365  -2.058  1.00 45.58           O
ATOM    376 CB   PHE A  55       0.089  23.683   0.693  1.00 45.42           C
ATOM    377 CG   PHE A  55      -1.065  24.183  -0.136  1.00 43.76           C
ATOM    378 CD1  PHE A  55      -2.355  23.760   0.134  1.00 40.52           C
ATOM    379 CD2  PHE A  55      -0.841  25.070  -1.182  1.00 39.33           C
ATOM    380 CE1  PHE A  55      -3.418  24.226  -0.639  1.00 37.76           C
ATOM    381 CE2  PHE A  55      -1.903  25.532  -1.952  1.00 38.13           C
ATOM    382 CZ   PHE A  55      -3.195  25.115  -1.682  1.00 38.31           C
ATOM    383  N   SER A  56       2.132  22.026  -1.501  1.00 47.45           N
ATOM    384 CA   SER A  56       2.589  22.000  -2.895  1.00 49.34           C
ATOM    385  C   SER A  56       1.853  20.918  -3.691  1.00 49.25           C
ATOM    386  O   SER A  56       1.734  21.020  -4.909  1.00 46.12           O
ATOM    387 CB   SER A  56       4.092  21.736  -2.944  1.00 46.76           C
ATOM    388 OG   SER A  56       4.790  22.807  -2.332  1.00 42.19           O
ATOM    389  N   ILE A  57       1.369  19.884  -3.009  1.00 49.72           N
ATOM    390 CA   ILE A  57       0.653  18.803  -3.694  1.00 51.85           C
ATOM    391  C   ILE A  57      -0.501  19.399  -4.506  1.00 52.60           C
ATOM    392  O   ILE A  57      -1.189  20.307  -4.054  1.00 50.20           O
ATOM    393 CB   ILE A  57       0.114  17.793  -2.682  1.00 50.41           C
ATOM    394 CG1  ILE A  57       1.293  17.115  -1.962  1.00 48.42           C
ATOM    395 CG2  ILE A  57      -0.728  16.743  -3.400  1.00 47.43           C
ATOM    396 CD1  ILE A  57       0.823  16.304  -0.758  1.00 44.61           C
ATOM    397  N   ASN A  58      -0.721  18.871  -5.684  1.00 48.44           N
ATOM    398 CA   ASN A  58      -1.786  19.385  -6.536  1.00 50.93           C
ATOM    399  C   ASN A  58      -3.111  19.423  -5.770  1.00 52.33           C
ATOM    400  O   ASN A  58      -3.472  18.454  -5.116  1.00 50.94           O
ATOM    401 CB   ASN A  58      -1.935  18.502  -7.777  1.00 49.45           C
ATOM    402 CG   ASN A  58      -0.726  18.649  -8.678  1.00 45.89           C
ATOM    403 OD1  ASN A  58      -0.029  19.650  -8.654  1.00 42.62           O
ATOM    404 ND2  ASN A  58      -0.455  17.649  -9.497  1.00 41.98           N
ATOM    405  N   PRO A  59      -3.852  20.516  -5.858  1.00 53.95           N
ATOM    406 CA   PRO A  59      -5.135  20.624  -5.137  1.00 55.10           C
ATOM    407  C   PRO A  59      -6.119  19.543  -5.568  1.00 55.54           C
ATOM    408  O   PRO A  59      -6.970  19.120  -4.786  1.00 54.33           O
ATOM    409 CB   PRO A  59      -5.645  22.024  -5.507  1.00 53.85           C
ATOM    410 CG   PRO A  59      -4.925  22.376  -6.771  1.00 51.93           C
ATOM    411 CD   PRO A  59      -3.588  21.683  -6.690  1.00 53.72           C
ATOM    412  N   ALA A  60      -6.016  19.082  -6.790  1.00 51.93           N
ATOM    413 CA   ALA A  60      -6.915  18.032  -7.276  1.00 53.73           C
ATOM    414  C   ALA A  60      -6.721  16.748  -6.472  1.00 54.30           C
ATOM    415  O   ALA A  60      -7.677  16.037  -6.180  1.00 52.59           O
ATOM    416 CB   ALA A  60      -6.643  17.770  -8.754  1.00 52.73           C
ATOM    417  N   MET A  61      -5.481  16.432  -6.104  1.00 51.71           N
ATOM    418 CA   MET A  61      -5.208  15.217  -5.331  1.00 55.33           C
ATOM    419  C   MET A  61      -5.810  15.325  -3.931  1.00 57.58           C
ATOM    420  O   MET A  61      -6.409  14.378  -3.425  1.00 58.53           O
ATOM    421 CB   MET A  61      -3.696  15.002  -5.233  1.00 54.14           C
ATOM    422 CG   MET A  61      -3.105  14.666  -6.593  1.00 51.57           C
ATOM    423 SD   MET A  61      -3.663  13.080  -7.187  1.00 49.08           S
ATOM    424 CE   MET A  61      -2.784  13.022  -8.736  1.00 44.61           C
ATOM    425  N   MET A  62      -5.659  16.474  -3.290  1.00 56.28           N
ATOM    426 CA   MET A  62      -6.211  16.658  -1.939  1.00 59.30           C
ATOM    427  C   MET A  62      -7.734  16.572  -1.966  1.00 60.72           C
ATOM    428  O   MET A  62      -8.352  15.940  -1.113  1.00 61.12           O
ATOM    429 CB   MET A  62      -5.776  18.008  -1.391  1.00 57.27           C
ATOM    430 CG   MET A  62      -6.210  18.168   0.063  1.00 55.16           C
ATOM    431 SD   MET A  62      -5.333  17.016   1.116  1.00 51.48           S
ATOM    432 CE   MET A  62      -6.190  17.331   2.663  1.00 47.30           C
ATOM    433  N   ALA A  63      -8.354  17.212  -2.943  1.00 58.33           N
ATOM    434 CA   ALA A  63      -9.814  17.184  -3.053  1.00 59.54           C
ATOM    435  C   ALA A  63     -10.296  15.768  -3.361  1.00 58.91           C
ATOM    436  O   ALA A  63     -11.307  15.319  -2.823  1.00 58.03           O
ATOM    437 CB   ALA A  63     -10.259  18.144  -4.153  1.00 58.42           C
ATOM    438  N   ALA A  64      -9.578  15.060  -4.214  1.00 56.73           N
ATOM    439 CA   ALA A  64      -9.968  13.697  -4.578  1.00 57.81           C
ATOM    440  C   ALA A  64      -9.879  12.774  -3.366  1.00 57.53           C
ATOM    441  O   ALA A  64     -10.708  11.881  -3.194  1.00 57.03           O
ATOM    442 CB   ALA A  64      -9.066  13.187  -5.694  1.00 57.19           C
ATOM    443  N   ALA A  65      -8.869  12.971  -2.522  1.00 60.05           N
ATOM    444 CA   ALA A  65      -8.707  12.124  -1.335  1.00 61.05           C
ATOM    445  C   ALA A  65      -9.903  12.285  -0.397  1.00 60.89           C
ATOM    446  O   ALA A  65     -10.432  11.306   0.126  1.00 60.45           O
ATOM    447 CB   ALA A  65      -7.416  12.495  -0.613  1.00 60.27           C
ATOM    448  N   GLN A  66     -10.344  13.501  -0.167  1.00 57.86           N
ATOM    449 CA   GLN A  66     -11.484  13.736   0.722  1.00 58.83           C
ATOM    450  C   GLN A  66     -12.762  13.159   0.120  1.00 59.22           C
ATOM    451  O   GLN A  66     -13.560  12.546   0.823  1.00 58.45           O
ATOM    452 CB   GLN A  66     -11.645  15.236   0.945  1.00 57.19           C
ATOM    453 CG   GLN A  66     -10.495  15.793   1.788  1.00 54.81           C
ATOM    454 CD   GLN A  66     -10.638  17.289   1.977  1.00 50.98           C
ATOM    455 OE1  GLN A  66     -11.503  17.923   1.386  1.00 49.48           O
ATOM    456 NE2  GLN A  66      -9.801  17.895   2.791  1.00 46.19           N
ATOM    457  N   ALA A  67     -12.949  13.356  -1.172  1.00 59.09           N
ATOM    458 CA   ALA A  67     -14.147  12.829  -1.835  1.00 59.16           C
ATOM    459  C   ALA A  67     -14.151  11.305  -1.804  1.00 57.91           C
ATOM    460  O   ALA A  67     -15.183  10.681  -1.554  1.00 56.47           O
ATOM    461 CB   ALA A  67     -14.190  13.331  -3.276  1.00 58.39           C
ATOM    462  N   ALA A  68     -13.005  10.695  -2.048  1.00 58.75           N
ATOM    463 CA   ALA A  68     -12.912   9.233  -2.050  1.00 59.63           C
ATOM    464  C   ALA A  68     -13.198   8.674  -0.657  1.00 59.45           C
ATOM    465  O   ALA A  68     -13.807   7.616  -0.517  1.00 58.46           O
ATOM    466 CB   ALA A  68     -11.520   8.814  -2.512  1.00 59.07           C
ATOM    467  N   LEU A  69     -12.762   9.370   0.388  1.00 56.01           N
ATOM    468 CA   LEU A  69     -12.990   8.905   1.759  1.00 57.34           C
ATOM    469  C   LEU A  69     -14.489   8.816   2.041  1.00 57.00           C
ATOM    470  O   LEU A  69     -14.966   7.852   2.645  1.00 55.26           O
ATOM    471 CB   LEU A  69     -12.295   9.853   2.741  1.00 56.69           C
ATOM    472 CG   LEU A  69     -12.295   9.316   4.179  1.00 55.55           C
ATOM    473 CD1  LEU A  69     -11.148   9.942   4.961  1.00 53.24           C
ATOM    474 CD2  LEU A  69     -13.610   9.634   4.882  1.00 51.75           C
ATOM    475  N   GLN A  70     -15.249   9.812   1.621  1.00 55.62           N
ATOM    476 CA   GLN A  70     -16.693   9.819   1.872  1.00 55.52           C
ATOM    477  C   GLN A  70     -17.428   8.888   0.912  1.00 54.91           C
ATOM    478  O   GLN A  70     -18.450   8.308   1.282  1.00 51.64           O
ATOM    479 CB   GLN A  70     -17.222  11.237   1.706  1.00 53.91           C
ATOM    480 CG   GLN A  70     -16.691  12.158   2.809  1.00 53.19           C
ATOM    481 CD   GLN A  70     -17.197  13.588   2.606  1.00 49.64           C
ATOM    482 OE1  GLN A  70     -17.785  13.900   1.578  1.00 47.42           O
ATOM    483 NE2  GLN A  70     -16.971  14.453   3.562  1.00 45.03           N
ATOM    484  N   SER A  71     -16.924   8.755  -0.306  1.00 55.39           N
ATOM    485 CA   SER A  71     -17.619   7.951  -1.316  1.00 55.21           C
ATOM    486  C   SER A  71     -17.366   6.456  -1.139  1.00 55.44           C
ATOM    487  O   SER A  71     -18.310   5.666  -1.109  1.00 52.22           O
ATOM    488 CB   SER A  71     -17.182   8.381  -2.714  1.00 52.65           C
ATOM    489 OG   SER A  71     -15.817   8.051  -2.910  1.00 49.20           O
ATOM    490  N   SER A  72     -16.108   6.033  -1.041  1.00 51.55           N
ATOM    491 CA   SER A  72     -15.817   4.597  -0.989  1.00 51.90           C
ATOM    492  C   SER A  72     -14.599   4.254  -0.129  1.00 52.77           C
ATOM    493  O   SER A  72     -14.661   3.333   0.677  1.00 49.98           O
ATOM    494 CB   SER A  72     -15.589   4.067  -2.404  1.00 49.17           C
ATOM    495 OG   SER A  72     -14.455   4.712  -2.967  1.00 46.01           O
ATOM    496  N   TRP A  73     -13.486   4.959  -0.290  1.00 51.17           N
ATOM    497 CA   TRP A  73     -12.255   4.621   0.448  1.00 52.19           C
ATOM    498  C   TRP A  73     -12.525   4.508   1.945  1.00 53.20           C
ATOM    499  O   TRP A  73     -12.193   3.503   2.571  1.00 50.04           O
ATOM    500 CB   TRP A  73     -11.190   5.683   0.186  1.00 49.24           C
ATOM    501 CG   TRP A  73     -10.687   5.622  -1.223  1.00 49.07           C
ATOM    502 CD1  TRP A  73     -11.057   6.402  -2.251  1.00 45.61           C
ATOM    503 CD2  TRP A  73      -9.708   4.697  -1.739  1.00 43.70           C
ATOM    504 NE1  TRP A  73     -10.378   6.029  -3.380  1.00 42.46           N
ATOM    505 CE2  TRP A  73      -9.544   4.986  -3.104  1.00 41.81           C
ATOM    506 CE3  TRP A  73      -8.962   3.660  -1.164  1.00 41.65           C
ATOM    507 CZ2  TRP A  73      -8.655   4.263  -3.903  1.00 40.90           C
ATOM    508 CZ3  TRP A  73      -8.085   2.945  -1.975  1.00 40.40           C
ATOM    509 CH2  TRP A  73      -7.941   3.253  -3.332  1.00 39.34           C
ATOM    510  N   GLY A  74     -13.132   5.523   2.536  1.00 54.45           N
ATOM    511 CA   GLY A  74     -13.405   5.494   3.973  1.00 54.26           C
ATOM    512  C   GLY A  74     -14.421   4.421   4.341  1.00 53.76           C
ATOM    513  O   GLY A  74     -14.338   3.807   5.407  1.00 51.07           O
ATOM    514  N   MET A  75     -15.387   4.176   3.467  1.00 50.45           N
ATOM    515 CA   MET A  75     -16.421   3.170   3.758  1.00 53.31           C
ATOM    516  C   MET A  75     -15.851   1.750   3.684  1.00 55.06           C
ATOM    517  O   MET A  75     -16.238   0.881   4.462  1.00 53.59           O
ATOM    518 CB   MET A  75     -17.579   3.319   2.779  1.00 50.69           C
ATOM    519 CG   MET A  75     -18.730   2.375   3.135  1.00 47.61           C
ATOM    520 SD   MET A  75     -20.161   2.663   2.081  1.00 44.88           S
ATOM    521 CE   MET A  75     -19.540   1.982   0.548  1.00 40.87           C
ATOM    522  N   MET A  76     -14.939   1.506   2.767  1.00 52.88           N
ATOM    523 CA   MET A  76     -14.354   0.165   2.634  1.00 54.39           C
ATOM    524  C   MET A  76     -13.620  -0.240   3.905  1.00 55.80           C
ATOM    525  O   MET A  76     -13.706  -1.380   4.338  1.00 52.91           O
ATOM    526 CB   MET A  76     -13.380   0.143   1.452  1.00 51.86           C
ATOM    527 CG   MET A  76     -14.110   0.184   0.120  1.00 49.55           C
ATOM    528 SD   MET A  76     -12.950   0.149  -1.260  1.00 46.84           S
ATOM    529 CE   MET A  76     -14.129   0.232  -2.606  1.00 43.00           C
ATOM    530  N   GLY A  77     -12.908   0.681   4.514  1.00 55.94           N
ATOM    531 CA   GLY A  77     -12.165   0.373   5.741  1.00 55.34           C
ATOM    532  C   GLY A  77     -13.099  -0.028   6.866  1.00 54.55           C
ATOM    533  O   GLY A  77     -12.822  -0.966   7.619  1.00 52.16           O
ATOM    534  N   MET A  78     -14.214   0.668   7.008  1.00 51.68           N
ATOM    535 CA   MET A  78     -15.169   0.355   8.073  1.00 53.31           C
ATOM    536  C   MET A  78     -15.861  -0.985   7.824  1.00 54.49           C
ATOM    537  O   MET A  78     -16.018  -1.789   8.736  1.00 53.01           O
ATOM    538 CB   MET A  78     -16.213   1.465   8.160  1.00 50.38           C
ATOM    539 CG   MET A  78     -15.577   2.778   8.595  1.00 48.27           C
ATOM    540 SD   MET A  78     -14.987   2.703  10.288  1.00 45.76           S
ATOM    541 CE   MET A  78     -14.323   4.349  10.444  1.00 41.18           C
ATOM    542  N   LEU A  79     -16.260  -1.232   6.587  1.00 53.37           N
ATOM    543 CA   LEU A  79     -16.942  -2.486   6.262  1.00 53.95           C
ATOM    544  C   LEU A  79     -15.980  -3.669   6.324  1.00 52.44           C
ATOM    545  O   LEU A  79     -16.383  -4.779   6.648  1.00 50.21           O
ATOM    546 CB   LEU A  79     -17.539  -2.386   4.852  1.00 53.29           C
ATOM    547 CG   LEU A  79     -18.664  -1.353   4.759  1.00 52.35           C
ATOM    548 CD1  LEU A  79     -19.079  -1.194   3.303  1.00 49.62           C
ATOM    549 CD2  LEU A  79     -19.858  -1.775   5.596  1.00 48.39           C
ATOM    550  N   ALA A  80     -14.718  -3.440   6.013  1.00 55.59           N
ATOM    551 CA   ALA A  80     -13.729  -4.520   6.030  1.00 55.13           C
ATOM    552  C   ALA A  80     -13.623  -5.131   7.426  1.00 54.05           C
ATOM    553  O   ALA A  80     -13.456  -6.343   7.577  1.00 51.25           O
ATOM    554 CB   ALA A  80     -12.375  -3.975   5.595  1.00 52.99           C
ATOM    555  N   SER A  81     -13.727  -4.315   8.468  1.00 50.91           N
ATOM    556 CA   SER A  81     -13.624  -4.831   9.841  1.00 51.04           C
ATOM    557  C   SER A  81     -14.767  -5.805  10.127  1.00 50.33           C
ATOM    558  O   SER A  81     -14.563  -6.865  10.730  1.00 47.20           O
ATOM    559 CB   SER A  81     -13.676  -3.677  10.838  1.00 48.05           C
ATOM    560 OG   SER A  81     -13.592  -4.192  12.160  1.00 43.29           O
ATOM    561  N   GLN A  82     -15.977  -5.474   9.700  1.00 51.87           N
ATOM    562 CA   GLN A  82     -17.132  -6.353   9.921  1.00 51.27           C
ATOM    563  C   GLN A  82     -17.028  -7.617   9.067  1.00 50.49           C
ATOM    564  O   GLN A  82     -17.396  -8.701   9.499  1.00 47.16           O
ATOM    565 CB   GLN A  82     -18.424  -5.599   9.587  1.00 48.48           C
ATOM    566 CG   GLN A  82     -18.618  -4.401  10.522  1.00 46.61           C
ATOM    567 CD   GLN A  82     -18.823  -4.882  11.954  1.00 43.80           C
ATOM    568 OE1  GLN A  82     -19.445  -5.902  12.187  1.00 41.87           O
ATOM    569 NE2  GLN A  82     -18.301  -4.168  12.931  1.00 40.36           N
ATOM    570  N   GLN A  83     -16.530  -7.471   7.849  1.00 49.72           N
ATOM    571 CA   GLN A  83     -16.389  -8.625   6.953  1.00 48.76           C
ATOM    572  C   GLN A  83     -15.366  -9.616   7.500  1.00 48.50           C
ATOM    573  O   GLN A  83     -15.478 -10.825   7.284  1.00 44.37           O
ATOM    574 CB   GLN A  83     -15.978  -8.140   5.559  1.00 45.19           C
ATOM    575 CG   GLN A  83     -16.004  -9.281   4.536  1.00 43.39           C
ATOM    576 CD   GLN A  83     -14.753 -10.130   4.627  1.00 40.60           C
ATOM    577 OE1  GLN A  83     -13.689  -9.642   4.967  1.00 39.22           O
ATOM    578 NE2  GLN A  83     -14.852 -11.414   4.329  1.00 37.28           N
ATOM    579  N   ASN A  84     -14.369  -9.131   8.213  1.00 49.81           N
ATOM    580 CA   ASN A  84     -13.347 -10.030   8.772  1.00 49.37           C
ATOM    581  C   ASN A  84     -13.971 -11.018   9.759  1.00 48.93           C
ATOM    582  O   ASN A  84     -13.530 -12.160   9.868  1.00 44.99           O
ATOM    583 CB   ASN A  84     -12.271  -9.198   9.478  1.00 46.40           C
ATOM    584 CG   ASN A  84     -11.124 -10.088   9.936  1.00 42.36           C
ATOM    585 OD1  ASN A  84     -11.057 -11.260   9.604  1.00 39.64           O
ATOM    586 ND2  ASN A  84     -10.193  -9.542  10.702  1.00 39.23           N
ATOM    587  N   GLN A  85     -15.001 -10.597  10.476  1.00 49.07           N
ATOM    588 CA   GLN A  85     -15.644 -11.492  11.445  1.00 47.93           C
ATOM    589  C   GLN A  85     -16.337 -12.658  10.739  1.00 46.90           C
ATOM    590  O   GLN A  85     -16.296 -13.790  11.207  1.00 42.28           O
ATOM    591 CB   GLN A  85     -16.668 -10.699  12.259  1.00 43.76           C
ATOM    592 CG   GLN A  85     -15.980  -9.693  13.180  1.00 41.59           C
ATOM    593 CD   GLN A  85     -17.008  -8.893  13.961  1.00 38.87           C
ATOM    594 OE1  GLN A  85     -18.206  -9.010  13.728  1.00 36.98           O
ATOM    595 NE2  GLN A  85     -16.576  -8.068  14.889  1.00 35.86           N
ATOM    596  N   SER A  86     -16.970 -12.377   9.609  1.00 48.73           N
ATOM    597 CA   SER A  86     -17.681 -13.422   8.868  1.00 48.18           C
ATOM    598  C   SER A  86     -16.743 -14.212   7.961  1.00 46.97           C
ATOM    599  O   SER A  86     -17.105 -15.293   7.489  1.00 43.35           O
ATOM    600 CB   SER A  86     -18.800 -12.793   8.027  1.00 44.51           C
ATOM    601 OG   SER A  86     -19.735 -12.141   8.869  1.00 40.57           O
ATOM    602  N   GLY A  87     -15.559 -13.689   7.699  1.00 48.83           N
ATOM    603 CA   GLY A  87     -14.611 -14.373   6.816  1.00 48.51           C
ATOM    604  C   GLY A  87     -14.024 -15.620   7.463  1.00 47.39           C
ATOM    605  O   GLY A  87     -14.532 -16.726   7.277  1.00 44.49           O
ATOM    606  N   PRO A  88     -12.951 -15.487   8.245  1.00 46.26           N
ATOM    607 CA   PRO A  88     -12.320 -16.644   8.896  1.00 45.50           C
ATOM    608  C   PRO A  88     -13.192 -17.216  10.017  1.00 45.76           C
ATOM    609  O   PRO A  88     -14.314 -17.649   9.774  1.00 42.60           O
ATOM    610 CB   PRO A  88     -10.997 -16.075   9.435  1.00 41.93           C
ATOM    611 CG   PRO A  88     -11.239 -14.609   9.567  1.00 40.24           C
ATOM    612 CD   PRO A  88     -12.263 -14.229   8.530  1.00 42.69           C
ATOM    613  N   SER A  89     -12.685 -17.226  11.232  1.00 45.91           N
ATOM    614 CA   SER A  89     -13.419 -17.754  12.381  1.00 46.07           C
ATOM    615  C   SER A  89     -14.004 -16.644  13.252  1.00 45.48           C
ATOM    616  O   SER A  89     -14.486 -16.905  14.351  1.00 42.24           O
ATOM    617 CB   SER A  89     -12.498 -18.641  13.224  1.00 43.08           C
ATOM    618 OG   SER A  89     -11.411 -17.879  13.701  1.00 38.67           O
ATOM    619  N   GLY A  90     -13.975 -15.408  12.772  1.00 46.25           N
ATOM    620 CA   GLY A  90     -14.511 -14.296  13.551  1.00 46.45           C
ATOM    621  C   GLY A  90     -13.580 -13.825  14.651  1.00 46.46           C
ATOM    622  O   GLY A  90     -14.018 -13.187  15.607  1.00 43.34           O
ATOM    623  N   ASN A  91     -12.296 -14.137  14.535  1.00 45.31           N
ATOM    624 CA   ASN A  91     -11.314 -13.715  15.549  1.00 45.76           C
ATOM    625  C   ASN A  91     -10.494 -12.554  14.991  1.00 46.63           C
ATOM    626  O   ASN A  91      -9.551 -12.753  14.230  1.00 41.92           O
ATOM    627 CB   ASN A  91     -10.416 -14.894  15.916  1.00 41.70           C
ATOM    628 CG   ASN A  91      -9.485 -14.510  17.055  1.00 37.28           C
ATOM    629 OD1  ASN A  91      -9.341 -13.349  17.396  1.00 34.44           O
ATOM    630 ND2  ASN A  91      -8.846 -15.484  17.678  1.00 33.77           N
ATOM    631  N   ASN A  92     -10.863 -11.335  15.358  1.00 44.99           N
ATOM    632 CA   ASN A  92     -10.155 -10.158  14.846  1.00 44.69           C
ATOM    633  C   ASN A  92      -8.802  -9.964  15.533  1.00 45.16           C
ATOM    634  O   ASN A  92      -7.852  -9.508  14.916  1.00 41.20           O
ATOM    635 CB   ASN A  92     -11.034  -8.915  15.043  1.00 40.90           C
ATOM    636 CG   ASN A  92     -11.327  -8.685  16.521  1.00 36.28           C
ATOM    637 OD1  ASN A  92     -10.725  -9.284  17.396  1.00 33.86           O
ATOM    638 ND2  ASN A  92     -12.261  -7.813  16.818  1.00 33.31           N
ATOM    639  N   GLN A  93      -8.706 -10.308  16.810  1.00 44.74           N
ATOM    640 CA   GLN A  93      -7.435 -10.122  17.528  1.00 44.59           C
ATOM    641  C   GLN A  93      -6.361 -11.045  16.961  1.00 44.76           C
ATOM    642  O   GLN A  93      -5.233 -10.630  16.733  1.00 40.06           O
ATOM    643 CB   GLN A  93      -7.654 -10.429  19.012  1.00 39.93           C
ATOM    644 CG   GLN A  93      -8.509  -9.353  19.667  1.00 37.39           C
ATOM    645 CD   GLN A  93      -8.740  -9.670  21.137  1.00 34.71           C
ATOM    646 OE1  GLN A  93      -8.382 -10.737  21.612  1.00 33.38           O
ATOM    647 NE2  GLN A  93      -9.331  -8.763  21.872  1.00 32.92           N
ATOM    648  N   ASN A  94      -6.710 -12.308  16.735  1.00 47.12           N
ATOM    649 CA   ASN A  94      -5.728 -13.256  16.196  1.00 48.16           C
ATOM    650  C   ASN A  94      -5.332 -12.889  14.766  1.00 48.43           C
ATOM    651  O   ASN A  94      -4.211 -13.148  14.338  1.00 44.71           O
ATOM    652 CB   ASN A  94      -6.334 -14.670  16.220  1.00 44.69           C
ATOM    653 CG   ASN A  94      -5.276 -15.698  15.831  1.00 40.26           C
ATOM    654 OD1  ASN A  94      -4.086 -15.446  15.909  1.00 37.52           O
ATOM    655 ND2  ASN A  94      -5.703 -16.873  15.412  1.00 36.19           N
ATOM    656  N   GLN A  95      -6.240 -12.279  14.013  1.00 47.39           N
ATOM    657 CA   GLN A  95      -5.945 -11.904  12.631  1.00 46.77           C
ATOM    658  C   GLN A  95      -4.780 -10.917  12.588  1.00 46.96           C
ATOM    659  O   GLN A  95      -3.862 -11.055  11.777  1.00 43.07           O
ATOM    660 CB   GLN A  95      -7.186 -11.274  11.991  1.00 43.03           C
ATOM    661 CG   GLN A  95      -6.935 -10.974  10.513  1.00 39.86           C
ATOM    662 CD   GLN A  95      -6.753 -12.257   9.721  1.00 36.94           C
ATOM    663 OE1  GLN A  95      -7.478 -13.212   9.912  1.00 36.30           O
ATOM    664 NE2  GLN A  95      -5.772 -12.294   8.841  1.00 34.60           N
ATOM    665  N   GLY A  96      -4.817  -9.902  13.430  1.00 46.88           N
ATOM    666 CA   GLY A  96      -3.737  -8.908  13.446  1.00 47.49           C
ATOM    667  C   GLY A  96      -2.414  -9.528  13.863  1.00 47.99           C
ATOM    668  O   GLY A  96      -1.354  -9.200  13.317  1.00 44.93           O
ATOM    669  N   ASN A  97      -2.468 -10.440  14.831  1.00 44.78           N
ATOM    670 CA   ASN A  97      -1.231 -11.087  15.295  1.00 45.13           C
ATOM    671  C   ASN A  97      -0.640 -11.974  14.204  1.00 46.12           C
ATOM    672  O   ASN A  97       0.575 -12.049  14.037  1.00 42.93           O
ATOM    673 CB   ASN A  97      -1.535 -11.920  16.541  1.00 41.85           C
ATOM    674 CG   ASN A  97      -0.252 -12.457  17.134  1.00 37.16           C
ATOM    675 OD1  ASN A  97       0.830 -11.959  16.877  1.00 34.41           O
ATOM    676 ND2  ASN A  97      -0.334 -13.486  17.965  1.00 34.04           N
ATOM    677  N   MET A  98      -1.489 -12.657  13.440  1.00 47.68           N
ATOM    678 CA   MET A  98      -1.004 -13.543  12.384  1.00 48.15           C
ATOM    679  C   MET A  98      -0.377 -12.744  11.240  1.00 49.83           C
ATOM    680  O   MET A  98       0.617 -13.158  10.655  1.00 46.35           O
ATOM    681 CB   MET A  98      -2.151 -14.388  11.849  1.00 44.41           C
ATOM    682 CG   MET A  98      -1.665 -15.422  10.838  1.00 41.21           C
ATOM    683 SD   MET A  98      -3.018 -16.445  10.228  1.00 38.29           S
ATOM    684 CE   MET A  98      -3.298 -17.456  11.658  1.00 36.09           C
ATOM    685  N   GLN A  99      -0.951 -11.611  10.912  1.00 48.22           N
ATOM    686 CA   GLN A  99      -0.410 -10.786   9.826  1.00 47.98           C
ATOM    687  C   GLN A  99       1.005 -10.314  10.161  1.00 47.77           C
ATOM    688  O   GLN A  99       1.865 -10.250   9.286  1.00 44.71           O
ATOM    689 CB   GLN A  99      -1.317  -9.583   9.605  1.00 44.67           C
ATOM    690 CG   GLN A  99      -2.632 -10.000   8.964  1.00 41.29           C
ATOM    691 CD   GLN A  99      -3.546  -8.799   8.782  1.00 38.84           C
ATOM    692 OE1  GLN A  99      -3.269  -7.716   9.294  1.00 38.33           O
ATOM    693 NE2  GLN A  99      -4.629  -8.954   8.057  1.00 35.82           N
ATOM    694  N   ARG A 100       1.235  -9.985  11.421  1.00 51.11           N
ATOM    695 CA   ARG A 100       2.564  -9.524  11.827  1.00 50.57           C
ATOM    696  C   ARG A 100       3.575 -10.668  11.828  1.00 50.59           C
ATOM    697  O   ARG A 100       4.780 -10.430  11.826  1.00 47.59           O
ATOM    698 CB   ARG A 100       2.482  -8.910  13.231  1.00 47.42           C
ATOM    699 CG   ARG A 100       1.667  -7.620  13.200  1.00 43.75           C
ATOM    700 CD   ARG A 100       1.577  -7.038  14.604  1.00 42.79           C
ATOM    701 NE   ARG A 100       0.771  -5.820  14.601  1.00 39.01           N
ATOM    702 CZ   ARG A 100       0.443  -5.154  15.705  1.00 36.89           C
ATOM    703 NH1  ARG A 100       0.847  -5.577  16.878  1.00 35.45           N
ATOM    704 NH2  ARG A 100      -0.290  -4.063  15.620  1.00 35.33           N
ATOM    705  N   GLU A 101       3.100 -11.906  11.833  1.00 47.16           N
ATOM    706 CA   GLU A 101       4.007 -13.050  11.824  1.00 47.96           C
ATOM    707  C   GLU A 101       4.766 -13.093  10.502  1.00 47.67           C
ATOM    708  O   GLU A 101       4.187 -12.903   9.442  1.00 44.05           O
ATOM    709 CB   GLU A 101       3.220 -14.340  12.020  1.00 43.98           C
ATOM    710 CG   GLU A 101       4.154 -15.547  12.117  1.00 39.50           C
ATOM    711 CD   GLU A 101       3.373 -16.828  12.374  1.00 36.71           C
ATOM    712 OE1  GLU A 101       2.138 -16.753  12.493  1.00 34.70           O
ATOM    713 OE2  GLU A 101       3.993 -17.893  12.444  1.00 35.21           O
ATOM    714  N   PRO A 102       6.066 -13.351  10.533  1.00 50.08           N
ATOM    715 CA   PRO A 102       6.864 -13.384   9.298  1.00 49.22           C
ATOM    716  C   PRO A 102       6.498 -14.571   8.413  1.00 50.60           C
ATOM    717  O   PRO A 102       6.141 -15.640   8.899  1.00 47.11           O
ATOM    718 CB   PRO A 102       8.313 -13.500   9.808  1.00 45.24           C
ATOM    719 CG   PRO A 102       8.187 -14.130  11.160  1.00 42.88           C
ATOM    720 CD   PRO A 102       6.878 -13.640  11.727  1.00 45.46           C
ATOM    721  N   ASN A 103       6.588 -14.388   7.095  1.00 48.56           N
ATOM    722 CA   ASN A 103       6.291 -15.450   6.130  1.00 48.38           C
ATOM    723  C   ASN A 103       7.300 -15.391   4.991  1.00 48.81           C
ATOM    724  O   ASN A 103       7.821 -14.335   4.672  1.00 45.84           O
ATOM    725 CB   ASN A 103       4.881 -15.286   5.589  1.00 45.15           C
ATOM    726 CG   ASN A 103       3.854 -15.566   6.663  1.00 41.31           C
ATOM    727 OD1  ASN A 103       3.149 -14.683   7.109  1.00 38.87           O
ATOM    728 ND2  ASN A 103       3.757 -16.812   7.101  1.00 37.84           N
ATOM    729  N   GLN A 104       7.571 -16.538   4.372  1.00 50.17           N
ATOM    730 CA   GLN A 104       8.540 -16.599   3.285  1.00 49.61           C
ATOM    731  C   GLN A 104       7.967 -16.014   1.997  1.00 49.77           C
ATOM    732  O   GLN A 104       8.644 -15.267   1.293  1.00 46.32           O
ATOM    733 CB   GLN A 104       8.959 -18.042   3.055  1.00 45.47           C
ATOM    734 CG   GLN A 104       9.764 -18.575   4.238  1.00 41.71           C
ATOM    735 CD   GLN A 104      10.150 -20.027   4.025  1.00 39.05           C
ATOM    736 OE1  GLN A 104       9.714 -20.653   3.061  1.00 36.70           O
ATOM    737 NE2  GLN A 104      10.958 -20.575   4.890  1.00 34.70           N
ATOM    738  N   ALA A 105       6.731 -16.353   1.674  1.00 50.69           N
ATOM    739 CA   ALA A 105       6.101 -15.861   0.446  1.00 50.15           C
ATOM    740  C   ALA A 105       4.622 -15.609   0.692  1.00 49.64           C
ATOM    741  O   ALA A 105       3.933 -16.443   1.273  1.00 46.25           O
ATOM    742 CB   ALA A 105       6.284 -16.875  -0.679  1.00 45.98           C
ATOM    743  N   PHE A 106       4.122 -14.462   0.259  1.00 52.19           N
ATOM    744 CA   PHE A 106       2.713 -14.120   0.423  1.00 50.66           C
ATOM    745  C   PHE A 106       2.045 -14.026  -0.941  1.00 50.82           C
ATOM    746  O   PHE A 106       2.234 -13.052  -1.666  1.00 46.68           O
ATOM    747 CB   PHE A 106       2.608 -12.791   1.159  1.00 46.21           C
ATOM    748 CG   PHE A 106       1.193 -12.451   1.535  1.00 44.60           C
ATOM    749 CD1  PHE A 106       0.562 -13.118   2.574  1.00 42.54           C
ATOM    750 CD2  PHE A 106       0.500 -11.472   0.850  1.00 42.42           C
ATOM    751 CE1  PHE A 106      -0.740 -12.805   2.915  1.00 39.94           C
ATOM    752 CE2  PHE A 106      -0.804 -11.162   1.195  1.00 40.05           C
ATOM    753 CZ   PHE A 106      -1.423 -11.822   2.226  1.00 40.68           C
ATOM    754  N   GLY A 107       1.279 -15.032  -1.283  1.00 48.37           N
ATOM    755 CA   GLY A 107       0.577 -15.044  -2.560  1.00 48.34           C
ATOM    756  C   GLY A 107       0.872 -16.313  -3.334  1.00 47.26           C
ATOM    757  O   GLY A 107       2.007 -16.779  -3.371  1.00 44.46           O
ATOM    758  N   SER A 108      -0.150 -16.891  -3.968  1.00 48.84           N
ATOM    759 CA   SER A 108       0.018 -18.105  -4.756  1.00 48.09           C
ATOM    760  C   SER A 108       0.725 -17.788  -6.076  1.00 47.50           C
ATOM    761  O   SER A 108       0.881 -16.629  -6.441  1.00 43.12           O
ATOM    762 CB   SER A 108      -1.339 -18.747  -5.026  1.00 44.49           C
ATOM    763 OG   SER A 108      -1.935 -19.130  -3.806  1.00 40.25           O
ATOM    764  N   GLY A 109       1.143 -18.819  -6.794  1.00 45.76           N
ATOM    765 CA   GLY A 109       1.824 -18.633  -8.077  1.00 45.46           C
ATOM    766  C   GLY A 109       0.842 -18.333  -9.196  1.00 45.35           C
ATOM    767  O   GLY A 109       0.870 -18.974 -10.238  1.00 41.69           O
ATOM    768  N   ASN A 110      -0.038 -17.368  -8.987  1.00 43.81           N
ATOM    769 CA   ASN A 110      -1.027 -16.990  -9.993  1.00 43.57           C
ATOM    770  C   ASN A 110      -0.926 -15.496 -10.297  1.00 44.20           C
ATOM    771  O   ASN A 110      -0.382 -14.727  -9.512  1.00 39.88           O
ATOM    772 CB   ASN A 110      -2.436 -17.316  -9.479  1.00 39.54           C
ATOM    773 CG   ASN A 110      -2.645 -18.817  -9.410  1.00 36.29           C
ATOM    774 OD1  ASN A 110      -2.063 -19.585 -10.161  1.00 33.59           O
ATOM    775 ND2  ASN A 110      -3.497 -19.257  -8.504  1.00 32.81           N
ATOM    776  N   ASN A 111      -1.477 -15.093 -11.437  1.00 45.11           N
ATOM    777 CA   ASN A 111      -1.448 -13.677 -11.822  1.00 44.54           C
ATOM    778  C   ASN A 111      -2.534 -12.887 -11.089  1.00 45.36           C
ATOM    779  O   ASN A 111      -2.695 -11.689 -11.312  1.00 41.16           O
ATOM    780 CB   ASN A 111      -1.637 -13.566 -13.332  1.00 40.68           C
ATOM    781 CG   ASN A 111      -1.358 -12.148 -13.800  1.00 37.14           C
ATOM    782 OD1  ASN A 111      -0.933 -11.288 -13.035  1.00 34.49           O
ATOM    783 ND2  ASN A 111      -1.593 -11.861 -15.068  1.00 33.60           N
ATOM    784  N   SER A 112      -3.304 -13.542 -10.225  1.00 43.86           N
ATOM    785 CA   SER A 112      -4.379 -12.884  -9.476  1.00 43.23           C
ATOM    786  C   SER A 112      -4.034 -12.845  -7.986  1.00 42.79           C
ATOM    787  O   SER A 112      -3.670 -13.863  -7.408  1.00 38.98           O
ATOM    788 CB   SER A 112      -5.700 -13.619  -9.672  1.00 39.83           C
ATOM    789 OG   SER A 112      -6.716 -12.973  -8.915  1.00 36.59           O
ATOM    790  N   TYR A 113      -4.145 -11.684  -7.372  1.00 48.75           N
ATOM    791 CA   TYR A 113      -3.849 -11.514  -5.954  1.00 47.14           C
ATOM    792  C   TYR A 113      -5.122 -11.316  -5.128  1.00 46.81           C
ATOM    793  O   TYR A 113      -5.064 -10.915  -3.968  1.00 42.95           O
ATOM    794 CB   TYR A 113      -2.921 -10.314  -5.790  1.00 43.04           C
ATOM    795 CG   TYR A 113      -2.378 -10.191  -4.388  1.00 41.61           C
ATOM    796 CD1  TYR A 113      -1.430 -11.086  -3.906  1.00 39.54           C
ATOM    797 CD2  TYR A 113      -2.804  -9.174  -3.540  1.00 40.05           C
ATOM    798 CE1  TYR A 113      -0.926 -10.976  -2.628  1.00 38.34           C
ATOM    799 CE2  TYR A 113      -2.309  -9.056  -2.252  1.00 39.25           C
ATOM    800 CZ   TYR A 113      -1.363  -9.955  -1.797  1.00 39.72           C
ATOM    801 OH   TYR A 113      -0.873  -9.840  -0.520  1.00 36.06           O
ATOM    802  N   SER A 114      -6.278 -11.591  -5.720  1.00 47.29           N
ATOM    803 CA   SER A 114      -7.559 -11.374  -5.038  1.00 46.25           C
ATOM    804  C   SER A 114      -7.665 -12.218  -3.766  1.00 45.39           C
ATOM    805  O   SER A 114      -8.103 -11.731  -2.731  1.00 41.36           O
ATOM    806 CB   SER A 114      -8.713 -11.718  -5.976  1.00 43.24           C
ATOM    807 OG   SER A 114      -8.705 -10.850  -7.100  1.00 39.76           O
ATOM    808  N   GLY A 115      -7.277 -13.491  -3.836  1.00 43.24           N
ATOM    809 CA   GLY A 115      -7.372 -14.377  -2.672  1.00 42.38           C
ATOM    810  C   GLY A 115      -6.566 -13.861  -1.492  1.00 42.03           C
ATOM    811  O   GLY A 115      -7.050 -13.800  -0.365  1.00 39.16           O
ATOM    812  N   SER A 116      -5.329 -13.483  -1.736  1.00 49.33           N
ATOM    813 CA   SER A 116      -4.466 -13.005  -0.652  1.00 47.99           C
ATOM    814  C   SER A 116      -4.920 -11.638  -0.145  1.00 47.44           C
ATOM    815  O   SER A 116      -4.888 -11.371   1.051  1.00 42.87           O
ATOM    816 CB   SER A 116      -3.020 -12.926  -1.134  1.00 43.79           C
ATOM    817 OG   SER A 116      -2.560 -14.219  -1.487  1.00 40.69           O
ATOM    818  N   ASN A 117      -5.356 -10.775  -1.043  1.00 47.65           N
ATOM    819 CA   ASN A 117      -5.791  -9.431  -0.640  1.00 46.69           C
ATOM    820  C   ASN A 117      -7.034  -9.495   0.245  1.00 47.32           C
ATOM    821  O   ASN A 117      -7.111  -8.814   1.263  1.00 43.17           O
ATOM    822 CB   ASN A 117      -6.068  -8.596  -1.884  1.00 43.08           C
ATOM    823 CG   ASN A 117      -4.784  -8.256  -2.610  1.00 41.21           C
ATOM    824 OD1  ASN A 117      -3.720  -8.187  -2.014  1.00 39.01           O
ATOM    825 ND2  ASN A 117      -4.872  -8.025  -3.901  1.00 37.15           N
ATOM    826  N   SER A 118      -8.007 -10.301  -0.130  1.00 45.00           N
ATOM    827 CA   SER A 118      -9.236 -10.399   0.652  1.00 44.63           C
ATOM    828  C   SER A 118      -8.958 -11.008   2.019  1.00 44.25           C
ATOM    829  O   SER A 118      -9.574 -10.622   3.015  1.00 40.97           O
ATOM    830 CB   SER A 118     -10.252 -11.266  -0.087  1.00 41.17           C
ATOM    831 OG   SER A 118      -9.783 -12.597  -0.176  1.00 37.98           O
ATOM    832  N   GLY A 119      -8.048 -11.960   2.086  1.00 40.64           N
ATOM    833 CA   GLY A 119      -7.711 -12.603   3.355  1.00 40.48           C
ATOM    834  C   GLY A 119      -6.907 -11.701   4.277  1.00 40.21           C
ATOM    835  O   GLY A 119      -6.784 -11.983   5.464  1.00 38.14           O
ATOM    836  N   ALA A 120      -6.364 -10.605   3.750  1.00 43.82           N
ATOM    837 CA   ALA A 120      -5.563  -9.690   4.567  1.00 43.67           C
ATOM    838  C   ALA A 120      -6.374  -9.177   5.754  1.00 43.61           C
ATOM    839  O   ALA A 120      -6.068  -9.478   6.900  1.00 40.88           O
ATOM    840 CB   ALA A 120      -5.069  -8.523   3.706  1.00 41.12           C
ATOM    841  N   ALA A 121      -7.418  -8.387   5.482  1.00 42.49           N
ATOM    842 CA   ALA A 121      -8.277  -7.863   6.558  1.00 42.57           C
ATOM    843  C   ALA A 121      -9.292  -6.862   6.027  1.00 42.64           C
ATOM    844  O   ALA A 121     -10.417  -6.794   6.505  1.00 39.71           O
ATOM    845 CB   ALA A 121      -7.411  -7.197   7.625  1.00 38.91           C
ATOM    846  N   ILE A 122      -8.915  -6.067   5.050  1.00 43.25           N
ATOM    847 CA   ILE A 122      -9.817  -5.055   4.503  1.00 42.89           C
ATOM    848  C   ILE A 122     -10.890  -5.669   3.619  1.00 42.45           C
ATOM    849  O   ILE A 122     -11.920  -5.048   3.373  1.00 40.05           O
ATOM    850 CB   ILE A 122      -9.013  -4.001   3.710  1.00 40.55           C
ATOM    851 CG1  ILE A 122      -8.195  -4.679   2.612  1.00 38.71           C
ATOM    852 CG2  ILE A 122      -8.107  -3.237   4.672  1.00 38.75           C
ATOM    853 CD1  ILE A 122      -7.507  -3.665   1.703  1.00 34.78           C
ATOM    854  N   GLY A 123     -10.680  -6.888   3.135  1.00 40.02           N
ATOM    855 CA   GLY A 123     -11.685  -7.561   2.310  1.00 40.10           C
ATOM    856  C   GLY A 123     -12.049  -6.770   1.069  1.00 39.50           C
ATOM    857  O   GLY A 123     -13.178  -6.851   0.593  1.00 37.27           O
ATOM    858  N   TRP A 124     -11.121  -6.012   0.523  1.00 41.82           N
ATOM    859 CA   TRP A 124     -11.399  -5.217  -0.672  1.00 40.47           C
ATOM    860  C   TRP A 124     -11.495  -6.107  -1.916  1.00 40.01           C
ATOM    861  O   TRP A 124     -12.006  -5.672  -2.949  1.00 37.54           O
ATOM    862 CB   TRP A 124     -10.297  -4.180  -0.860  1.00 37.74           C
ATOM    863 CG   TRP A 124      -8.937  -4.806  -0.860  1.00 38.07           C
ATOM    864 CD1  TRP A 124      -8.176  -5.084   0.218  1.00 35.72           C
ATOM    865 CD2  TRP A 124      -8.178  -5.236  -2.023  1.00 35.41           C
ATOM    866 NE1  TRP A 124      -6.998  -5.648  -0.175  1.00 35.34           N
ATOM    867 CE2  TRP A 124      -6.970  -5.757  -1.546  1.00 33.45           C
ATOM    868 CE3  TRP A 124      -8.428  -5.191  -3.398  1.00 34.44           C
ATOM    869 CZ2  TRP A 124      -5.989  -6.256  -2.426  1.00 31.41           C
ATOM    870 CZ3  TRP A 124      -7.442  -5.691  -4.269  1.00 32.82           C
ATOM    871 CH2  TRP A 124      -6.253  -6.215  -3.767  1.00 31.89           C
ATOM    872  N   GLY A 125     -11.005  -7.326  -1.841  1.00 38.97           N
ATOM    873 CA   GLY A 125     -11.070  -8.234  -2.994  1.00 39.54           C
ATOM    874  C   GLY A 125     -12.496  -8.640  -3.309  1.00 39.14           C
ATOM    875  O   GLY A 125     -12.838  -8.920  -4.460  1.00 37.14           O
ATOM    876  N   SER A 126     -13.361  -8.690  -2.299  1.00 40.93           N
ATOM    877 CA   SER A 126     -14.762  -9.077  -2.483  1.00 40.74           C
ATOM    878  C   SER A 126     -15.676  -7.852  -2.526  1.00 39.68           C
ATOM    879  O   SER A 126     -16.889  -7.980  -2.381  1.00 36.31           O
ATOM    880 CB   SER A 126     -15.200 -10.000  -1.337  1.00 37.78           C
ATOM    881 OG   SER A 126     -15.142  -9.304  -0.104  1.00 34.07           O
ATOM    882  N   ALA A 127     -15.125  -6.678  -2.708  1.00 39.20           N
ATOM    883 CA   ALA A 127     -15.926  -5.450  -2.752  1.00 38.98           C
ATOM    884  C   ALA A 127     -16.917  -5.511  -3.930  1.00 38.74           C
ATOM    885  O   ALA A 127     -16.758  -6.304  -4.849  1.00 35.72           O
ATOM    886 CB   ALA A 127     -15.015  -4.239  -2.888  1.00 36.07           C
ATOM    887  N   SER A 128     -17.923  -4.649  -3.884  1.00 38.19           N
ATOM    888 CA   SER A 128     -18.923  -4.621  -4.952  1.00 38.61           C
ATOM    889  C   SER A 128     -18.291  -4.320  -6.300  1.00 37.64           C
ATOM    890  O   SER A 128     -18.769  -4.779  -7.340  1.00 33.97           O
ATOM    891 CB   SER A 128     -19.980  -3.557  -4.633  1.00 35.29           C
ATOM    892 OG   SER A 128     -19.373  -2.286  -4.599  1.00 31.49           O
ATOM    893  N   ASN A 129     -17.223  -3.539  -6.304  1.00 37.13           N
ATOM    894 CA   ASN A 129     -16.543  -3.191  -7.559  1.00 36.43           C
ATOM    895  C   ASN A 129     -15.545  -4.265  -7.976  1.00 36.52           C
ATOM    896  O   ASN A 129     -14.855  -4.129  -8.980  1.00 33.28           O
ATOM    897 CB   ASN A 129     -15.825  -1.850  -7.388  1.00 33.42           C
ATOM    898 CG   ASN A 129     -15.320  -1.345  -8.725  1.00 30.66           C
ATOM    899 OD1  ASN A 129     -15.583  -1.927  -9.771  1.00 27.98           O
ATOM    900 ND2  ASN A 129     -14.581  -0.250  -8.729  1.00 27.99           N
ATOM    901  N   ALA A 130     -15.434  -5.341  -7.206  1.00 38.62           N
ATOM    902 CA   ALA A 130     -14.493  -6.414  -7.535  1.00 38.11           C
ATOM    903  C   ALA A 130     -14.961  -7.159  -8.787  1.00 37.73           C
ATOM    904  O   ALA A 130     -16.146  -7.456  -8.943  1.00 34.48           O
ATOM    905 CB   ALA A 130     -14.384  -7.384  -6.356  1.00 35.30           C
ATOM    906  N   GLY A 131     -14.020  -7.471  -9.677  1.00 37.59           N
ATOM    907 CA   GLY A 131     -14.353  -8.186 -10.905  1.00 38.06           C
ATOM    908  C   GLY A 131     -14.084  -9.679 -10.761  1.00 37.92           C
ATOM    909  O   GLY A 131     -13.938 -10.198  -9.661  1.00 35.17           O
ATOM    910  N   SER A 132     -13.991 -10.369 -11.884  1.00 36.44           N
ATOM    911 CA   SER A 132     -13.735 -11.813 -11.882  1.00 36.79           C
ATOM    912  C   SER A 132     -12.251 -12.120 -11.689  1.00 36.23           C
ATOM    913  O   SER A 132     -11.806 -13.232 -11.966  1.00 33.34           O
ATOM    914 CB   SER A 132     -14.229 -12.433 -13.194  1.00 34.18           C
ATOM    915 OG   SER A 132     -15.629 -12.245 -13.321  1.00 30.77           O
ATOM    916  N   GLY A 133     -11.485 -11.151 -11.235  1.00 35.04           N
ATOM    917 CA   GLY A 133     -10.048 -11.334 -11.041  1.00 36.58           C
ATOM    918  C   GLY A 133      -9.223 -10.361 -11.861  1.00 36.24           C
ATOM    919  O   GLY A 133      -7.999 -10.441 -11.874  1.00 33.92           O
ATOM    920  N   SER A 134      -9.879  -9.449 -12.536  1.00 36.61           N
ATOM    921 CA   SER A 134      -9.208  -8.448 -13.369  1.00 37.57           C
ATOM    922  C   SER A 134      -9.440  -7.043 -12.818  1.00 37.10           C
ATOM    923  O   SER A 134      -9.398  -6.071 -13.559  1.00 34.26           O
ATOM    924 CB   SER A 134      -9.730  -8.533 -14.802  1.00 35.28           C
ATOM    925 OG   SER A 134     -11.111  -8.225 -14.829  1.00 32.08           O
ATOM    926  N   GLY A 135      -9.701  -6.917 -11.519  1.00 35.11           N
ATOM    927 CA   GLY A 135      -9.963  -5.621 -10.900  1.00 35.97           C
ATOM    928  C   GLY A 135      -8.711  -4.744 -10.881  1.00 35.83           C
ATOM    929  O   GLY A 135      -8.251  -4.273 -11.912  1.00 33.35           O
ATOM    930  N   PHE A 136      -8.162  -4.542  -9.692  1.00 40.66           N
ATOM    931 CA   PHE A 136      -6.985  -3.683  -9.568  1.00 39.61           C
ATOM    932  C   PHE A 136      -5.750  -4.315 -10.212  1.00 39.23           C
ATOM    933  O   PHE A 136      -4.947  -3.612 -10.829  1.00 35.65           O
ATOM    934 CB   PHE A 136      -6.716  -3.399  -8.089  1.00 36.53           C
ATOM    935 CG   PHE A 136      -6.510  -4.666  -7.300  1.00 35.02           C
ATOM    936 CD1  PHE A 136      -5.247  -5.198  -7.129  1.00 32.61           C
ATOM    937 CD2  PHE A 136      -7.593  -5.335  -6.754  1.00 32.29           C
ATOM    938 CE1  PHE A 136      -5.061  -6.371  -6.421  1.00 31.69           C
ATOM    939 CE2  PHE A 136      -7.410  -6.522  -6.044  1.00 31.64           C
ATOM    940 CZ   PHE A 136      -6.147  -7.036  -5.879  1.00 31.75           C
ATOM    941  N   ASN A 137      -5.580  -5.623 -10.092  1.00 36.87           N
ATOM    942 CA   ASN A 137      -4.402  -6.283 -10.660  1.00 37.56           C
ATOM    943  C   ASN A 137      -4.570  -6.511 -12.162  1.00 37.21           C
ATOM    944  O   ASN A 137      -3.595  -6.789 -12.857  1.00 34.49           O
ATOM    945 CB   ASN A 137      -4.154  -7.617  -9.941  1.00 35.44           C
ATOM    946 CG   ASN A 137      -5.315  -8.576 -10.175  1.00 32.23           C
ATOM    947 OD1  ASN A 137      -6.206  -8.315 -10.971  1.00 29.48           O
ATOM    948 ND2  ASN A 137      -5.314  -9.703  -9.501  1.00 29.36           N
ATOM    949  N   GLY A 138      -5.793  -6.412 -12.675  1.00 36.28           N
ATOM    950 CA   GLY A 138      -6.031  -6.639 -14.095  1.00 36.60           C
ATOM    951  C   GLY A 138      -5.827  -5.387 -14.926  1.00 35.99           C
ATOM    952  O   GLY A 138      -5.205  -5.432 -15.993  1.00 33.04           O
ATOM    953  N   GLY A 139      -6.350  -4.245 -14.466  1.00 35.68           N
ATOM    954 CA   GLY A 139      -6.192  -2.999 -15.211  1.00 36.29           C
ATOM    955  C   GLY A 139      -6.501  -1.785 -14.352  1.00 35.49           C
ATOM    956  O   GLY A 139      -7.648  -1.541 -14.003  1.00 32.51           O
ATOM    957  N   PHE A 140      -5.471  -1.041 -13.989  1.00 40.42           N
ATOM    958 CA   PHE A 140      -5.634   0.175 -13.193  1.00 39.33           C
ATOM    959  C   PHE A 140      -4.531   1.174 -13.536  1.00 39.13           C
ATOM    960  O   PHE A 140      -4.123   1.982 -12.700  1.00 36.06           O
ATOM    961 CB   PHE A 140      -5.612  -0.164 -11.703  1.00 36.88           C
ATOM    962 CG   PHE A 140      -4.392  -0.962 -11.306  1.00 34.95           C
ATOM    963 CD1  PHE A 140      -3.182  -0.339 -11.072  1.00 31.94           C
ATOM    964 CD2  PHE A 140      -4.470  -2.344 -11.174  1.00 31.72           C
ATOM    965 CE1  PHE A 140      -2.064  -1.077 -10.713  1.00 31.25           C
ATOM    966 CE2  PHE A 140      -3.352  -3.090 -10.810  1.00 30.99           C
ATOM    967 CZ   PHE A 140      -2.153  -2.451 -10.582  1.00 31.15           C
ATOM    968  N   GLY A 141      -4.035   1.142 -14.751  1.00 37.29           N
ATOM    969 CA   GLY A 141      -2.979   2.071 -15.168  1.00 38.22           C
ATOM    970  C   GLY A 141      -1.659   1.742 -14.496  1.00 37.79           C
ATOM    971  O   GLY A 141      -0.961   2.640 -14.024  1.00 35.09           O
ATOM    972  N   SER A 142      -1.299   0.474 -14.462  1.00 36.34           N
ATOM    973 CA   SER A 142      -0.044   0.061 -13.822  1.00 37.62           C
ATOM    974  C   SER A 142       1.155   0.758 -14.451  1.00 37.47           C
ATOM    975  O   SER A 142       2.093   1.133 -13.761  1.00 34.68           O
ATOM    976 CB   SER A 142       0.120  -1.458 -13.941  1.00 34.86           C
ATOM    977 OG   SER A 142       0.242  -1.821 -15.309  1.00 31.34           O
ATOM    978  N   SER A 143       1.146   0.928 -15.765  1.00 36.27           N
ATOM    979 CA   SER A 143       2.272   1.579 -16.446  1.00 37.44           C
ATOM    980  C   SER A 143       2.410   3.028 -15.990  1.00 36.75           C
ATOM    981  O   SER A 143       3.509   3.509 -15.721  1.00 33.76           O
ATOM    982 CB   SER A 143       2.063   1.526 -17.955  1.00 35.06           C
ATOM    983 OG   SER A 143       0.926   2.293 -18.319  1.00 31.13           O
ATOM    984  N   MET A 144       1.285   3.743 -15.901  1.00 38.03           N
ATOM    985 CA   MET A 144       1.328   5.149 -15.475  1.00 37.77           C
ATOM    986  C   MET A 144       1.644   5.254 -13.984  1.00 38.64           C
ATOM    987  O   MET A 144       2.371   6.144 -13.554  1.00 35.43           O
ATOM    988 CB   MET A 144      -0.016   5.817 -15.761  1.00 34.66           C
ATOM    989 CG   MET A 144       0.021   7.302 -15.432  1.00 30.97           C
ATOM    990 SD   MET A 144      -1.577   8.092 -15.743  1.00 28.90           S
ATOM    991 CE   MET A 144      -1.574   8.094 -17.526  1.00 26.37           C
ATOM    992  N   ASP A 145       1.100   4.335 -13.183  1.00 36.81           N
ATOM    993 CA   ASP A 145       1.339   4.362 -11.734  1.00 38.10           C
ATOM    994  C   ASP A 145       2.818   4.146 -11.431  1.00 37.86           C
ATOM    995  O   ASP A 145       3.368   4.752 -10.513  1.00 34.58           O
ATOM    996 CB   ASP A 145       0.511   3.278 -11.052  1.00 35.90           C
ATOM    997 CG   ASP A 145      -0.975   3.595 -11.133  1.00 32.25           C
ATOM    998 OD1  ASP A 145      -1.312   4.750 -11.406  1.00 29.75           O
ATOM    999 OD2  ASP A 145      -1.791   2.685 -10.912  1.00 28.98           O
ATOM   1000  N   SER A 146       3.477   3.279 -12.188  1.00 39.97           N
ATOM   1001 CA   SER A 146       4.895   3.008 -11.961  1.00 40.03           C
ATOM   1002  C   SER A 146       5.728   4.270 -12.151  1.00 39.46           C
ATOM   1003  O   SER A 146       6.625   4.556 -11.367  1.00 36.26           O
ATOM   1004 CB   SER A 146       5.374   1.925 -12.920  1.00 36.75           C
ATOM   1005 OG   SER A 146       6.761   1.696 -12.720  1.00 32.33           O
ATOM   1006  N   LYS A 147       5.427   5.037 -13.187  1.00 35.70           N
ATOM   1007 CA   LYS A 147       6.200   6.261 -13.464  1.00 36.01           C
ATOM   1008  C   LYS A 147       5.936   7.323 -12.401  1.00 36.25           C
ATOM   1009  O   LYS A 147       6.867   7.974 -11.926  1.00 33.59           O
ATOM   1010 CB   LYS A 147       5.832   6.800 -14.844  1.00 33.18           C
ATOM   1011 CG   LYS A 147       6.316   5.871 -15.947  1.00 30.00           C
ATOM   1012 CD   LYS A 147       5.939   6.444 -17.298  1.00 28.14           C
ATOM   1013 CE   LYS A 147       6.419   5.536 -18.426  1.00 25.07           C
ATOM   1014 NZ   LYS A 147       6.019   6.075 -19.745  1.00 24.82           N
ATOM   1015  N   SER A 148       4.671   7.525 -12.020  1.00 39.78           N
ATOM   1016 CA   SER A 148       4.328   8.558 -11.046  1.00 40.44           C
ATOM   1017  C   SER A 148       4.825   8.203  -9.650  1.00 40.01           C
ATOM   1018  O   SER A 148       5.352   9.050  -8.940  1.00 37.20           O
ATOM   1019 CB   SER A 148       2.814   8.749 -11.012  1.00 37.70           C
ATOM   1020 OG   SER A 148       2.192   7.577 -10.520  1.00 33.37           O
ATOM   1021  N   SER A 149       4.654   6.953  -9.236  1.00 40.46           N
ATOM   1022 CA   SER A 149       5.071   6.526  -7.898  1.00 40.80           C
ATOM   1023  C   SER A 149       6.574   6.268  -7.839  1.00 41.17           C
ATOM   1024  O   SER A 149       7.186   6.375  -6.779  1.00 38.39           O
ATOM   1025 CB   SER A 149       4.325   5.266  -7.480  1.00 37.81           C
ATOM   1026 OG   SER A 149       4.714   4.181  -8.301  1.00 34.24           O
ATOM   1027  N   GLY A 150       7.178   5.915  -8.958  1.00 37.57           N
ATOM   1028 CA   GLY A 150       8.608   5.612  -8.989  1.00 39.00           C
ATOM   1029  C   GLY A 150       8.917   4.241  -8.420  1.00 38.96           C
ATOM   1030  O   GLY A 150      10.082   3.916  -8.184  1.00 36.79           O
ATOM   1031  N   TRP A 151       7.889   3.408  -8.187  1.00 40.52           N
ATOM   1032 CA   TRP A 151       8.103   2.065  -7.640  1.00 39.77           C
ATOM   1033  C   TRP A 151       8.646   1.137  -8.731  1.00 39.71           C
ATOM   1034  O   TRP A 151       8.704   1.511  -9.897  1.00 36.69           O
ATOM   1035 CB   TRP A 151       6.792   1.523  -7.078  1.00 37.06           C
ATOM   1036 CG   TRP A 151       7.006   0.337  -6.183  1.00 36.82           C
ATOM   1037 CD1  TRP A 151       6.771  -0.961  -6.486  1.00 34.01           C
ATOM   1038 CD2  TRP A 151       7.516   0.356  -4.828  1.00 33.71           C
ATOM   1039 NE1  TRP A 151       7.094  -1.761  -5.415  1.00 33.32           N
ATOM   1040 CE2  TRP A 151       7.556  -0.979  -4.390  1.00 31.87           C
ATOM   1041 CE3  TRP A 151       7.927   1.379  -3.969  1.00 32.98           C
ATOM   1042 CZ2  TRP A 151       8.003  -1.315  -3.106  1.00 31.13           C
ATOM   1043 CZ3  TRP A 151       8.372   1.039  -2.681  1.00 31.53           C
ATOM   1044 CH2  TRP A 151       8.404  -0.295  -2.272  1.00 30.88           C
ATOM   1045  N   GLY A 152       9.029  -0.063  -8.354  1.00 37.76           N
ATOM   1046 CA   GLY A 152       9.600  -1.014  -9.314  1.00 39.37           C
ATOM   1047  C   GLY A 152       8.764  -1.123 -10.587  1.00 38.96           C
ATOM   1048  O   GLY A 152       9.234  -0.793 -11.679  1.00 36.49           O
ATOM   1049  N   MET A 153       7.518  -1.586 -10.438  1.00 39.03           N
ATOM   1050 CA   MET A 153       6.655  -1.752 -11.612  1.00 39.62           C
ATOM   1051  C   MET A 153       5.347  -1.004 -11.420  1.00 38.50           C
ATOM   1052  O   MET A 153       4.706  -1.165 -10.388  1.00 33.50           O
ATOM   1053 CB   MET A 153       6.369  -3.237 -11.857  1.00 36.62           C
ATOM   1054 CG   MET A 153       5.596  -3.476 -13.131  1.00 32.60           C
ATOM   1055 SD   MET A 153       5.398  -5.236 -13.474  1.00 29.62           S
ATOM   1056 CE   MET A 153       4.487  -5.139 -15.008  1.00 26.75           C
ATOM   1057 OXT  MET A 153       4.982  -0.278 -12.346  1.00 29.23           O
HETATM 1058  K     K B   1       0.655  -5.116   1.028  1.00 81.47           K
HETATM 1059  K     K C   1       3.097  -2.824   0.932  1.00 79.72           K
HETATM 1060  K     K D   1       5.280  -0.676   0.613  1.00 75.09           K
HETATM 1061  K     K E   1      -2.027  -7.287   1.163  1.00 76.25           K
HETATM 1062  K     K F   1      -6.003   1.795 -10.171  1.00 32.64           K
HETATM 1063  K     K G   1      -4.199  -1.171  13.125  1.00 31.63           K
ATOM   1064 OP3    A H   1      16.251 -14.055   4.120  1.00 50.57           O
ATOM   1065  P     A H   1      15.474 -13.998   5.252  1.00 52.73           P
ATOM   1066 OP1    A H   1      15.404 -15.156   6.142  1.00 46.62           O
ATOM   1067 OP2    A H   1      14.215 -13.652   4.589  1.00 47.38           O
ATOM   1068 O5'    A H   1      15.873 -12.754   6.207  1.00 53.43           O
ATOM   1069 C5'    A H   1      16.644 -12.891   7.377  1.00 55.55           C
ATOM   1070 C4'    A H   1      16.901 -11.548   8.025  1.00 57.90           C
ATOM   1071 O4'    A H   1      17.678 -10.722   7.139  1.00 57.81           O
ATOM   1072 C3'    A H   1      15.659 -10.718   8.313  1.00 59.85           C
ATOM   1073 O3'    A H   1      15.033 -11.094   9.537  1.00 59.96           O
ATOM   1074 C2'    A H   1      16.188  -9.306   8.326  1.00 57.89           C
ATOM   1075 O2'    A H   1      16.805  -9.000   9.578  1.00 55.78           O
ATOM   1076 C1'    A H   1      17.264  -9.369   7.237  1.00 56.01           C
ATOM   1077 N9     A H   1      16.776  -8.955   5.926  1.00 54.37           N
ATOM   1078 C8     A H   1      16.457  -9.748   4.863  1.00 52.23           C
ATOM   1079 N7     A H   1      16.056  -9.077   3.814  1.00 51.60           N
ATOM   1080 C5     A H   1      16.102  -7.752   4.220  1.00 50.97           C
ATOM   1081 C6     A H   1      15.797  -6.546   3.560  1.00 49.19           C
ATOM   1082 N6     A H   1      15.365  -6.474   2.302  1.00 48.60           N
ATOM   1083 N1     A H   1      15.963  -5.396   4.246  1.00 49.02           N
ATOM   1084 C2     A H   1      16.402  -5.471   5.511  1.00 50.21           C
ATOM   1085 N3     A H   1      16.719  -6.536   6.236  1.00 52.78           N
ATOM   1086 C4     A H   1      16.547  -7.664   5.512  1.00 55.09           C
ATOM   1087  P     A H   2      13.430 -11.274   9.629  1.00 51.41           P
ATOM   1088 OP1    A H   2      13.121 -11.835  10.967  1.00 46.94           O
ATOM   1089 OP2    A H   2      12.974 -11.990   8.416  1.00 47.05           O
ATOM   1090 O5'    A H   2      12.866  -9.786   9.570  1.00 51.98           O
ATOM   1091 C5'    A H   2      13.186  -8.853  10.579  1.00 52.15           C
ATOM   1092 C4'    A H   2      12.872  -7.446  10.141  1.00 52.89           C
ATOM   1093 O4'    A H   2      13.664  -7.124   8.970  1.00 54.16           O
ATOM   1094 C3'    A H   2      11.439  -7.194   9.703  1.00 55.46           C
ATOM   1095 O3'    A H   2      10.571  -6.925  10.790  1.00 54.30           O
ATOM   1096 C2'    A H   2      11.582  -6.018   8.761  1.00 53.73           C
ATOM   1097 O2'    A H   2      11.709  -4.789   9.479  1.00 51.06           O
ATOM   1098 C1'    A H   2      12.915  -6.329   8.078  1.00 52.18           C
ATOM   1099 N9     A H   2      12.730  -7.090   6.842  1.00 51.74           N
ATOM   1100 C8     A H   2      12.767  -8.449   6.670  1.00 50.03           C
ATOM   1101 N7     A H   2      12.561  -8.837   5.429  1.00 49.59           N
ATOM   1102 C5     A H   2      12.382  -7.646   4.733  1.00 49.91           C
ATOM   1103 C6     A H   2      12.125  -7.370   3.383  1.00 48.89           C
ATOM   1104 N6     A H   2      12.004  -8.317   2.438  1.00 48.37           N
ATOM   1105 N1     A H   2      12.000  -6.083   3.024  1.00 48.27           N
ATOM   1106 C2     A H   2      12.119  -5.135   3.960  1.00 48.27           C
ATOM   1107 N3     A H   2      12.358  -5.264   5.258  1.00 49.68           N
ATOM   1108 C4     A H   2      12.479  -6.569   5.588  1.00 51.35           C
ATOM   1109  P     G H   3       9.468  -8.007  11.282  1.00 57.96           P
ATOM   1110 OP1    G H   3       9.599  -8.143  12.744  1.00 53.83           O
ATOM   1111 OP2    G H   3       9.607  -9.193  10.407  1.00 53.85           O
ATOM   1112 O5'    G H   3       8.035  -7.353  11.003  1.00 58.91           O
ATOM   1113 C5'    G H   3       7.698  -6.744   9.789  1.00 61.33           C
ATOM   1114 C4'    G H   3       6.956  -5.455  10.005  1.00 62.33           C
ATOM   1115 O4'    G H   3       7.392  -4.471   9.033  1.00 63.72           O
ATOM   1116 C3'    G H   3       5.444  -5.506   9.841  1.00 63.59           C
ATOM   1117 O3'    G H   3       4.785  -5.953  11.022  1.00 63.42           O
ATOM   1118 C2'    G H   3       5.092  -4.069   9.505  1.00 62.46           C
ATOM   1119 O2'    G H   3       5.039  -3.267  10.682  1.00 62.84           O
ATOM   1120 C1'    G H   3       6.304  -3.645   8.670  1.00 62.75           C
ATOM   1121 N9     G H   3       6.078  -3.792   7.225  1.00 63.36           N
ATOM   1122 C8     G H   3       6.582  -4.770   6.400  1.00 62.55           C
ATOM   1123 N7     G H   3       6.213  -4.628   5.163  1.00 62.77           N
ATOM   1124 C5     G H   3       5.416  -3.486   5.158  1.00 63.81           C
ATOM   1125 C6     G H   3       4.742  -2.844   4.096  1.00 63.49           C
ATOM   1126 O6     G H   3       4.699  -3.154   2.904  1.00 62.98           O
ATOM   1127 N1     G H   3       4.053  -1.714   4.537  1.00 62.74           N
ATOM   1128 C2     G H   3       4.020  -1.270   5.828  1.00 62.13           C
ATOM   1129 N2     G H   3       3.307  -0.165   6.068  1.00 62.15           N
ATOM   1130 N3     G H   3       4.650  -1.863   6.837  1.00 62.89           N
ATOM   1131 C4     G H   3       5.330  -2.957   6.418  1.00 63.67           C
ATOM   1132  P     G H   4       3.287  -6.616  10.932  1.00 63.05           P
ATOM   1133 OP1    G H   4       2.925  -7.144  12.274  1.00 60.70           O
ATOM   1134 OP2    G H   4       3.280  -7.525   9.764  1.00 59.51           O
ATOM   1135 O5'    G H   4       2.310  -5.389  10.610  1.00 63.59           O
ATOM   1136 C5'    G H   4       2.112  -4.359  11.554  1.00 64.94           C
ATOM   1137 C4'    G H   4       1.245  -3.256  10.992  1.00 65.39           C
ATOM   1138 O4'    G H   4       1.888  -2.662   9.836  1.00 65.82           O
ATOM   1139 C3'    G H   4      -0.123  -3.691  10.479  1.00 65.47           C
ATOM   1140 O3'    G H   4      -1.079  -3.792  11.517  1.00 65.55           O
ATOM   1141 C2'    G H   4      -0.461  -2.603   9.466  1.00 64.78           C
ATOM   1142 O2'    G H   4      -0.957  -1.442  10.113  1.00 64.77           O
ATOM   1143 C1'    G H   4       0.920  -2.290   8.873  1.00 65.03           C
ATOM   1144 N9     G H   4       1.190  -3.033   7.640  1.00 65.49           N
ATOM   1145 C8     G H   4       1.948  -4.167   7.501  1.00 65.08           C
ATOM   1146 N7     G H   4       2.022  -4.591   6.269  1.00 65.26           N
ATOM   1147 C5     G H   4       1.265  -3.678   5.543  1.00 66.14           C
ATOM   1148 C6     G H   4       0.983  -3.615   4.154  1.00 66.01           C
ATOM   1149 O6     G H   4       1.356  -4.386   3.250  1.00 65.64           O
ATOM   1150 N1     G H   4       0.182  -2.519   3.838  1.00 65.36           N
ATOM   1151 C2     G H   4      -0.281  -1.610   4.745  1.00 64.86           C
ATOM   1152 N2     G H   4      -1.048  -0.623   4.248  1.00 64.81           N
ATOM   1153 N3     G H   4      -0.036  -1.655   6.052  1.00 65.06           N
ATOM   1154 C4     G H   4       0.751  -2.707   6.373  1.00 66.03           C
ATOM   1155  P     G H   5      -2.294  -4.891  11.451  1.00 66.98           P
ATOM   1156 OP1    G H   5      -2.922  -4.997  12.794  1.00 66.14           O
ATOM   1157 OP2    G H   5      -1.754  -6.118  10.792  1.00 64.81           O
ATOM   1158 O5'    G H   5      -3.344  -4.222  10.464  1.00 66.60           O
ATOM   1159 C5'    G H   5      -3.864  -2.930  10.736  1.00 66.73           C
ATOM   1160 C4'    G H   5      -4.895  -2.520   9.716  1.00 66.70           C
ATOM   1161 O4'    G H   5      -4.256  -2.436   8.413  1.00 66.07           O
ATOM   1162 C3'    G H   5      -6.061  -3.501   9.558  1.00 65.89           C
ATOM   1163 O3'    G H   5      -7.262  -2.794   9.247  1.00 65.13           O
ATOM   1164 C2'    G H   5      -5.625  -4.343   8.373  1.00 64.82           C
ATOM   1165 O2'    G H   5      -6.695  -4.929   7.657  1.00 64.17           O
ATOM   1166 C1'    G H   5      -4.888  -3.318   7.512  1.00 65.85           C
ATOM   1167 N9     G H   5      -3.858  -3.916   6.650  1.00 66.14           N
ATOM   1168 C8     G H   5      -2.846  -4.763   7.030  1.00 65.94           C
ATOM   1169 N7     G H   5      -2.091  -5.138   6.046  1.00 65.82           N
ATOM   1170 C5     G H   5      -2.633  -4.500   4.932  1.00 67.01           C
ATOM   1171 C6     G H   5      -2.235  -4.533   3.569  1.00 67.13           C
ATOM   1172 O6     G H   5      -1.294  -5.144   3.054  1.00 66.85           O
ATOM   1173 N1     G H   5      -3.064  -3.735   2.773  1.00 66.35           N
ATOM   1174 C2     G H   5      -4.133  -3.017   3.236  1.00 65.77           C
ATOM   1175 N2     G H   5      -4.811  -2.313   2.319  1.00 65.30           N
ATOM   1176 N3     G H   5      -4.515  -2.978   4.505  1.00 65.52           N
ATOM   1177 C4     G H   5      -3.723  -3.743   5.285  1.00 66.93           C
ATOM   1178  P     U H   6      -8.567  -3.074  10.136  1.00 73.17           P
ATOM   1179 OP1    U H   6      -8.277  -4.195  11.066  1.00 72.37           O
ATOM   1180 OP2    U H   6      -9.736  -3.172   9.219  1.00 72.83           O
ATOM   1181 O5'    U H   6      -8.721  -1.745  10.994  1.00 72.05           O
ATOM   1182 C5'    U H   6      -9.224  -0.554  10.413  1.00 70.99           C
ATOM   1183 C4'    U H   6      -9.310   0.540  11.437  1.00 70.92           C
ATOM   1184 O4'    U H   6     -10.234   0.128  12.481  1.00 70.49           O
ATOM   1185 C3'    U H   6      -8.004   0.876  12.143  1.00 71.55           C
ATOM   1186 O3'    U H   6      -7.941   2.266  12.431  1.00 70.54           O
ATOM   1187 C2'    U H   6      -8.077   0.059  13.421  1.00 68.60           C
ATOM   1188 O2'    U H   6      -7.316   0.584  14.492  1.00 65.52           O
ATOM   1189 C1'    U H   6      -9.570   0.106  13.732  1.00 68.55           C
ATOM   1190 N1     U H   6     -10.032  -1.077  14.490  1.00 67.31           N
ATOM   1191 C2     U H   6     -10.502  -0.882  15.780  1.00 64.97           C
ATOM   1192 O2     U H   6     -10.546   0.211  16.309  1.00 62.47           O
ATOM   1193 N3     U H   6     -10.902  -2.022  16.428  1.00 63.21           N
ATOM   1194 C4     U H   6     -10.897  -3.312  15.922  1.00 62.89           C
ATOM   1195 O4     U H   6     -11.296  -4.235  16.630  1.00 61.72           O
ATOM   1196 C5     U H   6     -10.396  -3.428  14.592  1.00 62.89           C
ATOM   1197 C6     U H   6      -9.992  -2.333  13.937  1.00 64.60           C
ATOM   1198  P     U H   7      -6.542   2.987  12.131  1.00 69.95           P
ATOM   1199 OP1    U H   7      -6.862   4.245  11.418  1.00 68.33           O
ATOM   1200 OP2    U H   7      -5.586   2.015  11.530  1.00 68.97           O
ATOM   1201 O5'    U H   7      -5.992   3.369  13.583  1.00 69.58           O
ATOM   1202 C5'    U H   7      -6.686   4.303  14.388  1.00 68.93           C
ATOM   1203 C4'    U H   7      -6.126   4.345  15.790  1.00 69.04           C
ATOM   1204 O4'    U H   7      -6.134   3.025  16.367  1.00 68.48           O
ATOM   1205 C3'    U H   7      -4.681   4.784  15.913  1.00 70.25           C
ATOM   1206 O3'    U H   7      -4.549   6.189  15.897  1.00 69.57           O
ATOM   1207 C2'    U H   7      -4.244   4.172  17.239  1.00 66.25           C
ATOM   1208 O2'    U H   7      -4.658   4.976  18.339  1.00 63.96           O
ATOM   1209 C1'    U H   7      -5.044   2.869  17.255  1.00 66.38           C
ATOM   1210 N1     U H   7      -4.239   1.703  16.831  1.00 64.92           N
ATOM   1211 C2     U H   7      -3.617   0.969  17.820  1.00 62.00           C
ATOM   1212 O2     U H   7      -3.705   1.242  19.004  1.00 59.72           O
ATOM   1213 N3     U H   7      -2.879  -0.098  17.373  1.00 60.10           N
ATOM   1214 C4     U H   7      -2.707  -0.505  16.067  1.00 59.60           C
ATOM   1215 O4     U H   7      -2.013  -1.486  15.818  1.00 58.76           O
ATOM   1216 C5     U H   7      -3.382   0.310  15.098  1.00 60.15           C
ATOM   1217 C6     U H   7      -4.105   1.364  15.508  1.00 62.41           C
ATOM   1218  P     A H   8      -3.749   7.034  14.838  1.00 64.36           P
ATOM   1219 OP1    A H   8      -2.615   7.630  15.577  1.00 61.73           O
ATOM   1220 OP2    A H   8      -4.744   7.892  14.175  1.00 62.57           O
ATOM   1221 O5'    A H   8      -3.129   6.055  13.737  1.00 63.79           O
ATOM   1222 C5'    A H   8      -2.496   6.615  12.579  1.00 64.17           C
ATOM   1223 C4'    A H   8      -2.055   5.550  11.605  1.00 64.60           C
ATOM   1224 O4'    A H   8      -0.852   4.904  12.116  1.00 64.89           O
ATOM   1225 C3'    A H   8      -3.066   4.438  11.355  1.00 65.72           C
ATOM   1226 O3'    A H   8      -2.993   3.993   9.992  1.00 64.40           O
ATOM   1227 C2'    A H   8      -2.583   3.325  12.285  1.00 63.61           C
ATOM   1228 O2'    A H   8      -2.955   2.032  11.868  1.00 60.98           O
ATOM   1229 C1'    A H   8      -1.068   3.515  12.224  1.00 62.67           C
ATOM   1230 N9     A H   8      -0.369   3.041  13.421  1.00 61.90           N
ATOM   1231 C8     A H   8      -0.507   3.484  14.708  1.00 59.85           C
ATOM   1232 N7     A H   8       0.269   2.872  15.568  1.00 59.26           N
ATOM   1233 C5     A H   8       0.965   1.949  14.791  1.00 59.91           C
ATOM   1234 C6     A H   8       1.949   0.996  15.102  1.00 58.60           C
ATOM   1235 N6     A H   8       2.417   0.784  16.335  1.00 57.98           N
ATOM   1236 N1     A H   8       2.438   0.243  14.095  1.00 57.83           N
ATOM   1237 C2     A H   8       1.977   0.446  12.856  1.00 57.92           C
ATOM   1238 N3     A H   8       1.059   1.312  12.435  1.00 58.87           N
ATOM   1239 C4     A H   8       0.587   2.046  13.468  1.00 61.16           C
ATOM   1240  P     G H   9      -3.982   4.667   8.866  1.00 59.60           P
ATOM   1241 OP1    G H   9      -3.684   6.129   8.815  1.00 56.27           O
ATOM   1242 OP2    G H   9      -5.359   4.201   9.120  1.00 56.37           O
ATOM   1243 O5'    G H   9      -3.501   4.040   7.491  1.00 60.81           O
ATOM   1244 C5'    G H   9      -2.130   4.079   7.099  1.00 63.74           C
ATOM   1245 C4'    G H   9      -1.971   4.610   5.702  1.00 63.61           C
ATOM   1246 O4'    G H   9      -0.570   4.571   5.321  1.00 64.49           O
ATOM   1247 C3'    G H   9      -2.676   3.816   4.608  1.00 64.17           C
ATOM   1248 O3'    G H   9      -4.043   4.179   4.466  1.00 64.42           O
ATOM   1249 C2'    G H   9      -1.852   4.153   3.375  1.00 63.47           C
ATOM   1250 O2'    G H   9      -2.220   5.403   2.852  1.00 63.53           O
ATOM   1251 C1'    G H   9      -0.442   4.242   3.950  1.00 63.60           C
ATOM   1252 N9     G H   9       0.311   2.982   3.840  1.00 64.32           N
ATOM   1253 C8     G H   9       0.687   2.159   4.868  1.00 64.24           C
ATOM   1254 N7     G H   9       1.360   1.121   4.463  1.00 64.54           N
ATOM   1255 C5     G H   9       1.427   1.261   3.085  1.00 64.96           C
ATOM   1256 C6     G H   9       2.037   0.430   2.107  1.00 64.73           C
ATOM   1257 O6     G H   9       2.649  -0.628   2.262  1.00 64.36           O
ATOM   1258 N1     G H   9       1.877   0.954   0.813  1.00 64.30           N
ATOM   1259 C2     G H   9       1.213   2.120   0.528  1.00 63.81           C
ATOM   1260 N2     G H   9       1.156   2.461  -0.764  1.00 63.69           N
ATOM   1261 N3     G H   9       0.638   2.895   1.436  1.00 64.05           N
ATOM   1262 C4     G H   9       0.791   2.407   2.689  1.00 64.73           C
ATOM   1263  P     G H  10      -5.141   3.101   3.949  1.00 61.71           P
ATOM   1264 OP1    G H  10      -6.489   3.704   4.097  1.00 59.53           O
ATOM   1265 OP2    G H  10      -4.849   1.790   4.587  1.00 58.78           O
ATOM   1266 O5'    G H  10      -4.827   2.976   2.385  1.00 62.24           O
ATOM   1267 C5'    G H  10      -4.985   4.088   1.521  1.00 63.79           C
ATOM   1268 C4'    G H  10      -4.578   3.759   0.114  1.00 64.26           C
ATOM   1269 O4'    G H  10      -3.158   3.465   0.068  1.00 64.85           O
ATOM   1270 C3'    G H  10      -5.224   2.528  -0.486  1.00 64.25           C
ATOM   1271 O3'    G H  10      -6.512   2.803  -1.021  1.00 64.13           O
ATOM   1272 C2'    G H  10      -4.219   2.100  -1.550  1.00 64.04           C
ATOM   1273 O2'    G H  10      -4.353   2.883  -2.725  1.00 64.03           O
ATOM   1274 C1'    G H  10      -2.893   2.442  -0.872  1.00 63.90           C
ATOM   1275 N9     G H  10      -2.301   1.302  -0.161  1.00 64.49           N
ATOM   1276 C8     G H  10      -2.328   1.064   1.187  1.00 64.29           C
ATOM   1277 N7     G H  10      -1.702  -0.028   1.533  1.00 64.46           N
ATOM   1278 C5     G H  10      -1.232  -0.541   0.339  1.00 65.21           C
ATOM   1279 C6     G H  10      -0.468  -1.717   0.083  1.00 65.16           C
ATOM   1280 O6     G H  10      -0.045  -2.561   0.887  1.00 64.83           O
ATOM   1281 N1     G H  10      -0.195  -1.868  -1.278  1.00 64.58           N
ATOM   1282 C2     G H  10      -0.602  -0.993  -2.253  1.00 63.99           C
ATOM   1283 N2     G H  10      -0.249  -1.309  -3.509  1.00 63.90           N
ATOM   1284 N3     G H  10      -1.316   0.103  -2.030  1.00 64.08           N
ATOM   1285 C4     G H  10      -1.585   0.265  -0.715  1.00 64.91           C
ATOM   1286  P     G H  11      -7.736   1.710  -0.929  1.00 66.95           P
ATOM   1287 OP1    G H  11      -9.018   2.401  -1.221  1.00 66.50           O
ATOM   1288 OP2    G H  11      -7.591   0.952   0.344  1.00 65.35           O
ATOM   1289 O5'    G H  11      -7.423   0.713  -2.130  1.00 66.46           O
ATOM   1290 C5'    G H  11      -7.230   1.224  -3.445  1.00 66.39           C
ATOM   1291 C4'    G H  11      -6.930   0.119  -4.422  1.00 66.82           C
ATOM   1292 O4'    G H  11      -5.663  -0.494  -4.055  1.00 66.03           O
ATOM   1293 C3'    G H  11      -7.960  -1.007  -4.452  1.00 65.76           C
ATOM   1294 O3'    G H  11      -8.094  -1.518  -5.788  1.00 64.92           O
ATOM   1295 C2'    G H  11      -7.340  -2.057  -3.546  1.00 64.56           C
ATOM   1296 O2'    G H  11      -7.758  -3.380  -3.818  1.00 63.95           O
ATOM   1297 C1'    G H  11      -5.849  -1.879  -3.838  1.00 65.83           C
ATOM   1298 N9     G H  11      -4.982  -2.306  -2.733  1.00 66.09           N
ATOM   1299 C8     G H  11      -5.063  -1.909  -1.424  1.00 65.78           C
ATOM   1300 N7     G H  11      -4.153  -2.466  -0.659  1.00 65.68           N
ATOM   1301 C5     G H  11      -3.436  -3.283  -1.532  1.00 66.82           C
ATOM   1302 C6     G H  11      -2.327  -4.142  -1.277  1.00 66.89           C
ATOM   1303 O6     G H  11      -1.744  -4.355  -0.211  1.00 66.70           O
ATOM   1304 N1     G H  11      -1.899  -4.785  -2.442  1.00 66.12           N
ATOM   1305 C2     G H  11      -2.471  -4.620  -3.676  1.00 65.53           C
ATOM   1306 N2     G H  11      -1.920  -5.329  -4.676  1.00 65.13           N
ATOM   1307 N3     G H  11      -3.501  -3.822  -3.929  1.00 65.28           N
ATOM   1308 C4     G H  11      -3.930  -3.191  -2.811  1.00 66.74           C
ATOM   1309  P     U H  12      -9.583  -1.768  -6.440  1.00 68.05           P
ATOM   1310 OP1    U H  12     -10.581  -1.111  -5.562  1.00 67.72           O
ATOM   1311 OP2    U H  12      -9.720  -3.230  -6.754  1.00 68.65           O
ATOM   1312 O5'    U H  12      -9.562  -0.984  -7.818  1.00 66.79           O
ATOM   1313 C5'    U H  12      -9.021   0.318  -7.897  1.00 65.93           C
ATOM   1314 C4'    U H  12      -9.755   1.168  -8.909  1.00 65.64           C
ATOM   1315 O4'    U H  12     -11.119   1.367  -8.473  1.00 64.49           O
ATOM   1316 C3'    U H  12      -9.211   2.574  -9.111  1.00 65.87           C
ATOM   1317 O3'    U H  12      -8.139   2.591 -10.046  1.00 64.94           O
ATOM   1318 C2'    U H  12     -10.422   3.356  -9.592  1.00 62.22           C
ATOM   1319 O2'    U H  12     -10.630   3.178 -10.987  1.00 59.73           O
ATOM   1320 C1'    U H  12     -11.563   2.661  -8.830  1.00 62.51           C
ATOM   1321 N1     U H  12     -11.959   3.380  -7.602  1.00 60.96           N
ATOM   1322 C2     U H  12     -12.656   4.569  -7.732  1.00 59.27           C
ATOM   1323 O2     U H  12     -12.941   5.063  -8.805  1.00 57.01           O
ATOM   1324 N3     U H  12     -12.990   5.183  -6.548  1.00 57.37           N
ATOM   1325 C4     U H  12     -12.726   4.728  -5.274  1.00 57.22           C
ATOM   1326 O4     U H  12     -13.103   5.393  -4.307  1.00 56.60           O
ATOM   1327 C5     U H  12     -12.015   3.483  -5.220  1.00 57.64           C
ATOM   1328 C6     U H  12     -11.667   2.864  -6.358  1.00 59.32           C
ATOM   1329  P     U H  13      -6.810   3.352  -9.775  1.00 66.40           P
ATOM   1330 OP1    U H  13      -5.870   3.023 -10.879  1.00 65.28           O
ATOM   1331 OP2    U H  13      -6.405   3.118  -8.360  1.00 65.73           O
ATOM   1332 O5'    U H  13      -7.231   4.886  -9.932  1.00 65.64           O
ATOM   1333 C5'    U H  13      -7.740   5.376 -11.159  1.00 65.31           C
ATOM   1334 C4'    U H  13      -8.170   6.819 -11.044  1.00 65.82           C
ATOM   1335 O4'    U H  13      -9.199   6.948 -10.029  1.00 64.34           O
ATOM   1336 C3'    U H  13      -7.106   7.800 -10.598  1.00 66.39           C
ATOM   1337 O3'    U H  13      -6.269   8.212 -11.676  1.00 65.52           O
ATOM   1338 C2'    U H  13      -7.921   8.946 -10.005  1.00 62.05           C
ATOM   1339 O2'    U H  13      -8.423   9.796 -11.034  1.00 60.01           O
ATOM   1340 C1'    U H  13      -9.086   8.193  -9.364  1.00 62.13           C
ATOM   1341 N1     U H  13      -8.870   7.944  -7.931  1.00 60.50           N
ATOM   1342 C2     U H  13      -9.329   8.901  -7.038  1.00 57.90           C
ATOM   1343 O2     U H  13      -9.898   9.921  -7.395  1.00 55.68           O
ATOM   1344 N3     U H  13      -9.106   8.617  -5.715  1.00 55.82           N
ATOM   1345 C4     U H  13      -8.479   7.495  -5.194  1.00 55.50           C
ATOM   1346 O4     U H  13      -8.347   7.387  -3.983  1.00 54.87           O
ATOM   1347 C5     U H  13      -8.028   6.559  -6.174  1.00 56.28           C
ATOM   1348 C6     U H  13      -8.236   6.805  -7.484  1.00 58.50           C
ATOM   1349  P     A H  14      -4.702   8.368 -11.523  1.00 58.48           P
ATOM   1350 OP1    A H  14      -4.458   9.708 -10.948  1.00 56.96           O
ATOM   1351 OP2    A H  14      -4.100   7.995 -12.825  1.00 57.99           O
ATOM   1352 O5'    A H  14      -4.254   7.283 -10.436  1.00 58.08           O
ATOM   1353 C5'    A H  14      -2.902   6.807 -10.387  1.00 58.33           C
ATOM   1354 C4'    A H  14      -2.634   6.031  -9.121  1.00 58.73           C
ATOM   1355 O4'    A H  14      -2.560   6.947  -7.997  1.00 58.48           O
ATOM   1356 C3'    A H  14      -3.689   5.000  -8.756  1.00 59.71           C
ATOM   1357 O3'    A H  14      -3.084   3.857  -8.143  1.00 58.21           O
ATOM   1358 C2'    A H  14      -4.554   5.746  -7.745  1.00 56.72           C
ATOM   1359 O2'    A H  14      -5.251   4.896  -6.850  1.00 54.18           O
ATOM   1360 C1'    A H  14      -3.507   6.584  -7.022  1.00 55.70           C
ATOM   1361 N9     A H  14      -4.051   7.815  -6.422  1.00 54.62           N
ATOM   1362 C8     A H  14      -4.609   8.887  -7.071  1.00 52.54           C
ATOM   1363 N7     A H  14      -4.997   9.848  -6.260  1.00 51.88           N
ATOM   1364 C5     A H  14      -4.668   9.376  -4.994  1.00 52.08           C
ATOM   1365 C6     A H  14      -4.829   9.926  -3.703  1.00 50.88           C
ATOM   1366 N6     A H  14      -5.382  11.117  -3.468  1.00 50.59           N
ATOM   1367 N1     A H  14      -4.396   9.192  -2.658  1.00 50.33           N
ATOM   1368 C2     A H  14      -3.847   7.988  -2.895  1.00 50.43           C
ATOM   1369 N3     A H  14      -3.650   7.367  -4.050  1.00 51.53           N
ATOM   1370 C4     A H  14      -4.084   8.125  -5.077  1.00 53.60           C
ATOM   1371  P     G H  15      -2.941   2.449  -8.972  1.00 57.34           P
ATOM   1372 OP1    G H  15      -3.356   2.714 -10.373  1.00 54.06           O
ATOM   1373 OP2    G H  15      -3.617   1.400  -8.177  1.00 54.65           O
ATOM   1374 O5'    G H  15      -1.375   2.122  -8.998  1.00 58.58           O
ATOM   1375 C5'    G H  15      -0.569   2.154  -7.835  1.00 61.73           C
ATOM   1376 C4'    G H  15       0.731   1.431  -8.062  1.00 61.74           C
ATOM   1377 O4'    G H  15       1.718   1.862  -7.090  1.00 62.83           O
ATOM   1378 C3'    G H  15       0.685  -0.076  -7.895  1.00 62.36           C
ATOM   1379 O3'    G H  15       0.209  -0.750  -9.049  1.00 62.34           O
ATOM   1380 C2'    G H  15       2.138  -0.418  -7.565  1.00 61.78           C
ATOM   1381 O2'    G H  15       2.919  -0.466  -8.741  1.00 61.93           O
ATOM   1382 C1'    G H  15       2.564   0.788  -6.717  1.00 61.99           C
ATOM   1383 N9     G H  15       2.425   0.549  -5.275  1.00 62.72           N
ATOM   1384 C8     G H  15       1.509   1.115  -4.431  1.00 62.39           C
ATOM   1385 N7     G H  15       1.644   0.721  -3.198  1.00 62.72           N
ATOM   1386 C5     G H  15       2.717  -0.159  -3.225  1.00 63.26           C
ATOM   1387 C6     G H  15       3.329  -0.902  -2.168  1.00 63.09           C
ATOM   1388 O6     G H  15       3.040  -0.932  -0.972  1.00 62.78           O
ATOM   1389 N1     G H  15       4.398  -1.665  -2.649  1.00 62.51           N
ATOM   1390 C2     G H  15       4.808  -1.705  -3.948  1.00 61.95           C
ATOM   1391 N2     G H  15       5.855  -2.506  -4.221  1.00 61.95           N
ATOM   1392 N3     G H  15       4.241  -1.025  -4.932  1.00 62.26           N
ATOM   1393 C4     G H  15       3.206  -0.265  -4.503  1.00 62.93           C
ATOM   1394  P     G H  16      -0.545  -2.187  -8.893  1.00 61.26           P
ATOM   1395 OP1    G H  16      -1.131  -2.531 -10.221  1.00 59.31           O
ATOM   1396 OP2    G H  16      -1.411  -2.159  -7.689  1.00 58.55           O
ATOM   1397 O5'    G H  16       0.649  -3.208  -8.605  1.00 61.74           O
ATOM   1398 C5'    G H  16       1.676  -3.417  -9.557  1.00 63.24           C
ATOM   1399 C4'    G H  16       2.741  -4.335  -9.028  1.00 63.76           C
ATOM   1400 O4'    G H  16       3.379  -3.738  -7.877  1.00 64.66           O
ATOM   1401 C3'    G H  16       2.248  -5.684  -8.524  1.00 64.17           C
ATOM   1402 O3'    G H  16       2.082  -6.621  -9.572  1.00 63.72           O
ATOM   1403 C2'    G H  16       3.329  -6.083  -7.532  1.00 63.65           C
ATOM   1404 O2'    G H  16       4.460  -6.620  -8.208  1.00 63.68           O
ATOM   1405 C1'    G H  16       3.705  -4.733  -6.922  1.00 63.64           C
ATOM   1406 N9     G H  16       2.986  -4.447  -5.678  1.00 64.25           N
ATOM   1407 C8     G H  16       1.910  -3.604  -5.517  1.00 63.63           C
ATOM   1408 N7     G H  16       1.490  -3.536  -4.284  1.00 63.80           N
ATOM   1409 C5     G H  16       2.334  -4.379  -3.584  1.00 64.79           C
ATOM   1410 C6     G H  16       2.365  -4.711  -2.197  1.00 64.68           C
ATOM   1411 O6     G H  16       1.620  -4.312  -1.290  1.00 64.39           O
ATOM   1412 N1     G H  16       3.385  -5.613  -1.914  1.00 63.89           N
ATOM   1413 C2     G H  16       4.256  -6.121  -2.830  1.00 63.28           C
ATOM   1414 N2     G H  16       5.181  -6.976  -2.352  1.00 63.24           N
ATOM   1415 N3     G H  16       4.245  -5.823  -4.122  1.00 63.54           N
ATOM   1416 C4     G H  16       3.260  -4.948  -4.417  1.00 64.47           C
ATOM   1417  P     G H  17       0.883  -7.747  -9.531  1.00 67.47           P
ATOM   1418 OP1    G H  17       0.720  -8.332 -10.887  1.00 67.18           O
ATOM   1419 OP2    G H  17      -0.290  -7.145  -8.842  1.00 65.87           O
ATOM   1420 O5'    G H  17       1.489  -8.876  -8.581  1.00 66.88           O
ATOM   1421 C5'    G H  17       2.761  -9.432  -8.852  1.00 66.76           C
ATOM   1422 C4'    G H  17       3.130 -10.478  -7.840  1.00 67.24           C
ATOM   1423 O4'    G H  17       3.239  -9.849  -6.529  1.00 66.47           O
ATOM   1424 C3'    G H  17       2.119 -11.610  -7.686  1.00 66.37           C
ATOM   1425 O3'    G H  17       2.791 -12.835  -7.398  1.00 65.40           O
ATOM   1426 C2'    G H  17       1.294 -11.168  -6.495  1.00 65.12           C
ATOM   1427 O2'    G H  17       0.679 -12.223  -5.786  1.00 64.38           O
ATOM   1428 C1'    G H  17       2.340 -10.467  -5.632  1.00 66.29           C
ATOM   1429 N9     G H  17       1.786  -9.428  -4.752  1.00 66.52           N
ATOM   1430 C8     G H  17       1.031  -8.346  -5.129  1.00 66.01           C
ATOM   1431 N7     G H  17       0.662  -7.599  -4.116  1.00 65.83           N
ATOM   1432 C5     G H  17       1.217  -8.220  -3.007  1.00 67.08           C
ATOM   1433 C6     G H  17       1.165  -7.871  -1.638  1.00 67.13           C
ATOM   1434 O6     G H  17       0.594  -6.904  -1.098  1.00 66.83           O
ATOM   1435 N1     G H  17       1.867  -8.777  -0.844  1.00 66.23           N
ATOM   1436 C2     G H  17       2.525  -9.877  -1.314  1.00 65.61           C
ATOM   1437 N2     G H  17       3.140 -10.633  -0.395  1.00 65.12           N
ATOM   1438 N3     G H  17       2.590 -10.222  -2.596  1.00 65.53           N
ATOM   1439 C4     G H  17       1.915  -9.350  -3.380  1.00 66.99           C
ATOM   1440  P     U H  18       2.634 -14.083  -8.394  1.00 66.95           P
ATOM   1441 OP1    U H  18       1.635 -13.710  -9.437  1.00 66.67           O
ATOM   1442 OP2    U H  18       2.448 -15.336  -7.616  1.00 66.89           O
ATOM   1443 O5'    U H  18       4.075 -14.157  -9.079  1.00 65.43           O
ATOM   1444 C5'    U H  18       5.125 -14.874  -8.472  1.00 64.65           C
ATOM   1445 C4'    U H  18       6.098 -15.378  -9.508  1.00 64.51           C
ATOM   1446 O4'    U H  18       5.377 -16.076 -10.544  1.00 63.59           O
ATOM   1447 C3'    U H  18       6.893 -14.316 -10.251  1.00 64.86           C
ATOM   1448 O3'    U H  18       8.035 -13.893  -9.523  1.00 64.19           O
ATOM   1449 C2'    U H  18       7.252 -15.011 -11.554  1.00 62.01           C
ATOM   1450 O2'    U H  18       8.376 -15.872 -11.392  1.00 59.82           O
ATOM   1451 C1'    U H  18       6.003 -15.863 -11.799  1.00 61.96           C
ATOM   1452 N1     U H  18       5.038 -15.207 -12.710  1.00 60.72           N
ATOM   1453 C2     U H  18       5.263 -15.310 -14.071  1.00 59.40           C
ATOM   1454 O2     U H  18       6.218 -15.900 -14.547  1.00 57.52           O
ATOM   1455 N3     U H  18       4.333 -14.677 -14.855  1.00 57.84           N
ATOM   1456 C4     U H  18       3.220 -13.978 -14.439  1.00 57.73           C
ATOM   1457 O4     U H  18       2.478 -13.464 -15.278  1.00 57.21           O
ATOM   1458 C5     U H  18       3.053 -13.929 -13.020  1.00 58.00           C
ATOM   1459 C6     U H  18       3.952 -14.530 -12.217  1.00 59.45           C
ATOM   1460  P     U H  19       8.549 -12.393  -9.573  1.00 66.36           P
ATOM   1461 OP1    U H  19       9.511 -12.234  -8.461  1.00 65.68           O
ATOM   1462 OP2    U H  19       7.389 -11.478  -9.692  1.00 65.50           O
ATOM   1463 O5'    U H  19       9.374 -12.327 -10.945  1.00 65.27           O
ATOM   1464 C5'    U H  19      10.451 -13.212 -11.186  1.00 64.73           C
ATOM   1465 C4'    U H  19      11.029 -13.014 -12.570  1.00 64.92           C
ATOM   1466 O4'    U H  19       9.965 -13.012 -13.541  1.00 63.74           O
ATOM   1467 C3'    U H  19      11.751 -11.700 -12.816  1.00 65.39           C
ATOM   1468 O3'    U H  19      13.092 -11.734 -12.371  1.00 64.80           O
ATOM   1469 C2'    U H  19      11.642 -11.528 -14.327  1.00 61.55           C
ATOM   1470 O2'    U H  19      12.640 -12.300 -15.001  1.00 60.13           O
ATOM   1471 C1'    U H  19      10.271 -12.135 -14.607  1.00 61.92           C
ATOM   1472 N1     U H  19       9.219 -11.111 -14.719  1.00 60.63           N
ATOM   1473 C2     U H  19       9.006 -10.537 -15.952  1.00 58.50           C
ATOM   1474 O2     U H  19       9.659 -10.835 -16.938  1.00 56.62           O
ATOM   1475 N3     U H  19       8.011  -9.591 -15.995  1.00 56.95           N
ATOM   1476 C4     U H  19       7.221  -9.174 -14.944  1.00 56.70           C
ATOM   1477 O4     U H  19       6.363  -8.305 -15.138  1.00 56.22           O
ATOM   1478 C5     U H  19       7.495  -9.809 -13.698  1.00 57.15           C
ATOM   1479 C6     U H  19       8.466 -10.739 -13.623  1.00 58.96           C
ATOM   1480  P     A H  20      13.655 -10.875 -11.171  1.00 61.42           P
ATOM   1481 OP1    A H  20      14.709 -10.002 -11.754  1.00 60.21           O
ATOM   1482 OP2    A H  20      13.994 -11.817 -10.079  1.00 61.05           O
ATOM   1483 O5'    A H  20      12.490  -9.909 -10.645  1.00 60.65           O
ATOM   1484 C5'    A H  20      12.735  -9.073  -9.501  1.00 60.71           C
ATOM   1485 C4'    A H  20      11.450  -8.666  -8.840  1.00 61.22           C
ATOM   1486 O4'    A H  20      10.992  -7.408  -9.413  1.00 61.33           O
ATOM   1487 C3'    A H  20      10.286  -9.643  -8.984  1.00 62.21           C
ATOM   1488 O3'    A H  20       9.491  -9.638  -7.791  1.00 60.92           O
ATOM   1489 C2'    A H  20       9.480  -9.041 -10.130  1.00 59.79           C
ATOM   1490 O2'    A H  20       8.125  -9.399 -10.135  1.00 57.56           O
ATOM   1491 C1'    A H  20       9.675  -7.544  -9.873  1.00 58.90           C
ATOM   1492 N9     A H  20       9.509  -6.701 -11.058  1.00 58.10           N
ATOM   1493 C8     A H  20       8.521  -5.794 -11.303  1.00 56.09           C
ATOM   1494 N7     A H  20       8.635  -5.180 -12.446  1.00 55.65           N
ATOM   1495 C5     A H  20       9.781  -5.725 -13.007  1.00 56.14           C
ATOM   1496 C6     A H  20      10.435  -5.497 -14.226  1.00 54.97           C
ATOM   1497 N6     A H  20      10.025  -4.626 -15.132  1.00 54.77           N
ATOM   1498 N1     A H  20      11.554  -6.210 -14.474  1.00 54.27           N
ATOM   1499 C2     A H  20      11.971  -7.095 -13.550  1.00 54.21           C
ATOM   1500 N3     A H  20      11.447  -7.395 -12.379  1.00 55.23           N
ATOM   1501 C4     A H  20      10.336  -6.668 -12.159  1.00 57.24           C
ATOM   1502  P     G H  21       9.614 -10.842  -6.681  1.00 58.73           P
ATOM   1503 OP1    G H  21      10.671 -11.767  -7.172  1.00 55.42           O
ATOM   1504 OP2    G H  21       8.252 -11.351  -6.419  1.00 55.37           O
ATOM   1505 O5'    G H  21      10.166 -10.181  -5.334  1.00 59.89           O
ATOM   1506 C5'    G H  21       9.854  -8.876  -4.904  1.00 62.72           C
ATOM   1507 C4'    G H  21      10.251  -8.698  -3.474  1.00 62.32           C
ATOM   1508 O4'    G H  21      10.318  -7.273  -3.134  1.00 63.29           O
ATOM   1509 C3'    G H  21       9.286  -9.267  -2.445  1.00 63.19           C
ATOM   1510 O3'    G H  21       9.457 -10.654  -2.253  1.00 63.01           O
ATOM   1511 C2'    G H  21       9.616  -8.456  -1.198  1.00 62.34           C
ATOM   1512 O2'    G H  21      10.783  -8.949  -0.571  1.00 62.38           O
ATOM   1513 C1'    G H  21       9.913  -7.082  -1.798  1.00 62.61           C
ATOM   1514 N9     G H  21       8.740  -6.201  -1.790  1.00 63.20           N
ATOM   1515 C8     G H  21       8.044  -5.743  -2.878  1.00 62.63           C
ATOM   1516 N7     G H  21       7.053  -4.966  -2.551  1.00 62.83           N
ATOM   1517 C5     G H  21       7.080  -4.899  -1.165  1.00 63.51           C
ATOM   1518 C6     G H  21       6.250  -4.215  -0.254  1.00 63.25           C
ATOM   1519 O6     G H  21       5.281  -3.491  -0.487  1.00 62.85           O
ATOM   1520 N1     G H  21       6.647  -4.427   1.066  1.00 62.74           N
ATOM   1521 C2     G H  21       7.700  -5.200   1.441  1.00 62.20           C
ATOM   1522 N2     G H  21       7.930  -5.287   2.775  1.00 62.18           N
ATOM   1523 N3     G H  21       8.488  -5.862   0.607  1.00 62.58           N
ATOM   1524 C4     G H  21       8.122  -5.653  -0.681  1.00 63.29           C
ATOM   1525  P     G H  22       8.166 -11.577  -1.868  1.00 61.21           P
ATOM   1526 OP1    G H  22       8.567 -12.989  -2.087  1.00 59.21           O
ATOM   1527 OP2    G H  22       6.969 -11.033  -2.540  1.00 58.07           O
ATOM   1528 O5'    G H  22       8.011 -11.352  -0.297  1.00 61.73           O
ATOM   1529 C5'    G H  22       9.022 -11.757   0.607  1.00 63.25           C
ATOM   1530 C4'    G H  22       8.715 -11.326   2.014  1.00 63.35           C
ATOM   1531 O4'    G H  22       8.667  -9.880   2.088  1.00 64.43           O
ATOM   1532 C3'    G H  22       7.365 -11.768   2.558  1.00 63.89           C
ATOM   1533 O3'    G H  22       7.373 -13.090   3.066  1.00 63.77           O
ATOM   1534 C2'    G H  22       7.084 -10.732   3.636  1.00 63.06           C
ATOM   1535 O2'    G H  22       7.800 -11.019   4.825  1.00 63.20           O
ATOM   1536 C1'    G H  22       7.662  -9.471   2.997  1.00 63.25           C
ATOM   1537 N9     G H  22       6.650  -8.708   2.246  1.00 63.81           N
ATOM   1538 C8     G H  22       6.498  -8.655   0.884  1.00 63.06           C
ATOM   1539 N7     G H  22       5.513  -7.888   0.512  1.00 63.23           N
ATOM   1540 C5     G H  22       4.982  -7.388   1.697  1.00 64.32           C
ATOM   1541 C6     G H  22       3.908  -6.513   1.925  1.00 64.15           C
ATOM   1542 O6     G H  22       3.168  -5.965   1.097  1.00 63.84           O
ATOM   1543 N1     G H  22       3.709  -6.274   3.281  1.00 63.35           N
ATOM   1544 C2     G H  22       4.465  -6.836   4.283  1.00 62.69           C
ATOM   1545 N2     G H  22       4.116  -6.481   5.535  1.00 62.66           N
ATOM   1546 N3     G H  22       5.470  -7.656   4.091  1.00 63.09           N
ATOM   1547 C4     G H  22       5.678  -7.889   2.775  1.00 63.98           C
ATOM   1548  P     G H  23       6.078 -14.052   2.945  1.00 66.13           P
ATOM   1549 OP1    G H  23       6.489 -15.441   3.254  1.00 65.26           O
ATOM   1550 OP2    G H  23       5.410 -13.749   1.656  1.00 63.92           O
ATOM   1551 O5'    G H  23       5.121 -13.551   4.126  1.00 65.82           O
ATOM   1552 C5'    G H  23       5.504 -13.730   5.476  1.00 66.08           C
ATOM   1553 C4'    G H  23       4.553 -13.024   6.415  1.00 66.01           C
ATOM   1554 O4'    G H  23       4.575 -11.603   6.147  1.00 65.81           O
ATOM   1555 C3'    G H  23       3.088 -13.404   6.278  1.00 65.46           C
ATOM   1556 O3'    G H  23       2.759 -14.597   6.969  1.00 64.85           O
ATOM   1557 C2'    G H  23       2.382 -12.189   6.845  1.00 64.36           C
ATOM   1558 O2'    G H  23       2.377 -12.210   8.264  1.00 64.13           O
ATOM   1559 C1'    G H  23       3.291 -11.054   6.360  1.00 65.35           C
ATOM   1560 N9     G H  23       2.820 -10.463   5.097  1.00 65.70           N
ATOM   1561 C8     G H  23       3.235 -10.782   3.827  1.00 65.41           C
ATOM   1562 N7     G H  23       2.631 -10.077   2.903  1.00 65.36           N
ATOM   1563 C5     G H  23       1.772  -9.241   3.612  1.00 66.49           C
ATOM   1564 C6     G H  23       0.857  -8.257   3.150  1.00 66.48           C
ATOM   1565 O6     G H  23       0.622  -7.909   1.982  1.00 66.19           O
ATOM   1566 N1     G H  23       0.188  -7.640   4.204  1.00 65.66           N
ATOM   1567 C2     G H  23       0.377  -7.945   5.525  1.00 65.04           C
ATOM   1568 N2     G H  23      -0.364  -7.248   6.404  1.00 64.69           N
ATOM   1569 N3     G H  23       1.218  -8.863   5.977  1.00 65.02           N
ATOM   1570 C4     G H  23       1.878  -9.469   4.961  1.00 66.26           C
ATOM   1571  P     U H  24       1.486 -15.518   6.465  1.00 65.67           P
ATOM   1572 OP1    U H  24       0.617 -14.613   5.641  1.00 65.09           O
ATOM   1573 OP2    U H  24       0.903 -16.238   7.637  1.00 65.05           O
ATOM   1574 O5'    U H  24       2.156 -16.599   5.520  1.00 64.11           O
ATOM   1575 C5'    U H  24       2.954 -17.626   6.066  1.00 63.57           C
ATOM   1576 C4'    U H  24       3.020 -18.826   5.152  1.00 63.11           C
ATOM   1577 O4'    U H  24       1.661 -19.195   4.785  1.00 62.50           O
ATOM   1578 C3'    U H  24       3.780 -18.623   3.842  1.00 62.70           C
ATOM   1579 O3'    U H  24       4.417 -19.821   3.450  1.00 62.63           O
ATOM   1580 C2'    U H  24       2.669 -18.276   2.864  1.00 59.64           C
ATOM   1581 O2'    U H  24       2.980 -18.553   1.506  1.00 57.41           O
ATOM   1582 C1'    U H  24       1.537 -19.165   3.375  1.00 60.10           C
ATOM   1583 N1     U H  24       0.191 -18.647   3.039  1.00 58.51           N
ATOM   1584 C2     U H  24      -0.553 -19.328   2.098  1.00 56.74           C
ATOM   1585 O2     U H  24      -0.147 -20.330   1.526  1.00 54.56           O
ATOM   1586 N3     U H  24      -1.792 -18.783   1.836  1.00 55.15           N
ATOM   1587 C4     U H  24      -2.350 -17.672   2.427  1.00 54.55           C
ATOM   1588 O4     U H  24      -3.475 -17.307   2.077  1.00 53.74           O
ATOM   1589 C5     U H  24      -1.518 -17.029   3.385  1.00 54.63           C
ATOM   1590 C6     U H  24      -0.306 -17.522   3.656  1.00 56.30           C
ENDMDL                                                                          
END                                                                             
