# Supplementary material for: G-Quadruplexes Abet Neuronal Burnout in ALS and FTD
Source: Antioxidants (Basel). 2025 Dec 19;15(1):5. doi: 10.3390/antiox15010005 (PMC12837804; doi:10.3390/antiox15010005)
Supplement: Supplementary file 1 [file antioxidants-15-00005-s001.zip › Figure_S3B-TDP-43x1-262-414xrtelomerex1-Kx6-hemex1.pdb]

TITLE fold_tdp_43x1_262_414xrtelomerex1_kx6_hemex1_s650773740_model_1.cif       
MODEL 1                                                                         
ATOM      1  N   PRO A   1       5.084 -16.770  -3.662  1.00 42.20           N
ATOM      2 CA   PRO A   1       3.738 -16.613  -3.081  1.00 43.89           C
ATOM      3  C   PRO A   1       2.708 -16.256  -4.143  1.00 46.92           C
ATOM      4  O   PRO A   1       3.019 -15.593  -5.131  1.00 44.53           O
ATOM      5 CB   PRO A   1       3.894 -15.465  -2.076  1.00 41.76           C
ATOM      6 CG   PRO A   1       5.065 -14.700  -2.563  1.00 39.74           C
ATOM      7 CD   PRO A   1       5.993 -15.717  -3.208  1.00 42.36           C
ATOM      8  N   LYS A   2       1.483 -16.697  -3.928  1.00 46.39           N
ATOM      9 CA   LYS A   2       0.398 -16.439  -4.861  1.00 48.70           C
ATOM     10  C   LYS A   2      -0.421 -15.234  -4.392  1.00 50.24           C
ATOM     11  O   LYS A   2      -0.749 -15.119  -3.216  1.00 47.20           O
ATOM     12 CB   LYS A   2      -0.506 -17.664  -4.976  1.00 46.28           C
ATOM     13 CG   LYS A   2       0.191 -18.861  -5.607  1.00 43.13           C
ATOM     14 CD   LYS A   2      -0.742 -20.053  -5.691  1.00 41.15           C
ATOM     15 CE   LYS A   2      -0.054 -21.251  -6.311  1.00 38.71           C
ATOM     16 NZ   LYS A   2      -0.947 -22.427  -6.372  1.00 37.14           N
ATOM     17  N   HIS A   3      -0.740 -14.347  -5.321  1.00 55.96           N
ATOM     18 CA   HIS A   3      -1.510 -13.157  -4.969  1.00 57.39           C
ATOM     19  C   HIS A   3      -2.922 -13.507  -4.517  1.00 59.30           C
ATOM     20  O   HIS A   3      -3.433 -12.925  -3.561  1.00 54.83           O
ATOM     21 CB   HIS A   3      -1.562 -12.193  -6.147  1.00 53.86           C
ATOM     22 CG   HIS A   3      -0.401 -11.247  -6.162  1.00 52.20           C
ATOM     23 ND1  HIS A   3       0.849 -11.597  -6.605  1.00 47.39           N
ATOM     24 CD2  HIS A   3      -0.310  -9.954  -5.764  1.00 47.31           C
ATOM     25 CE1  HIS A   3       1.655 -10.563  -6.477  1.00 47.23           C
ATOM     26 NE2  HIS A   3       0.985  -9.552  -5.973  1.00 47.71           N
ATOM     27  N   ASN A   4      -3.560 -14.455  -5.197  1.00 51.82           N
ATOM     28 CA   ASN A   4      -4.912 -14.838  -4.808  1.00 55.79           C
ATOM     29  C   ASN A   4      -4.934 -15.401  -3.392  1.00 58.40           C
ATOM     30  O   ASN A   4      -5.834 -15.087  -2.605  1.00 54.43           O
ATOM     31 CB   ASN A   4      -5.472 -15.857  -5.798  1.00 51.11           C
ATOM     32 CG   ASN A   4      -5.785 -15.223  -7.134  1.00 46.26           C
ATOM     33 OD1  ASN A   4      -6.089 -14.043  -7.219  1.00 42.22           O
ATOM     34 ND2  ASN A   4      -5.722 -16.006  -8.191  1.00 42.35           N
ATOM     35  N   SER A   5      -3.959 -16.220  -3.068  1.00 53.87           N
ATOM     36 CA   SER A   5      -3.888 -16.793  -1.729  1.00 55.09           C
ATOM     37  C   SER A   5      -3.544 -15.729  -0.692  1.00 56.30           C
ATOM     38  O   SER A   5      -4.095 -15.719   0.404  1.00 52.58           O
ATOM     39 CB   SER A   5      -2.857 -17.912  -1.686  1.00 50.98           C
ATOM     40 OG   SER A   5      -2.789 -18.474  -0.392  1.00 46.70           O
ATOM     41  N   ASN A   6      -2.648 -14.822  -1.042  1.00 57.06           N
ATOM     42 CA   ASN A   6      -2.267 -13.761  -0.116  1.00 58.66           C
ATOM     43  C   ASN A   6      -3.434 -12.821   0.157  1.00 59.39           C
ATOM     44  O   ASN A   6      -3.682 -12.450   1.300  1.00 56.35           O
ATOM     45 CB   ASN A   6      -1.077 -12.980  -0.674  1.00 55.32           C
ATOM     46 CG   ASN A   6       0.193 -13.797  -0.678  1.00 50.99           C
ATOM     47 OD1  ASN A   6       0.341 -14.734   0.097  1.00 46.64           O
ATOM     48 ND2  ASN A   6       1.126 -13.445  -1.543  1.00 47.28           N
ATOM     49  N   ARG A   7      -4.149 -12.433  -0.893  1.00 59.54           N
ATOM     50 CA   ARG A   7      -5.281 -11.533  -0.719  1.00 59.86           C
ATOM     51  C   ARG A   7      -6.406 -12.198   0.059  1.00 60.94           C
ATOM     52  O   ARG A   7      -7.018 -11.583   0.934  1.00 58.90           O
ATOM     53 CB   ARG A   7      -5.806 -11.073  -2.077  1.00 57.23           C
ATOM     54 CG   ARG A   7      -4.790 -10.338  -2.939  1.00 54.48           C
ATOM     55 CD   ARG A   7      -4.436  -8.974  -2.371  1.00 52.72           C
ATOM     56 NE   ARG A   7      -3.232  -9.037  -1.552  1.00 49.60           N
ATOM     57 CZ   ARG A   7      -2.006  -9.054  -2.048  1.00 46.47           C
ATOM     58 NH1  ARG A   7      -1.800  -9.009  -3.356  1.00 44.09           N
ATOM     59 NH2  ARG A   7      -0.962  -9.130  -1.236  1.00 44.19           N
ATOM     60  N   GLN A   8      -6.672 -13.452  -0.251  1.00 57.82           N
ATOM     61 CA   GLN A   8      -7.748 -14.163   0.437  1.00 56.65           C
ATOM     62  C   GLN A   8      -7.412 -14.361   1.910  1.00 57.89           C
ATOM     63  O   GLN A   8      -8.265 -14.167   2.777  1.00 55.24           O
ATOM     64 CB   GLN A   8      -7.994 -15.502  -0.236  1.00 52.74           C
ATOM     65 CG   GLN A   8      -9.170 -16.247   0.361  1.00 49.46           C
ATOM     66 CD   GLN A   8      -9.436 -17.549  -0.377  1.00 45.51           C
ATOM     67 OE1  GLN A   8      -8.755 -17.866  -1.356  1.00 43.49           O
ATOM     68 NE2  GLN A   8     -10.411 -18.298   0.073  1.00 40.78           N
ATOM     69  N   LEU A   9      -6.181 -14.738   2.198  1.00 59.55           N
ATOM     70 CA   LEU A   9      -5.775 -14.930   3.585  1.00 58.77           C
ATOM     71  C   LEU A   9      -5.795 -13.612   4.347  1.00 58.56           C
ATOM     72  O   LEU A   9      -6.200 -13.562   5.507  1.00 55.75           O
ATOM     73 CB   LEU A   9      -4.379 -15.552   3.643  1.00 56.32           C
ATOM     74 CG   LEU A   9      -3.879 -15.866   5.055  1.00 51.93           C
ATOM     75 CD1  LEU A   9      -4.764 -16.909   5.707  1.00 48.35           C
ATOM     76 CD2  LEU A   9      -2.445 -16.359   5.000  1.00 48.47           C
ATOM     77  N   GLU A  10      -5.360 -12.550   3.709  1.00 60.28           N
ATOM     78 CA   GLU A  10      -5.356 -11.238   4.350  1.00 60.35           C
ATOM     79  C   GLU A  10      -6.774 -10.794   4.680  1.00 60.50           C
ATOM     80  O   GLU A  10      -7.045 -10.292   5.779  1.00 56.66           O
ATOM     81 CB   GLU A  10      -4.690 -10.213   3.439  1.00 56.87           C
ATOM     82 CG   GLU A  10      -4.565  -8.843   4.087  1.00 52.84           C
ATOM     83 CD   GLU A  10      -3.922  -7.851   3.144  1.00 48.16           C
ATOM     84 OE1  GLU A  10      -3.685  -8.208   1.972  1.00 45.84           O
ATOM     85 OE2  GLU A  10      -3.659  -6.716   3.563  1.00 47.92           O
ATOM     86  N   ARG A  11      -7.689 -10.977   3.740  1.00 59.58           N
ATOM     87 CA   ARG A  11      -9.074 -10.581   3.978  1.00 58.43           C
ATOM     88  C   ARG A  11      -9.722 -11.445   5.049  1.00 57.83           C
ATOM     89  O   ARG A  11     -10.488 -10.948   5.870  1.00 54.76           O
ATOM     90 CB   ARG A  11      -9.868 -10.665   2.679  1.00 56.30           C
ATOM     91 CG   ARG A  11      -9.473  -9.590   1.695  1.00 52.89           C
ATOM     92 CD   ARG A  11     -10.269  -9.724   0.406  1.00 51.52           C
ATOM     93 NE   ARG A  11     -11.695  -9.498   0.649  1.00 47.93           N
ATOM     94 CZ   ARG A  11     -12.259  -8.305   0.748  1.00 45.49           C
ATOM     95 NH1  ARG A  11     -11.530  -7.212   0.624  1.00 42.47           N
ATOM     96 NH2  ARG A  11     -13.558  -8.199   0.981  1.00 42.38           N
ATOM     97  N   SER A  12      -9.413 -12.722   5.050  1.00 59.46           N
ATOM     98 CA   SER A  12      -9.993 -13.606   6.057  1.00 57.65           C
ATOM     99  C   SER A  12      -9.525 -13.222   7.452  1.00 56.60           C
ATOM    100  O   SER A  12     -10.286 -13.318   8.415  1.00 52.98           O
ATOM    101 CB   SER A  12      -9.621 -15.058   5.758  1.00 54.47           C
ATOM    102 OG   SER A  12      -8.236 -15.262   5.932  1.00 50.18           O
ATOM    103  N   GLY A  13      -8.278 -12.788   7.570  1.00 54.70           N
ATOM    104 CA   GLY A  13      -7.754 -12.383   8.870  1.00 53.32           C
ATOM    105  C   GLY A  13      -8.316 -11.051   9.334  1.00 52.67           C
ATOM    106  O   GLY A  13      -8.562 -10.853  10.527  1.00 50.32           O
ATOM    107  N   ARG A  14      -8.512 -10.133   8.398  1.00 54.18           N
ATOM    108 CA   ARG A  14      -9.012  -8.810   8.760  1.00 52.62           C
ATOM    109  C   ARG A  14     -10.522  -8.797   8.953  1.00 52.11           C
ATOM    110  O   ARG A  14     -11.023  -8.134   9.868  1.00 49.33           O
ATOM    111 CB   ARG A  14      -8.622  -7.793   7.691  1.00 50.31           C
ATOM    112 CG   ARG A  14      -9.222  -6.418   7.925  1.00 48.00           C
ATOM    113 CD   ARG A  14      -8.613  -5.391   7.010  1.00 46.67           C
ATOM    114 NE   ARG A  14      -7.282  -4.998   7.471  1.00 44.34           N
ATOM    115 CZ   ARG A  14      -7.058  -4.096   8.408  1.00 42.94           C
ATOM    116 NH1  ARG A  14      -8.060  -3.470   8.993  1.00 41.72           N
ATOM    117 NH2  ARG A  14      -5.820  -3.812   8.784  1.00 42.10           N
ATOM    118  N   PHE A  15     -11.252  -9.491   8.098  1.00 56.49           N
ATOM    119 CA   PHE A  15     -12.712  -9.496   8.176  1.00 53.59           C
ATOM    120  C   PHE A  15     -13.267 -10.699   8.925  1.00 52.56           C
ATOM    121  O   PHE A  15     -14.488 -10.845   9.014  1.00 47.75           O
ATOM    122 CB   PHE A  15     -13.306  -9.450   6.774  1.00 48.54           C
ATOM    123 CG   PHE A  15     -13.023  -8.170   6.050  1.00 47.17           C
ATOM    124 CD1  PHE A  15     -13.786  -7.043   6.290  1.00 45.03           C
ATOM    125 CD2  PHE A  15     -11.990  -8.093   5.133  1.00 43.99           C
ATOM    126 CE1  PHE A  15     -13.519  -5.859   5.627  1.00 41.80           C
ATOM    127 CE2  PHE A  15     -11.719  -6.912   4.473  1.00 42.51           C
ATOM    128 CZ   PHE A  15     -12.489  -5.789   4.718  1.00 42.74           C
ATOM    129  N   GLY A  16     -12.408 -11.539   9.454  1.00 51.00           N
ATOM    130 CA   GLY A  16     -12.882 -12.711  10.180  1.00 49.65           C
ATOM    131  C   GLY A  16     -13.769 -12.336  11.352  1.00 48.21           C
ATOM    132  O   GLY A  16     -14.888 -12.841  11.486  1.00 45.01           O
ATOM    133  N   GLY A  17     -13.283 -11.443  12.193  1.00 50.41           N
ATOM    134 CA   GLY A  17     -14.049 -11.014  13.352  1.00 48.44           C
ATOM    135  C   GLY A  17     -14.061 -12.017  14.481  1.00 47.16           C
ATOM    136  O   GLY A  17     -14.569 -11.718  15.564  1.00 42.87           O
ATOM    137  N   ASN A  18     -13.516 -13.207  14.260  1.00 45.90           N
ATOM    138 CA   ASN A  18     -13.482 -14.237  15.283  1.00 45.45           C
ATOM    139  C   ASN A  18     -12.251 -14.062  16.166  1.00 44.67           C
ATOM    140  O   ASN A  18     -11.270 -13.448  15.752  1.00 40.04           O
ATOM    141 CB   ASN A  18     -13.477 -15.618  14.634  1.00 41.50           C
ATOM    142 CG   ASN A  18     -14.809 -15.942  13.984  1.00 37.34           C
ATOM    143 OD1  ASN A  18     -15.850 -15.476  14.424  1.00 34.18           O
ATOM    144 ND2  ASN A  18     -14.783 -16.742  12.942  1.00 34.63           N
ATOM    145  N   PRO A  19     -12.273 -14.598  17.367  1.00 46.93           N
ATOM    146 CA   PRO A  19     -11.101 -14.517  18.241  1.00 45.11           C
ATOM    147  C   PRO A  19      -9.890 -15.180  17.599  1.00 44.99           C
ATOM    148  O   PRO A  19      -9.933 -16.344  17.225  1.00 41.01           O
ATOM    149 CB   PRO A  19     -11.537 -15.272  19.505  1.00 41.81           C
ATOM    150 CG   PRO A  19     -13.025 -15.230  19.475  1.00 39.10           C
ATOM    151 CD   PRO A  19     -13.406 -15.245  18.021  1.00 41.25           C
ATOM    152  N   GLY A  20      -8.820 -14.425  17.465  1.00 45.21           N
ATOM    153 CA   GLY A  20      -7.598 -14.934  16.850  1.00 44.55           C
ATOM    154  C   GLY A  20      -7.450 -14.565  15.387  1.00 43.54           C
ATOM    155  O   GLY A  20      -6.449 -14.938  14.766  1.00 40.16           O
ATOM    156  N   GLY A  21      -8.416 -13.853  14.830  1.00 41.85           N
ATOM    157 CA   GLY A  21      -8.351 -13.446  13.431  1.00 40.95           C
ATOM    158  C   GLY A  21      -7.849 -12.024  13.271  1.00 39.95           C
ATOM    159  O   GLY A  21      -6.710 -11.787  12.861  1.00 36.88           O
ATOM    160  N   PHE A  22      -8.707 -11.062  13.590  1.00 46.12           N
ATOM    161 CA   PHE A  22      -8.347  -9.659  13.453  1.00 44.00           C
ATOM    162  C   PHE A  22      -7.550  -9.180  14.660  1.00 43.71           C
ATOM    163  O   PHE A  22      -7.890  -9.501  15.799  1.00 39.50           O
ATOM    164 CB   PHE A  22      -9.600  -8.808  13.287  1.00 40.16           C
ATOM    165 CG   PHE A  22      -9.304  -7.359  13.059  1.00 37.94           C
ATOM    166 CD1  PHE A  22      -8.916  -6.911  11.818  1.00 34.50           C
ATOM    167 CD2  PHE A  22      -9.407  -6.452  14.089  1.00 34.62           C
ATOM    168 CE1  PHE A  22      -8.638  -5.580  11.602  1.00 33.56           C
ATOM    169 CE2  PHE A  22      -9.122  -5.110  13.884  1.00 34.63           C
ATOM    170 CZ   PHE A  22      -8.741  -4.674  12.630  1.00 35.41           C
ATOM    171  N   GLY A  23      -6.520  -8.410  14.393  1.00 42.56           N
ATOM    172 CA   GLY A  23      -5.684  -7.875  15.455  1.00 42.10           C
ATOM    173  C   GLY A  23      -4.504  -8.751  15.822  1.00 41.26           C
ATOM    174  O   GLY A  23      -3.604  -8.294  16.535  1.00 38.13           O
ATOM    175  N   ASN A  24      -4.487  -9.989  15.341  1.00 41.05           N
ATOM    176 CA   ASN A  24      -3.386 -10.890  15.642  1.00 40.99           C
ATOM    177  C   ASN A  24      -2.256 -10.715  14.640  1.00 40.59           C
ATOM    178  O   ASN A  24      -2.478 -10.358  13.487  1.00 36.23           O
ATOM    179 CB   ASN A  24      -3.865 -12.334  15.645  1.00 37.41           C
ATOM    180 CG   ASN A  24      -4.718 -12.642  16.859  1.00 33.67           C
ATOM    181 OD1  ASN A  24      -4.685 -11.934  17.863  1.00 30.62           O
ATOM    182 ND2  ASN A  24      -5.493 -13.703  16.795  1.00 31.12           N
ATOM    183  N   GLN A  25      -1.051 -10.997  15.078  1.00 41.05           N
ATOM    184 CA   GLN A  25       0.128 -10.882  14.229  1.00 39.56           C
ATOM    185  C   GLN A  25       0.414 -12.167  13.464  1.00 39.18           C
ATOM    186  O   GLN A  25       1.439 -12.259  12.788  1.00 35.51           O
ATOM    187 CB   GLN A  25       1.334 -10.524  15.085  1.00 35.80           C
ATOM    188 CG   GLN A  25       1.692 -11.613  16.087  1.00 32.00           C
ATOM    189 CD   GLN A  25       2.841 -11.204  16.985  1.00 29.90           C
ATOM    190 OE1  GLN A  25       3.372 -10.105  16.858  1.00 29.01           O
ATOM    191 NE2  GLN A  25       3.242 -12.078  17.898  1.00 28.13           N
ATOM    192  N   GLY A  26      -0.454 -13.151  13.557  1.00 41.76           N
ATOM    193 CA   GLY A  26      -0.223 -14.422  12.879  1.00 41.58           C
ATOM    194  C   GLY A  26      -0.334 -14.338  11.372  1.00 40.67           C
ATOM    195  O   GLY A  26       0.157 -15.228  10.667  1.00 37.81           O
ATOM    196  N   GLY A  27      -0.971 -13.307  10.858  1.00 40.26           N
ATOM    197 CA   GLY A  27      -1.135 -13.154   9.417  1.00 39.56           C
ATOM    198  C   GLY A  27      -0.202 -12.141   8.791  1.00 38.67           C
ATOM    199  O   GLY A  27      -0.219 -11.966   7.574  1.00 35.77           O
ATOM    200  N   PHE A  28       0.603 -11.480   9.594  1.00 45.32           N
ATOM    201 CA   PHE A  28       1.497 -10.455   9.064  1.00 43.50           C
ATOM    202  C   PHE A  28       2.738 -11.053   8.427  1.00 43.00           C
ATOM    203  O   PHE A  28       3.104 -10.686   7.307  1.00 39.01           O
ATOM    204 CB   PHE A  28       1.899  -9.497  10.177  1.00 39.89           C
ATOM    205 CG   PHE A  28       0.810  -8.528  10.535  1.00 37.77           C
ATOM    206 CD1  PHE A  28       0.677  -7.334   9.848  1.00 34.50           C
ATOM    207 CD2  PHE A  28      -0.075  -8.808  11.555  1.00 34.51           C
ATOM    208 CE1  PHE A  28      -0.319  -6.443  10.174  1.00 33.10           C
ATOM    209 CE2  PHE A  28      -1.082  -7.923  11.881  1.00 34.02           C
ATOM    210 CZ   PHE A  28      -1.196  -6.732  11.192  1.00 34.17           C
ATOM    211  N   GLY A  29       3.389 -11.954   9.108  1.00 41.05           N
ATOM    212 CA   GLY A  29       4.640 -12.516   8.611  1.00 40.83           C
ATOM    213  C   GLY A  29       4.481 -13.794   7.812  1.00 39.97           C
ATOM    214  O   GLY A  29       5.480 -14.345   7.349  1.00 37.27           O
ATOM    215  N   ASN A  30       3.251 -14.266   7.640  1.00 40.12           N
ATOM    216 CA   ASN A  30       3.047 -15.511   6.911  1.00 40.24           C
ATOM    217  C   ASN A  30       3.193 -15.320   5.408  1.00 40.25           C
ATOM    218  O   ASN A  30       4.081 -15.893   4.778  1.00 36.11           O
ATOM    219 CB   ASN A  30       1.667 -16.088   7.247  1.00 36.66           C
ATOM    220 CG   ASN A  30       1.640 -16.704   8.634  1.00 32.95           C
ATOM    221 OD1  ASN A  30       2.671 -17.132   9.159  1.00 29.88           O
ATOM    222 ND2  ASN A  30       0.479 -16.751   9.240  1.00 30.20           N
ATOM    223  N   SER A  31       2.327 -14.507   4.823  1.00 41.60           N
ATOM    224 CA   SER A  31       2.334 -14.309   3.380  1.00 41.79           C
ATOM    225  C   SER A  31       3.235 -13.157   2.944  1.00 40.01           C
ATOM    226  O   SER A  31       3.539 -13.036   1.759  1.00 35.79           O
ATOM    227 CB   SER A  31       0.915 -14.061   2.879  1.00 39.03           C
ATOM    228 OG   SER A  31       0.094 -15.191   3.110  1.00 35.50           O
ATOM    229  N   ARG A  32       3.657 -12.327   3.858  1.00 43.68           N
ATOM    230 CA   ARG A  32       4.491 -11.188   3.497  1.00 41.75           C
ATOM    231  C   ARG A  32       5.958 -11.551   3.360  1.00 41.37           C
ATOM    232  O   ARG A  32       6.692 -10.881   2.632  1.00 37.87           O
ATOM    233 CB   ARG A  32       4.331 -10.069   4.524  1.00 37.98           C
ATOM    234 CG   ARG A  32       2.949  -9.441   4.484  1.00 35.13           C
ATOM    235 CD   ARG A  32       2.861  -8.332   5.511  1.00 33.61           C
ATOM    236 NE   ARG A  32       1.535  -7.707   5.494  1.00 31.50           N
ATOM    237 CZ   ARG A  32       1.160  -6.737   6.305  1.00 31.25           C
ATOM    238 NH1  ARG A  32       2.007  -6.258   7.199  1.00 30.51           N
ATOM    239 NH2  ARG A  32      -0.051  -6.238   6.231  1.00 31.14           N
ATOM    240  N   GLY A  33       6.381 -12.587   4.037  1.00 37.02           N
ATOM    241 CA   GLY A  33       7.783 -12.988   3.968  1.00 36.66           C
ATOM    242  C   GLY A  33       7.952 -14.453   3.704  1.00 35.80           C
ATOM    243  O   GLY A  33       8.429 -14.866   2.643  1.00 33.78           O
ATOM    244  N   GLY A  34       7.535 -15.265   4.654  1.00 35.29           N
ATOM    245 CA   GLY A  34       7.651 -16.706   4.513  1.00 35.38           C
ATOM    246  C   GLY A  34       9.093 -17.183   4.492  1.00 34.69           C
ATOM    247  O   GLY A  34       9.496 -18.000   5.324  1.00 32.18           O
ATOM    248  N   GLY A  35       9.858 -16.689   3.552  1.00 34.47           N
ATOM    249 CA   GLY A  35      11.255 -17.088   3.398  1.00 33.68           C
ATOM    250  C   GLY A  35      11.844 -16.624   2.085  1.00 33.13           C
ATOM    251  O   GLY A  35      13.005 -16.904   1.793  1.00 30.62           O
ATOM    252  N   ALA A  36      11.057 -15.944   1.288  1.00 34.01           N
ATOM    253 CA   ALA A  36      11.511 -15.451  -0.010  1.00 33.75           C
ATOM    254  C   ALA A  36      12.072 -14.043   0.140  1.00 33.52           C
ATOM    255  O   ALA A  36      11.327 -13.081   0.322  1.00 30.51           O
ATOM    256 CB   ALA A  36      10.353 -15.461  -0.999  1.00 31.80           C
ATOM    257  N   GLY A  37      13.384 -13.931   0.069  1.00 32.67           N
ATOM    258 CA   GLY A  37      14.037 -12.638   0.171  1.00 32.57           C
ATOM    259  C   GLY A  37      14.472 -12.281   1.579  1.00 31.97           C
ATOM    260  O   GLY A  37      15.360 -11.446   1.748  1.00 29.41           O
ATOM    261  N   LEU A  38      13.872 -12.914   2.576  1.00 39.68           N
ATOM    262 CA   LEU A  38      14.250 -12.618   3.951  1.00 38.08           C
ATOM    263  C   LEU A  38      15.587 -13.253   4.323  1.00 37.97           C
ATOM    264  O   LEU A  38      16.308 -12.735   5.176  1.00 34.12           O
ATOM    265 CB   LEU A  38      13.163 -13.097   4.908  1.00 34.49           C
ATOM    266 CG   LEU A  38      11.836 -12.348   4.782  1.00 30.97           C
ATOM    267 CD1  LEU A  38      10.799 -12.983   5.697  1.00 28.83           C
ATOM    268 CD2  LEU A  38      12.017 -10.880   5.124  1.00 29.48           C
ATOM    269  N   GLY A  39      15.914 -14.359   3.701  1.00 32.74           N
ATOM    270 CA   GLY A  39      17.179 -15.039   3.960  1.00 33.16           C
ATOM    271  C   GLY A  39      16.997 -16.461   4.429  1.00 32.70           C
ATOM    272  O   GLY A  39      17.416 -17.398   3.751  1.00 30.20           O
ATOM    273  N   ASN A  40      16.369 -16.637   5.576  1.00 32.04           N
ATOM    274 CA   ASN A  40      16.178 -17.961   6.135  1.00 32.86           C
ATOM    275  C   ASN A  40      14.993 -17.938   7.101  1.00 32.90           C
ATOM    276  O   ASN A  40      14.320 -16.910   7.242  1.00 29.37           O
ATOM    277 CB   ASN A  40      17.457 -18.431   6.843  1.00 30.02           C
ATOM    278 CG   ASN A  40      17.461 -19.928   7.080  1.00 26.98           C
ATOM    279 OD1  ASN A  40      16.519 -20.623   6.717  1.00 24.47           O
ATOM    280 ND2  ASN A  40      18.513 -20.437   7.685  1.00 24.71           N
ATOM    281  N   ASN A  41      14.731 -19.059   7.748  1.00 32.89           N
ATOM    282 CA   ASN A  41      13.637 -19.144   8.706  1.00 33.36           C
ATOM    283  C   ASN A  41      13.885 -18.228   9.896  1.00 33.08           C
ATOM    284  O   ASN A  41      14.918 -17.548   9.983  1.00 30.01           O
ATOM    285 CB   ASN A  41      13.466 -20.587   9.163  1.00 31.10           C
ATOM    286 CG   ASN A  41      12.940 -21.469   8.050  1.00 28.00           C
ATOM    287 OD1  ASN A  41      12.238 -21.009   7.150  1.00 26.00           O
ATOM    288 ND2  ASN A  41      13.258 -22.743   8.092  1.00 26.24           N
ATOM    289  N   GLN A  42      12.936 -18.210  10.811  1.00 34.17           N
ATOM    290 CA   GLN A  42      13.089 -17.378  12.001  1.00 34.17           C
ATOM    291  C   GLN A  42      14.336 -17.779  12.784  1.00 33.66           C
ATOM    292  O   GLN A  42      14.877 -18.868  12.603  1.00 30.46           O
ATOM    293 CB   GLN A  42      11.850 -17.498  12.883  1.00 31.18           C
ATOM    294 CG   GLN A  42      10.606 -16.889  12.241  1.00 27.93           C
ATOM    295 CD   GLN A  42       9.398 -17.019  13.141  1.00 26.35           C
ATOM    296 OE1  GLN A  42       9.458 -17.647  14.196  1.00 24.83           O
ATOM    297 NE2  GLN A  42       8.288 -16.436  12.737  1.00 25.33           N
ATOM    298  N   GLY A  43      14.785 -16.883  13.643  1.00 34.29           N
ATOM    299 CA   GLY A  43      16.003 -17.129  14.385  1.00 35.20           C
ATOM    300  C   GLY A  43      17.219 -16.638  13.640  1.00 34.92           C
ATOM    301  O   GLY A  43      18.028 -15.871  14.178  1.00 32.60           O
ATOM    302  N   SER A  44      17.347 -17.040  12.393  1.00 33.40           N
ATOM    303 CA   SER A  44      18.472 -16.591  11.572  1.00 34.55           C
ATOM    304  C   SER A  44      18.248 -15.164  11.083  1.00 33.94           C
ATOM    305  O   SER A  44      19.157 -14.345  11.108  1.00 30.65           O
ATOM    306 CB   SER A  44      18.664 -17.533  10.386  1.00 32.26           C
ATOM    307 OG   SER A  44      19.037 -18.818  10.836  1.00 29.45           O
ATOM    308  N   ASN A  45      17.030 -14.885  10.635  1.00 32.45           N
ATOM    309 CA   ASN A  45      16.734 -13.533  10.170  1.00 32.80           C
ATOM    310  C   ASN A  45      16.601 -12.567  11.345  1.00 32.54           C
ATOM    311  O   ASN A  45      17.010 -11.408  11.242  1.00 29.29           O
ATOM    312 CB   ASN A  45      15.461 -13.536   9.318  1.00 30.51           C
ATOM    313 CG   ASN A  45      14.259 -14.060  10.080  1.00 27.63           C
ATOM    314 OD1  ASN A  45      14.298 -14.208  11.300  1.00 25.16           O
ATOM    315 ND2  ASN A  45      13.177 -14.345   9.380  1.00 25.09           N
ATOM    316  N   MET A  46      16.055 -13.033  12.443  1.00 36.39           N
ATOM    317 CA   MET A  46      15.945 -12.180  13.624  1.00 34.56           C
ATOM    318  C   MET A  46      17.309 -11.950  14.267  1.00 34.72           C
ATOM    319  O   MET A  46      17.648 -10.826  14.631  1.00 31.64           O
ATOM    320 CB   MET A  46      14.991 -12.806  14.639  1.00 31.79           C
ATOM    321 CG   MET A  46      13.545 -12.753  14.211  1.00 28.21           C
ATOM    322 SD   MET A  46      12.467 -13.448  15.474  1.00 26.40           S
ATOM    323 CE   MET A  46      10.878 -13.161  14.716  1.00 24.31           C
ATOM    324  N   GLY A  47      18.083 -13.023  14.411  1.00 33.59           N
ATOM    325 CA   GLY A  47      19.406 -12.903  14.997  1.00 33.83           C
ATOM    326  C   GLY A  47      20.390 -12.200  14.086  1.00 33.45           C
ATOM    327  O   GLY A  47      21.369 -11.615  14.554  1.00 31.35           O
ATOM    328  N   GLY A  48      20.142 -12.269  12.782  1.00 34.66           N
ATOM    329 CA   GLY A  48      21.038 -11.629  11.824  1.00 35.47           C
ATOM    330  C   GLY A  48      20.929 -10.117  11.838  1.00 35.37           C
ATOM    331  O   GLY A  48      21.942  -9.418  11.736  1.00 32.74           O
ATOM    332  N   GLY A  49      19.715  -9.618  11.949  1.00 32.96           N
ATOM    333 CA   GLY A  49      19.519  -8.175  11.963  1.00 33.47           C
ATOM    334  C   GLY A  49      18.114  -7.778  12.363  1.00 33.49           C
ATOM    335  O   GLY A  49      17.918  -6.796  13.080  1.00 31.00           O
ATOM    336  N   MET A  50      17.143  -8.542  11.909  1.00 38.58           N
ATOM    337 CA   MET A  50      15.756  -8.234  12.227  1.00 38.28           C
ATOM    338  C   MET A  50      15.425  -8.651  13.660  1.00 39.02           C
ATOM    339  O   MET A  50      15.800  -9.728  14.102  1.00 36.38           O
ATOM    340 CB   MET A  50      14.825  -8.943  11.248  1.00 35.84           C
ATOM    341 CG   MET A  50      14.964  -8.424   9.825  1.00 32.85           C
ATOM    342 SD   MET A  50      13.945  -9.348   8.649  1.00 30.46           S
ATOM    343 CE   MET A  50      12.317  -8.834   9.169  1.00 28.57           C
ATOM    344  N   ASN A  51      14.729  -7.776  14.356  1.00 36.73           N
ATOM    345 CA   ASN A  51      14.322  -8.032  15.727  1.00 37.42           C
ATOM    346  C   ASN A  51      12.806  -8.180  15.798  1.00 37.76           C
ATOM    347  O   ASN A  51      12.116  -8.087  14.786  1.00 34.94           O
ATOM    348 CB   ASN A  51      14.798  -6.891  16.635  1.00 35.13           C
ATOM    349 CG   ASN A  51      16.302  -6.892  16.784  1.00 31.87           C
ATOM    350 OD1  ASN A  51      16.958  -7.926  16.678  1.00 29.10           O
ATOM    351 ND2  ASN A  51      16.879  -5.733  17.033  1.00 29.41           N
ATOM    352  N   PHE A  52      12.296  -8.394  16.988  1.00 41.54           N
ATOM    353 CA   PHE A  52      10.857  -8.527  17.144  1.00 40.97           C
ATOM    354  C   PHE A  52      10.130  -7.245  16.746  1.00 40.90           C
ATOM    355  O   PHE A  52       8.965  -7.278  16.351  1.00 38.28           O
ATOM    356 CB   PHE A  52      10.518  -8.892  18.588  1.00 38.15           C
ATOM    357 CG   PHE A  52       9.058  -9.200  18.779  1.00 36.42           C
ATOM    358 CD1  PHE A  52       8.541 -10.418  18.384  1.00 33.60           C
ATOM    359 CD2  PHE A  52       8.213  -8.257  19.338  1.00 33.79           C
ATOM    360 CE1  PHE A  52       7.196 -10.698  18.548  1.00 32.68           C
ATOM    361 CE2  PHE A  52       6.863  -8.533  19.503  1.00 32.26           C
ATOM    362 CZ   PHE A  52       6.357  -9.755  19.108  1.00 33.20           C
ATOM    363  N   GLY A  53      10.822  -6.128  16.836  1.00 38.15           N
ATOM    364 CA   GLY A  53      10.228  -4.856  16.441  1.00 39.11           C
ATOM    365  C   GLY A  53       9.846  -4.837  14.973  1.00 38.25           C
ATOM    366  O   GLY A  53       8.893  -4.172  14.573  1.00 36.16           O
ATOM    367  N   ALA A  54      10.595  -5.570  14.163  1.00 39.05           N
ATOM    368 CA   ALA A  54      10.298  -5.641  12.735  1.00 39.33           C
ATOM    369  C   ALA A  54       9.083  -6.519  12.457  1.00 38.94           C
ATOM    370  O   ALA A  54       8.532  -6.467  11.358  1.00 36.16           O
ATOM    371 CB   ALA A  54      11.503  -6.176  11.972  1.00 37.52           C
ATOM    372  N   PHE A  55       8.679  -7.331  13.421  1.00 44.55           N
ATOM    373 CA   PHE A  55       7.513  -8.193  13.263  1.00 44.21           C
ATOM    374  C   PHE A  55       6.244  -7.546  13.792  1.00 45.07           C
ATOM    375  O   PHE A  55       5.172  -8.145  13.708  1.00 42.39           O
ATOM    376 CB   PHE A  55       7.742  -9.522  13.981  1.00 41.21           C
ATOM    377 CG   PHE A  55       8.130 -10.630  13.045  1.00 39.26           C
ATOM    378 CD1  PHE A  55       7.159 -11.426  12.467  1.00 36.35           C
ATOM    379 CD2  PHE A  55       9.454 -10.852  12.731  1.00 35.84           C
ATOM    380 CE1  PHE A  55       7.512 -12.438  11.595  1.00 34.61           C
ATOM    381 CE2  PHE A  55       9.810 -11.867  11.856  1.00 34.91           C
ATOM    382 CZ   PHE A  55       8.839 -12.662  11.289  1.00 34.66           C
ATOM    383  N   SER A  56       6.345  -6.352  14.327  1.00 40.78           N
ATOM    384 CA   SER A  56       5.196  -5.626  14.843  1.00 42.13           C
ATOM    385  C   SER A  56       5.212  -4.212  14.280  1.00 41.38           C
ATOM    386  O   SER A  56       6.279  -3.637  14.055  1.00 38.53           O
ATOM    387 CB   SER A  56       5.207  -5.589  16.373  1.00 40.00           C
ATOM    388 OG   SER A  56       6.324  -4.858  16.841  1.00 36.85           O
ATOM    389  N   ILE A  57       4.037  -3.657  14.061  1.00 42.43           N
ATOM    390 CA   ILE A  57       3.947  -2.317  13.484  1.00 42.67           C
ATOM    391  C   ILE A  57       4.102  -1.264  14.583  1.00 42.73           C
ATOM    392  O   ILE A  57       3.309  -0.324  14.692  1.00 40.94           O
ATOM    393 CB   ILE A  57       2.619  -2.147  12.731  1.00 40.82           C
ATOM    394 CG1  ILE A  57       2.404  -3.316  11.770  1.00 39.22           C
ATOM    395 CG2  ILE A  57       2.629  -0.841  11.933  1.00 39.37           C
ATOM    396 CD1  ILE A  57       1.024  -3.311  11.150  1.00 36.88           C
ATOM    397  N   ASN A  58       5.129  -1.438  15.415  1.00 44.03           N
ATOM    398 CA   ASN A  58       5.400  -0.473  16.476  1.00 45.34           C
ATOM    399  C   ASN A  58       6.458   0.548  16.062  1.00 46.54           C
ATOM    400  O   ASN A  58       6.238   1.754  16.214  1.00 44.74           O
ATOM    401 CB   ASN A  58       5.822  -1.201  17.754  1.00 42.75           C
ATOM    402 CG   ASN A  58       5.832  -0.282  18.954  1.00 40.47           C
ATOM    403 OD1  ASN A  58       5.509   0.894  18.862  1.00 37.23           O
ATOM    404 ND2  ASN A  58       6.206  -0.805  20.104  1.00 37.20           N
ATOM    405  N   PRO A  59       7.600   0.117  15.498  1.00 45.06           N
ATOM    406 CA   PRO A  59       8.594   1.098  15.039  1.00 44.60           C
ATOM    407  C   PRO A  59       8.039   2.024  13.973  1.00 44.52           C
ATOM    408  O   PRO A  59       8.282   3.230  14.003  1.00 43.40           O
ATOM    409 CB   PRO A  59       9.736   0.227  14.498  1.00 43.36           C
ATOM    410 CG   PRO A  59       9.552  -1.083  15.178  1.00 43.95           C
ATOM    411 CD   PRO A  59       8.068  -1.256  15.347  1.00 45.50           C
ATOM    412  N   ALA A  60       7.302   1.469  13.026  1.00 42.52           N
ATOM    413 CA   ALA A  60       6.710   2.295  11.978  1.00 42.73           C
ATOM    414  C   ALA A  60       5.657   3.236  12.555  1.00 42.71           C
ATOM    415  O   ALA A  60       5.476   4.353  12.068  1.00 41.03           O
ATOM    416 CB   ALA A  60       6.094   1.409  10.899  1.00 41.25           C
ATOM    417  N   MET A  61       4.953   2.776  13.587  1.00 49.73           N
ATOM    418 CA   MET A  61       3.943   3.622  14.219  1.00 50.70           C
ATOM    419  C   MET A  61       4.596   4.809  14.930  1.00 52.88           C
ATOM    420  O   MET A  61       4.082   5.920  14.886  1.00 51.42           O
ATOM    421 CB   MET A  61       3.132   2.802  15.226  1.00 48.57           C
ATOM    422 CG   MET A  61       1.934   3.560  15.756  1.00 46.07           C
ATOM    423 SD   MET A  61       0.690   3.835  14.495  1.00 43.80           S
ATOM    424 CE   MET A  61       0.009   2.183  14.361  1.00 42.27           C
ATOM    425  N   MET A  62       5.741   4.564  15.567  1.00 49.67           N
ATOM    426 CA   MET A  62       6.444   5.650  16.244  1.00 51.63           C
ATOM    427  C   MET A  62       7.020   6.644  15.246  1.00 52.92           C
ATOM    428  O   MET A  62       7.025   7.847  15.491  1.00 51.95           O
ATOM    429 CB   MET A  62       7.556   5.085  17.118  1.00 49.64           C
ATOM    430 CG   MET A  62       7.025   4.328  18.319  1.00 47.07           C
ATOM    431 SD   MET A  62       8.345   3.618  19.314  1.00 44.55           S
ATOM    432 CE   MET A  62       9.035   5.112  20.010  1.00 42.28           C
ATOM    433  N   ALA A  63       7.497   6.140  14.112  1.00 47.21           N
ATOM    434 CA   ALA A  63       8.054   7.015  13.090  1.00 47.92           C
ATOM    435  C   ALA A  63       6.984   7.931  12.506  1.00 47.42           C
ATOM    436  O   ALA A  63       7.271   9.063  12.111  1.00 46.14           O
ATOM    437 CB   ALA A  63       8.703   6.188  11.989  1.00 46.84           C
ATOM    438  N   ALA A  64       5.754   7.448  12.439  1.00 46.81           N
ATOM    439 CA   ALA A  64       4.647   8.223  11.895  1.00 46.70           C
ATOM    440  C   ALA A  64       3.716   8.730  12.996  1.00 46.44           C
ATOM    441  O   ALA A  64       2.579   9.118  12.716  1.00 45.58           O
ATOM    442 CB   ALA A  64       3.865   7.383  10.890  1.00 45.27           C
ATOM    443  N   ALA A  65       4.176   8.714  14.233  1.00 53.08           N
ATOM    444 CA   ALA A  65       3.346   9.156  15.344  1.00 53.29           C
ATOM    445  C   ALA A  65       3.128  10.667  15.332  1.00 53.15           C
ATOM    446  O   ALA A  65       2.170  11.164  15.913  1.00 52.26           O
ATOM    447 CB   ALA A  65       3.975   8.727  16.668  1.00 52.42           C
ATOM    448  N   GLN A  66       4.021  11.404  14.699  1.00 50.39           N
ATOM    449 CA   GLN A  66       3.887  12.855  14.645  1.00 50.53           C
ATOM    450  C   GLN A  66       2.685  13.245  13.791  1.00 50.12           C
ATOM    451  O   GLN A  66       2.441  12.659  12.741  1.00 49.58           O
ATOM    452 CB   GLN A  66       5.161  13.476  14.091  1.00 49.89           C
ATOM    453 CG   GLN A  66       6.350  13.292  15.031  1.00 48.54           C
ATOM    454 CD   GLN A  66       7.618  13.908  14.467  1.00 45.90           C
ATOM    455 OE1  GLN A  66       7.635  14.400  13.339  1.00 45.03           O
ATOM    456 NE2  GLN A  66       8.695  13.880  15.224  1.00 42.86           N
ATOM    457  N   ALA A  67       1.962  14.252  14.236  1.00 53.75           N
ATOM    458 CA   ALA A  67       0.766  14.685  13.525  1.00 52.48           C
ATOM    459  C   ALA A  67       1.103  15.254  12.153  1.00 51.32           C
ATOM    460  O   ALA A  67       0.402  14.989  11.176  1.00 49.88           O
ATOM    461 CB   ALA A  67       0.013  15.719  14.359  1.00 50.96           C
ATOM    462  N   ALA A  68       2.182  16.030  12.072  1.00 51.86           N
ATOM    463 CA   ALA A  68       2.568  16.629  10.797  1.00 52.24           C
ATOM    464  C   ALA A  68       2.965  15.569   9.782  1.00 52.25           C
ATOM    465  O   ALA A  68       2.554  15.612   8.620  1.00 51.29           O
ATOM    466 CB   ALA A  68       3.718  17.615  11.019  1.00 51.47           C
ATOM    467  N   LEU A  69       3.760  14.607  10.215  1.00 50.70           N
ATOM    468 CA   LEU A  69       4.191  13.552   9.309  1.00 50.92           C
ATOM    469  C   LEU A  69       3.056  12.577   9.014  1.00 50.71           C
ATOM    470  O   LEU A  69       2.994  12.009   7.928  1.00 48.75           O
ATOM    471 CB   LEU A  69       5.385  12.810   9.905  1.00 50.15           C
ATOM    472 CG   LEU A  69       6.645  13.662  10.048  1.00 49.37           C
ATOM    473 CD1  LEU A  69       7.723  12.881  10.786  1.00 46.69           C
ATOM    474 CD2  LEU A  69       7.158  14.100   8.688  1.00 46.02           C
ATOM    475  N   GLN A  70       2.173  12.382   9.978  1.00 50.92           N
ATOM    476 CA   GLN A  70       1.063  11.456   9.772  1.00 49.83           C
ATOM    477  C   GLN A  70       0.095  11.987   8.725  1.00 48.61           C
ATOM    478  O   GLN A  70      -0.386  11.234   7.876  1.00 46.27           O
ATOM    479 CB   GLN A  70       0.346  11.214  11.093  1.00 48.16           C
ATOM    480 CG   GLN A  70      -0.747  10.164  10.988  1.00 46.78           C
ATOM    481 CD   GLN A  70      -1.392   9.894  12.343  1.00 44.37           C
ATOM    482 OE1  GLN A  70      -1.007  10.471  13.350  1.00 42.65           O
ATOM    483 NE2  GLN A  70      -2.387   9.024  12.367  1.00 41.05           N
ATOM    484  N   SER A  71      -0.196  13.273   8.766  1.00 49.65           N
ATOM    485 CA   SER A  71      -1.115  13.863   7.797  1.00 49.73           C
ATOM    486  C   SER A  71      -0.499  13.885   6.405  1.00 49.30           C
ATOM    487  O   SER A  71      -1.178  13.616   5.413  1.00 46.67           O
ATOM    488 CB   SER A  71      -1.502  15.270   8.222  1.00 47.00           C
ATOM    489 OG   SER A  71      -0.365  16.120   8.211  1.00 44.56           O
ATOM    490  N   SER A  72       0.793  14.211   6.318  1.00 49.45           N
ATOM    491 CA   SER A  72       1.463  14.255   5.019  1.00 49.10           C
ATOM    492  C   SER A  72       1.691  12.854   4.466  1.00 48.28           C
ATOM    493  O   SER A  72       1.550  12.624   3.262  1.00 45.45           O
ATOM    494 CB   SER A  72       2.788  14.993   5.146  1.00 46.34           C
ATOM    495 OG   SER A  72       3.676  14.281   5.983  1.00 44.36           O
ATOM    496  N   TRP A  73       2.061  11.908   5.335  1.00 48.88           N
ATOM    497 CA   TRP A  73       2.302  10.537   4.907  1.00 48.25           C
ATOM    498  C   TRP A  73       1.017   9.847   4.466  1.00 48.34           C
ATOM    499  O   TRP A  73       1.065   8.908   3.667  1.00 45.66           O
ATOM    500 CB   TRP A  73       2.950   9.762   6.052  1.00 45.47           C
ATOM    501 CG   TRP A  73       2.851   8.290   5.904  1.00 46.81           C
ATOM    502 CD1  TRP A  73       3.262   7.542   4.854  1.00 43.26           C
ATOM    503 CD2  TRP A  73       2.280   7.361   6.862  1.00 43.24           C
ATOM    504 NE1  TRP A  73       2.986   6.212   5.084  1.00 42.92           N
ATOM    505 CE2  TRP A  73       2.386   6.087   6.305  1.00 42.49           C
ATOM    506 CE3  TRP A  73       1.706   7.520   8.123  1.00 41.65           C
ATOM    507 CZ2  TRP A  73       1.925   4.955   6.971  1.00 39.15           C
ATOM    508 CZ3  TRP A  73       1.254   6.387   8.790  1.00 39.74           C
ATOM    509 CH2  TRP A  73       1.364   5.126   8.203  1.00 39.21           C
ATOM    510  N   GLY A  74      -0.124  10.291   4.958  1.00 49.95           N
ATOM    511 CA   GLY A  74      -1.374   9.637   4.622  1.00 49.38           C
ATOM    512  C   GLY A  74      -1.671   9.614   3.132  1.00 48.39           C
ATOM    513  O   GLY A  74      -1.890   8.553   2.551  1.00 45.74           O
ATOM    514  N   MET A  75      -1.690  10.771   2.500  1.00 49.87           N
ATOM    515 CA   MET A  75      -2.082  10.863   1.102  1.00 50.64           C
ATOM    516  C   MET A  75      -1.029  11.500   0.205  1.00 51.66           C
ATOM    517  O   MET A  75      -1.112  11.390  -1.012  1.00 49.14           O
ATOM    518 CB   MET A  75      -3.386  11.645   0.996  1.00 47.88           C
ATOM    519 CG   MET A  75      -4.056  11.481  -0.351  1.00 45.55           C
ATOM    520 SD   MET A  75      -4.638   9.810  -0.605  1.00 42.55           S
ATOM    521 CE   MET A  75      -5.270   9.973  -2.283  1.00 39.69           C
ATOM    522  N   MET A  76      -0.027  12.168   0.779  1.00 53.87           N
ATOM    523 CA   MET A  76       1.011  12.800  -0.038  1.00 53.67           C
ATOM    524  C   MET A  76       1.770  11.779  -0.868  1.00 54.84           C
ATOM    525  O   MET A  76       2.208  12.082  -1.973  1.00 50.93           O
ATOM    526 CB   MET A  76       1.981  13.568   0.850  1.00 51.01           C
ATOM    527 CG   MET A  76       1.453  14.940   1.241  1.00 50.00           C
ATOM    528 SD   MET A  76       1.346  16.048  -0.163  1.00 46.91           S
ATOM    529 CE   MET A  76       3.077  16.268  -0.548  1.00 43.79           C
ATOM    530  N   GLY A  77       1.946  10.571  -0.344  1.00 49.70           N
ATOM    531 CA   GLY A  77       2.664   9.548  -1.089  1.00 48.50           C
ATOM    532  C   GLY A  77       1.959   9.189  -2.390  1.00 47.47           C
ATOM    533  O   GLY A  77       2.601   8.929  -3.411  1.00 44.75           O
ATOM    534  N   MET A  78       0.638   9.185  -2.366  1.00 52.59           N
ATOM    535 CA   MET A  78      -0.115   8.853  -3.568  1.00 52.54           C
ATOM    536  C   MET A  78       0.056   9.920  -4.645  1.00 53.48           C
ATOM    537  O   MET A  78       0.249   9.606  -5.821  1.00 49.63           O
ATOM    538 CB   MET A  78      -1.586   8.678  -3.212  1.00 48.90           C
ATOM    539 CG   MET A  78      -2.402   8.183  -4.364  1.00 47.54           C
ATOM    540 SD   MET A  78      -4.092   7.864  -3.882  1.00 44.46           S
ATOM    541 CE   MET A  78      -4.724   7.317  -5.462  1.00 41.93           C
ATOM    542  N   LEU A  79      -0.008  11.172  -4.260  1.00 47.19           N
ATOM    543 CA   LEU A  79       0.178  12.250  -5.228  1.00 46.26           C
ATOM    544  C   LEU A  79       1.629  12.328  -5.674  1.00 45.41           C
ATOM    545  O   LEU A  79       1.917  12.634  -6.837  1.00 42.48           O
ATOM    546 CB   LEU A  79      -0.257  13.576  -4.611  1.00 44.07           C
ATOM    547 CG   LEU A  79      -1.749  13.670  -4.304  1.00 42.34           C
ATOM    548 CD1  LEU A  79      -2.042  14.967  -3.575  1.00 39.79           C
ATOM    549 CD2  LEU A  79      -2.574  13.581  -5.570  1.00 39.39           C
ATOM    550  N   ALA A  80       2.550  12.065  -4.767  1.00 47.79           N
ATOM    551 CA   ALA A  80       3.967  12.105  -5.099  1.00 46.71           C
ATOM    552  C   ALA A  80       4.328  11.018  -6.097  1.00 46.15           C
ATOM    553  O   ALA A  80       5.198  11.217  -6.943  1.00 43.04           O
ATOM    554 CB   ALA A  80       4.804  11.956  -3.836  1.00 43.97           C
ATOM    555  N   SER A  81       3.677   9.870  -6.027  1.00 49.20           N
ATOM    556 CA   SER A  81       3.966   8.792  -6.968  1.00 48.84           C
ATOM    557  C   SER A  81       3.642   9.210  -8.392  1.00 46.81           C
ATOM    558  O   SER A  81       4.307   8.785  -9.335  1.00 43.46           O
ATOM    559 CB   SER A  81       3.163   7.547  -6.594  1.00 46.43           C
ATOM    560 OG   SER A  81       1.781   7.775  -6.764  1.00 42.17           O
ATOM    561  N   GLN A  82       2.623  10.047  -8.564  1.00 46.17           N
ATOM    562 CA   GLN A  82       2.259  10.513  -9.897  1.00 44.66           C
ATOM    563  C   GLN A  82       3.218  11.589 -10.389  1.00 43.89           C
ATOM    564  O   GLN A  82       3.508  11.673 -11.587  1.00 40.86           O
ATOM    565 CB   GLN A  82       0.837  11.051  -9.881  1.00 41.10           C
ATOM    566 CG   GLN A  82       0.353  11.500 -11.252  1.00 39.32           C
ATOM    567 CD   GLN A  82      -1.068  12.014 -11.191  1.00 37.38           C
ATOM    568 OE1  GLN A  82      -1.691  12.040 -10.137  1.00 35.67           O
ATOM    569 NE2  GLN A  82      -1.596  12.428 -12.330  1.00 35.15           N
ATOM    570  N   GLN A  83       3.716  12.414  -9.493  1.00 45.21           N
ATOM    571 CA   GLN A  83       4.592  13.527  -9.869  1.00 43.36           C
ATOM    572  C   GLN A  83       6.066  13.137  -9.859  1.00 42.50           C
ATOM    573  O   GLN A  83       6.821  13.555 -10.731  1.00 38.92           O
ATOM    574 CB   GLN A  83       4.364  14.699  -8.921  1.00 39.30           C
ATOM    575 CG   GLN A  83       2.969  15.297  -9.038  1.00 37.17           C
ATOM    576 CD   GLN A  83       2.762  16.415  -8.037  1.00 35.82           C
ATOM    577 OE1  GLN A  83       3.596  16.647  -7.174  1.00 33.74           O
ATOM    578 NE2  GLN A  83       1.648  17.116  -8.137  1.00 33.13           N
ATOM    579  N   ASN A  84       6.475  12.360  -8.868  1.00 42.71           N
ATOM    580 CA   ASN A  84       7.888  12.043  -8.712  1.00 41.86           C
ATOM    581  C   ASN A  84       8.387  11.031  -9.732  1.00 41.14           C
ATOM    582  O   ASN A  84       9.575  11.005 -10.045  1.00 37.40           O
ATOM    583 CB   ASN A  84       8.132  11.509  -7.297  1.00 38.39           C
ATOM    584 CG   ASN A  84       9.589  11.563  -6.911  1.00 34.47           C
ATOM    585 OD1  ASN A  84      10.299  12.505  -7.241  1.00 31.78           O
ATOM    586 ND2  ASN A  84      10.069  10.556  -6.213  1.00 31.61           N
ATOM    587  N   GLN A  85       7.507  10.196 -10.257  1.00 40.56           N
ATOM    588 CA   GLN A  85       7.941   9.170 -11.198  1.00 38.92           C
ATOM    589  C   GLN A  85       8.331   9.767 -12.542  1.00 37.64           C
ATOM    590  O   GLN A  85       9.473   9.626 -12.986  1.00 34.25           O
ATOM    591 CB   GLN A  85       6.842   8.127 -11.374  1.00 35.28           C
ATOM    592 CG   GLN A  85       6.692   7.241 -10.148  1.00 32.60           C
ATOM    593 CD   GLN A  85       5.609   6.203 -10.343  1.00 31.36           C
ATOM    594 OE1  GLN A  85       4.959   6.175 -11.382  1.00 29.45           O
ATOM    595 NE2  GLN A  85       5.411   5.345  -9.366  1.00 29.71           N
ATOM    596  N   SER A  86       7.404  10.416 -13.199  1.00 35.62           N
ATOM    597 CA   SER A  86       7.666  10.977 -14.517  1.00 36.09           C
ATOM    598  C   SER A  86       7.050  12.360 -14.685  1.00 34.98           C
ATOM    599  O   SER A  86       6.853  12.819 -15.801  1.00 32.50           O
ATOM    600 CB   SER A  86       7.142  10.039 -15.605  1.00 33.97           C
ATOM    601 OG   SER A  86       7.812   8.802 -15.568  1.00 30.78           O
ATOM    602  N   GLY A  87       6.743  13.033 -13.588  1.00 35.01           N
ATOM    603 CA   GLY A  87       6.148  14.352 -13.661  1.00 35.43           C
ATOM    604  C   GLY A  87       4.743  14.301 -14.240  1.00 34.79           C
ATOM    605  O   GLY A  87       4.029  13.316 -14.069  1.00 32.15           O
ATOM    606  N   PRO A  88       4.334  15.358 -14.960  1.00 33.37           N
ATOM    607 CA   PRO A  88       3.000  15.383 -15.559  1.00 33.03           C
ATOM    608  C   PRO A  88       2.911  14.417 -16.734  1.00 32.87           C
ATOM    609  O   PRO A  88       3.281  14.741 -17.857  1.00 30.37           O
ATOM    610 CB   PRO A  88       2.848  16.832 -16.023  1.00 30.46           C
ATOM    611 CG   PRO A  88       4.247  17.316 -16.230  1.00 29.00           C
ATOM    612 CD   PRO A  88       5.108  16.565 -15.239  1.00 30.49           C
ATOM    613  N   SER A  89       2.419  13.220 -16.475  1.00 31.61           N
ATOM    614 CA   SER A  89       2.287  12.200 -17.506  1.00 32.17           C
ATOM    615  C   SER A  89       0.901  12.192 -18.142  1.00 31.67           C
ATOM    616  O   SER A  89       0.547  11.233 -18.822  1.00 29.41           O
ATOM    617 CB   SER A  89       2.580  10.826 -16.908  1.00 30.69           C
ATOM    618 OG   SER A  89       1.639  10.491 -15.909  1.00 27.77           O
ATOM    619  N   GLY A  90       0.127  13.226 -17.924  1.00 32.89           N
ATOM    620 CA   GLY A  90      -1.215  13.284 -18.487  1.00 33.57           C
ATOM    621  C   GLY A  90      -2.214  12.571 -17.599  1.00 33.29           C
ATOM    622  O   GLY A  90      -2.234  11.350 -17.525  1.00 30.48           O
ATOM    623  N   ASN A  91      -3.037  13.348 -16.921  1.00 30.80           N
ATOM    624 CA   ASN A  91      -4.030  12.772 -16.019  1.00 31.97           C
ATOM    625  C   ASN A  91      -5.123  12.062 -16.813  1.00 32.04           C
ATOM    626  O   ASN A  91      -5.697  12.640 -17.735  1.00 28.76           O
ATOM    627 CB   ASN A  91      -4.636  13.863 -15.150  1.00 29.30           C
ATOM    628 CG   ASN A  91      -5.499  13.290 -14.043  1.00 26.20           C
ATOM    629 OD1  ASN A  91      -5.634  12.082 -13.905  1.00 23.75           O
ATOM    630 ND2  ASN A  91      -6.088  14.146 -13.229  1.00 23.50           N
ATOM    631  N   ASN A  92      -5.396  10.833 -16.461  1.00 31.85           N
ATOM    632 CA   ASN A  92      -6.425  10.038 -17.127  1.00 32.77           C
ATOM    633  C   ASN A  92      -7.572   9.800 -16.160  1.00 32.78           C
ATOM    634  O   ASN A  92      -7.410   9.128 -15.145  1.00 29.68           O
ATOM    635 CB   ASN A  92      -5.841   8.712 -17.609  1.00 30.22           C
ATOM    636 CG   ASN A  92      -4.887   8.911 -18.769  1.00 26.71           C
ATOM    637 OD1  ASN A  92      -5.020   9.841 -19.555  1.00 24.53           O
ATOM    638 ND2  ASN A  92      -3.915   8.030 -18.903  1.00 24.22           N
ATOM    639  N   GLN A  93      -8.720  10.354 -16.460  1.00 31.51           N
ATOM    640 CA   GLN A  93      -9.882  10.197 -15.602  1.00 32.07           C
ATOM    641  C   GLN A  93     -10.599   8.891 -15.922  1.00 31.69           C
ATOM    642  O   GLN A  93     -10.124   8.068 -16.688  1.00 28.69           O
ATOM    643 CB   GLN A  93     -10.813  11.389 -15.771  1.00 29.02           C
ATOM    644 CG   GLN A  93     -10.208  12.667 -15.229  1.00 26.47           C
ATOM    645 CD   GLN A  93     -11.140  13.851 -15.384  1.00 25.13           C
ATOM    646 OE1  GLN A  93     -12.193  13.739 -15.995  1.00 23.98           O
ATOM    647 NE2  GLN A  93     -10.760  14.983 -14.853  1.00 24.78           N
ATOM    648  N   ASN A  94     -11.765   8.717 -15.323  1.00 34.44           N
ATOM    649 CA   ASN A  94     -12.518   7.482 -15.482  1.00 35.79           C
ATOM    650  C   ASN A  94     -12.901   7.260 -16.933  1.00 35.51           C
ATOM    651  O   ASN A  94     -13.479   8.132 -17.578  1.00 32.51           O
ATOM    652 CB   ASN A  94     -13.778   7.527 -14.621  1.00 33.21           C
ATOM    653 CG   ASN A  94     -13.446   7.484 -13.145  1.00 29.68           C
ATOM    654 OD1  ASN A  94     -12.410   6.968 -12.747  1.00 27.02           O
ATOM    655 ND2  ASN A  94     -14.322   8.024 -12.323  1.00 26.03           N
ATOM    656  N   GLN A  95     -12.584   6.078 -17.435  1.00 32.39           N
ATOM    657 CA   GLN A  95     -12.967   5.686 -18.788  1.00 31.98           C
ATOM    658  C   GLN A  95     -14.253   4.868 -18.772  1.00 31.89           C
ATOM    659  O   GLN A  95     -14.699   4.397 -19.811  1.00 29.69           O
ATOM    660 CB   GLN A  95     -11.845   4.878 -19.429  1.00 29.12           C
ATOM    661 CG   GLN A  95     -10.601   5.699 -19.706  1.00 26.12           C
ATOM    662 CD   GLN A  95      -9.490   4.864 -20.318  1.00 24.42           C
ATOM    663 OE1  GLN A  95      -9.588   3.643 -20.376  1.00 23.54           O
ATOM    664 NE2  GLN A  95      -8.440   5.495 -20.777  1.00 23.56           N
ATOM    665  N   GLY A  96     -14.831   4.696 -17.612  1.00 30.55           N
ATOM    666 CA   GLY A  96     -16.007   3.862 -17.425  1.00 31.65           C
ATOM    667  C   GLY A  96     -15.906   3.103 -16.119  1.00 31.57           C
ATOM    668  O   GLY A  96     -16.819   3.140 -15.300  1.00 29.01           O
ATOM    669  N   ASN A  97     -14.781   2.444 -15.942  1.00 32.66           N
ATOM    670 CA   ASN A  97     -14.468   1.733 -14.709  1.00 33.30           C
ATOM    671  C   ASN A  97     -12.964   1.782 -14.520  1.00 33.72           C
ATOM    672  O   ASN A  97     -12.253   0.830 -14.816  1.00 30.64           O
ATOM    673 CB   ASN A  97     -14.970   0.296 -14.767  1.00 30.61           C
ATOM    674 CG   ASN A  97     -16.460   0.205 -14.540  1.00 26.63           C
ATOM    675 OD1  ASN A  97     -17.042   0.987 -13.790  1.00 24.00           O
ATOM    676 ND2  ASN A  97     -17.102  -0.760 -15.167  1.00 23.54           N
ATOM    677  N   MET A  98     -12.469   2.914 -14.052  1.00 37.47           N
ATOM    678 CA   MET A  98     -11.031   3.121 -13.908  1.00 37.45           C
ATOM    679  C   MET A  98     -10.382   2.101 -12.974  1.00 38.31           C
ATOM    680  O   MET A  98      -9.186   1.856 -13.074  1.00 36.09           O
ATOM    681 CB   MET A  98     -10.773   4.534 -13.395  1.00 35.28           C
ATOM    682 CG   MET A  98      -9.304   4.915 -13.355  1.00 31.96           C
ATOM    683 SD   MET A  98      -9.086   6.642 -12.867  1.00 29.50           S
ATOM    684 CE   MET A  98      -7.306   6.736 -12.855  1.00 28.12           C
ATOM    685  N   GLN A  99     -11.143   1.520 -12.083  1.00 37.23           N
ATOM    686 CA   GLN A  99     -10.601   0.555 -11.136  1.00 37.45           C
ATOM    687  C   GLN A  99     -10.687  -0.878 -11.657  1.00 36.77           C
ATOM    688  O   GLN A  99      -9.995  -1.747 -11.142  1.00 33.94           O
ATOM    689 CB   GLN A  99     -11.325   0.663  -9.795  1.00 34.71           C
ATOM    690 CG   GLN A  99     -12.771   0.184  -9.811  1.00 31.42           C
ATOM    691 CD   GLN A  99     -13.716   1.235 -10.380  1.00 29.17           C
ATOM    692 OE1  GLN A  99     -13.281   2.259 -10.904  1.00 27.64           O
ATOM    693 NE2  GLN A  99     -15.008   0.990 -10.284  1.00 27.58           N
ATOM    694  N   ARG A 100     -11.539  -1.130 -12.665  1.00 36.13           N
ATOM    695 CA   ARG A 100     -11.726  -2.487 -13.172  1.00 35.85           C
ATOM    696  C   ARG A 100     -11.364  -2.621 -14.640  1.00 35.66           C
ATOM    697  O   ARG A 100     -10.741  -3.604 -15.038  1.00 33.18           O
ATOM    698 CB   ARG A 100     -13.174  -2.936 -12.963  1.00 33.69           C
ATOM    699 CG   ARG A 100     -13.538  -3.092 -11.498  1.00 30.32           C
ATOM    700 CD   ARG A 100     -14.975  -3.553 -11.346  1.00 29.04           C
ATOM    701 NE   ARG A 100     -15.362  -3.667  -9.934  1.00 27.02           N
ATOM    702 CZ   ARG A 100     -15.144  -4.738  -9.189  1.00 25.79           C
ATOM    703 NH1  ARG A 100     -14.541  -5.798  -9.694  1.00 24.33           N
ATOM    704 NH2  ARG A 100     -15.529  -4.745  -7.927  1.00 23.52           N
ATOM    705  N   GLU A 101     -11.743  -1.652 -15.478  1.00 33.77           N
ATOM    706 CA   GLU A 101     -11.467  -1.742 -16.911  1.00 34.35           C
ATOM    707  C   GLU A 101      -9.966  -1.734 -17.183  1.00 33.97           C
ATOM    708  O   GLU A 101      -9.441  -2.708 -17.726  1.00 31.47           O
ATOM    709 CB   GLU A 101     -12.187  -0.620 -17.641  1.00 32.07           C
ATOM    710 CG   GLU A 101     -12.069  -0.742 -19.152  1.00 28.63           C
ATOM    711 CD   GLU A 101     -12.879   0.331 -19.856  1.00 26.94           C
ATOM    712 OE1  GLU A 101     -13.490   1.170 -19.164  1.00 25.51           O
ATOM    713 OE2  GLU A 101     -12.890   0.343 -21.100  1.00 26.03           O
ATOM    714  N   PRO A 102      -9.231  -0.675 -16.818  1.00 35.65           N
ATOM    715 CA   PRO A 102      -7.771  -0.697 -16.989  1.00 35.54           C
ATOM    716  C   PRO A 102      -7.107  -1.379 -15.784  1.00 35.33           C
ATOM    717  O   PRO A 102      -6.456  -0.741 -14.965  1.00 32.77           O
ATOM    718 CB   PRO A 102      -7.401   0.782 -17.078  1.00 32.42           C
ATOM    719 CG   PRO A 102      -8.460   1.470 -16.299  1.00 30.43           C
ATOM    720 CD   PRO A 102      -9.711   0.610 -16.365  1.00 31.74           C
ATOM    721  N   ASN A 103      -7.301  -2.678 -15.701  1.00 33.67           N
ATOM    722 CA   ASN A 103      -6.799  -3.440 -14.560  1.00 34.18           C
ATOM    723  C   ASN A 103      -5.284  -3.342 -14.412  1.00 34.23           C
ATOM    724  O   ASN A 103      -4.756  -3.396 -13.305  1.00 31.49           O
ATOM    725 CB   ASN A 103      -7.209  -4.901 -14.706  1.00 31.38           C
ATOM    726 CG   ASN A 103      -6.961  -5.689 -13.434  1.00 27.80           C
ATOM    727 OD1  ASN A 103      -6.760  -5.125 -12.361  1.00 25.25           O
ATOM    728 ND2  ASN A 103      -6.973  -7.003 -13.527  1.00 24.81           N
ATOM    729  N   GLN A 104      -4.570  -3.200 -15.535  1.00 34.85           N
ATOM    730 CA   GLN A 104      -3.118  -3.144 -15.476  1.00 34.43           C
ATOM    731  C   GLN A 104      -2.632  -1.919 -14.697  1.00 33.99           C
ATOM    732  O   GLN A 104      -1.893  -2.043 -13.725  1.00 31.15           O
ATOM    733 CB   GLN A 104      -2.547  -3.144 -16.890  1.00 32.10           C
ATOM    734 CG   GLN A 104      -2.786  -4.462 -17.600  1.00 29.21           C
ATOM    735 CD   GLN A 104      -2.234  -4.433 -19.013  1.00 27.71           C
ATOM    736 OE1  GLN A 104      -1.775  -3.394 -19.477  1.00 26.32           O
ATOM    737 NE2  GLN A 104      -2.276  -5.553 -19.705  1.00 26.35           N
ATOM    738  N   ALA A 105      -3.044  -0.733 -15.128  1.00 34.59           N
ATOM    739 CA   ALA A 105      -2.633   0.504 -14.477  1.00 34.79           C
ATOM    740  C   ALA A 105      -3.827   1.152 -13.776  1.00 34.53           C
ATOM    741  O   ALA A 105      -4.976   0.926 -14.152  1.00 31.75           O
ATOM    742 CB   ALA A 105      -2.030   1.467 -15.481  1.00 32.25           C
ATOM    743  N   PHE A 106      -3.542   1.969 -12.783  1.00 39.97           N
ATOM    744 CA   PHE A 106      -4.602   2.663 -12.067  1.00 39.06           C
ATOM    745  C   PHE A 106      -4.992   3.976 -12.746  1.00 38.52           C
ATOM    746  O   PHE A 106      -5.825   4.715 -12.221  1.00 35.44           O
ATOM    747 CB   PHE A 106      -4.179   2.924 -10.621  1.00 36.03           C
ATOM    748 CG   PHE A 106      -3.043   3.901 -10.488  1.00 33.52           C
ATOM    749 CD1  PHE A 106      -1.735   3.479 -10.600  1.00 31.00           C
ATOM    750 CD2  PHE A 106      -3.290   5.235 -10.240  1.00 31.21           C
ATOM    751 CE1  PHE A 106      -0.698   4.379 -10.472  1.00 30.19           C
ATOM    752 CE2  PHE A 106      -2.255   6.135 -10.115  1.00 29.59           C
ATOM    753 CZ   PHE A 106      -0.950   5.703 -10.235  1.00 29.69           C
ATOM    754  N   GLY A 107      -4.411   4.299 -13.885  1.00 34.35           N
ATOM    755 CA   GLY A 107      -4.770   5.497 -14.630  1.00 34.64           C
ATOM    756  C   GLY A 107      -3.582   6.325 -15.050  1.00 33.69           C
ATOM    757  O   GLY A 107      -3.377   6.559 -16.240  1.00 31.18           O
ATOM    758  N   SER A 108      -2.777   6.770 -14.098  1.00 34.30           N
ATOM    759 CA   SER A 108      -1.642   7.635 -14.396  1.00 34.35           C
ATOM    760  C   SER A 108      -0.421   6.861 -14.884  1.00 33.73           C
ATOM    761  O   SER A 108       0.583   7.469 -15.249  1.00 30.75           O
ATOM    762 CB   SER A 108      -1.266   8.444 -13.160  1.00 32.01           C
ATOM    763 OG   SER A 108      -0.189   9.323 -13.441  1.00 28.76           O
ATOM    764  N   GLY A 109      -0.479   5.553 -14.916  1.00 34.46           N
ATOM    765 CA   GLY A 109       0.651   4.751 -15.365  1.00 34.45           C
ATOM    766  C   GLY A 109       1.745   4.668 -14.321  1.00 33.96           C
ATOM    767  O   GLY A 109       2.913   4.895 -14.629  1.00 31.31           O
ATOM    768  N   ASN A 110       1.382   4.350 -13.106  1.00 35.82           N
ATOM    769 CA   ASN A 110       2.356   4.221 -12.024  1.00 36.08           C
ATOM    770  C   ASN A 110       3.221   2.985 -12.268  1.00 35.80           C
ATOM    771  O   ASN A 110       2.760   1.858 -12.097  1.00 32.54           O
ATOM    772 CB   ASN A 110       1.635   4.127 -10.686  1.00 32.94           C
ATOM    773 CG   ASN A 110       2.594   4.212  -9.528  1.00 29.54           C
ATOM    774 OD1  ASN A 110       3.809   4.149  -9.699  1.00 26.94           O
ATOM    775 ND2  ASN A 110       2.076   4.367  -8.327  1.00 26.73           N
ATOM    776  N   ASN A 111       4.459   3.215 -12.696  1.00 35.20           N
ATOM    777 CA   ASN A 111       5.338   2.113 -13.067  1.00 35.23           C
ATOM    778  C   ASN A 111       6.287   1.704 -11.949  1.00 35.77           C
ATOM    779  O   ASN A 111       6.872   0.624 -12.003  1.00 32.25           O
ATOM    780 CB   ASN A 111       6.135   2.488 -14.310  1.00 31.93           C
ATOM    781 CG   ASN A 111       6.830   1.294 -14.917  1.00 28.13           C
ATOM    782 OD1  ASN A 111       6.493   0.142 -14.636  1.00 25.43           O
ATOM    783 ND2  ASN A 111       7.816   1.525 -15.767  1.00 25.07           N
ATOM    784  N   SER A 112       6.472   2.548 -10.952  1.00 36.39           N
ATOM    785 CA   SER A 112       7.417   2.236  -9.893  1.00 36.62           C
ATOM    786  C   SER A 112       6.945   2.815  -8.569  1.00 36.29           C
ATOM    787  O   SER A 112       6.513   3.966  -8.514  1.00 32.80           O
ATOM    788 CB   SER A 112       8.808   2.783 -10.224  1.00 33.84           C
ATOM    789 OG   SER A 112       9.718   2.486  -9.184  1.00 30.39           O
ATOM    790  N   TYR A 113       7.027   2.010  -7.532  1.00 38.78           N
ATOM    791 CA   TYR A 113       6.666   2.456  -6.200  1.00 38.60           C
ATOM    792  C   TYR A 113       7.893   2.827  -5.372  1.00 38.82           C
ATOM    793  O   TYR A 113       7.818   3.687  -4.496  1.00 35.71           O
ATOM    794 CB   TYR A 113       5.875   1.364  -5.492  1.00 35.29           C
ATOM    795 CG   TYR A 113       5.631   1.669  -4.040  1.00 32.39           C
ATOM    796 CD1  TYR A 113       4.773   2.691  -3.662  1.00 29.29           C
ATOM    797 CD2  TYR A 113       6.261   0.928  -3.043  1.00 29.96           C
ATOM    798 CE1  TYR A 113       4.549   2.978  -2.333  1.00 30.12           C
ATOM    799 CE2  TYR A 113       6.046   1.212  -1.713  1.00 30.61           C
ATOM    800 CZ   TYR A 113       5.187   2.233  -1.354  1.00 31.04           C
ATOM    801 OH   TYR A 113       4.974   2.514  -0.030  1.00 28.42           O
ATOM    802  N   SER A 114       9.011   2.193  -5.657  1.00 41.16           N
ATOM    803 CA   SER A 114      10.232   2.457  -4.913  1.00 40.66           C
ATOM    804  C   SER A 114      10.729   3.882  -5.128  1.00 39.09           C
ATOM    805  O   SER A 114      11.371   4.448  -4.245  1.00 35.14           O
ATOM    806 CB   SER A 114      11.325   1.468  -5.317  1.00 38.19           C
ATOM    807 OG   SER A 114      11.680   1.643  -6.671  1.00 34.25           O
ATOM    808  N   GLY A 115      10.446   4.455  -6.288  1.00 34.54           N
ATOM    809 CA   GLY A 115      10.890   5.818  -6.568  1.00 34.06           C
ATOM    810  C   GLY A 115      10.251   6.829  -5.639  1.00 33.93           C
ATOM    811  O   GLY A 115      10.909   7.778  -5.194  1.00 31.25           O
ATOM    812  N   SER A 116       8.980   6.646  -5.345  1.00 36.81           N
ATOM    813 CA   SER A 116       8.277   7.566  -4.452  1.00 36.57           C
ATOM    814  C   SER A 116       8.568   7.266  -2.991  1.00 35.43           C
ATOM    815  O   SER A 116       8.500   8.170  -2.158  1.00 31.80           O
ATOM    816 CB   SER A 116       6.773   7.494  -4.703  1.00 33.75           C
ATOM    817 OG   SER A 116       6.280   6.220  -4.357  1.00 30.17           O
ATOM    818  N   ASN A 117       8.890   6.030  -2.682  1.00 37.08           N
ATOM    819 CA   ASN A 117       9.171   5.628  -1.315  1.00 36.85           C
ATOM    820  C   ASN A 117      10.671   5.424  -1.141  1.00 36.94           C
ATOM    821  O   ASN A 117      11.150   4.303  -0.998  1.00 33.77           O
ATOM    822 CB   ASN A 117       8.400   4.359  -0.967  1.00 33.84           C
ATOM    823 CG   ASN A 117       8.484   4.044   0.512  1.00 30.94           C
ATOM    824 OD1  ASN A 117       8.899   4.875   1.320  1.00 28.19           O
ATOM    825 ND2  ASN A 117       8.087   2.852   0.892  1.00 27.82           N
ATOM    826  N   SER A 118      11.416   6.502  -1.165  1.00 34.84           N
ATOM    827 CA   SER A 118      12.861   6.426  -1.000  1.00 35.22           C
ATOM    828  C   SER A 118      13.244   5.956   0.393  1.00 34.39           C
ATOM    829  O   SER A 118      14.288   5.340   0.568  1.00 31.47           O
ATOM    830 CB   SER A 118      13.494   7.784  -1.282  1.00 32.91           C
ATOM    831 OG   SER A 118      13.285   8.166  -2.632  1.00 29.61           O
ATOM    832  N   GLY A 119      12.425   6.255   1.382  1.00 33.60           N
ATOM    833 CA   GLY A 119      12.694   5.823   2.747  1.00 33.78           C
ATOM    834  C   GLY A 119      13.772   6.630   3.434  1.00 33.20           C
ATOM    835  O   GLY A 119      14.473   6.113   4.306  1.00 30.89           O
ATOM    836  N   ALA A 120      13.905   7.899   3.069  1.00 34.63           N
ATOM    837 CA   ALA A 120      14.912   8.751   3.709  1.00 34.47           C
ATOM    838  C   ALA A 120      14.594   8.923   5.190  1.00 34.41           C
ATOM    839  O   ALA A 120      15.443   8.716   6.055  1.00 31.48           O
ATOM    840 CB   ALA A 120      14.964  10.105   3.016  1.00 32.11           C
ATOM    841  N   ALA A 121      13.378   9.312   5.487  1.00 35.26           N
ATOM    842 CA   ALA A 121      12.888   9.416   6.858  1.00 35.16           C
ATOM    843  C   ALA A 121      11.449   8.923   6.909  1.00 35.04           C
ATOM    844  O   ALA A 121      11.095   8.091   7.738  1.00 32.18           O
ATOM    845 CB   ALA A 121      12.983  10.855   7.357  1.00 32.64           C
ATOM    846  N   ILE A 122      10.654   9.434   6.011  1.00 36.05           N
ATOM    847 CA   ILE A 122       9.273   9.000   5.805  1.00 35.05           C
ATOM    848  C   ILE A 122       8.944   9.343   4.346  1.00 34.85           C
ATOM    849  O   ILE A 122       8.095  10.171   4.063  1.00 33.00           O
ATOM    850 CB   ILE A 122       8.328   9.684   6.808  1.00 33.07           C
ATOM    851 CG1  ILE A 122       6.960   8.983   6.827  1.00 30.56           C
ATOM    852 CG2  ILE A 122       8.194  11.181   6.522  1.00 30.56           C
ATOM    853 CD1  ILE A 122       7.005   7.629   7.486  1.00 27.71           C
ATOM    854  N   GLY A 123       9.665   8.702   3.448  1.00 36.12           N
ATOM    855 CA   GLY A 123       9.625   9.012   2.015  1.00 36.50           C
ATOM    856  C   GLY A 123       8.289   9.447   1.452  1.00 35.83           C
ATOM    857  O   GLY A 123       8.258  10.202   0.475  1.00 33.52           O
ATOM    858  N   TRP A 124       7.197   9.020   2.049  1.00 38.70           N
ATOM    859 CA   TRP A 124       5.880   9.390   1.554  1.00 37.59           C
ATOM    860  C   TRP A 124       5.664  10.900   1.551  1.00 36.61           C
ATOM    861  O   TRP A 124       5.300  11.486   0.536  1.00 34.54           O
ATOM    862 CB   TRP A 124       4.808   8.700   2.396  1.00 35.41           C
ATOM    863 CG   TRP A 124       4.609   7.270   2.014  1.00 35.29           C
ATOM    864 CD1  TRP A 124       5.044   6.177   2.674  1.00 32.99           C
ATOM    865 CD2  TRP A 124       3.907   6.792   0.853  1.00 33.73           C
ATOM    866 NE1  TRP A 124       4.652   5.045   2.001  1.00 34.17           N
ATOM    867 CE2  TRP A 124       3.963   5.397   0.891  1.00 32.59           C
ATOM    868 CE3  TRP A 124       3.235   7.436  -0.201  1.00 33.71           C
ATOM    869 CZ2  TRP A 124       3.367   4.616  -0.110  1.00 30.72           C
ATOM    870 CZ3  TRP A 124       2.644   6.640  -1.184  1.00 31.61           C
ATOM    871 CH2  TRP A 124       2.718   5.255  -1.123  1.00 31.18           C
ATOM    872  N   GLY A 125       5.873  11.541   2.673  1.00 34.85           N
ATOM    873 CA   GLY A 125       5.622  12.973   2.773  1.00 35.42           C
ATOM    874  C   GLY A 125       6.819  13.843   2.445  1.00 34.64           C
ATOM    875  O   GLY A 125       6.694  15.061   2.408  1.00 32.57           O
ATOM    876  N   SER A 126       7.974  13.241   2.203  1.00 33.64           N
ATOM    877 CA   SER A 126       9.179  14.012   1.904  1.00 33.64           C
ATOM    878  C   SER A 126       9.253  14.422   0.440  1.00 32.28           C
ATOM    879  O   SER A 126      10.018  15.318   0.090  1.00 29.51           O
ATOM    880 CB   SER A 126      10.424  13.206   2.276  1.00 32.10           C
ATOM    881 OG   SER A 126      10.552  12.074   1.440  1.00 28.85           O
ATOM    882  N   ALA A 127       8.486  13.782  -0.425  1.00 32.70           N
ATOM    883 CA   ALA A 127       8.517  14.092  -1.850  1.00 33.17           C
ATOM    884  C   ALA A 127       7.564  15.244  -2.152  1.00 32.94           C
ATOM    885  O   ALA A 127       6.348  15.090  -2.058  1.00 30.13           O
ATOM    886 CB   ALA A 127       8.140  12.856  -2.659  1.00 30.57           C
ATOM    887  N   SER A 128       8.127  16.383  -2.510  1.00 29.86           N
ATOM    888 CA   SER A 128       7.343  17.570  -2.832  1.00 31.62           C
ATOM    889  C   SER A 128       7.891  18.185  -4.114  1.00 30.60           C
ATOM    890  O   SER A 128       8.552  19.216  -4.103  1.00 27.84           O
ATOM    891 CB   SER A 128       7.379  18.573  -1.686  1.00 29.71           C
ATOM    892 OG   SER A 128       6.774  18.032  -0.529  1.00 26.57           O
ATOM    893  N   ASN A 129       7.637  17.511  -5.232  1.00 28.83           N
ATOM    894 CA   ASN A 129       8.108  18.006  -6.522  1.00 29.03           C
ATOM    895  C   ASN A 129       7.272  19.176  -7.019  1.00 29.02           C
ATOM    896  O   ASN A 129       7.764  20.047  -7.733  1.00 26.50           O
ATOM    897 CB   ASN A 129       8.084  16.877  -7.545  1.00 26.82           C
ATOM    898 CG   ASN A 129       8.794  17.264  -8.831  1.00 24.04           C
ATOM    899 OD1  ASN A 129       9.526  18.258  -8.887  1.00 21.60           O
ATOM    900 ND2  ASN A 129       8.613  16.488  -9.872  1.00 21.85           N
ATOM    901  N   ALA A 130       6.006  19.211  -6.655  1.00 30.70           N
ATOM    902 CA   ALA A 130       5.126  20.289  -7.078  1.00 31.30           C
ATOM    903  C   ALA A 130       5.460  21.579  -6.342  1.00 31.34           C
ATOM    904  O   ALA A 130       6.235  21.588  -5.384  1.00 28.66           O
ATOM    905 CB   ALA A 130       3.660  19.899  -6.839  1.00 29.00           C
ATOM    906  N   GLY A 131       4.882  22.680  -6.783  1.00 31.08           N
ATOM    907 CA   GLY A 131       5.129  23.980  -6.173  1.00 32.39           C
ATOM    908  C   GLY A 131       4.274  24.258  -4.953  1.00 32.14           C
ATOM    909  O   GLY A 131       4.208  25.394  -4.497  1.00 29.71           O
ATOM    910  N   SER A 132       3.614  23.249  -4.432  1.00 30.74           N
ATOM    911 CA   SER A 132       2.758  23.400  -3.263  1.00 32.16           C
ATOM    912  C   SER A 132       2.826  22.142  -2.412  1.00 31.34           C
ATOM    913  O   SER A 132       2.613  21.040  -2.915  1.00 28.87           O
ATOM    914 CB   SER A 132       1.314  23.681  -3.664  1.00 30.36           C
ATOM    915 OG   SER A 132       0.487  23.805  -2.519  1.00 27.34           O
ATOM    916  N   GLY A 133       3.116  22.326  -1.132  1.00 29.90           N
ATOM    917 CA   GLY A 133       3.185  21.203  -0.207  1.00 31.45           C
ATOM    918  C   GLY A 133       2.322  21.392   1.025  1.00 31.02           C
ATOM    919  O   GLY A 133       2.304  20.534   1.906  1.00 28.92           O
ATOM    920  N   SER A 134       1.612  22.501   1.093  1.00 31.23           N
ATOM    921 CA   SER A 134       0.755  22.802   2.233  1.00 32.96           C
ATOM    922  C   SER A 134      -0.702  22.432   1.973  1.00 31.92           C
ATOM    923  O   SER A 134      -1.565  22.749   2.784  1.00 29.21           O
ATOM    924 CB   SER A 134       0.846  24.283   2.592  1.00 31.30           C
ATOM    925 OG   SER A 134       0.337  25.082   1.539  1.00 28.27           O
ATOM    926  N   GLY A 135      -0.969  21.799   0.844  1.00 31.22           N
ATOM    927 CA   GLY A 135      -2.342  21.421   0.518  1.00 32.35           C
ATOM    928  C   GLY A 135      -2.943  20.496   1.565  1.00 32.02           C
ATOM    929  O   GLY A 135      -4.099  20.658   1.959  1.00 29.70           O
ATOM    930  N   PHE A 136      -2.154  19.544   2.017  1.00 33.79           N
ATOM    931 CA   PHE A 136      -2.657  18.613   3.026  1.00 33.03           C
ATOM    932  C   PHE A 136      -2.856  19.318   4.360  1.00 32.81           C
ATOM    933  O   PHE A 136      -3.683  18.892   5.168  1.00 29.90           O
ATOM    934 CB   PHE A 136      -1.691  17.442   3.195  1.00 30.71           C
ATOM    935 CG   PHE A 136      -0.373  17.831   3.806  1.00 28.41           C
ATOM    936 CD1  PHE A 136       0.651  18.329   3.024  1.00 25.82           C
ATOM    937 CD2  PHE A 136      -0.171  17.714   5.165  1.00 26.22           C
ATOM    938 CE1  PHE A 136       1.857  18.693   3.594  1.00 25.86           C
ATOM    939 CE2  PHE A 136       1.041  18.080   5.738  1.00 25.72           C
ATOM    940 CZ   PHE A 136       2.049  18.572   4.945  1.00 25.83           C
ATOM    941  N   ASN A 137      -2.099  20.389   4.603  1.00 31.96           N
ATOM    942 CA   ASN A 137      -2.244  21.131   5.849  1.00 33.69           C
ATOM    943  C   ASN A 137      -3.437  22.071   5.800  1.00 33.11           C
ATOM    944  O   ASN A 137      -4.039  22.372   6.835  1.00 30.53           O
ATOM    945 CB   ASN A 137      -0.968  21.925   6.127  1.00 32.08           C
ATOM    946 CG   ASN A 137      -0.959  22.506   7.525  1.00 28.28           C
ATOM    947 OD1  ASN A 137      -1.779  22.156   8.365  1.00 25.47           O
ATOM    948 ND2  ASN A 137      -0.020  23.394   7.801  1.00 25.74           N
ATOM    949  N   GLY A 138      -3.792  22.543   4.626  1.00 32.48           N
ATOM    950 CA   GLY A 138      -4.916  23.461   4.464  1.00 33.52           C
ATOM    951  C   GLY A 138      -6.216  22.751   4.137  1.00 32.57           C
ATOM    952  O   GLY A 138      -6.937  23.176   3.235  1.00 29.60           O
ATOM    953  N   GLY A 139      -6.503  21.694   4.840  1.00 32.27           N
ATOM    954 CA   GLY A 139      -7.739  20.953   4.595  1.00 33.46           C
ATOM    955  C   GLY A 139      -7.647  20.051   3.384  1.00 32.65           C
ATOM    956  O   GLY A 139      -8.588  19.952   2.602  1.00 29.93           O
ATOM    957  N   PHE A 140      -6.508  19.408   3.233  1.00 34.71           N
ATOM    958 CA   PHE A 140      -6.336  18.505   2.100  1.00 34.03           C
ATOM    959  C   PHE A 140      -7.289  17.316   2.177  1.00 33.73           C
ATOM    960  O   PHE A 140      -7.752  16.815   1.152  1.00 31.25           O
ATOM    961 CB   PHE A 140      -4.893  18.005   2.054  1.00 32.21           C
ATOM    962 CG   PHE A 140      -4.605  17.122   0.877  1.00 29.82           C
ATOM    963 CD1  PHE A 140      -4.442  17.659  -0.386  1.00 26.81           C
ATOM    964 CD2  PHE A 140      -4.508  15.753   1.040  1.00 27.23           C
ATOM    965 CE1  PHE A 140      -4.174  16.837  -1.473  1.00 26.91           C
ATOM    966 CE2  PHE A 140      -4.245  14.927  -0.054  1.00 26.55           C
ATOM    967 CZ   PHE A 140      -4.082  15.477  -1.303  1.00 26.65           C
ATOM    968  N   GLY A 141      -7.594  16.884   3.383  1.00 34.38           N
ATOM    969 CA   GLY A 141      -8.503  15.753   3.546  1.00 35.70           C
ATOM    970  C   GLY A 141      -9.910  16.084   3.096  1.00 34.68           C
ATOM    971  O   GLY A 141     -10.591  15.262   2.474  1.00 32.44           O
ATOM    972  N   SER A 142     -10.359  17.301   3.382  1.00 30.50           N
ATOM    973 CA   SER A 142     -11.703  17.711   2.993  1.00 32.43           C
ATOM    974  C   SER A 142     -11.803  18.010   1.507  1.00 31.58           C
ATOM    975  O   SER A 142     -12.904  18.055   0.957  1.00 29.08           O
ATOM    976 CB   SER A 142     -12.129  18.939   3.790  1.00 30.69           C
ATOM    977 OG   SER A 142     -12.198  18.644   5.170  1.00 27.37           O
ATOM    978  N   SER A 143     -10.676  18.242   0.846  1.00 28.56           N
ATOM    979 CA   SER A 143     -10.697  18.554  -0.580  1.00 31.04           C
ATOM    980  C   SER A 143     -11.124  17.355  -1.416  1.00 29.99           C
ATOM    981  O   SER A 143     -11.613  17.522  -2.527  1.00 27.44           O
ATOM    982 CB   SER A 143      -9.320  19.028  -1.029  1.00 29.54           C
ATOM    983 OG   SER A 143      -8.976  20.256  -0.403  1.00 26.22           O
ATOM    984  N   MET A 144     -10.939  16.157  -0.897  1.00 31.34           N
ATOM    985 CA   MET A 144     -11.303  14.947  -1.632  1.00 31.78           C
ATOM    986  C   MET A 144     -12.707  14.513  -1.232  1.00 32.02           C
ATOM    987  O   MET A 144     -12.928  14.042  -0.120  1.00 29.59           O
ATOM    988 CB   MET A 144     -10.311  13.835  -1.341  1.00 29.75           C
ATOM    989 CG   MET A 144      -8.931  14.126  -1.905  1.00 26.43           C
ATOM    990 SD   MET A 144      -7.764  12.795  -1.565  1.00 24.51           S
ATOM    991 CE   MET A 144      -6.324  13.427  -2.412  1.00 22.72           C
ATOM    992  N   ASP A 145     -13.644  14.687  -2.158  1.00 30.11           N
ATOM    993 CA   ASP A 145     -15.029  14.282  -1.902  1.00 32.91           C
ATOM    994  C   ASP A 145     -15.283  12.834  -2.281  1.00 32.35           C
ATOM    995  O   ASP A 145     -16.224  12.219  -1.778  1.00 29.46           O
ATOM    996 CB   ASP A 145     -15.979  15.191  -2.688  1.00 31.47           C
ATOM    997 CG   ASP A 145     -16.005  16.599  -2.127  1.00 28.03           C
ATOM    998 OD1  ASP A 145     -15.672  16.781  -0.949  1.00 25.91           O
ATOM    999 OD2  ASP A 145     -16.376  17.520  -2.872  1.00 25.48           O
ATOM   1000  N   SER A 146     -14.473  12.283  -3.168  1.00 32.19           N
ATOM   1001 CA   SER A 146     -14.663  10.916  -3.628  1.00 33.81           C
ATOM   1002  C   SER A 146     -14.143   9.891  -2.624  1.00 33.09           C
ATOM   1003  O   SER A 146     -14.311   8.696  -2.834  1.00 30.36           O
ATOM   1004 CB   SER A 146     -13.975  10.703  -4.969  1.00 31.91           C
ATOM   1005 OG   SER A 146     -14.550  11.548  -5.956  1.00 28.09           O
ATOM   1006  N   LYS A 147     -13.507  10.345  -1.565  1.00 32.73           N
ATOM   1007 CA   LYS A 147     -12.971   9.427  -0.569  1.00 34.71           C
ATOM   1008  C   LYS A 147     -14.091   8.779   0.233  1.00 34.06           C
ATOM   1009  O   LYS A 147     -15.195   9.317   0.329  1.00 31.67           O
ATOM   1010 CB   LYS A 147     -12.024  10.163   0.371  1.00 33.02           C
ATOM   1011 CG   LYS A 147     -12.723  11.214   1.203  1.00 30.33           C
ATOM   1012 CD   LYS A 147     -11.729  11.914   2.111  1.00 28.42           C
ATOM   1013 CE   LYS A 147     -12.417  12.959   2.969  1.00 25.95           C
ATOM   1014 NZ   LYS A 147     -12.820  14.135   2.159  1.00 26.43           N
ATOM   1015  N   SER A 148     -13.796   7.636   0.822  1.00 33.55           N
ATOM   1016 CA   SER A 148     -14.759   6.911   1.642  1.00 35.63           C
ATOM   1017  C   SER A 148     -14.363   7.002   3.114  1.00 34.30           C
ATOM   1018  O   SER A 148     -13.184   7.106   3.439  1.00 31.92           O
ATOM   1019 CB   SER A 148     -14.837   5.451   1.217  1.00 33.72           C
ATOM   1020 OG   SER A 148     -15.310   5.344  -0.114  1.00 29.69           O
ATOM   1021  N   SER A 149     -15.353   6.956   3.979  1.00 32.55           N
ATOM   1022 CA   SER A 149     -15.146   6.998   5.432  1.00 34.41           C
ATOM   1023  C   SER A 149     -14.418   8.265   5.877  1.00 33.96           C
ATOM   1024  O   SER A 149     -13.667   8.243   6.843  1.00 31.45           O
ATOM   1025 CB   SER A 149     -14.381   5.761   5.905  1.00 31.66           C
ATOM   1026 OG   SER A 149     -13.047   5.777   5.453  1.00 27.67           O
ATOM   1027  N   GLY A 150     -14.655   9.374   5.183  1.00 32.68           N
ATOM   1028 CA   GLY A 150     -14.087  10.661   5.582  1.00 35.41           C
ATOM   1029  C   GLY A 150     -12.574  10.653   5.704  1.00 34.87           C
ATOM   1030  O   GLY A 150     -12.032  10.659   6.798  1.00 32.32           O
ATOM   1031  N   TRP A 151     -11.892  10.649   4.561  1.00 36.50           N
ATOM   1032 CA   TRP A 151     -10.430  10.680   4.581  1.00 35.96           C
ATOM   1033  C   TRP A 151      -9.934  11.992   5.176  1.00 35.54           C
ATOM   1034  O   TRP A 151     -10.520  13.048   4.949  1.00 32.64           O
ATOM   1035 CB   TRP A 151      -9.894  10.514   3.172  1.00 33.92           C
ATOM   1036 CG   TRP A 151      -8.405  10.560   3.103  1.00 33.03           C
ATOM   1037 CD1  TRP A 151      -7.642  11.619   2.722  1.00 29.22           C
ATOM   1038 CD2  TRP A 151      -7.486   9.507   3.447  1.00 29.91           C
ATOM   1039 NE1  TRP A 151      -6.315  11.292   2.791  1.00 29.83           N
ATOM   1040 CE2  TRP A 151      -6.197  10.007   3.242  1.00 28.95           C
ATOM   1041 CE3  TRP A 151      -7.673   8.196   3.894  1.00 30.26           C
ATOM   1042 CZ2  TRP A 151      -5.061   9.221   3.477  1.00 28.05           C
ATOM   1043 CZ3  TRP A 151      -6.530   7.424   4.128  1.00 27.73           C
ATOM   1044 CH2  TRP A 151      -5.253   7.943   3.926  1.00 27.37           C
ATOM   1045  N   GLY A 152      -8.832  11.926   5.906  1.00 32.89           N
ATOM   1046 CA   GLY A 152      -8.274  13.109   6.544  1.00 35.85           C
ATOM   1047  C   GLY A 152      -8.810  13.358   7.941  1.00 35.16           C
ATOM   1048  O   GLY A 152      -8.405  14.329   8.585  1.00 32.37           O
ATOM   1049  N   MET A 153      -9.690  12.511   8.383  1.00 32.71           N
ATOM   1050 CA   MET A 153     -10.276  12.652   9.713  1.00 34.83           C
ATOM   1051  C   MET A 153      -9.691  11.599  10.647  1.00 34.12           C
ATOM   1052  O   MET A 153     -10.358  10.685  11.082  1.00 29.68           O
ATOM   1053 CB   MET A 153     -11.790  12.525   9.639  1.00 32.75           C
ATOM   1054 CG   MET A 153     -12.493  12.825  10.947  1.00 28.65           C
ATOM   1055 SD   MET A 153     -14.274  12.749  10.764  1.00 25.56           S
ATOM   1056 CE   MET A 153     -14.754  13.129  12.432  1.00 23.61           C
ATOM   1057 OXT  MET A 153      -8.503  11.671  10.932  1.00 26.00           O
HETATM 1058 CHA  HEM B   1      -6.623   5.044  -3.729  1.00 48.53           C
HETATM 1059 CHB  HEM B   1      -4.484   6.039   0.410  1.00 50.30           C
HETATM 1060 CHC  HEM B   1      -0.347   4.471  -1.357  1.00 52.46           C
HETATM 1061 CHD  HEM B   1      -2.471   3.502  -5.492  1.00 50.71           C
HETATM 1062 C1A  HEM B   1      -6.417   5.483  -2.461  1.00 50.37           C
HETATM 1063 C2A  HEM B   1      -7.374   6.106  -1.627  1.00 46.71           C
HETATM 1064 C3A  HEM B   1      -6.758   6.370  -0.456  1.00 47.38           C
HETATM 1065 C4A  HEM B   1      -5.421   5.933  -0.548  1.00 51.64           C
HETATM 1066 CMA  HEM B   1      -7.387   7.036   0.778  1.00 40.56           C
HETATM 1067 CAA  HEM B   1      -8.792   6.475  -1.979  1.00 37.40           C
HETATM 1068 CBA  HEM B   1      -8.734   7.879  -2.555  1.00 41.39           C
HETATM 1069 CGA  HEM B   1     -10.090   8.510  -2.745  1.00 41.56           C
HETATM 1070 O1A  HEM B   1     -10.167   9.738  -2.826  1.00 44.76           O
HETATM 1071 O2A  HEM B   1     -11.091   7.762  -2.801  1.00 45.10           O
HETATM 1072 C1B  HEM B   1      -3.168   5.670   0.305  1.00 51.64           C
HETATM 1073 C2B  HEM B   1      -2.195   5.775   1.332  1.00 49.41           C
HETATM 1074 C3B  HEM B   1      -1.022   5.341   0.823  1.00 49.25           C
HETATM 1075 C4B  HEM B   1      -1.268   4.963  -0.501  1.00 53.73           C
HETATM 1076 CMB  HEM B   1      -2.501   6.275   2.729  1.00 41.55           C
HETATM 1077 CAB  HEM B   1       0.343   5.241   1.467  1.00 41.86           C
HETATM 1078 CBB  HEM B   1       0.660   5.672   2.680  1.00 44.82           C
HETATM 1079 C1C  HEM B   1      -0.545   4.087  -2.638  1.00 55.51           C
HETATM 1080 C2C  HEM B   1       0.444   3.624  -3.520  1.00 51.57           C
HETATM 1081 C3C  HEM B   1      -0.152   3.359  -4.693  1.00 52.00           C
HETATM 1082 C4C  HEM B   1      -1.515   3.648  -4.543  1.00 54.60           C
HETATM 1083 CMC  HEM B   1       1.914   3.468  -3.169  1.00 42.86           C
HETATM 1084 CAC  HEM B   1       0.449   2.857  -5.992  1.00 40.39           C
HETATM 1085 CBC  HEM B   1       1.712   2.987  -6.308  1.00 42.59           C
HETATM 1086 C1D  HEM B   1      -3.775   3.795  -5.372  1.00 52.01           C
HETATM 1087 C2D  HEM B   1      -4.743   3.602  -6.391  1.00 47.39           C
HETATM 1088 C3D  HEM B   1      -5.959   4.050  -5.905  1.00 45.16           C
HETATM 1089 C4D  HEM B   1      -5.701   4.505  -4.570  1.00 50.13           C
HETATM 1090 CMD  HEM B   1      -4.485   2.989  -7.770  1.00 37.37           C
HETATM 1091 CAD  HEM B   1      -7.270   4.082  -6.667  1.00 39.01           C
HETATM 1092 CBD  HEM B   1      -7.279   5.279  -7.579  1.00 41.49           C
HETATM 1093 CGD  HEM B   1      -8.340   5.167  -8.654  1.00 41.04           C
HETATM 1094 O1D  HEM B   1      -8.605   4.042  -9.082  1.00 45.80           O
HETATM 1095 O2D  HEM B   1      -8.853   6.208  -9.088  1.00 45.78           O
HETATM 1096 NA   HEM B   1      -5.243   5.402  -1.786  1.00 50.08           N
HETATM 1097 NB   HEM B   1      -2.566   5.169  -0.759  1.00 54.28           N
HETATM 1098 NC   HEM B   1      -1.716   4.089  -3.287  1.00 55.45           N
HETATM 1099 ND   HEM B   1      -4.398   4.331  -4.297  1.00 53.37           N
HETATM 1100 FE   HEM B   1      -3.494   4.761  -2.546  1.00 52.99          FE
HETATM 1101  K     K C   1      -3.625  -0.834  -0.083  1.00 72.26           K
HETATM 1102  K     K D   1      -4.095  -3.554   0.683  1.00 71.89           K
HETATM 1103  K     K E   1      -4.701  -6.180   1.067  1.00 71.11           K
HETATM 1104  K     K F   1      -3.140   1.889  -0.826  1.00 66.47           K
HETATM 1105  K     K G   1       9.940  -2.639   1.737  1.00 35.51           K
HETATM 1106  K     K H   1     -12.367   6.303   9.602  1.00 31.87           K
ATOM   1107 OP3    A I   1     -16.071 -10.811 -11.066  1.00 49.13           O
ATOM   1108  P     A I   1     -16.268  -9.753 -10.222  1.00 52.32           P
ATOM   1109 OP1    A I   1     -17.482  -8.981 -10.567  1.00 46.41           O
ATOM   1110 OP2    A I   1     -15.017  -9.002 -10.268  1.00 47.39           O
ATOM   1111 O5'    A I   1     -16.473 -10.176  -8.681  1.00 52.80           O
ATOM   1112 C5'    A I   1     -17.708 -10.641  -8.166  1.00 54.17           C
ATOM   1113 C4'    A I   1     -17.629 -10.895  -6.678  1.00 56.42           C
ATOM   1114 O4'    A I   1     -16.656 -11.928  -6.410  1.00 55.38           O
ATOM   1115 C3'    A I   1     -17.151  -9.722  -5.842  1.00 57.96           C
ATOM   1116 O3'    A I   1     -18.210  -8.814  -5.550  1.00 57.99           O
ATOM   1117 C2'    A I   1     -16.579 -10.392  -4.604  1.00 56.68           C
ATOM   1118 O2'    A I   1     -17.620 -10.761  -3.705  1.00 54.28           O
ATOM   1119 C1'    A I   1     -15.964 -11.660  -5.208  1.00 54.05           C
ATOM   1120 N9     A I   1     -14.543 -11.510  -5.522  1.00 52.60           N
ATOM   1121 C8     A I   1     -13.967 -11.345  -6.754  1.00 51.11           C
ATOM   1122 N7     A I   1     -12.665 -11.243  -6.713  1.00 50.66           N
ATOM   1123 C5     A I   1     -12.356 -11.349  -5.358  1.00 49.64           C
ATOM   1124 C6     A I   1     -11.144 -11.325  -4.655  1.00 48.01           C
ATOM   1125 N6     A I   1      -9.949 -11.179  -5.235  1.00 47.46           N
ATOM   1126 N1     A I   1     -11.192 -11.462  -3.313  1.00 48.04           N
ATOM   1127 C2     A I   1     -12.386 -11.608  -2.728  1.00 49.45           C
ATOM   1128 N3     A I   1     -13.597 -11.648  -3.279  1.00 51.74           N
ATOM   1129 C4     A I   1     -13.508 -11.516  -4.618  1.00 53.63           C
ATOM   1130  P     A I   2     -17.938  -7.222  -5.568  1.00 58.08           P
ATOM   1131 OP1    A I   2     -19.242  -6.555  -5.339  1.00 54.75           O
ATOM   1132 OP2    A I   2     -17.130  -6.871  -6.754  1.00 55.17           O
ATOM   1133 O5'    A I   2     -17.028  -6.998  -4.276  1.00 57.40           O
ATOM   1134 C5'    A I   2     -17.517  -7.295  -2.986  1.00 57.64           C
ATOM   1135 C4'    A I   2     -16.424  -7.218  -1.955  1.00 58.36           C
ATOM   1136 O4'    A I   2     -15.419  -8.223  -2.240  1.00 58.36           O
ATOM   1137 C3'    A I   2     -15.643  -5.910  -1.929  1.00 60.65           C
ATOM   1138 O3'    A I   2     -16.297  -4.914  -1.172  1.00 58.81           O
ATOM   1139 C2'    A I   2     -14.311  -6.339  -1.331  1.00 58.46           C
ATOM   1140 O2'    A I   2     -14.398  -6.461   0.083  1.00 55.84           O
ATOM   1141 C1'    A I   2     -14.137  -7.728  -1.940  1.00 56.89           C
ATOM   1142 N9     A I   2     -13.349  -7.692  -3.186  1.00 56.35           N
ATOM   1143 C8     A I   2     -13.819  -7.577  -4.467  1.00 54.24           C
ATOM   1144 N7     A I   2     -12.874  -7.576  -5.378  1.00 54.12           N
ATOM   1145 C5     A I   2     -11.704  -7.709  -4.643  1.00 54.16           C
ATOM   1146 C6     A I   2     -10.344  -7.785  -5.026  1.00 52.96           C
ATOM   1147 N6     A I   2      -9.928  -7.725  -6.288  1.00 52.54           N
ATOM   1148 N1     A I   2      -9.429  -7.916  -4.042  1.00 52.23           N
ATOM   1149 C2     A I   2      -9.855  -7.972  -2.775  1.00 52.13           C
ATOM   1150 N3     A I   2     -11.096  -7.925  -2.288  1.00 53.87           N
ATOM   1151 C4     A I   2     -11.982  -7.783  -3.295  1.00 55.52           C
ATOM   1152  P     G I   3     -16.458  -3.425  -1.707  1.00 57.15           P
ATOM   1153 OP1    G I   3     -17.909  -3.185  -1.963  1.00 54.68           O
ATOM   1154 OP2    G I   3     -15.475  -3.229  -2.792  1.00 54.55           O
ATOM   1155 O5'    G I   3     -16.034  -2.505  -0.470  1.00 57.16           O
ATOM   1156 C5'    G I   3     -14.694  -2.174  -0.222  1.00 58.62           C
ATOM   1157 C4'    G I   3     -14.292  -2.429   1.206  1.00 59.61           C
ATOM   1158 O4'    G I   3     -13.528  -3.658   1.277  1.00 60.89           O
ATOM   1159 C3'    G I   3     -13.387  -1.384   1.830  1.00 61.19           C
ATOM   1160 O3'    G I   3     -14.122  -0.289   2.351  1.00 60.57           O
ATOM   1161 C2'    G I   3     -12.666  -2.179   2.911  1.00 60.24           C
ATOM   1162 O2'    G I   3     -13.485  -2.300   4.066  1.00 60.06           O
ATOM   1163 C1'    G I   3     -12.517  -3.550   2.251  1.00 60.18           C
ATOM   1164 N9     G I   3     -11.210  -3.733   1.605  1.00 61.19           N
ATOM   1165 C8     G I   3     -10.978  -3.882   0.253  1.00 61.09           C
ATOM   1166 N7     G I   3      -9.719  -4.043  -0.031  1.00 61.92           N
ATOM   1167 C5     G I   3      -9.072  -4.014   1.199  1.00 62.50           C
ATOM   1168 C6     G I   3      -7.703  -4.147   1.513  1.00 62.37           C
ATOM   1169 O6     G I   3      -6.735  -4.321   0.757  1.00 61.92           O
ATOM   1170 N1     G I   3      -7.491  -4.060   2.889  1.00 61.53           N
ATOM   1171 C2     G I   3      -8.459  -3.868   3.825  1.00 60.29           C
ATOM   1172 N2     G I   3      -8.060  -3.811   5.106  1.00 59.59           N
ATOM   1173 N3     G I   3      -9.753  -3.740   3.545  1.00 60.32           N
ATOM   1174 C4     G I   3      -9.980  -3.830   2.213  1.00 61.07           C
ATOM   1175  P     G I   4     -13.501   1.203   2.358  1.00 59.15           P
ATOM   1176 OP1    G I   4     -14.582   2.146   2.735  1.00 57.69           O
ATOM   1177 OP2    G I   4     -12.762   1.390   1.095  1.00 57.13           O
ATOM   1178 O5'    G I   4     -12.438   1.166   3.556  1.00 59.10           O
ATOM   1179 C5'    G I   4     -12.857   0.959   4.889  1.00 60.83           C
ATOM   1180 C4'    G I   4     -11.682   0.855   5.822  1.00 62.05           C
ATOM   1181 O4'    G I   4     -10.900  -0.318   5.489  1.00 62.38           O
ATOM   1182 C3'    G I   4     -10.689   1.993   5.764  1.00 62.05           C
ATOM   1183 O3'    G I   4     -11.100   3.102   6.553  1.00 61.22           O
ATOM   1184 C2'    G I   4      -9.412   1.354   6.264  1.00 61.27           C
ATOM   1185 O2'    G I   4      -9.389   1.291   7.678  1.00 60.80           O
ATOM   1186 C1'    G I   4      -9.527  -0.063   5.707  1.00 61.02           C
ATOM   1187 N9     G I   4      -8.814  -0.252   4.437  1.00 62.09           N
ATOM   1188 C8     G I   4      -9.369  -0.299   3.176  1.00 62.21           C
ATOM   1189 N7     G I   4      -8.487  -0.498   2.235  1.00 62.85           N
ATOM   1190 C5     G I   4      -7.278  -0.599   2.906  1.00 63.71           C
ATOM   1191 C6     G I   4      -5.965  -0.813   2.408  1.00 63.78           C
ATOM   1192 O6     G I   4      -5.597  -0.971   1.232  1.00 63.50           O
ATOM   1193 N1     G I   4      -5.024  -0.843   3.429  1.00 62.93           N
ATOM   1194 C2     G I   4      -5.312  -0.675   4.760  1.00 61.58           C
ATOM   1195 N2     G I   4      -4.265  -0.734   5.601  1.00 60.94           N
ATOM   1196 N3     G I   4      -6.523  -0.475   5.242  1.00 61.49           N
ATOM   1197 C4     G I   4      -7.455  -0.449   4.266  1.00 62.25           C
ATOM   1198  P     G I   5     -10.746   4.626   6.103  1.00 60.60           P
ATOM   1199 OP1    G I   5     -11.601   5.547   6.884  1.00 61.01           O
ATOM   1200 OP2    G I   5     -10.755   4.696   4.623  1.00 60.24           O
ATOM   1201 O5'    G I   5      -9.236   4.816   6.596  1.00 59.64           O
ATOM   1202 C5'    G I   5      -8.889   4.557   7.952  1.00 60.80           C
ATOM   1203 C4'    G I   5      -7.400   4.688   8.172  1.00 61.00           C
ATOM   1204 O4'    G I   5      -6.716   3.728   7.320  1.00 59.31           O
ATOM   1205 C3'    G I   5      -6.817   6.058   7.823  1.00 59.26           C
ATOM   1206 O3'    G I   5      -5.744   6.364   8.696  1.00 57.49           O
ATOM   1207 C2'    G I   5      -6.288   5.852   6.419  1.00 57.96           C
ATOM   1208 O2'    G I   5      -5.244   6.725   6.048  1.00 56.90           O
ATOM   1209 C1'    G I   5      -5.795   4.400   6.483  1.00 58.54           C
ATOM   1210 N9     G I   5      -5.766   3.739   5.178  1.00 58.95           N
ATOM   1211 C8     G I   5      -6.808   3.574   4.300  1.00 59.48           C
ATOM   1212 N7     G I   5      -6.467   2.951   3.204  1.00 59.70           N
ATOM   1213 C5     G I   5      -5.117   2.685   3.366  1.00 60.60           C
ATOM   1214 C6     G I   5      -4.204   2.028   2.507  1.00 60.90           C
ATOM   1215 O6     G I   5      -4.403   1.531   1.389  1.00 60.83           O
ATOM   1216 N1     G I   5      -2.924   1.973   3.066  1.00 60.29           N
ATOM   1217 C2     G I   5      -2.580   2.480   4.283  1.00 59.12           C
ATOM   1218 N2     G I   5      -1.301   2.333   4.645  1.00 57.35           N
ATOM   1219 N3     G I   5      -3.420   3.098   5.101  1.00 58.19           N
ATOM   1220 C4     G I   5      -4.659   3.160   4.575  1.00 59.36           C
ATOM   1221  P     U I   6      -5.687   7.783   9.435  1.00 67.25           P
ATOM   1222 OP1    U I   6      -6.628   8.732   8.773  1.00 66.01           O
ATOM   1223 OP2    U I   6      -4.261   8.141   9.576  1.00 66.76           O
ATOM   1224 O5'    U I   6      -6.264   7.456  10.878  1.00 66.60           O
ATOM   1225 C5'    U I   6      -5.651   6.501  11.724  1.00 65.62           C
ATOM   1226 C4'    U I   6      -6.444   6.325  12.984  1.00 65.14           C
ATOM   1227 O4'    U I   6      -6.352   7.549  13.762  1.00 64.01           O
ATOM   1228 C3'    U I   6      -7.924   6.057  12.790  1.00 65.69           C
ATOM   1229 O3'    U I   6      -8.399   5.148  13.772  1.00 64.30           O
ATOM   1230 C2'    U I   6      -8.559   7.424  12.964  1.00 61.71           C
ATOM   1231 O2'    U I   6      -9.903   7.383  13.414  1.00 58.39           O
ATOM   1232 C1'    U I   6      -7.646   8.069  14.002  1.00 60.83           C
ATOM   1233 N1     U I   6      -7.586   9.536  13.871  1.00 59.19           N
ATOM   1234 C2     U I   6      -8.160  10.313  14.863  1.00 57.04           C
ATOM   1235 O2     U I   6      -8.706   9.827  15.837  1.00 54.89           O
ATOM   1236 N3     U I   6      -8.069  11.663  14.660  1.00 55.31           N
ATOM   1237 C4     U I   6      -7.471  12.306  13.596  1.00 54.84           C
ATOM   1238 O4     U I   6      -7.471  13.538  13.550  1.00 54.02           O
ATOM   1239 C5     U I   6      -6.909  11.434  12.612  1.00 55.23           C
ATOM   1240 C6     U I   6      -6.983  10.113  12.778  1.00 57.25           C
ATOM   1241  P     U I   7      -8.845   3.753  13.193  1.00 68.42           P
ATOM   1242 OP1    U I   7      -7.796   2.799  13.582  1.00 66.82           O
ATOM   1243 OP2    U I   7      -9.210   3.902  11.763  1.00 67.64           O
ATOM   1244 O5'    U I   7     -10.195   3.372  13.972  1.00 68.05           O
ATOM   1245 C5'    U I   7     -10.230   3.233  15.394  1.00 67.29           C
ATOM   1246 C4'    U I   7     -11.641   2.943  15.844  1.00 67.13           C
ATOM   1247 O4'    U I   7     -12.524   3.925  15.270  1.00 66.00           O
ATOM   1248 C3'    U I   7     -12.196   1.592  15.411  1.00 68.07           C
ATOM   1249 O3'    U I   7     -12.007   0.613  16.439  1.00 66.73           O
ATOM   1250 C2'    U I   7     -13.684   1.830  15.180  1.00 63.62           C
ATOM   1251 O2'    U I   7     -14.467   1.406  16.267  1.00 61.24           O
ATOM   1252 C1'    U I   7     -13.802   3.353  15.052  1.00 63.26           C
ATOM   1253 N1     U I   7     -14.316   3.812  13.757  1.00 61.70           N
ATOM   1254 C2     U I   7     -15.646   4.215  13.722  1.00 59.11           C
ATOM   1255 O2     U I   7     -16.354   4.212  14.709  1.00 57.02           O
ATOM   1256 N3     U I   7     -16.093   4.641  12.502  1.00 57.38           N
ATOM   1257 C4     U I   7     -15.378   4.692  11.322  1.00 56.95           C
ATOM   1258 O4     U I   7     -15.923   5.085  10.302  1.00 56.24           O
ATOM   1259 C5     U I   7     -14.017   4.247  11.443  1.00 57.58           C
ATOM   1260 C6     U I   7     -13.541   3.833  12.631  1.00 59.97           C
ATOM   1261  P     A I   8     -10.603  -0.088  16.577  1.00 60.38           P
ATOM   1262 OP1    A I   8     -10.789  -1.164  17.598  1.00 58.77           O
ATOM   1263 OP2    A I   8      -9.568   0.929  16.767  1.00 59.86           O
ATOM   1264 O5'    A I   8     -10.363  -0.785  15.181  1.00 59.51           O
ATOM   1265 C5'    A I   8      -9.270  -1.677  15.007  1.00 59.21           C
ATOM   1266 C4'    A I   8      -8.732  -1.644  13.597  1.00 59.33           C
ATOM   1267 O4'    A I   8      -9.730  -2.201  12.698  1.00 59.61           O
ATOM   1268 C3'    A I   8      -8.397  -0.255  13.062  1.00 60.84           C
ATOM   1269 O3'    A I   8      -7.246  -0.330  12.205  1.00 59.28           O
ATOM   1270 C2'    A I   8      -9.633   0.104  12.247  1.00 57.85           C
ATOM   1271 O2'    A I   8      -9.394   1.035  11.219  1.00 55.20           O
ATOM   1272 C1'    A I   8     -10.039  -1.261  11.691  1.00 56.86           C
ATOM   1273 N9     A I   8     -11.472  -1.374  11.389  1.00 56.09           N
ATOM   1274 C8     A I   8     -12.520  -1.205  12.241  1.00 53.73           C
ATOM   1275 N7     A I   8     -13.697  -1.386  11.667  1.00 53.28           N
ATOM   1276 C5     A I   8     -13.386  -1.698  10.354  1.00 53.50           C
ATOM   1277 C6     A I   8     -14.177  -1.991   9.240  1.00 52.23           C
ATOM   1278 N6     A I   8     -15.515  -2.030   9.266  1.00 51.69           N
ATOM   1279 N1     A I   8     -13.551  -2.261   8.071  1.00 51.64           N
ATOM   1280 C2     A I   8     -12.216  -2.231   8.032  1.00 51.91           C
ATOM   1281 N3     A I   8     -11.354  -1.961   9.020  1.00 52.77           N
ATOM   1282 C4     A I   8     -12.012  -1.701  10.171  1.00 54.76           C
ATOM   1283  P     G I   9      -5.775   0.045  12.768  1.00 56.05           P
ATOM   1284 OP1    G I   9      -5.601  -0.693  14.045  1.00 53.48           O
ATOM   1285 OP2    G I   9      -5.628   1.520  12.728  1.00 54.02           O
ATOM   1286 O5'    G I   9      -4.727  -0.539  11.699  1.00 56.64           O
ATOM   1287 C5'    G I   9      -4.975  -1.710  10.958  1.00 59.32           C
ATOM   1288 C4'    G I   9      -3.727  -2.496  10.700  1.00 59.40           C
ATOM   1289 O4'    G I   9      -4.058  -3.697   9.955  1.00 60.66           O
ATOM   1290 C3'    G I   9      -2.666  -1.806   9.838  1.00 60.45           C
ATOM   1291 O3'    G I   9      -1.816  -0.954  10.598  1.00 60.20           O
ATOM   1292 C2'    G I   9      -1.924  -2.974   9.223  1.00 59.98           C
ATOM   1293 O2'    G I   9      -0.986  -3.510  10.135  1.00 59.76           O
ATOM   1294 C1'    G I   9      -3.051  -3.981   9.015  1.00 59.87           C
ATOM   1295 N9     G I   9      -3.639  -3.919   7.670  1.00 60.89           N
ATOM   1296 C8     G I   9      -4.904  -3.486   7.353  1.00 61.21           C
ATOM   1297 N7     G I   9      -5.158  -3.553   6.067  1.00 62.16           N
ATOM   1298 C5     G I   9      -3.992  -4.053   5.514  1.00 62.14           C
ATOM   1299 C6     G I   9      -3.670  -4.347   4.165  1.00 62.04           C
ATOM   1300 O6     G I   9      -4.361  -4.211   3.159  1.00 61.77           O
ATOM   1301 N1     G I   9      -2.368  -4.847   4.042  1.00 61.54           N
ATOM   1302 C2     G I   9      -1.499  -5.042   5.079  1.00 60.61           C
ATOM   1303 N2     G I   9      -0.298  -5.527   4.778  1.00 60.17           N
ATOM   1304 N3     G I   9      -1.792  -4.770   6.350  1.00 60.42           N
ATOM   1305 C4     G I   9      -3.047  -4.292   6.488  1.00 60.82           C
ATOM   1306  P     G I  10      -1.106   0.331   9.890  1.00 57.62           P
ATOM   1307 OP1    G I  10      -0.416   1.116  10.946  1.00 55.94           O
ATOM   1308 OP2    G I  10      -2.096   1.000   9.009  1.00 55.81           O
ATOM   1309 O5'    G I  10       0.013  -0.325   8.960  1.00 57.92           O
ATOM   1310 C5'    G I  10       1.098  -1.040   9.518  1.00 59.82           C
ATOM   1311 C4'    G I  10       1.997  -1.608   8.450  1.00 60.36           C
ATOM   1312 O4'    G I  10       1.250  -2.556   7.643  1.00 60.62           O
ATOM   1313 C3'    G I  10       2.536  -0.610   7.446  1.00 59.79           C
ATOM   1314 O3'    G I  10       3.693   0.055   7.921  1.00 59.17           O
ATOM   1315 C2'    G I  10       2.810  -1.469   6.217  1.00 60.09           C
ATOM   1316 O2'    G I  10       4.043  -2.153   6.344  1.00 59.94           O
ATOM   1317 C1'    G I  10       1.671  -2.482   6.297  1.00 59.52           C
ATOM   1318 N9     G I  10       0.510  -2.117   5.473  1.00 60.67           N
ATOM   1319 C8     G I  10      -0.678  -1.585   5.915  1.00 61.15           C
ATOM   1320 N7     G I  10      -1.542  -1.373   4.961  1.00 61.89           N
ATOM   1321 C5     G I  10      -0.886  -1.796   3.812  1.00 62.38           C
ATOM   1322 C6     G I  10      -1.336  -1.816   2.463  1.00 62.62           C
ATOM   1323 O6     G I  10      -2.419  -1.451   2.002  1.00 62.31           O
ATOM   1324 N1     G I  10      -0.356  -2.327   1.606  1.00 61.96           N
ATOM   1325 C2     G I  10       0.882  -2.759   2.014  1.00 60.78           C
ATOM   1326 N2     G I  10       1.690  -3.214   1.041  1.00 60.23           N
ATOM   1327 N3     G I  10       1.309  -2.749   3.265  1.00 60.40           N
ATOM   1328 C4     G I  10       0.371  -2.258   4.110  1.00 60.96           C
ATOM   1329  P     G I  11       3.954   1.634   7.601  1.00 60.61           P
ATOM   1330 OP1    G I  11       5.046   2.111   8.482  1.00 61.50           O
ATOM   1331 OP2    G I  11       2.647   2.340   7.604  1.00 60.37           O
ATOM   1332 O5'    G I  11       4.500   1.623   6.112  1.00 59.16           O
ATOM   1333 C5'    G I  11       5.605   0.805   5.759  1.00 59.99           C
ATOM   1334 C4'    G I  11       5.969   0.965   4.311  1.00 60.02           C
ATOM   1335 O4'    G I  11       4.896   0.429   3.488  1.00 57.92           O
ATOM   1336 C3'    G I  11       6.162   2.422   3.862  1.00 57.69           C
ATOM   1337 O3'    G I  11       7.210   2.509   2.907  1.00 55.80           O
ATOM   1338 C2'    G I  11       4.834   2.759   3.209  1.00 56.59           C
ATOM   1339 O2'    G I  11       4.905   3.766   2.226  1.00 55.80           O
ATOM   1340 C1'    G I  11       4.436   1.418   2.594  1.00 57.39           C
ATOM   1341 N9     G I  11       2.981   1.274   2.435  1.00 57.90           N
ATOM   1342 C8     G I  11       2.017   1.508   3.378  1.00 58.64           C
ATOM   1343 N7     G I  11       0.807   1.313   2.943  1.00 59.00           N
ATOM   1344 C5     G I  11       0.981   0.928   1.623  1.00 59.83           C
ATOM   1345 C6     G I  11       0.010   0.584   0.631  1.00 60.22           C
ATOM   1346 O6     G I  11      -1.215   0.554   0.732  1.00 60.17           O
ATOM   1347 N1     G I  11       0.622   0.250  -0.583  1.00 59.55           N
ATOM   1348 C2     G I  11       1.976   0.253  -0.806  1.00 58.32           C
ATOM   1349 N2     G I  11       2.366  -0.093  -2.031  1.00 56.85           N
ATOM   1350 N3     G I  11       2.886   0.570   0.110  1.00 57.40           N
ATOM   1351 C4     G I  11       2.313   0.894   1.293  1.00 58.32           C
ATOM   1352  P     U I  12       8.310   3.656   3.049  1.00 64.60           P
ATOM   1353 OP1    U I  12       7.883   4.576   4.140  1.00 64.05           O
ATOM   1354 OP2    U I  12       8.590   4.192   1.697  1.00 64.64           O
ATOM   1355 O5'    U I  12       9.601   2.872   3.550  1.00 63.37           O
ATOM   1356 C5'    U I  12      10.451   2.228   2.633  1.00 62.54           C
ATOM   1357 C4'    U I  12      11.511   1.415   3.329  1.00 62.10           C
ATOM   1358 O4'    U I  12      12.352   2.323   4.096  1.00 60.57           O
ATOM   1359 C3'    U I  12      10.989   0.392   4.321  1.00 62.35           C
ATOM   1360 O3'    U I  12      11.786  -0.789   4.273  1.00 61.14           O
ATOM   1361 C2'    U I  12      11.132   1.086   5.668  1.00 58.06           C
ATOM   1362 O2'    U I  12      11.301   0.194   6.766  1.00 55.16           O
ATOM   1363 C1'    U I  12      12.377   1.930   5.456  1.00 57.40           C
ATOM   1364 N1     U I  12      12.390   3.146   6.293  1.00 55.73           N
ATOM   1365 C2     U I  12      13.417   3.305   7.206  1.00 53.78           C
ATOM   1366 O2     U I  12      14.309   2.485   7.344  1.00 51.92           O
ATOM   1367 N3     U I  12      13.350   4.447   7.957  1.00 52.07           N
ATOM   1368 C4     U I  12      12.388   5.435   7.884  1.00 51.62           C
ATOM   1369 O4     U I  12      12.470   6.410   8.632  1.00 51.10           O
ATOM   1370 C5     U I  12      11.363   5.193   6.924  1.00 52.23           C
ATOM   1371 C6     U I  12      11.398   4.083   6.175  1.00 54.22           C
ATOM   1372  P     U I  13      11.011  -2.139   4.522  1.00 63.11           P
ATOM   1373 OP1    U I  13      11.141  -2.959   3.284  1.00 62.25           O
ATOM   1374 OP2    U I  13       9.662  -1.833   5.054  1.00 62.90           O
ATOM   1375 O5'    U I  13      11.850  -2.853   5.681  1.00 62.41           O
ATOM   1376 C5'    U I  13      13.149  -3.348   5.428  1.00 61.58           C
ATOM   1377 C4'    U I  13      13.870  -3.658   6.715  1.00 61.51           C
ATOM   1378 O4'    U I  13      13.872  -2.474   7.554  1.00 59.91           O
ATOM   1379 C3'    U I  13      13.239  -4.726   7.594  1.00 61.75           C
ATOM   1380 O3'    U I  13      13.641  -6.030   7.215  1.00 60.71           O
ATOM   1381 C2'    U I  13      13.733  -4.372   8.984  1.00 56.92           C
ATOM   1382 O2'    U I  13      15.025  -4.910   9.221  1.00 54.70           O
ATOM   1383 C1'    U I  13      13.847  -2.850   8.919  1.00 56.62           C
ATOM   1384 N1     U I  13      12.737  -2.162   9.589  1.00 55.01           N
ATOM   1385 C2     U I  13      12.943  -1.752  10.893  1.00 52.71           C
ATOM   1386 O2     U I  13      13.990  -1.951  11.481  1.00 51.00           O
ATOM   1387 N3     U I  13      11.881  -1.118  11.483  1.00 50.96           N
ATOM   1388 C4     U I  13      10.656  -0.845  10.915  1.00 50.34           C
ATOM   1389 O4     U I  13       9.800  -0.255  11.574  1.00 49.82           O
ATOM   1390 C5     U I  13      10.517  -1.298   9.566  1.00 51.17           C
ATOM   1391 C6     U I  13      11.540  -1.928   8.956  1.00 53.47           C
ATOM   1392  P     A I  14      13.008  -6.737   5.927  1.00 59.47           P
ATOM   1393 OP1    A I  14      13.687  -8.049   5.774  1.00 58.57           O
ATOM   1394 OP2    A I  14      13.009  -5.775   4.824  1.00 59.32           O
ATOM   1395 O5'    A I  14      11.489  -7.030   6.327  1.00 58.14           O
ATOM   1396 C5'    A I  14      10.727  -7.915   5.525  1.00 57.58           C
ATOM   1397 C4'    A I  14       9.341  -7.378   5.244  1.00 57.50           C
ATOM   1398 O4'    A I  14       8.472  -7.673   6.374  1.00 57.53           O
ATOM   1399 C3'    A I  14       9.252  -5.875   5.010  1.00 58.73           C
ATOM   1400 O3'    A I  14       8.262  -5.594   4.017  1.00 57.12           O
ATOM   1401 C2'    A I  14       8.801  -5.351   6.377  1.00 55.41           C
ATOM   1402 O2'    A I  14       8.102  -4.132   6.310  1.00 52.87           O
ATOM   1403 C1'    A I  14       7.903  -6.488   6.868  1.00 54.21           C
ATOM   1404 N9     A I  14       7.844  -6.594   8.328  1.00 53.32           N
ATOM   1405 C8     A I  14       8.868  -6.901   9.175  1.00 51.33           C
ATOM   1406 N7     A I  14       8.509  -6.945  10.446  1.00 51.03           N
ATOM   1407 C5     A I  14       7.153  -6.639  10.412  1.00 50.98           C
ATOM   1408 C6     A I  14       6.182  -6.516  11.422  1.00 49.78           C
ATOM   1409 N6     A I  14       6.437  -6.696  12.725  1.00 49.48           N
ATOM   1410 N1     A I  14       4.925  -6.208  11.055  1.00 49.30           N
ATOM   1411 C2     A I  14       4.661  -6.035   9.755  1.00 49.59           C
ATOM   1412 N3     A I  14       5.485  -6.118   8.710  1.00 50.43           N
ATOM   1413 C4     A I  14       6.730  -6.429   9.113  1.00 52.25           C
ATOM   1414  P     G I  15       8.728  -5.220   2.498  1.00 55.63           P
ATOM   1415 OP1    G I  15      10.018  -5.912   2.277  1.00 53.27           O
ATOM   1416 OP2    G I  15       8.633  -3.756   2.351  1.00 54.10           O
ATOM   1417 O5'    G I  15       7.662  -5.855   1.478  1.00 56.17           O
ATOM   1418 C5'    G I  15       6.351  -6.208   1.820  1.00 58.81           C
ATOM   1419 C4'    G I  15       5.666  -6.874   0.662  1.00 58.63           C
ATOM   1420 O4'    G I  15       4.464  -7.563   1.116  1.00 59.84           O
ATOM   1421 C3'    G I  15       5.168  -5.946  -0.433  1.00 59.68           C
ATOM   1422 O3'    G I  15       6.189  -5.582  -1.340  1.00 59.30           O
ATOM   1423 C2'    G I  15       4.062  -6.769  -1.084  1.00 59.18           C
ATOM   1424 O2'    G I  15       4.611  -7.719  -1.975  1.00 59.01           O
ATOM   1425 C1'    G I  15       3.468  -7.497   0.124  1.00 59.38           C
ATOM   1426 N9     G I  15       2.302  -6.798   0.687  1.00 60.51           N
ATOM   1427 C8     G I  15       2.228  -6.150   1.892  1.00 60.94           C
ATOM   1428 N7     G I  15       1.054  -5.634   2.125  1.00 62.01           N
ATOM   1429 C5     G I  15       0.300  -5.962   1.007  1.00 61.89           C
ATOM   1430 C6     G I  15      -1.052  -5.680   0.698  1.00 61.86           C
ATOM   1431 O6     G I  15      -1.887  -5.058   1.358  1.00 61.56           O
ATOM   1432 N1     G I  15      -1.416  -6.208  -0.539  1.00 61.31           N
ATOM   1433 C2     G I  15      -0.582  -6.917  -1.366  1.00 60.28           C
ATOM   1434 N2     G I  15      -1.104  -7.345  -2.522  1.00 59.74           N
ATOM   1435 N3     G I  15       0.687  -7.188  -1.088  1.00 59.89           N
ATOM   1436 C4     G I  15       1.056  -6.689   0.114  1.00 60.28           C
ATOM   1437  P     G I  16       6.100  -4.150  -2.128  1.00 59.30           P
ATOM   1438 OP1    G I  16       7.401  -3.930  -2.816  1.00 57.61           O
ATOM   1439 OP2    G I  16       5.586  -3.125  -1.196  1.00 57.20           O
ATOM   1440 O5'    G I  16       4.995  -4.400  -3.238  1.00 59.28           O
ATOM   1441 C5'    G I  16       5.183  -5.368  -4.256  1.00 60.82           C
ATOM   1442 C4'    G I  16       3.964  -5.507  -5.127  1.00 61.17           C
ATOM   1443 O4'    G I  16       2.846  -5.967  -4.337  1.00 61.60           O
ATOM   1444 C3'    G I  16       3.465  -4.222  -5.765  1.00 61.09           C
ATOM   1445 O3'    G I  16       4.174  -3.904  -6.952  1.00 60.22           O
ATOM   1446 C2'    G I  16       1.993  -4.519  -6.009  1.00 60.79           C
ATOM   1447 O2'    G I  16       1.822  -5.300  -7.185  1.00 60.50           O
ATOM   1448 C1'    G I  16       1.644  -5.376  -4.798  1.00 60.50           C
ATOM   1449 N9     G I  16       1.052  -4.596  -3.698  1.00 61.86           N
ATOM   1450 C8     G I  16       1.678  -4.205  -2.537  1.00 62.26           C
ATOM   1451 N7     G I  16       0.896  -3.537  -1.735  1.00 63.10           N
ATOM   1452 C5     G I  16      -0.327  -3.483  -2.401  1.00 64.02           C
ATOM   1453 C6     G I  16      -1.553  -2.890  -2.016  1.00 64.28           C
ATOM   1454 O6     G I  16      -1.819  -2.268  -0.979  1.00 63.78           O
ATOM   1455 N1     G I  16      -2.537  -3.068  -2.985  1.00 63.26           N
ATOM   1456 C2     G I  16      -2.347  -3.737  -4.172  1.00 61.60           C
ATOM   1457 N2     G I  16      -3.415  -3.807  -4.974  1.00 60.91           N
ATOM   1458 N3     G I  16      -1.212  -4.298  -4.541  1.00 61.38           N
ATOM   1459 C4     G I  16      -0.243  -4.137  -3.606  1.00 62.08           C
ATOM   1460  P     G I  17       4.511  -2.349  -7.348  1.00 62.00           P
ATOM   1461 OP1    G I  17       5.547  -2.354  -8.409  1.00 62.74           O
ATOM   1462 OP2    G I  17       4.734  -1.577  -6.104  1.00 61.46           O
ATOM   1463 O5'    G I  17       3.149  -1.835  -7.998  1.00 60.55           O
ATOM   1464 C5'    G I  17       2.548  -2.557  -9.063  1.00 61.19           C
ATOM   1465 C4'    G I  17       1.249  -1.927  -9.496  1.00 60.90           C
ATOM   1466 O4'    G I  17       0.296  -1.991  -8.392  1.00 59.25           O
ATOM   1467 C3'    G I  17       1.350  -0.442  -9.877  1.00 59.15           C
ATOM   1468 O3'    G I  17       0.451  -0.142 -10.935  1.00 57.36           O
ATOM   1469 C2'    G I  17       0.910   0.265  -8.611  1.00 57.71           C
ATOM   1470 O2'    G I  17       0.381   1.559  -8.819  1.00 56.57           O
ATOM   1471 C1'    G I  17      -0.151  -0.690  -8.072  1.00 58.09           C
ATOM   1472 N9     G I  17      -0.333  -0.594  -6.617  1.00 58.64           N
ATOM   1473 C8     G I  17       0.637  -0.739  -5.659  1.00 59.26           C
ATOM   1474 N7     G I  17       0.181  -0.586  -4.440  1.00 59.55           N
ATOM   1475 C5     G I  17      -1.170  -0.318  -4.611  1.00 60.73           C
ATOM   1476 C6     G I  17      -2.182  -0.061  -3.651  1.00 61.13           C
ATOM   1477 O6     G I  17      -2.083  -0.016  -2.422  1.00 61.05           O
ATOM   1478 N1     G I  17      -3.415   0.156  -4.259  1.00 60.26           N
ATOM   1479 C2     G I  17      -3.644   0.128  -5.605  1.00 58.69           C
ATOM   1480 N2     G I  17      -4.903   0.366  -5.998  1.00 56.88           N
ATOM   1481 N3     G I  17      -2.708  -0.108  -6.520  1.00 57.81           N
ATOM   1482 C4     G I  17      -1.506  -0.323  -5.947  1.00 59.05           C
ATOM   1483  P     U I  18       0.963   0.609 -12.257  1.00 71.18           P
ATOM   1484 OP1    U I  18       2.335   1.126 -12.030  1.00 70.08           O
ATOM   1485 OP2    U I  18      -0.110   1.522 -12.707  1.00 70.63           O
ATOM   1486 O5'    U I  18       1.063  -0.583 -13.307  1.00 69.85           O
ATOM   1487 C5'    U I  18      -0.106  -1.225 -13.784  1.00 68.89           C
ATOM   1488 C4'    U I  18       0.230  -2.275 -14.808  1.00 69.42           C
ATOM   1489 O4'    U I  18       0.877  -1.639 -15.934  1.00 67.40           O
ATOM   1490 C3'    U I  18       1.181  -3.365 -14.332  1.00 69.55           C
ATOM   1491 O3'    U I  18       0.831  -4.602 -14.933  1.00 68.01           O
ATOM   1492 C2'    U I  18       2.533  -2.905 -14.844  1.00 65.35           C
ATOM   1493 O2'    U I  18       3.467  -3.940 -15.067  1.00 62.14           O
ATOM   1494 C1'    U I  18       2.142  -2.224 -16.156  1.00 64.82           C
ATOM   1495 N1     U I  18       3.077  -1.175 -16.566  1.00 63.19           N
ATOM   1496 C2     U I  18       3.780  -1.334 -17.750  1.00 60.83           C
ATOM   1497 O2     U I  18       3.648  -2.311 -18.468  1.00 58.58           O
ATOM   1498 N3     U I  18       4.644  -0.308 -18.062  1.00 58.82           N
ATOM   1499 C4     U I  18       4.867   0.836 -17.317  1.00 58.48           C
ATOM   1500 O4     U I  18       5.673   1.659 -17.730  1.00 57.79           O
ATOM   1501 C5     U I  18       4.117   0.931 -16.108  1.00 58.93           C
ATOM   1502 C6     U I  18       3.263  -0.058 -15.780  1.00 60.89           C
ATOM   1503  P     U I  19       0.336  -5.737 -13.992  1.00 71.65           P
ATOM   1504 OP1    U I  19      -1.076  -6.004 -14.338  1.00 70.33           O
ATOM   1505 OP2    U I  19       0.702  -5.400 -12.596  1.00 70.62           O
ATOM   1506 O5'    U I  19       1.210  -7.001 -14.433  1.00 70.71           O
ATOM   1507 C5'    U I  19       1.151  -7.495 -15.760  1.00 70.26           C
ATOM   1508 C4'    U I  19       2.291  -8.442 -16.035  1.00 71.24           C
ATOM   1509 O4'    U I  19       3.543  -7.776 -15.752  1.00 69.46           O
ATOM   1510 C3'    U I  19       2.340  -9.693 -15.175  1.00 71.65           C
ATOM   1511 O3'    U I  19       1.523 -10.726 -15.707  1.00 70.14           O
ATOM   1512 C2'    U I  19       3.808 -10.063 -15.179  1.00 67.33           C
ATOM   1513 O2'    U I  19       4.150 -10.792 -16.348  1.00 64.69           O
ATOM   1514 C1'    U I  19       4.488  -8.699 -15.236  1.00 67.21           C
ATOM   1515 N1     U I  19       4.938  -8.226 -13.915  1.00 65.76           N
ATOM   1516 C2     U I  19       6.219  -8.566 -13.524  1.00 62.75           C
ATOM   1517 O2     U I  19       6.968  -9.226 -14.224  1.00 60.54           O
ATOM   1518 N3     U I  19       6.592  -8.100 -12.285  1.00 60.78           N
ATOM   1519 C4     U I  19       5.826  -7.344 -11.416  1.00 60.29           C
ATOM   1520 O4     U I  19       6.305  -7.000 -10.334  1.00 59.63           O
ATOM   1521 C5     U I  19       4.513  -7.041 -11.898  1.00 61.01           C
ATOM   1522 C6     U I  19       4.119  -7.482 -13.106  1.00 63.28           C
ATOM   1523  P     A I  20       0.088 -11.063 -15.148  1.00 65.65           P
ATOM   1524 OP1    A I  20      -0.053 -12.541 -15.235  1.00 64.62           O
ATOM   1525 OP2    A I  20      -0.850 -10.190 -15.845  1.00 65.40           O
ATOM   1526 O5'    A I  20       0.058 -10.672 -13.606  1.00 63.99           O
ATOM   1527 C5'    A I  20      -1.133 -10.867 -12.847  1.00 63.72           C
ATOM   1528 C4'    A I  20      -1.142 -10.018 -11.600  1.00 64.51           C
ATOM   1529 O4'    A I  20      -0.164 -10.553 -10.661  1.00 64.00           O
ATOM   1530 C3'    A I  20      -0.796  -8.552 -11.796  1.00 65.62           C
ATOM   1531 O3'    A I  20      -1.541  -7.750 -10.878  1.00 63.82           O
ATOM   1532 C2'    A I  20       0.688  -8.507 -11.441  1.00 62.62           C
ATOM   1533 O2'    A I  20       1.128  -7.241 -11.004  1.00 59.41           O
ATOM   1534 C1'    A I  20       0.769  -9.553 -10.330  1.00 60.78           C
ATOM   1535 N9     A I  20       2.086 -10.190 -10.213  1.00 59.68           N
ATOM   1536 C8     A I  20       2.675 -11.041 -11.105  1.00 57.09           C
ATOM   1537 N7     A I  20       3.858 -11.468 -10.717  1.00 56.63           N
ATOM   1538 C5     A I  20       4.049 -10.849  -9.489  1.00 56.64           C
ATOM   1539 C6     A I  20       5.108 -10.889  -8.557  1.00 55.02           C
ATOM   1540 N6     A I  20       6.225 -11.610  -8.733  1.00 54.67           N
ATOM   1541 N1     A I  20       4.989 -10.161  -7.435  1.00 54.36           N
ATOM   1542 C2     A I  20       3.867  -9.443  -7.258  1.00 54.65           C
ATOM   1543 N3     A I  20       2.806  -9.328  -8.049  1.00 55.77           N
ATOM   1544 C4     A I  20       2.961 -10.068  -9.160  1.00 58.02           C
ATOM   1545  P     G I  21      -2.795  -6.873 -11.416  1.00 60.67           P
ATOM   1546 OP1    G I  21      -3.038  -7.259 -12.838  1.00 58.83           O
ATOM   1547 OP2    G I  21      -2.545  -5.455 -11.061  1.00 58.53           O
ATOM   1548 O5'    G I  21      -4.055  -7.387 -10.563  1.00 60.89           O
ATOM   1549 C5'    G I  21      -4.023  -7.488  -9.159  1.00 62.46           C
ATOM   1550 C4'    G I  21      -5.415  -7.425  -8.587  1.00 62.31           C
ATOM   1551 O4'    G I  21      -5.444  -8.100  -7.300  1.00 63.17           O
ATOM   1552 C3'    G I  21      -5.937  -6.029  -8.289  1.00 63.46           C
ATOM   1553 O3'    G I  21      -6.487  -5.394  -9.434  1.00 63.04           O
ATOM   1554 C2'    G I  21      -6.975  -6.291  -7.200  1.00 62.46           C
ATOM   1555 O2'    G I  21      -8.186  -6.747  -7.772  1.00 61.36           O
ATOM   1556 C1'    G I  21      -6.324  -7.433  -6.420  1.00 62.32           C
ATOM   1557 N9     G I  21      -5.549  -6.956  -5.268  1.00 63.29           N
ATOM   1558 C8     G I  21      -4.188  -6.929  -5.140  1.00 63.32           C
ATOM   1559 N7     G I  21      -3.794  -6.465  -3.999  1.00 64.02           N
ATOM   1560 C5     G I  21      -4.959  -6.161  -3.320  1.00 64.34           C
ATOM   1561 C6     G I  21      -5.159  -5.620  -2.021  1.00 64.24           C
ATOM   1562 O6     G I  21      -4.314  -5.288  -1.184  1.00 63.73           O
ATOM   1563 N1     G I  21      -6.510  -5.471  -1.725  1.00 63.53           N
ATOM   1564 C2     G I  21      -7.529  -5.805  -2.572  1.00 62.31           C
ATOM   1565 N2     G I  21      -8.766  -5.593  -2.119  1.00 61.35           N
ATOM   1566 N3     G I  21      -7.361  -6.305  -3.781  1.00 61.87           N
ATOM   1567 C4     G I  21      -6.048  -6.458  -4.077  1.00 62.63           C
ATOM   1568  P     G I  22      -6.522  -3.762  -9.509  1.00 59.69           P
ATOM   1569 OP1    G I  22      -6.954  -3.394 -10.881  1.00 58.76           O
ATOM   1570 OP2    G I  22      -5.255  -3.228  -8.976  1.00 57.94           O
ATOM   1571 O5'    G I  22      -7.694  -3.347  -8.501  1.00 59.28           O
ATOM   1572 C5'    G I  22      -9.033  -3.719  -8.757  1.00 60.25           C
ATOM   1573 C4'    G I  22      -9.937  -3.343  -7.611  1.00 60.78           C
ATOM   1574 O4'    G I  22      -9.504  -4.021  -6.403  1.00 61.40           O
ATOM   1575 C3'    G I  22      -9.949  -1.871  -7.236  1.00 61.08           C
ATOM   1576 O3'    G I  22     -10.820  -1.114  -8.050  1.00 60.06           O
ATOM   1577 C2'    G I  22     -10.378  -1.907  -5.775  1.00 60.17           C
ATOM   1578 O2'    G I  22     -11.790  -2.046  -5.669  1.00 59.65           O
ATOM   1579 C1'    G I  22      -9.717  -3.190  -5.284  1.00 59.67           C
ATOM   1580 N9     G I  22      -8.413  -2.951  -4.633  1.00 60.81           N
ATOM   1581 C8     G I  22      -7.170  -3.196  -5.167  1.00 60.70           C
ATOM   1582 N7     G I  22      -6.205  -2.890  -4.355  1.00 61.49           N
ATOM   1583 C5     G I  22      -6.830  -2.419  -3.216  1.00 62.43           C
ATOM   1584 C6     G I  22      -6.292  -1.949  -1.994  1.00 62.59           C
ATOM   1585 O6     G I  22      -5.103  -1.847  -1.651  1.00 62.37           O
ATOM   1586 N1     G I  22      -7.300  -1.567  -1.101  1.00 61.60           N
ATOM   1587 C2     G I  22      -8.637  -1.637  -1.358  1.00 59.91           C
ATOM   1588 N2     G I  22      -9.439  -1.225  -0.367  1.00 59.14           N
ATOM   1589 N3     G I  22      -9.159  -2.073  -2.484  1.00 59.74           N
ATOM   1590 C4     G I  22      -8.194  -2.451  -3.370  1.00 60.46           C
ATOM   1591  P     G I  23     -10.512   0.444  -8.404  1.00 58.92           P
ATOM   1592 OP1    G I  23     -11.476   0.892  -9.443  1.00 59.01           O
ATOM   1593 OP2    G I  23      -9.054   0.582  -8.641  1.00 58.22           O
ATOM   1594 O5'    G I  23     -10.854   1.203  -7.045  1.00 58.47           O
ATOM   1595 C5'    G I  23     -12.194   1.340  -6.610  1.00 59.27           C
ATOM   1596 C4'    G I  23     -12.278   2.123  -5.328  1.00 59.31           C
ATOM   1597 O4'    G I  23     -11.642   1.369  -4.254  1.00 58.53           O
ATOM   1598 C3'    G I  23     -11.567   3.457  -5.322  1.00 58.38           C
ATOM   1599 O3'    G I  23     -12.349   4.496  -5.898  1.00 56.96           O
ATOM   1600 C2'    G I  23     -11.281   3.683  -3.841  1.00 57.44           C
ATOM   1601 O2'    G I  23     -12.425   4.178  -3.168  1.00 56.91           O
ATOM   1602 C1'    G I  23     -10.997   2.255  -3.361  1.00 57.70           C
ATOM   1603 N9     G I  23      -9.567   1.937  -3.340  1.00 58.42           N
ATOM   1604 C8     G I  23      -8.814   1.405  -4.358  1.00 58.50           C
ATOM   1605 N7     G I  23      -7.560   1.233  -4.047  1.00 59.07           N
ATOM   1606 C5     G I  23      -7.467   1.685  -2.732  1.00 60.04           C
ATOM   1607 C6     G I  23      -6.355   1.736  -1.852  1.00 60.33           C
ATOM   1608 O6     G I  23      -5.189   1.397  -2.072  1.00 60.34           O
ATOM   1609 N1     G I  23      -6.705   2.255  -0.617  1.00 59.51           N
ATOM   1610 C2     G I  23      -7.960   2.665  -0.264  1.00 58.03           C
ATOM   1611 N2     G I  23      -8.103   3.137   0.965  1.00 56.87           N
ATOM   1612 N3     G I  23      -9.015   2.618  -1.071  1.00 57.48           N
ATOM   1613 C4     G I  23      -8.695   2.117  -2.284  1.00 58.35           C
ATOM   1614  P     U I  24     -11.876   5.237  -7.296  1.00 65.56           P
ATOM   1615 OP1    U I  24     -13.107   5.671  -8.011  1.00 64.08           O
ATOM   1616 OP2    U I  24     -10.892   4.372  -7.986  1.00 65.11           O
ATOM   1617 O5'    U I  24     -11.122   6.554  -6.815  1.00 64.64           O
ATOM   1618 C5'    U I  24     -11.589   7.257  -5.693  1.00 64.46           C
ATOM   1619 C4'    U I  24     -10.837   8.539  -5.451  1.00 64.83           C
ATOM   1620 O4'    U I  24      -9.408   8.266  -5.486  1.00 63.38           O
ATOM   1621 C3'    U I  24     -11.094   9.657  -6.475  1.00 64.31           C
ATOM   1622 O3'    U I  24     -11.155  10.908  -5.817  1.00 63.15           O
ATOM   1623 C2'    U I  24      -9.860   9.596  -7.360  1.00 60.46           C
ATOM   1624 O2'    U I  24      -9.534  10.832  -7.999  1.00 58.18           O
ATOM   1625 C1'    U I  24      -8.772   9.181  -6.366  1.00 60.62           C
ATOM   1626 N1     U I  24      -7.608   8.517  -6.977  1.00 59.13           N
ATOM   1627 C2     U I  24      -6.344   8.843  -6.487  1.00 57.09           C
ATOM   1628 O2     U I  24      -6.190   9.650  -5.583  1.00 55.20           O
ATOM   1629 N3     U I  24      -5.299   8.200  -7.099  1.00 55.81           N
ATOM   1630 C4     U I  24      -5.380   7.275  -8.119  1.00 55.19           C
ATOM   1631 O4     U I  24      -4.339   6.779  -8.565  1.00 54.60           O
ATOM   1632 C5     U I  24      -6.712   6.996  -8.577  1.00 55.35           C
ATOM   1633 C6     U I  24      -7.744   7.615  -8.006  1.00 57.02           C
ENDMDL                                                                          
END                                                                             
