# Supplementary material for: G-Quadruplexes Abet Neuronal Burnout in ALS and FTD
Source: Antioxidants (Basel). 2025 Dec 19;15(1):5. doi: 10.3390/antiox15010005 (PMC12837804; doi:10.3390/antiox15010005)
Supplement: Supplementary file 1 [file antioxidants-15-00005-s001.zip › Figure_S3C-TDP-43x1-262-414-G296Sxrtelomerex1-Kx3-hemex1.pdb]

TITLE fold_tdp_43x1_g295s_262_414xrtelomerex1_kx3_hemex1_s650773740_model_0.cif 
MODEL 1                                                                         
ATOM      1  N   PRO A   1      13.104  -8.650   3.593  1.00 38.23           N
ATOM      2 CA   PRO A   1      14.433  -9.169   3.947  1.00 39.37           C
ATOM      3  C   PRO A   1      14.716 -10.503   3.268  1.00 42.10           C
ATOM      4  O   PRO A   1      14.136 -11.524   3.611  1.00 39.74           O
ATOM      5 CB   PRO A   1      14.380  -9.347   5.470  1.00 37.32           C
ATOM      6 CG   PRO A   1      12.930  -9.403   5.794  1.00 36.70           C
ATOM      7 CD   PRO A   1      12.226  -8.571   4.721  1.00 39.55           C
ATOM      8  N   LYS A   2      15.607 -10.452   2.323  1.00 45.79           N
ATOM      9 CA   LYS A   2      15.972 -11.680   1.608  1.00 47.52           C
ATOM     10  C   LYS A   2      14.763 -12.321   0.944  1.00 48.63           C
ATOM     11  O   LYS A   2      14.640 -13.541   0.907  1.00 45.49           O
ATOM     12 CB   LYS A   2      16.602 -12.658   2.587  1.00 44.15           C
ATOM     13 CG   LYS A   2      17.934 -12.154   3.089  1.00 41.05           C
ATOM     14 CD   LYS A   2      18.426 -13.027   4.233  1.00 39.38           C
ATOM     15 CE   LYS A   2      18.557 -14.465   3.784  1.00 36.42           C
ATOM     16 NZ   LYS A   2      18.976 -15.322   4.912  1.00 34.97           N
ATOM     17  N   HIS A   3      13.893 -11.515   0.427  1.00 52.77           N
ATOM     18 CA   HIS A   3      12.706 -12.040  -0.239  1.00 53.98           C
ATOM     19  C   HIS A   3      12.456 -11.310  -1.549  1.00 55.81           C
ATOM     20  O   HIS A   3      11.325 -11.019  -1.911  1.00 51.31           O
ATOM     21 CB   HIS A   3      11.494 -11.913   0.685  1.00 49.52           C
ATOM     22 CG   HIS A   3      11.167 -10.481   0.984  1.00 47.49           C
ATOM     23 ND1  HIS A   3      12.096  -9.497   1.084  1.00 43.30           N
ATOM     24 CD2  HIS A   3       9.963  -9.888   1.222  1.00 42.83           C
ATOM     25 CE1  HIS A   3      11.487  -8.351   1.358  1.00 42.33           C
ATOM     26 NE2  HIS A   3      10.193  -8.570   1.455  1.00 42.70           N
ATOM     27  N   ASN A   4      13.529 -11.012  -2.259  1.00 51.93           N
ATOM     28 CA   ASN A   4      13.386 -10.357  -3.556  1.00 55.47           C
ATOM     29  C   ASN A   4      12.605 -11.241  -4.518  1.00 57.72           C
ATOM     30  O   ASN A   4      11.798 -10.764  -5.308  1.00 53.48           O
ATOM     31 CB   ASN A   4      14.772 -10.065  -4.136  1.00 50.67           C
ATOM     32 CG   ASN A   4      15.345  -8.792  -3.540  1.00 45.77           C
ATOM     33 OD1  ASN A   4      14.676  -7.784  -3.460  1.00 41.98           O
ATOM     34 ND2  ASN A   4      16.587  -8.833  -3.120  1.00 42.00           N
ATOM     35  N   SER A   5      12.852 -12.516  -4.440  1.00 54.29           N
ATOM     36 CA   SER A   5      12.132 -13.460  -5.298  1.00 54.88           C
ATOM     37  C   SER A   5      10.685 -13.582  -4.838  1.00 56.82           C
ATOM     38  O   SER A   5       9.797 -13.877  -5.623  1.00 53.14           O
ATOM     39 CB   SER A   5      12.810 -14.823  -5.238  1.00 50.57           C
ATOM     40 OG   SER A   5      14.112 -14.727  -5.774  1.00 46.45           O
ATOM     41  N   ASN A   6      10.469 -13.339  -3.572  1.00 57.76           N
ATOM     42 CA   ASN A   6       9.112 -13.415  -3.041  1.00 58.89           C
ATOM     43  C   ASN A   6       8.230 -12.364  -3.693  1.00 59.35           C
ATOM     44  O   ASN A   6       7.018 -12.523  -3.773  1.00 56.10           O
ATOM     45 CB   ASN A   6       9.141 -13.202  -1.530  1.00 55.30           C
ATOM     46 CG   ASN A   6       9.796 -14.375  -0.840  1.00 50.76           C
ATOM     47 OD1  ASN A   6       9.843 -15.468  -1.376  1.00 46.15           O
ATOM     48 ND2  ASN A   6      10.309 -14.170   0.360  1.00 46.99           N
ATOM     49  N   ARG A   7       8.847 -11.302  -4.169  1.00 59.41           N
ATOM     50 CA   ARG A   7       8.078 -10.253  -4.852  1.00 59.67           C
ATOM     51  C   ARG A   7       7.418 -10.835  -6.097  1.00 60.62           C
ATOM     52  O   ARG A   7       6.266 -10.556  -6.393  1.00 58.92           O
ATOM     53 CB   ARG A   7       9.013  -9.116  -5.255  1.00 57.16           C
ATOM     54 CG   ARG A   7       9.546  -8.370  -4.043  1.00 55.08           C
ATOM     55 CD   ARG A   7       8.579  -7.288  -3.606  1.00 53.28           C
ATOM     56 NE   ARG A   7       9.234  -6.379  -2.660  1.00 50.36           N
ATOM     57 CZ   ARG A   7      10.030  -5.415  -3.046  1.00 47.28           C
ATOM     58 NH1  ARG A   7      10.262  -5.208  -4.333  1.00 44.60           N
ATOM     59 NH2  ARG A   7      10.610  -4.654  -2.141  1.00 45.00           N
ATOM     60  N   GLN A   8       8.150 -11.620  -6.811  1.00 59.50           N
ATOM     61 CA   GLN A   8       7.594 -12.238  -8.018  1.00 57.96           C
ATOM     62  C   GLN A   8       6.484 -13.216  -7.644  1.00 59.17           C
ATOM     63  O   GLN A   8       5.462 -13.290  -8.320  1.00 56.55           O
ATOM     64 CB   GLN A   8       8.698 -12.976  -8.760  1.00 53.61           C
ATOM     65 CG   GLN A   8       9.578 -12.003  -9.531  1.00 50.27           C
ATOM     66 CD   GLN A   8      10.688 -12.744 -10.252  1.00 45.84           C
ATOM     67 OE1  GLN A   8      11.293 -13.640  -9.693  1.00 44.20           O
ATOM     68 NE2  GLN A   8      10.947 -12.394 -11.478  1.00 40.83           N
ATOM     69  N   LEU A   9       6.681 -13.933  -6.583  1.00 60.29           N
ATOM     70 CA   LEU A   9       5.659 -14.886  -6.139  1.00 59.38           C
ATOM     71  C   LEU A   9       4.411 -14.145  -5.673  1.00 59.59           C
ATOM     72  O   LEU A   9       3.289 -14.547  -5.972  1.00 56.66           O
ATOM     73 CB   LEU A   9       6.226 -15.727  -4.999  1.00 56.88           C
ATOM     74 CG   LEU A   9       7.406 -16.587  -5.440  1.00 52.67           C
ATOM     75 CD1  LEU A   9       8.054 -17.237  -4.231  1.00 48.89           C
ATOM     76 CD2  LEU A   9       6.938 -17.662  -6.414  1.00 49.43           C
ATOM     77  N   GLU A  10       4.612 -13.076  -4.960  1.00 63.17           N
ATOM     78 CA   GLU A  10       3.477 -12.290  -4.476  1.00 62.66           C
ATOM     79  C   GLU A  10       2.729 -11.654  -5.640  1.00 62.84           C
ATOM     80  O   GLU A  10       1.508 -11.696  -5.702  1.00 58.48           O
ATOM     81 CB   GLU A  10       3.982 -11.203  -3.533  1.00 59.08           C
ATOM     82 CG   GLU A  10       4.443 -11.812  -2.218  1.00 54.97           C
ATOM     83 CD   GLU A  10       5.078 -10.766  -1.338  1.00 49.97           C
ATOM     84 OE1  GLU A  10       5.236  -9.629  -1.805  1.00 47.47           O
ATOM     85 OE2  GLU A  10       5.418 -11.070  -0.188  1.00 49.80           O
ATOM     86  N   ARG A  11       3.465 -11.075  -6.562  1.00 61.36           N
ATOM     87 CA   ARG A  11       2.827 -10.463  -7.730  1.00 59.50           C
ATOM     88  C   ARG A  11       2.207 -11.535  -8.610  1.00 59.04           C
ATOM     89  O   ARG A  11       1.177 -11.317  -9.234  1.00 55.96           O
ATOM     90 CB   ARG A  11       3.873  -9.688  -8.525  1.00 56.98           C
ATOM     91 CG   ARG A  11       4.299  -8.442  -7.765  1.00 53.79           C
ATOM     92 CD   ARG A  11       4.950  -7.438  -8.668  1.00 52.30           C
ATOM     93 NE   ARG A  11       5.873  -6.581  -7.927  1.00 48.52           N
ATOM     94 CZ   ARG A  11       5.553  -5.985  -6.784  1.00 46.35           C
ATOM     95 NH1  ARG A  11       4.344  -6.118  -6.252  1.00 42.89           N
ATOM     96 NH2  ARG A  11       6.454  -5.270  -6.158  1.00 43.07           N
ATOM     97  N   SER A  12       2.823 -12.658  -8.653  1.00 60.05           N
ATOM     98 CA   SER A  12       2.291 -13.759  -9.458  1.00 57.87           C
ATOM     99  C   SER A  12       0.945 -14.210  -8.900  1.00 57.44           C
ATOM    100  O   SER A  12       0.075 -14.654  -9.639  1.00 53.59           O
ATOM    101 CB   SER A  12       3.272 -14.920  -9.430  1.00 54.34           C
ATOM    102 OG   SER A  12       2.883 -15.891 -10.368  1.00 49.74           O
ATOM    103  N   GLY A  13       0.783 -14.090  -7.615  1.00 56.81           N
ATOM    104 CA   GLY A  13      -0.477 -14.485  -6.983  1.00 54.94           C
ATOM    105  C   GLY A  13      -1.554 -13.429  -7.164  1.00 54.39           C
ATOM    106  O   GLY A  13      -2.740 -13.740  -7.212  1.00 51.71           O
ATOM    107  N   ARG A  14      -1.137 -12.190  -7.267  1.00 58.26           N
ATOM    108 CA   ARG A  14      -2.105 -11.098  -7.441  1.00 56.02           C
ATOM    109  C   ARG A  14      -2.353 -10.807  -8.913  1.00 56.03           C
ATOM    110  O   ARG A  14      -3.486 -10.679  -9.347  1.00 52.85           O
ATOM    111 CB   ARG A  14      -1.574  -9.841  -6.759  1.00 52.74           C
ATOM    112 CG   ARG A  14      -1.370 -10.064  -5.271  1.00 50.35           C
ATOM    113 CD   ARG A  14      -2.715 -10.304  -4.607  1.00 48.97           C
ATOM    114 NE   ARG A  14      -2.534 -10.748  -3.228  1.00 46.05           N
ATOM    115 CZ   ARG A  14      -3.515 -11.177  -2.461  1.00 44.66           C
ATOM    116 NH1  ARG A  14      -4.750 -11.225  -2.921  1.00 42.76           N
ATOM    117 NH2  ARG A  14      -3.261 -11.577  -1.240  1.00 43.07           N
ATOM    118  N   PHE A  15      -1.296 -10.686  -9.667  1.00 58.59           N
ATOM    119 CA   PHE A  15      -1.424 -10.401 -11.089  1.00 55.17           C
ATOM    120  C   PHE A  15      -1.778 -11.645 -11.888  1.00 54.26           C
ATOM    121  O   PHE A  15      -2.058 -11.568 -13.077  1.00 49.45           O
ATOM    122 CB   PHE A  15      -0.124  -9.815 -11.610  1.00 50.37           C
ATOM    123 CG   PHE A  15       0.192  -8.506 -10.952  1.00 49.48           C
ATOM    124 CD1  PHE A  15      -0.686  -7.448 -11.049  1.00 47.70           C
ATOM    125 CD2  PHE A  15       1.363  -8.347 -10.226  1.00 46.65           C
ATOM    126 CE1  PHE A  15      -0.405  -6.242 -10.442  1.00 44.14           C
ATOM    127 CE2  PHE A  15       1.650  -7.139  -9.616  1.00 44.78           C
ATOM    128 CZ   PHE A  15       0.762  -6.086  -9.723  1.00 45.15           C
ATOM    129  N   GLY A  16      -1.746 -12.771 -11.254  1.00 50.64           N
ATOM    130 CA   GLY A  16      -2.067 -14.012 -11.956  1.00 48.65           C
ATOM    131  C   GLY A  16      -0.859 -14.599 -12.647  1.00 46.90           C
ATOM    132  O   GLY A  16      -0.990 -15.491 -13.480  1.00 43.66           O
ATOM    133  N   GLY A  17       0.308 -14.088 -12.316  1.00 50.80           N
ATOM    134 CA   GLY A  17       1.543 -14.589 -12.923  1.00 48.23           C
ATOM    135  C   GLY A  17       2.171 -13.582 -13.861  1.00 46.77           C
ATOM    136  O   GLY A  17       3.386 -13.556 -14.032  1.00 42.52           O
ATOM    137  N   ASN A  18       1.361 -12.737 -14.464  1.00 46.23           N
ATOM    138 CA   ASN A  18       1.876 -11.748 -15.395  1.00 45.46           C
ATOM    139  C   ASN A  18       0.878 -10.600 -15.552  1.00 44.77           C
ATOM    140  O   ASN A  18      -0.317 -10.838 -15.647  1.00 40.12           O
ATOM    141 CB   ASN A  18       2.143 -12.397 -16.750  1.00 41.43           C
ATOM    142 CG   ASN A  18       3.464 -11.932 -17.339  1.00 37.54           C
ATOM    143 OD1  ASN A  18       4.356 -11.540 -16.626  1.00 34.19           O
ATOM    144 ND2  ASN A  18       3.589 -11.987 -18.652  1.00 34.26           N
ATOM    145  N   PRO A  19       1.358  -9.383 -15.584  1.00 48.50           N
ATOM    146 CA   PRO A  19       0.463  -8.223 -15.733  1.00 46.62           C
ATOM    147  C   PRO A  19      -0.217  -8.175 -17.092  1.00 46.19           C
ATOM    148  O   PRO A  19      -1.140  -7.392 -17.306  1.00 42.19           O
ATOM    149 CB   PRO A  19       1.412  -7.028 -15.559  1.00 43.43           C
ATOM    150 CG   PRO A  19       2.764  -7.555 -15.905  1.00 41.06           C
ATOM    151 CD   PRO A  19       2.758  -9.014 -15.512  1.00 42.94           C
ATOM    152  N   GLY A  20       0.233  -8.993 -18.002  1.00 43.72           N
ATOM    153 CA   GLY A  20      -0.364  -9.015 -19.342  1.00 42.99           C
ATOM    154  C   GLY A  20      -1.723  -9.679 -19.345  1.00 42.20           C
ATOM    155  O   GLY A  20      -2.518  -9.490 -20.263  1.00 38.87           O
ATOM    156  N   GLY A  21      -1.999 -10.458 -18.328  1.00 39.98           N
ATOM    157 CA   GLY A  21      -3.289 -11.145 -18.251  1.00 39.35           C
ATOM    158  C   GLY A  21      -4.263 -10.430 -17.342  1.00 38.77           C
ATOM    159  O   GLY A  21      -5.463 -10.419 -17.590  1.00 35.75           O
ATOM    160  N   PHE A  22      -3.742  -9.822 -16.314  1.00 45.70           N
ATOM    161 CA   PHE A  22      -4.586  -9.110 -15.363  1.00 43.52           C
ATOM    162  C   PHE A  22      -5.732  -9.998 -14.903  1.00 42.94           C
ATOM    163  O   PHE A  22      -6.900  -9.666 -15.063  1.00 38.43           O
ATOM    164 CB   PHE A  22      -5.124  -7.843 -16.016  1.00 39.82           C
ATOM    165 CG   PHE A  22      -4.575  -6.610 -15.355  1.00 37.89           C
ATOM    166 CD1  PHE A  22      -4.804  -6.381 -14.008  1.00 34.34           C
ATOM    167 CD2  PHE A  22      -3.819  -5.694 -16.079  1.00 34.71           C
ATOM    168 CE1  PHE A  22      -4.283  -5.250 -13.400  1.00 33.46           C
ATOM    169 CE2  PHE A  22      -3.311  -4.564 -15.465  1.00 34.70           C
ATOM    170 CZ   PHE A  22      -3.542  -4.346 -14.125  1.00 35.57           C
ATOM    171  N   GLY A  23      -5.390 -11.105 -14.338  1.00 40.79           N
ATOM    172 CA   GLY A  23      -6.409 -12.054 -13.886  1.00 40.20           C
ATOM    173  C   GLY A  23      -6.084 -13.459 -14.329  1.00 39.56           C
ATOM    174  O   GLY A  23      -6.848 -14.390 -14.101  1.00 36.54           O
ATOM    175  N   ASN A  24      -4.941 -13.586 -14.975  1.00 37.15           N
ATOM    176 CA   ASN A  24      -4.527 -14.901 -15.469  1.00 37.29           C
ATOM    177  C   ASN A  24      -5.558 -15.465 -16.449  1.00 36.98           C
ATOM    178  O   ASN A  24      -5.682 -16.667 -16.616  1.00 33.05           O
ATOM    179 CB   ASN A  24      -4.360 -15.852 -14.288  1.00 34.21           C
ATOM    180 CG   ASN A  24      -3.481 -17.033 -14.678  1.00 30.66           C
ATOM    181 OD1  ASN A  24      -2.864 -17.021 -15.725  1.00 27.74           O
ATOM    182 ND2  ASN A  24      -3.435 -18.048 -13.851  1.00 28.35           N
ATOM    183  N   GLN A  25      -6.284 -14.561 -17.068  1.00 37.95           N
ATOM    184 CA   GLN A  25      -7.303 -14.985 -18.038  1.00 36.46           C
ATOM    185  C   GLN A  25      -8.238 -16.026 -17.424  1.00 35.85           C
ATOM    186  O   GLN A  25      -8.739 -16.910 -18.107  1.00 32.41           O
ATOM    187 CB   GLN A  25      -6.607 -15.576 -19.260  1.00 32.81           C
ATOM    188 CG   GLN A  25      -7.552 -15.644 -20.453  1.00 29.08           C
ATOM    189 CD   GLN A  25      -6.840 -16.181 -21.676  1.00 27.15           C
ATOM    190 OE1  GLN A  25      -5.668 -16.501 -21.623  1.00 26.07           O
ATOM    191 NE2  GLN A  25      -7.536 -16.287 -22.792  1.00 25.71           N
ATOM    192  N   GLY A  26      -8.455 -15.913 -16.150  1.00 38.99           N
ATOM    193 CA   GLY A  26      -9.322 -16.877 -15.466  1.00 39.29           C
ATOM    194  C   GLY A  26     -10.708 -16.316 -15.242  1.00 38.78           C
ATOM    195  O   GLY A  26     -11.704 -16.856 -15.731  1.00 35.89           O
ATOM    196  N   GLY A  27     -10.784 -15.227 -14.529  1.00 35.37           N
ATOM    197 CA   GLY A  27     -12.076 -14.601 -14.278  1.00 35.39           C
ATOM    198  C   GLY A  27     -11.934 -13.350 -13.434  1.00 35.18           C
ATOM    199  O   GLY A  27     -12.041 -13.403 -12.224  1.00 32.26           O
ATOM    200  N   PHE A  28     -11.667 -12.256 -14.079  1.00 39.83           N
ATOM    201 CA   PHE A  28     -11.533 -10.987 -13.364  1.00 38.42           C
ATOM    202  C   PHE A  28     -12.511  -9.954 -13.922  1.00 38.00           C
ATOM    203  O   PHE A  28     -13.062 -10.132 -14.995  1.00 34.17           O
ATOM    204 CB   PHE A  28     -10.103 -10.470 -13.501  1.00 35.44           C
ATOM    205 CG   PHE A  28      -9.341 -10.605 -12.214  1.00 33.35           C
ATOM    206 CD1  PHE A  28      -9.187 -11.847 -11.631  1.00 29.98           C
ATOM    207 CD2  PHE A  28      -8.791  -9.494 -11.590  1.00 30.31           C
ATOM    208 CE1  PHE A  28      -8.486 -11.981 -10.445  1.00 29.20           C
ATOM    209 CE2  PHE A  28      -8.088  -9.624 -10.404  1.00 30.19           C
ATOM    210 CZ   PHE A  28      -7.934 -10.868  -9.838  1.00 30.30           C
ATOM    211  N   GLY A  29     -12.704  -8.895 -13.191  1.00 37.26           N
ATOM    212 CA   GLY A  29     -13.619  -7.865 -13.665  1.00 37.13           C
ATOM    213  C   GLY A  29     -15.068  -8.317 -13.555  1.00 36.46           C
ATOM    214  O   GLY A  29     -15.602  -8.492 -12.470  1.00 33.86           O
ATOM    215  N   ASN A  30     -15.685  -8.506 -14.673  1.00 33.34           N
ATOM    216 CA   ASN A  30     -17.087  -8.921 -14.685  1.00 33.54           C
ATOM    217  C   ASN A  30     -17.256 -10.341 -14.154  1.00 33.89           C
ATOM    218  O   ASN A  30     -18.274 -10.679 -13.555  1.00 30.17           O
ATOM    219 CB   ASN A  30     -17.626  -8.836 -16.110  1.00 30.37           C
ATOM    220 CG   ASN A  30     -17.674  -7.391 -16.575  1.00 26.75           C
ATOM    221 OD1  ASN A  30     -17.876  -6.486 -15.783  1.00 23.90           O
ATOM    222 ND2  ASN A  30     -17.481  -7.157 -17.859  1.00 24.33           N
ATOM    223  N   SER A  31     -16.268 -11.159 -14.391  1.00 31.91           N
ATOM    224 CA   SER A  31     -16.345 -12.548 -13.940  1.00 32.59           C
ATOM    225  C   SER A  31     -16.126 -12.648 -12.431  1.00 31.13           C
ATOM    226  O   SER A  31     -16.595 -13.572 -11.791  1.00 28.08           O
ATOM    227 CB   SER A  31     -15.298 -13.385 -14.665  1.00 30.98           C
ATOM    228 OG   SER A  31     -15.599 -13.437 -16.053  1.00 28.40           O
ATOM    229  N   ARG A  32     -15.407 -11.702 -11.903  1.00 34.16           N
ATOM    230 CA   ARG A  32     -15.141 -11.713 -10.463  1.00 33.37           C
ATOM    231  C   ARG A  32     -16.426 -11.465  -9.672  1.00 33.77           C
ATOM    232  O   ARG A  32     -16.639 -12.046  -8.620  1.00 31.21           O
ATOM    233 CB   ARG A  32     -14.118 -10.628 -10.122  1.00 29.94           C
ATOM    234 CG   ARG A  32     -13.462 -10.902  -8.778  1.00 26.37           C
ATOM    235 CD   ARG A  32     -12.508  -9.773  -8.445  1.00 24.63           C
ATOM    236 NE   ARG A  32     -11.438 -10.216  -7.554  1.00 22.33           N
ATOM    237 CZ   ARG A  32     -11.615 -10.503  -6.282  1.00 21.87           C
ATOM    238 NH1  ARG A  32     -12.808 -10.437  -5.745  1.00 21.67           N
ATOM    239 NH2  ARG A  32     -10.582 -10.869  -5.543  1.00 21.10           N
ATOM    240  N   GLY A  33     -17.269 -10.619 -10.183  1.00 32.28           N
ATOM    241 CA   GLY A  33     -18.525 -10.320  -9.513  1.00 32.54           C
ATOM    242  C   GLY A  33     -19.648 -11.220 -10.012  1.00 32.54           C
ATOM    243  O   GLY A  33     -19.460 -12.029 -10.920  1.00 30.44           O
ATOM    244  N   SER A  34     -20.802 -11.039  -9.425  1.00 31.91           N
ATOM    245 CA   SER A  34     -21.971 -11.842  -9.828  1.00 33.39           C
ATOM    246  C   SER A  34     -21.621 -13.321  -9.926  1.00 32.94           C
ATOM    247  O   SER A  34     -22.087 -14.024 -10.822  1.00 29.97           O
ATOM    248 CB   SER A  34     -22.491 -11.348 -11.178  1.00 31.68           C
ATOM    249 OG   SER A  34     -21.542 -11.586 -12.190  1.00 28.83           O
ATOM    250  N   GLY A  35     -20.800 -13.765  -9.019  1.00 31.03           N
ATOM    251 CA   GLY A  35     -20.397 -15.170  -9.052  1.00 31.17           C
ATOM    252  C   GLY A  35     -19.983 -15.653  -7.690  1.00 31.24           C
ATOM    253  O   GLY A  35     -20.721 -16.365  -7.010  1.00 28.67           O
ATOM    254  N   ALA A  36     -18.811 -15.241  -7.282  1.00 32.73           N
ATOM    255 CA   ALA A  36     -18.292 -15.650  -5.969  1.00 32.88           C
ATOM    256  C   ALA A  36     -17.003 -14.903  -5.652  1.00 33.04           C
ATOM    257  O   ALA A  36     -16.700 -14.631  -4.498  1.00 29.97           O
ATOM    258 CB   ALA A  36     -18.030 -17.148  -5.973  1.00 30.54           C
ATOM    259  N   GLY A  37     -16.256 -14.595  -6.673  1.00 31.98           N
ATOM    260 CA   GLY A  37     -14.991 -13.888  -6.454  1.00 32.48           C
ATOM    261  C   GLY A  37     -13.882 -14.841  -6.047  1.00 31.95           C
ATOM    262  O   GLY A  37     -12.708 -14.505  -6.120  1.00 29.64           O
ATOM    263  N   LEU A  38     -14.243 -16.009  -5.638  1.00 38.09           N
ATOM    264 CA   LEU A  38     -13.252 -16.994  -5.211  1.00 36.85           C
ATOM    265  C   LEU A  38     -13.345 -18.241  -6.090  1.00 36.75           C
ATOM    266  O   LEU A  38     -14.328 -18.967  -6.048  1.00 33.10           O
ATOM    267 CB   LEU A  38     -13.500 -17.350  -3.745  1.00 33.31           C
ATOM    268 CG   LEU A  38     -12.273 -18.010  -3.102  1.00 29.90           C
ATOM    269 CD1  LEU A  38     -12.384 -17.943  -1.595  1.00 27.61           C
ATOM    270 CD2  LEU A  38     -12.190 -19.472  -3.537  1.00 28.31           C
ATOM    271  N   GLY A  39     -12.319 -18.465  -6.878  1.00 32.91           N
ATOM    272 CA   GLY A  39     -12.319 -19.639  -7.752  1.00 33.68           C
ATOM    273  C   GLY A  39     -11.138 -20.550  -7.466  1.00 33.04           C
ATOM    274  O   GLY A  39     -10.120 -20.114  -6.934  1.00 30.66           O
ATOM    275  N   ASN A  40     -11.278 -21.787  -7.810  1.00 31.20           N
ATOM    276 CA   ASN A  40     -10.199 -22.758  -7.595  1.00 32.18           C
ATOM    277  C   ASN A  40      -9.358 -22.913  -8.855  1.00 32.33           C
ATOM    278  O   ASN A  40      -8.678 -23.911  -9.043  1.00 28.87           O
ATOM    279 CB   ASN A  40     -10.812 -24.103  -7.208  1.00 29.30           C
ATOM    280 CG   ASN A  40     -11.725 -24.612  -8.319  1.00 26.23           C
ATOM    281 OD1  ASN A  40     -11.923 -23.947  -9.320  1.00 23.68           O
ATOM    282 ND2  ASN A  40     -12.277 -25.792  -8.158  1.00 23.99           N
ATOM    283  N   ASN A  41      -9.430 -21.952  -9.729  1.00 31.67           N
ATOM    284 CA   ASN A  41      -8.670 -22.028 -10.983  1.00 32.28           C
ATOM    285  C   ASN A  41      -7.172 -21.932 -10.715  1.00 32.07           C
ATOM    286  O   ASN A  41      -6.383 -22.704 -11.248  1.00 29.10           O
ATOM    287 CB   ASN A  41      -9.107 -20.889 -11.903  1.00 29.96           C
ATOM    288 CG   ASN A  41      -8.536 -21.097 -13.290  1.00 26.84           C
ATOM    289 OD1  ASN A  41      -7.865 -22.073 -13.573  1.00 24.73           O
ATOM    290 ND2  ASN A  41      -8.786 -20.170 -14.197  1.00 25.00           N
ATOM    291  N   GLN A  42      -6.796 -20.999  -9.898  1.00 32.05           N
ATOM    292 CA   GLN A  42      -5.378 -20.824  -9.581  1.00 32.28           C
ATOM    293  C   GLN A  42      -5.015 -21.512  -8.262  1.00 32.07           C
ATOM    294  O   GLN A  42      -4.046 -21.144  -7.614  1.00 29.17           O
ATOM    295 CB   GLN A  42      -5.055 -19.341  -9.497  1.00 29.62           C
ATOM    296 CG   GLN A  42      -3.901 -18.972 -10.435  1.00 26.46           C
ATOM    297 CD   GLN A  42      -3.622 -17.491 -10.401  1.00 24.92           C
ATOM    298 OE1  GLN A  42      -4.535 -16.688 -10.395  1.00 23.38           O
ATOM    299 NE2  GLN A  42      -2.366 -17.109 -10.367  1.00 23.88           N
ATOM    300  N   GLY A  43      -5.781 -22.466  -7.869  1.00 32.67           N
ATOM    301 CA   GLY A  43      -5.515 -23.168  -6.622  1.00 33.51           C
ATOM    302  C   GLY A  43      -6.760 -23.215  -5.754  1.00 32.94           C
ATOM    303  O   GLY A  43      -7.860 -22.913  -6.202  1.00 30.88           O
ATOM    304  N   SER A  44      -6.571 -23.587  -4.517  1.00 30.41           N
ATOM    305 CA   SER A  44      -7.700 -23.684  -3.590  1.00 31.26           C
ATOM    306  C   SER A  44      -7.242 -23.367  -2.173  1.00 30.72           C
ATOM    307  O   SER A  44      -6.503 -24.125  -1.572  1.00 27.84           O
ATOM    308 CB   SER A  44      -8.282 -25.094  -3.657  1.00 29.21           C
ATOM    309 OG   SER A  44      -7.230 -26.033  -3.717  1.00 26.74           O
ATOM    310  N   ASN A  45      -7.669 -22.262  -1.673  1.00 29.68           N
ATOM    311 CA   ASN A  45      -7.289 -21.856  -0.316  1.00 30.13           C
ATOM    312  C   ASN A  45      -8.093 -22.640   0.721  1.00 30.04           C
ATOM    313  O   ASN A  45      -8.941 -22.099   1.409  1.00 27.17           O
ATOM    314 CB   ASN A  45      -7.533 -20.360  -0.166  1.00 27.82           C
ATOM    315 CG   ASN A  45      -6.624 -19.583  -1.089  1.00 24.93           C
ATOM    316 OD1  ASN A  45      -5.494 -19.962  -1.331  1.00 22.54           O
ATOM    317 ND2  ASN A  45      -7.110 -18.484  -1.624  1.00 22.43           N
ATOM    318  N   MET A  46      -7.822 -23.897   0.810  1.00 32.19           N
ATOM    319 CA   MET A  46      -8.528 -24.748   1.769  1.00 31.18           C
ATOM    320  C   MET A  46      -8.122 -24.396   3.203  1.00 31.80           C
ATOM    321  O   MET A  46      -6.973 -24.088   3.463  1.00 29.11           O
ATOM    322 CB   MET A  46      -8.183 -26.209   1.487  1.00 28.46           C
ATOM    323 CG   MET A  46      -8.838 -26.672   0.195  1.00 24.70           C
ATOM    324 SD   MET A  46     -10.596 -26.911   0.419  1.00 22.46           S
ATOM    325 CE   MET A  46     -11.025 -27.568  -1.182  1.00 20.56           C
ATOM    326  N   GLY A  47      -9.046 -24.452   4.088  1.00 32.07           N
ATOM    327 CA   GLY A  47      -8.740 -24.147   5.484  1.00 32.54           C
ATOM    328  C   GLY A  47      -8.607 -22.662   5.734  1.00 32.38           C
ATOM    329  O   GLY A  47      -8.425 -22.235   6.867  1.00 30.41           O
ATOM    330  N   GLY A  48      -8.693 -21.876   4.697  1.00 33.75           N
ATOM    331 CA   GLY A  48      -8.578 -20.431   4.859  1.00 34.55           C
ATOM    332  C   GLY A  48      -8.306 -19.754   3.531  1.00 34.29           C
ATOM    333  O   GLY A  48      -8.198 -20.406   2.503  1.00 31.71           O
ATOM    334  N   GLY A  49      -8.184 -18.463   3.543  1.00 32.17           N
ATOM    335 CA   GLY A  49      -7.926 -17.721   2.313  1.00 32.86           C
ATOM    336  C   GLY A  49      -7.166 -16.439   2.595  1.00 32.56           C
ATOM    337  O   GLY A  49      -7.211 -15.908   3.700  1.00 30.37           O
ATOM    338  N   MET A  50      -6.484 -15.953   1.606  1.00 37.27           N
ATOM    339 CA   MET A  50      -5.718 -14.711   1.755  1.00 37.08           C
ATOM    340  C   MET A  50      -6.134 -13.677   0.714  1.00 37.54           C
ATOM    341  O   MET A  50      -5.428 -12.721   0.449  1.00 34.92           O
ATOM    342 CB   MET A  50      -4.229 -15.017   1.608  1.00 34.78           C
ATOM    343 CG   MET A  50      -3.751 -15.912   2.732  1.00 31.93           C
ATOM    344 SD   MET A  50      -2.007 -16.313   2.567  1.00 29.47           S
ATOM    345 CE   MET A  50      -1.808 -17.338   4.001  1.00 27.92           C
ATOM    346  N   ASN A  51      -7.281 -13.896   0.126  1.00 37.12           N
ATOM    347 CA   ASN A  51      -7.779 -12.963  -0.891  1.00 37.61           C
ATOM    348  C   ASN A  51      -8.856 -12.072  -0.291  1.00 37.48           C
ATOM    349  O   ASN A  51      -9.863 -12.551   0.201  1.00 34.75           O
ATOM    350 CB   ASN A  51      -8.356 -13.759  -2.052  1.00 35.30           C
ATOM    351 CG   ASN A  51      -7.318 -14.699  -2.619  1.00 32.20           C
ATOM    352 OD1  ASN A  51      -7.486 -15.906  -2.603  1.00 29.32           O
ATOM    353 ND2  ASN A  51      -6.226 -14.177  -3.123  1.00 29.68           N
ATOM    354  N   PHE A  52      -8.632 -10.796  -0.357  1.00 41.82           N
ATOM    355 CA   PHE A  52      -9.609  -9.854   0.186  1.00 41.05           C
ATOM    356  C   PHE A  52     -10.949  -9.993  -0.523  1.00 40.80           C
ATOM    357  O   PHE A  52     -12.001  -9.777   0.068  1.00 38.33           O
ATOM    358 CB   PHE A  52      -9.082  -8.441   0.031  1.00 38.39           C
ATOM    359 CG   PHE A  52      -8.174  -8.060   1.168  1.00 36.91           C
ATOM    360 CD1  PHE A  52      -6.973  -8.708   1.345  1.00 34.17           C
ATOM    361 CD2  PHE A  52      -8.549  -7.074   2.067  1.00 34.38           C
ATOM    362 CE1  PHE A  52      -6.153  -8.377   2.411  1.00 33.25           C
ATOM    363 CE2  PHE A  52      -7.731  -6.742   3.125  1.00 32.62           C
ATOM    364 CZ   PHE A  52      -6.526  -7.388   3.296  1.00 33.57           C
ATOM    365  N   GLY A  53     -10.909 -10.353  -1.781  1.00 37.58           N
ATOM    366 CA   GLY A  53     -12.145 -10.543  -2.547  1.00 38.50           C
ATOM    367  C   GLY A  53     -12.942 -11.711  -2.011  1.00 37.47           C
ATOM    368  O   GLY A  53     -14.165 -11.754  -2.120  1.00 35.42           O
ATOM    369  N   ALA A  54     -12.259 -12.652  -1.413  1.00 38.48           N
ATOM    370 CA   ALA A  54     -12.936 -13.819  -0.858  1.00 38.82           C
ATOM    371  C   ALA A  54     -13.867 -13.399   0.271  1.00 38.21           C
ATOM    372  O   ALA A  54     -14.921 -13.989   0.475  1.00 35.62           O
ATOM    373 CB   ALA A  54     -11.906 -14.809  -0.329  1.00 36.95           C
ATOM    374  N   PHE A  55     -13.481 -12.380   0.998  1.00 43.35           N
ATOM    375 CA   PHE A  55     -14.313 -11.889   2.086  1.00 42.91           C
ATOM    376  C   PHE A  55     -15.361 -10.922   1.564  1.00 43.49           C
ATOM    377  O   PHE A  55     -16.557 -11.133   1.733  1.00 40.94           O
ATOM    378 CB   PHE A  55     -13.438 -11.193   3.119  1.00 40.18           C
ATOM    379 CG   PHE A  55     -12.365 -12.117   3.641  1.00 38.15           C
ATOM    380 CD1  PHE A  55     -12.676 -13.114   4.549  1.00 35.26           C
ATOM    381 CD2  PHE A  55     -11.055 -11.987   3.204  1.00 34.77           C
ATOM    382 CE1  PHE A  55     -11.696 -13.962   5.023  1.00 33.80           C
ATOM    383 CE2  PHE A  55     -10.073 -12.843   3.683  1.00 33.97           C
ATOM    384 CZ   PHE A  55     -10.392 -13.828   4.587  1.00 33.53           C
ATOM    385  N   SER A  56     -14.895  -9.871   0.919  1.00 38.45           N
ATOM    386 CA   SER A  56     -15.813  -8.872   0.342  1.00 39.93           C
ATOM    387  C   SER A  56     -15.032  -7.648  -0.136  1.00 38.89           C
ATOM    388  O   SER A  56     -14.660  -6.796   0.646  1.00 36.31           O
ATOM    389 CB   SER A  56     -16.827  -8.460   1.393  1.00 38.41           C
ATOM    390 OG   SER A  56     -18.134  -8.768   0.971  1.00 35.63           O
ATOM    391  N   ILE A  57     -14.807  -7.575  -1.404  1.00 41.82           N
ATOM    392 CA   ILE A  57     -14.053  -6.439  -1.951  1.00 42.17           C
ATOM    393  C   ILE A  57     -14.949  -5.489  -2.750  1.00 42.12           C
ATOM    394  O   ILE A  57     -14.506  -4.723  -3.583  1.00 40.48           O
ATOM    395 CB   ILE A  57     -12.908  -6.968  -2.834  1.00 40.68           C
ATOM    396 CG1  ILE A  57     -11.707  -7.287  -1.943  1.00 39.10           C
ATOM    397 CG2  ILE A  57     -12.487  -5.955  -3.884  1.00 39.33           C
ATOM    398 CD1  ILE A  57     -10.527  -7.766  -2.781  1.00 36.84           C
ATOM    399  N   ASN A  58     -16.221  -5.546  -2.492  1.00 42.44           N
ATOM    400 CA   ASN A  58     -17.140  -4.672  -3.218  1.00 44.60           C
ATOM    401  C   ASN A  58     -18.303  -4.252  -2.324  1.00 45.40           C
ATOM    402  O   ASN A  58     -18.385  -3.102  -1.891  1.00 44.10           O
ATOM    403 CB   ASN A  58     -17.642  -5.386  -4.470  1.00 43.04           C
ATOM    404 CG   ASN A  58     -17.511  -4.488  -5.688  1.00 40.72           C
ATOM    405 OD1  ASN A  58     -16.557  -3.735  -5.804  1.00 37.40           O
ATOM    406 ND2  ASN A  58     -18.457  -4.551  -6.599  1.00 37.24           N
ATOM    407  N   PRO A  59     -19.212  -5.176  -2.043  1.00 45.07           N
ATOM    408 CA   PRO A  59     -20.351  -4.821  -1.188  1.00 45.00           C
ATOM    409  C   PRO A  59     -19.949  -4.615   0.259  1.00 44.93           C
ATOM    410  O   PRO A  59     -20.316  -3.615   0.879  1.00 43.68           O
ATOM    411 CB   PRO A  59     -21.287  -6.023  -1.335  1.00 44.23           C
ATOM    412 CG   PRO A  59     -20.403  -7.156  -1.731  1.00 44.42           C
ATOM    413 CD   PRO A  59     -19.228  -6.565  -2.470  1.00 45.92           C
ATOM    414  N   ALA A  60     -19.208  -5.550   0.804  1.00 43.13           N
ATOM    415 CA   ALA A  60     -18.798  -5.441   2.199  1.00 43.43           C
ATOM    416  C   ALA A  60     -17.538  -4.586   2.340  1.00 43.50           C
ATOM    417  O   ALA A  60     -17.468  -3.709   3.191  1.00 41.65           O
ATOM    418 CB   ALA A  60     -18.561  -6.824   2.775  1.00 42.05           C
ATOM    419  N   MET A  61     -16.550  -4.849   1.518  1.00 48.21           N
ATOM    420 CA   MET A  61     -15.303  -4.085   1.598  1.00 49.83           C
ATOM    421  C   MET A  61     -15.541  -2.622   1.229  1.00 51.65           C
ATOM    422  O   MET A  61     -15.034  -1.712   1.875  1.00 50.48           O
ATOM    423 CB   MET A  61     -14.265  -4.690   0.650  1.00 48.22           C
ATOM    424 CG   MET A  61     -12.867  -4.525   1.206  1.00 45.57           C
ATOM    425 SD   MET A  61     -12.647  -5.604   2.607  1.00 43.39           S
ATOM    426 CE   MET A  61     -11.075  -5.000   3.201  1.00 42.13           C
ATOM    427  N   MET A  62     -16.307  -2.412   0.185  1.00 51.56           N
ATOM    428 CA   MET A  62     -16.601  -1.048  -0.241  1.00 53.51           C
ATOM    429  C   MET A  62     -17.467  -0.328   0.784  1.00 54.51           C
ATOM    430  O   MET A  62     -17.174   0.794   1.199  1.00 53.54           O
ATOM    431 CB   MET A  62     -17.331  -1.099  -1.582  1.00 51.65           C
ATOM    432 CG   MET A  62     -17.750   0.288  -2.043  1.00 49.35           C
ATOM    433 SD   MET A  62     -19.235   0.191  -3.018  1.00 46.80           S
ATOM    434 CE   MET A  62     -19.552   1.935  -3.263  1.00 44.51           C
ATOM    435  N   ALA A  63     -18.523  -0.979   1.202  1.00 49.11           N
ATOM    436 CA   ALA A  63     -19.417  -0.378   2.189  1.00 50.12           C
ATOM    437  C   ALA A  63     -18.724  -0.289   3.547  1.00 49.84           C
ATOM    438  O   ALA A  63     -18.771   0.736   4.218  1.00 48.83           O
ATOM    439 CB   ALA A  63     -20.685  -1.202   2.296  1.00 49.13           C
ATOM    440  N   ALA A  64     -18.085  -1.355   3.937  1.00 46.90           N
ATOM    441 CA   ALA A  64     -17.392  -1.370   5.221  1.00 47.43           C
ATOM    442  C   ALA A  64     -16.269  -0.343   5.227  1.00 47.20           C
ATOM    443  O   ALA A  64     -15.953   0.251   6.255  1.00 46.57           O
ATOM    444 CB   ALA A  64     -16.825  -2.756   5.492  1.00 46.17           C
ATOM    445  N   ALA A  65     -15.678  -0.139   4.080  1.00 49.36           N
ATOM    446 CA   ALA A  65     -14.597   0.839   3.980  1.00 49.97           C
ATOM    447  C   ALA A  65     -15.128   2.239   4.260  1.00 49.65           C
ATOM    448  O   ALA A  65     -14.430   3.088   4.795  1.00 48.80           O
ATOM    449 CB   ALA A  65     -13.976   0.785   2.591  1.00 49.08           C
ATOM    450  N   GLN A  66     -16.366   2.467   3.903  1.00 48.99           N
ATOM    451 CA   GLN A  66     -16.964   3.784   4.132  1.00 49.32           C
ATOM    452  C   GLN A  66     -17.643   3.848   5.495  1.00 49.03           C
ATOM    453  O   GLN A  66     -18.097   4.906   5.912  1.00 48.38           O
ATOM    454 CB   GLN A  66     -17.994   4.055   3.033  1.00 48.67           C
ATOM    455 CG   GLN A  66     -17.313   4.171   1.668  1.00 46.49           C
ATOM    456 CD   GLN A  66     -18.327   4.456   0.579  1.00 44.00           C
ATOM    457 OE1  GLN A  66     -19.513   4.607   0.839  1.00 43.36           O
ATOM    458 NE2  GLN A  66     -17.892   4.525  -0.654  1.00 41.51           N
ATOM    459  N   ALA A  67     -17.725   2.738   6.161  1.00 52.75           N
ATOM    460 CA   ALA A  67     -18.371   2.699   7.475  1.00 52.58           C
ATOM    461  C   ALA A  67     -17.365   2.349   8.565  1.00 51.44           C
ATOM    462  O   ALA A  67     -17.063   3.154   9.439  1.00 50.19           O
ATOM    463 CB   ALA A  67     -19.504   1.686   7.453  1.00 51.90           C
ATOM    464  N   ALA A  68     -16.862   1.135   8.516  1.00 53.27           N
ATOM    465 CA   ALA A  68     -15.895   0.688   9.515  1.00 54.02           C
ATOM    466  C   ALA A  68     -14.482   1.117   9.138  1.00 53.85           C
ATOM    467  O   ALA A  68     -13.741   1.667   9.951  1.00 52.93           O
ATOM    468 CB   ALA A  68     -15.968  -0.828   9.649  1.00 53.44           C
ATOM    469  N   LEU A  69     -14.109   0.865   7.911  1.00 49.03           N
ATOM    470 CA   LEU A  69     -12.771   1.237   7.454  1.00 49.50           C
ATOM    471  C   LEU A  69     -12.604   2.753   7.437  1.00 48.90           C
ATOM    472  O   LEU A  69     -11.498   3.266   7.567  1.00 46.89           O
ATOM    473 CB   LEU A  69     -12.527   0.680   6.053  1.00 48.58           C
ATOM    474 CG   LEU A  69     -11.339  -0.278   6.008  1.00 47.57           C
ATOM    475 CD1  LEU A  69     -11.640  -1.506   6.857  1.00 44.98           C
ATOM    476 CD2  LEU A  69     -11.055  -0.690   4.568  1.00 44.51           C
ATOM    477  N   GLN A  70     -13.688   3.439   7.286  1.00 48.61           N
ATOM    478 CA   GLN A  70     -13.619   4.900   7.253  1.00 47.73           C
ATOM    479  C   GLN A  70     -13.028   5.432   8.553  1.00 46.31           C
ATOM    480  O   GLN A  70     -12.261   6.387   8.564  1.00 43.75           O
ATOM    481 CB   GLN A  70     -15.014   5.475   7.043  1.00 46.07           C
ATOM    482 CG   GLN A  70     -14.955   6.982   6.817  1.00 44.59           C
ATOM    483 CD   GLN A  70     -16.324   7.521   6.438  1.00 42.54           C
ATOM    484 OE1  GLN A  70     -17.324   6.831   6.532  1.00 40.98           O
ATOM    485 NE2  GLN A  70     -16.394   8.768   6.015  1.00 39.84           N
ATOM    486  N   SER A  71     -13.386   4.809   9.646  1.00 48.99           N
ATOM    487 CA   SER A  71     -12.870   5.240  10.946  1.00 49.03           C
ATOM    488  C   SER A  71     -11.418   4.805  11.106  1.00 48.42           C
ATOM    489  O   SER A  71     -10.581   5.555  11.599  1.00 45.76           O
ATOM    490 CB   SER A  71     -13.714   4.634  12.064  1.00 46.69           C
ATOM    491 OG   SER A  71     -13.650   3.220  11.990  1.00 44.19           O
ATOM    492  N   SER A  72     -11.122   3.599  10.691  1.00 49.49           N
ATOM    493 CA   SER A  72      -9.758   3.081  10.808  1.00 49.10           C
ATOM    494  C   SER A  72      -8.804   3.868   9.911  1.00 48.48           C
ATOM    495  O   SER A  72      -7.781   4.373  10.358  1.00 45.58           O
ATOM    496 CB   SER A  72      -9.735   1.604  10.419  1.00 46.40           C
ATOM    497 OG   SER A  72     -10.571   0.873  11.302  1.00 44.54           O
ATOM    498  N   TRP A  73      -9.151   3.972   8.635  1.00 46.09           N
ATOM    499 CA   TRP A  73      -8.304   4.716   7.710  1.00 45.38           C
ATOM    500  C   TRP A  73      -8.399   6.212   7.970  1.00 45.12           C
ATOM    501  O   TRP A  73      -7.444   6.945   7.745  1.00 42.87           O
ATOM    502 CB   TRP A  73      -8.720   4.399   6.275  1.00 42.77           C
ATOM    503 CG   TRP A  73      -8.403   2.986   5.919  1.00 44.32           C
ATOM    504 CD1  TRP A  73      -9.284   1.993   5.660  1.00 41.08           C
ATOM    505 CD2  TRP A  73      -7.087   2.415   5.780  1.00 41.13           C
ATOM    506 NE1  TRP A  73      -8.605   0.845   5.368  1.00 40.74           N
ATOM    507 CE2  TRP A  73      -7.262   1.073   5.444  1.00 40.07           C
ATOM    508 CE3  TRP A  73      -5.790   2.925   5.915  1.00 39.69           C
ATOM    509 CZ2  TRP A  73      -6.179   0.219   5.233  1.00 37.05           C
ATOM    510 CZ3  TRP A  73      -4.712   2.061   5.712  1.00 37.63           C
ATOM    511 CH2  TRP A  73      -4.918   0.732   5.372  1.00 37.15           C
ATOM    512  N   GLY A  74      -9.522   6.651   8.435  1.00 50.65           N
ATOM    513 CA   GLY A  74      -9.697   8.065   8.736  1.00 49.88           C
ATOM    514  C   GLY A  74      -8.725   8.504   9.812  1.00 48.55           C
ATOM    515  O   GLY A  74      -7.994   9.481   9.653  1.00 45.75           O
ATOM    516  N   MET A  75      -8.707   7.770  10.896  1.00 44.76           N
ATOM    517 CA   MET A  75      -7.779   8.098  11.979  1.00 45.44           C
ATOM    518  C   MET A  75      -6.347   7.796  11.550  1.00 46.16           C
ATOM    519  O   MET A  75      -5.415   8.455  11.976  1.00 44.04           O
ATOM    520 CB   MET A  75      -8.138   7.283  13.218  1.00 43.32           C
ATOM    521 CG   MET A  75      -7.888   5.793  13.013  1.00 41.10           C
ATOM    522 SD   MET A  75      -8.213   4.852  14.499  1.00 38.52           S
ATOM    523 CE   MET A  75      -9.977   5.034  14.584  1.00 36.42           C
ATOM    524  N   MET A  76      -6.209   6.809  10.708  1.00 46.57           N
ATOM    525 CA   MET A  76      -4.881   6.451  10.208  1.00 46.15           C
ATOM    526  C   MET A  76      -4.328   7.558   9.325  1.00 47.10           C
ATOM    527  O   MET A  76      -3.180   7.965   9.467  1.00 44.79           O
ATOM    528 CB   MET A  76      -4.981   5.138   9.425  1.00 44.33           C
ATOM    529 CG   MET A  76      -3.629   4.710   8.878  1.00 42.86           C
ATOM    530 SD   MET A  76      -3.469   5.181   7.169  1.00 40.14           S
ATOM    531 CE   MET A  76      -1.701   5.015   6.998  1.00 38.73           C
ATOM    532  N   GLY A  77      -5.138   8.029   8.416  1.00 47.94           N
ATOM    533 CA   GLY A  77      -4.711   9.116   7.536  1.00 46.90           C
ATOM    534  C   GLY A  77      -4.412  10.370   8.334  1.00 45.55           C
ATOM    535  O   GLY A  77      -3.418  11.063   8.099  1.00 42.47           O
ATOM    536  N   MET A  78      -5.260  10.653   9.270  1.00 45.15           N
ATOM    537 CA   MET A  78      -5.054  11.848  10.099  1.00 44.91           C
ATOM    538  C   MET A  78      -3.835  11.655  11.002  1.00 45.76           C
ATOM    539  O   MET A  78      -3.078  12.584  11.233  1.00 42.77           O
ATOM    540 CB   MET A  78      -6.306  12.089  10.943  1.00 41.78           C
ATOM    541 CG   MET A  78      -7.498  12.399  10.059  1.00 39.82           C
ATOM    542 SD   MET A  78      -7.310  13.966   9.215  1.00 37.11           S
ATOM    543 CE   MET A  78      -7.958  15.033  10.489  1.00 35.33           C
ATOM    544  N   LEU A  79      -3.673  10.454  11.482  1.00 41.86           N
ATOM    545 CA   LEU A  79      -2.521  10.159  12.337  1.00 40.98           C
ATOM    546  C   LEU A  79      -1.227  10.294  11.532  1.00 40.54           C
ATOM    547  O   LEU A  79      -0.236  10.824  12.013  1.00 37.93           O
ATOM    548 CB   LEU A  79      -2.631   8.738  12.883  1.00 38.71           C
ATOM    549 CG   LEU A  79      -1.518   8.429  13.893  1.00 36.75           C
ATOM    550 CD1  LEU A  79      -1.748   9.218  15.175  1.00 34.51           C
ATOM    551 CD2  LEU A  79      -1.492   6.941  14.202  1.00 34.90           C
ATOM    552  N   ALA A  80      -1.264   9.807  10.320  1.00 42.57           N
ATOM    553 CA   ALA A  80      -0.090   9.899   9.452  1.00 42.34           C
ATOM    554  C   ALA A  80       0.188  11.358   9.110  1.00 41.95           C
ATOM    555  O   ALA A  80       1.339  11.768   8.953  1.00 39.55           O
ATOM    556 CB   ALA A  80      -0.334   9.092   8.180  1.00 39.87           C
ATOM    557  N   SER A  81      -0.863  12.118   8.980  1.00 42.01           N
ATOM    558 CA   SER A  81      -0.707  13.540   8.660  1.00 42.62           C
ATOM    559  C   SER A  81      -0.186  14.294   9.877  1.00 40.90           C
ATOM    560  O   SER A  81       0.479  15.321   9.750  1.00 38.11           O
ATOM    561 CB   SER A  81      -2.049  14.115   8.220  1.00 40.80           C
ATOM    562 OG   SER A  81      -1.843  15.380   7.624  1.00 37.15           O
ATOM    563  N   GLN A  82      -0.501  13.796  11.049  1.00 41.96           N
ATOM    564 CA   GLN A  82      -0.040  14.445  12.274  1.00 41.29           C
ATOM    565  C   GLN A  82       1.485  14.362  12.374  1.00 40.45           C
ATOM    566  O   GLN A  82       2.069  13.310  12.172  1.00 37.58           O
ATOM    567 CB   GLN A  82      -0.681  13.762  13.475  1.00 37.79           C
ATOM    568 CG   GLN A  82      -0.388  14.545  14.757  1.00 35.89           C
ATOM    569 CD   GLN A  82      -1.105  13.920  15.944  1.00 34.28           C
ATOM    570 OE1  GLN A  82      -1.834  12.954  15.801  1.00 32.73           O
ATOM    571 NE2  GLN A  82      -0.897  14.460  17.117  1.00 32.46           N
ATOM    572  N   GLN A  83       2.085  15.461  12.685  1.00 38.73           N
ATOM    573 CA   GLN A  83       3.551  15.500  12.775  1.00 37.75           C
ATOM    574  C   GLN A  83       4.008  15.830  14.194  1.00 36.90           C
ATOM    575  O   GLN A  83       4.965  16.568  14.398  1.00 33.97           O
ATOM    576 CB   GLN A  83       4.074  16.542  11.785  1.00 34.15           C
ATOM    577 CG   GLN A  83       3.807  16.141  10.348  1.00 32.06           C
ATOM    578 CD   GLN A  83       4.337  17.183   9.382  1.00 31.05           C
ATOM    579 OE1  GLN A  83       4.654  18.296   9.773  1.00 29.47           O
ATOM    580 NE2  GLN A  83       4.449  16.847   8.121  1.00 29.23           N
ATOM    581  N   ASN A  84       3.311  15.288  15.158  1.00 39.13           N
ATOM    582 CA   ASN A  84       3.690  15.511  16.560  1.00 38.78           C
ATOM    583  C   ASN A  84       3.626  16.994  16.923  1.00 38.04           C
ATOM    584  O   ASN A  84       4.452  17.500  17.672  1.00 34.88           O
ATOM    585 CB   ASN A  84       5.117  14.986  16.796  1.00 35.86           C
ATOM    586 CG   ASN A  84       5.203  13.502  16.508  1.00 32.62           C
ATOM    587 OD1  ASN A  84       4.676  13.020  15.514  1.00 30.02           O
ATOM    588 ND2  ASN A  84       5.867  12.752  17.356  1.00 30.04           N
ATOM    589  N   GLN A  85       2.634  17.649  16.347  1.00 38.46           N
ATOM    590 CA   GLN A  85       2.465  19.077  16.639  1.00 37.23           C
ATOM    591  C   GLN A  85       3.691  19.870  16.172  1.00 35.90           C
ATOM    592  O   GLN A  85       3.870  20.107  14.986  1.00 32.76           O
ATOM    593 CB   GLN A  85       2.256  19.255  18.146  1.00 33.63           C
ATOM    594 CG   GLN A  85       1.879  20.699  18.468  1.00 31.07           C
ATOM    595 CD   GLN A  85       1.729  20.892  19.956  1.00 29.87           C
ATOM    596 OE1  GLN A  85       1.454  19.959  20.687  1.00 28.27           O
ATOM    597 NE2  GLN A  85       1.922  22.104  20.436  1.00 28.65           N
ATOM    598  N   SER A  86       4.513  20.251  17.079  1.00 35.31           N
ATOM    599 CA   SER A  86       5.711  21.031  16.739  1.00 36.06           C
ATOM    600  C   SER A  86       6.958  20.152  16.785  1.00 34.97           C
ATOM    601  O   SER A  86       7.423  19.777  17.851  1.00 32.58           O
ATOM    602 CB   SER A  86       5.860  22.181  17.730  1.00 33.91           C
ATOM    603 OG   SER A  86       6.894  23.053  17.309  1.00 30.50           O
ATOM    604  N   GLY A  87       7.474  19.843  15.635  1.00 36.40           N
ATOM    605 CA   GLY A  87       8.659  18.986  15.575  1.00 36.94           C
ATOM    606  C   GLY A  87       9.164  18.824  14.163  1.00 35.97           C
ATOM    607  O   GLY A  87      10.239  19.304  13.811  1.00 33.39           O
ATOM    608  N   PRO A  88       8.397  18.160  13.313  1.00 35.89           N
ATOM    609 CA   PRO A  88       8.809  17.940  11.924  1.00 35.40           C
ATOM    610  C   PRO A  88       8.776  19.234  11.109  1.00 34.95           C
ATOM    611  O   PRO A  88       8.131  20.201  11.485  1.00 32.48           O
ATOM    612 CB   PRO A  88       7.781  16.938  11.397  1.00 32.88           C
ATOM    613 CG   PRO A  88       6.582  17.141  12.267  1.00 31.44           C
ATOM    614 CD   PRO A  88       7.097  17.571  13.619  1.00 32.92           C
ATOM    615  N   SER A  89       9.448  19.224  10.000  1.00 32.94           N
ATOM    616 CA   SER A  89       9.500  20.404   9.134  1.00 33.66           C
ATOM    617  C   SER A  89       9.713  19.968   7.688  1.00 32.98           C
ATOM    618  O   SER A  89       9.876  18.793   7.403  1.00 30.85           O
ATOM    619 CB   SER A  89      10.638  21.318   9.585  1.00 31.99           C
ATOM    620 OG   SER A  89      10.346  21.875  10.845  1.00 28.72           O
ATOM    621  N   GLY A  90       9.694  20.926   6.790  1.00 35.09           N
ATOM    622 CA   GLY A  90       9.892  20.603   5.378  1.00 35.75           C
ATOM    623  C   GLY A  90      11.223  19.920   5.138  1.00 35.18           C
ATOM    624  O   GLY A  90      11.357  19.061   4.275  1.00 32.47           O
ATOM    625  N   ASN A  91      12.207  20.296   5.907  1.00 31.82           N
ATOM    626 CA   ASN A  91      13.535  19.690   5.766  1.00 32.98           C
ATOM    627  C   ASN A  91      13.792  18.699   6.899  1.00 33.21           C
ATOM    628  O   ASN A  91      14.697  18.878   7.703  1.00 29.63           O
ATOM    629 CB   ASN A  91      14.595  20.788   5.771  1.00 29.70           C
ATOM    630 CG   ASN A  91      15.948  20.208   5.411  1.00 26.17           C
ATOM    631 OD1  ASN A  91      16.070  19.045   5.095  1.00 23.58           O
ATOM    632 ND2  ASN A  91      16.986  21.015   5.465  1.00 23.35           N
ATOM    633  N   ASN A  92      12.978  17.676   6.962  1.00 32.15           N
ATOM    634 CA   ASN A  92      13.122  16.674   8.013  1.00 33.18           C
ATOM    635  C   ASN A  92      13.010  15.267   7.425  1.00 33.18           C
ATOM    636  O   ASN A  92      11.939  14.837   7.043  1.00 30.21           O
ATOM    637 CB   ASN A  92      12.027  16.886   9.063  1.00 30.58           C
ATOM    638 CG   ASN A  92      12.278  16.008  10.270  1.00 26.97           C
ATOM    639 OD1  ASN A  92      12.914  14.974  10.179  1.00 24.84           O
ATOM    640 ND2  ASN A  92      11.797  16.408  11.423  1.00 24.56           N
ATOM    641  N   GLN A  93      14.126  14.589   7.378  1.00 33.91           N
ATOM    642 CA   GLN A  93      14.133  13.226   6.843  1.00 34.09           C
ATOM    643  C   GLN A  93      13.557  13.180   5.426  1.00 33.38           C
ATOM    644  O   GLN A  93      12.961  12.196   5.008  1.00 30.32           O
ATOM    645 CB   GLN A  93      13.310  12.322   7.755  1.00 30.98           C
ATOM    646 CG   GLN A  93      13.568  10.852   7.433  1.00 28.75           C
ATOM    647 CD   GLN A  93      12.743   9.951   8.312  1.00 27.41           C
ATOM    648 OE1  GLN A  93      12.077  10.404   9.230  1.00 26.17           O
ATOM    649 NE2  GLN A  93      12.753   8.665   8.028  1.00 26.75           N
ATOM    650  N   ASN A  94      13.715  14.245   4.716  1.00 35.30           N
ATOM    651 CA   ASN A  94      13.197  14.313   3.338  1.00 36.75           C
ATOM    652  C   ASN A  94      14.320  14.703   2.385  1.00 36.24           C
ATOM    653  O   ASN A  94      14.799  13.902   1.592  1.00 33.13           O
ATOM    654 CB   ASN A  94      12.077  15.346   3.274  1.00 34.23           C
ATOM    655 CG   ASN A  94      11.210  15.108   2.053  1.00 30.80           C
ATOM    656 OD1  ASN A  94      11.223  15.889   1.113  1.00 28.06           O
ATOM    657 ND2  ASN A  94      10.441  14.042   2.055  1.00 27.07           N
ATOM    658  N   GLN A  95      14.772  15.926   2.505  1.00 33.85           N
ATOM    659 CA   GLN A  95      15.870  16.394   1.664  1.00 33.48           C
ATOM    660  C   GLN A  95      17.211  15.989   2.287  1.00 33.49           C
ATOM    661  O   GLN A  95      17.345  15.898   3.491  1.00 30.96           O
ATOM    662 CB   GLN A  95      15.803  17.910   1.542  1.00 30.22           C
ATOM    663 CG   GLN A  95      14.592  18.333   0.724  1.00 27.07           C
ATOM    664 CD   GLN A  95      14.560  19.847   0.561  1.00 25.22           C
ATOM    665 OE1  GLN A  95      15.391  20.551   1.120  1.00 24.12           O
ATOM    666 NE2  GLN A  95      13.609  20.361  -0.186  1.00 24.30           N
ATOM    667  N   GLY A  96      18.161  15.770   1.463  1.00 33.18           N
ATOM    668 CA   GLY A  96      19.468  15.357   1.977  1.00 34.45           C
ATOM    669  C   GLY A  96      19.472  13.884   2.324  1.00 34.05           C
ATOM    670  O   GLY A  96      20.225  13.442   3.174  1.00 31.49           O
ATOM    671  N   ASN A  97      18.618  13.141   1.666  1.00 32.69           N
ATOM    672 CA   ASN A  97      18.568  11.695   1.903  1.00 33.52           C
ATOM    673  C   ASN A  97      19.556  10.970   0.993  1.00 33.70           C
ATOM    674  O   ASN A  97      19.999   9.871   1.287  1.00 30.87           O
ATOM    675 CB   ASN A  97      17.150  11.184   1.650  1.00 31.03           C
ATOM    676 CG   ASN A  97      16.807  10.093   2.630  1.00 27.47           C
ATOM    677 OD1  ASN A  97      17.557   9.811   3.549  1.00 24.87           O
ATOM    678 ND2  ASN A  97      15.662   9.453   2.463  1.00 24.61           N
ATOM    679  N   MET A  98      19.882  11.602  -0.115  1.00 33.45           N
ATOM    680 CA   MET A  98      20.853  11.029  -1.060  1.00 33.87           C
ATOM    681  C   MET A  98      20.441   9.614  -1.469  1.00 34.92           C
ATOM    682  O   MET A  98      21.264   8.729  -1.608  1.00 33.05           O
ATOM    683 CB   MET A  98      22.232  10.997  -0.407  1.00 32.03           C
ATOM    684 CG   MET A  98      23.314  10.782  -1.428  1.00 28.88           C
ATOM    685 SD   MET A  98      24.936  10.642  -0.635  1.00 26.80           S
ATOM    686 CE   MET A  98      24.791   8.999   0.018  1.00 25.54           C
ATOM    687  N   GLN A  99      19.170   9.425  -1.651  1.00 35.31           N
ATOM    688 CA   GLN A  99      18.681   8.103  -2.057  1.00 35.69           C
ATOM    689  C   GLN A  99      17.968   8.196  -3.406  1.00 34.97           C
ATOM    690  O   GLN A  99      18.597   8.272  -4.447  1.00 32.12           O
ATOM    691 CB   GLN A  99      17.728   7.575  -0.990  1.00 32.98           C
ATOM    692 CG   GLN A  99      17.749   6.057  -0.937  1.00 29.75           C
ATOM    693 CD   GLN A  99      18.660   5.567   0.177  1.00 27.70           C
ATOM    694 OE1  GLN A  99      19.787   6.019   0.297  1.00 25.86           O
ATOM    695 NE2  GLN A  99      18.184   4.664   1.001  1.00 26.20           N
ATOM    696  N   ARG A 100      16.680   8.164  -3.375  1.00 35.71           N
ATOM    697 CA   ARG A 100      15.907   8.262  -4.622  1.00 35.49           C
ATOM    698  C   ARG A 100      14.452   8.644  -4.346  1.00 35.16           C
ATOM    699  O   ARG A 100      13.604   8.571  -5.228  1.00 32.80           O
ATOM    700 CB   ARG A 100      15.929   6.914  -5.337  1.00 33.17           C
ATOM    701 CG   ARG A 100      17.180   6.764  -6.175  1.00 29.96           C
ATOM    702 CD   ARG A 100      17.006   7.560  -7.468  1.00 28.75           C
ATOM    703 NE   ARG A 100      17.954   7.094  -8.467  1.00 26.72           N
ATOM    704 CZ   ARG A 100      17.898   7.395  -9.744  1.00 25.42           C
ATOM    705 NH1  ARG A 100      16.992   8.254 -10.176  1.00 23.95           N
ATOM    706 NH2  ARG A 100      18.743   6.844 -10.583  1.00 23.07           N
ATOM    707  N   GLU A 101      14.181   9.041  -3.146  1.00 34.79           N
ATOM    708 CA   GLU A 101      12.814   9.406  -2.771  1.00 35.97           C
ATOM    709  C   GLU A 101      12.774  10.809  -2.174  1.00 35.39           C
ATOM    710  O   GLU A 101      12.374  11.002  -1.035  1.00 32.96           O
ATOM    711 CB   GLU A 101      12.297   8.386  -1.760  1.00 33.79           C
ATOM    712 CG   GLU A 101      12.161   7.017  -2.393  1.00 30.30           C
ATOM    713 CD   GLU A 101      11.792   5.977  -1.354  1.00 28.35           C
ATOM    714 OE1  GLU A 101      12.065   6.225  -0.168  1.00 27.29           O
ATOM    715 OE2  GLU A 101      11.247   4.950  -1.714  1.00 27.83           O
ATOM    716  N   PRO A 102      13.170  11.801  -2.940  1.00 35.77           N
ATOM    717 CA   PRO A 102      13.168  13.179  -2.470  1.00 35.93           C
ATOM    718  C   PRO A 102      11.754  13.767  -2.473  1.00 35.83           C
ATOM    719  O   PRO A 102      11.343  14.430  -3.415  1.00 33.21           O
ATOM    720 CB   PRO A 102      14.059  13.893  -3.485  1.00 33.00           C
ATOM    721 CG   PRO A 102      13.910  13.095  -4.742  1.00 31.40           C
ATOM    722 CD   PRO A 102      13.667  11.665  -4.305  1.00 32.73           C
ATOM    723  N   ASN A 103      11.024  13.499  -1.419  1.00 34.95           N
ATOM    724 CA   ASN A 103       9.646  13.989  -1.322  1.00 35.57           C
ATOM    725  C   ASN A 103       8.729  13.228  -2.277  1.00 35.22           C
ATOM    726  O   ASN A 103       7.621  13.665  -2.580  1.00 32.55           O
ATOM    727 CB   ASN A 103       9.622  15.479  -1.671  1.00 32.78           C
ATOM    728 CG   ASN A 103       8.285  16.075  -1.292  1.00 29.37           C
ATOM    729 OD1  ASN A 103       7.456  15.428  -0.679  1.00 26.73           O
ATOM    730 ND2  ASN A 103       8.040  17.325  -1.654  1.00 26.36           N
ATOM    731  N   GLN A 104       9.200  12.105  -2.747  1.00 38.95           N
ATOM    732 CA   GLN A 104       8.388  11.298  -3.662  1.00 38.51           C
ATOM    733  C   GLN A 104       7.505  10.331  -2.890  1.00 37.95           C
ATOM    734  O   GLN A 104       6.297  10.281  -3.078  1.00 35.33           O
ATOM    735 CB   GLN A 104       9.308  10.524  -4.599  1.00 35.63           C
ATOM    736 CG   GLN A 104       9.173  11.022  -6.028  1.00 32.48           C
ATOM    737 CD   GLN A 104      10.135  10.303  -6.952  1.00 30.64           C
ATOM    738 OE1  GLN A 104      10.920   9.481  -6.525  1.00 29.22           O
ATOM    739 NE2  GLN A 104      10.088  10.611  -8.217  1.00 28.62           N
ATOM    740  N   ALA A 105       8.110   9.564  -2.026  1.00 37.78           N
ATOM    741 CA   ALA A 105       7.356   8.593  -1.238  1.00 38.57           C
ATOM    742  C   ALA A 105       7.383   8.985   0.237  1.00 38.12           C
ATOM    743  O   ALA A 105       8.377   8.786   0.919  1.00 35.51           O
ATOM    744 CB   ALA A 105       7.943   7.207  -1.434  1.00 36.05           C
ATOM    745  N   PHE A 106       6.316   9.546   0.710  1.00 41.26           N
ATOM    746 CA   PHE A 106       6.253   9.955   2.107  1.00 40.26           C
ATOM    747  C   PHE A 106       6.067   8.751   3.015  1.00 39.90           C
ATOM    748  O   PHE A 106       5.156   7.951   2.831  1.00 36.70           O
ATOM    749 CB   PHE A 106       5.092  10.917   2.293  1.00 36.87           C
ATOM    750 CG   PHE A 106       5.345  12.219   1.585  1.00 34.66           C
ATOM    751 CD1  PHE A 106       6.194  13.150   2.138  1.00 32.04           C
ATOM    752 CD2  PHE A 106       4.740  12.476   0.363  1.00 32.61           C
ATOM    753 CE1  PHE A 106       6.425  14.352   1.473  1.00 31.03           C
ATOM    754 CE2  PHE A 106       4.974  13.669  -0.297  1.00 30.62           C
ATOM    755 CZ   PHE A 106       5.820  14.612   0.259  1.00 31.07           C
ATOM    756  N   GLY A 107       6.903   8.630   3.997  1.00 38.45           N
ATOM    757 CA   GLY A 107       6.794   7.508   4.927  1.00 39.04           C
ATOM    758  C   GLY A 107       7.238   6.207   4.288  1.00 37.46           C
ATOM    759  O   GLY A 107       6.425   5.404   3.870  1.00 35.26           O
ATOM    760  N   SER A 108       8.516   6.013   4.208  1.00 38.93           N
ATOM    761 CA   SER A 108       9.036   4.777   3.623  1.00 39.08           C
ATOM    762  C   SER A 108      10.538   4.672   3.880  1.00 38.13           C
ATOM    763  O   SER A 108      11.256   5.662   3.848  1.00 35.36           O
ATOM    764 CB   SER A 108       8.767   4.773   2.116  1.00 36.76           C
ATOM    765 OG   SER A 108       9.829   5.374   1.434  1.00 33.20           O
ATOM    766  N   GLY A 109      10.984   3.473   4.131  1.00 38.19           N
ATOM    767 CA   GLY A 109      12.402   3.262   4.400  1.00 38.28           C
ATOM    768  C   GLY A 109      12.614   2.170   5.431  1.00 37.18           C
ATOM    769  O   GLY A 109      13.728   1.912   5.868  1.00 34.32           O
ATOM    770  N   ASN A 110      11.541   1.534   5.827  1.00 36.11           N
ATOM    771 CA   ASN A 110      11.644   0.456   6.808  1.00 36.37           C
ATOM    772  C   ASN A 110      10.915  -0.789   6.306  1.00 36.34           C
ATOM    773  O   ASN A 110      10.036  -0.706   5.465  1.00 32.64           O
ATOM    774 CB   ASN A 110      11.035   0.912   8.134  1.00 32.53           C
ATOM    775 CG   ASN A 110      12.052   0.770   9.249  1.00 28.54           C
ATOM    776 OD1  ASN A 110      13.239   0.904   9.031  1.00 25.85           O
ATOM    777 ND2  ASN A 110      11.594   0.495  10.445  1.00 25.63           N
ATOM    778  N   ASN A 111      11.270  -1.907   6.838  1.00 37.32           N
ATOM    779 CA   ASN A 111      10.641  -3.166   6.414  1.00 37.33           C
ATOM    780  C   ASN A 111       9.402  -3.472   7.242  1.00 37.88           C
ATOM    781  O   ASN A 111       8.975  -4.613   7.329  1.00 34.07           O
ATOM    782 CB   ASN A 111      11.661  -4.293   6.544  1.00 33.54           C
ATOM    783 CG   ASN A 111      12.760  -4.128   5.529  1.00 29.43           C
ATOM    784 OD1  ASN A 111      12.565  -3.553   4.472  1.00 26.81           O
ATOM    785 ND2  ASN A 111      13.939  -4.626   5.827  1.00 26.53           N
ATOM    786  N   SER A 112       8.846  -2.484   7.850  1.00 39.87           N
ATOM    787 CA   SER A 112       7.654  -2.680   8.673  1.00 40.21           C
ATOM    788  C   SER A 112       6.781  -1.432   8.641  1.00 39.75           C
ATOM    789  O   SER A 112       7.278  -0.319   8.647  1.00 35.90           O
ATOM    790 CB   SER A 112       8.070  -2.988  10.105  1.00 36.93           C
ATOM    791 OG   SER A 112       8.777  -1.886  10.634  1.00 33.22           O
ATOM    792  N   TYR A 113       5.499  -1.645   8.585  1.00 39.07           N
ATOM    793 CA   TYR A 113       4.561  -0.523   8.540  1.00 38.80           C
ATOM    794  C   TYR A 113       3.288  -0.832   9.309  1.00 39.21           C
ATOM    795  O   TYR A 113       2.331  -0.075   9.254  1.00 35.63           O
ATOM    796 CB   TYR A 113       4.222  -0.226   7.079  1.00 34.94           C
ATOM    797 CG   TYR A 113       5.129   0.843   6.521  1.00 31.92           C
ATOM    798 CD1  TYR A 113       5.137   2.111   7.093  1.00 28.61           C
ATOM    799 CD2  TYR A 113       5.965   0.578   5.443  1.00 29.25           C
ATOM    800 CE1  TYR A 113       5.965   3.094   6.593  1.00 28.93           C
ATOM    801 CE2  TYR A 113       6.792   1.553   4.942  1.00 29.83           C
ATOM    802 CZ   TYR A 113       6.797   2.818   5.512  1.00 30.98           C
ATOM    803 OH   TYR A 113       7.616   3.792   5.022  1.00 28.41           O
ATOM    804  N   SER A 114       3.272  -1.922  10.016  1.00 42.57           N
ATOM    805 CA   SER A 114       2.090  -2.315  10.787  1.00 41.76           C
ATOM    806  C   SER A 114       1.904  -1.397  11.994  1.00 39.85           C
ATOM    807  O   SER A 114       1.845  -1.850  13.131  1.00 35.85           O
ATOM    808 CB   SER A 114       2.255  -3.755  11.256  1.00 39.22           C
ATOM    809 OG   SER A 114       3.454  -3.889  11.972  1.00 35.21           O
ATOM    810  N   GLY A 115       1.810  -0.128  11.725  1.00 36.00           N
ATOM    811 CA   GLY A 115       1.635   0.837  12.811  1.00 35.19           C
ATOM    812  C   GLY A 115       1.096   2.160  12.298  1.00 34.80           C
ATOM    813  O   GLY A 115       0.968   3.112  13.052  1.00 31.97           O
ATOM    814  N   SER A 116       0.792   2.190  11.015  1.00 37.23           N
ATOM    815 CA   SER A 116       0.276   3.419  10.404  1.00 36.87           C
ATOM    816  C   SER A 116       1.201   4.601  10.674  1.00 35.40           C
ATOM    817  O   SER A 116       0.990   5.384  11.585  1.00 31.88           O
ATOM    818 CB   SER A 116      -1.112   3.715  10.965  1.00 33.89           C
ATOM    819 OG   SER A 116      -1.036   4.096  12.315  1.00 30.48           O
ATOM    820  N   ASN A 117       2.234   4.689   9.884  1.00 37.15           N
ATOM    821 CA   ASN A 117       3.204   5.784  10.057  1.00 36.68           C
ATOM    822  C   ASN A 117       3.779   6.205   8.713  1.00 36.62           C
ATOM    823  O   ASN A 117       4.812   6.852   8.649  1.00 33.47           O
ATOM    824 CB   ASN A 117       4.319   5.315  10.987  1.00 33.45           C
ATOM    825 CG   ASN A 117       3.840   5.293  12.428  1.00 30.55           C
ATOM    826 OD1  ASN A 117       3.187   6.215  12.890  1.00 27.85           O
ATOM    827 ND2  ASN A 117       4.155   4.246  13.150  1.00 27.63           N
ATOM    828  N   SER A 118       3.117   5.844   7.653  1.00 37.93           N
ATOM    829 CA   SER A 118       3.602   6.175   6.314  1.00 38.13           C
ATOM    830  C   SER A 118       3.362   7.645   6.008  1.00 36.95           C
ATOM    831  O   SER A 118       4.275   8.389   5.691  1.00 34.21           O
ATOM    832 CB   SER A 118       2.896   5.309   5.286  1.00 35.76           C
ATOM    833 OG   SER A 118       3.717   5.122   4.171  1.00 32.29           O
ATOM    834  N   GLY A 119       2.137   8.061   6.091  1.00 35.01           N
ATOM    835 CA   GLY A 119       1.808   9.461   5.810  1.00 35.06           C
ATOM    836  C   GLY A 119       1.390   9.664   4.370  1.00 34.40           C
ATOM    837  O   GLY A 119       0.966  10.746   3.981  1.00 32.19           O
ATOM    838  N   ALA A 120       1.497   8.638   3.573  1.00 36.22           N
ATOM    839 CA   ALA A 120       1.118   8.739   2.162  1.00 36.18           C
ATOM    840  C   ALA A 120      -0.396   8.846   2.015  1.00 35.72           C
ATOM    841  O   ALA A 120      -0.907   9.183   0.956  1.00 33.27           O
ATOM    842 CB   ALA A 120       1.628   7.521   1.411  1.00 34.00           C
ATOM    843  N   ALA A 121      -1.107   8.553   3.073  1.00 34.37           N
ATOM    844 CA   ALA A 121      -2.567   8.623   3.052  1.00 34.56           C
ATOM    845  C   ALA A 121      -3.045  10.029   3.400  1.00 34.31           C
ATOM    846  O   ALA A 121      -4.111  10.206   3.976  1.00 31.89           O
ATOM    847 CB   ALA A 121      -3.126   7.614   4.043  1.00 32.25           C
ATOM    848  N   ILE A 122      -2.264  11.001   3.065  1.00 34.86           N
ATOM    849 CA   ILE A 122      -2.621  12.378   3.376  1.00 33.99           C
ATOM    850  C   ILE A 122      -3.426  13.036   2.263  1.00 33.67           C
ATOM    851  O   ILE A 122      -3.867  14.172   2.392  1.00 32.08           O
ATOM    852 CB   ILE A 122      -1.332  13.181   3.612  1.00 32.02           C
ATOM    853 CG1  ILE A 122      -1.665  14.560   4.189  1.00 29.68           C
ATOM    854 CG2  ILE A 122      -0.573  13.317   2.297  1.00 29.73           C
ATOM    855 CD1  ILE A 122      -0.420  15.281   4.664  1.00 27.04           C
ATOM    856  N   GLY A 123      -3.633  12.323   1.176  1.00 35.04           N
ATOM    857 CA   GLY A 123      -4.383  12.892   0.047  1.00 35.33           C
ATOM    858  C   GLY A 123      -5.220  11.859  -0.682  1.00 34.74           C
ATOM    859  O   GLY A 123      -5.563  12.044  -1.841  1.00 32.51           O
ATOM    860  N   TRP A 124      -5.539  10.795  -0.035  1.00 37.64           N
ATOM    861 CA   TRP A 124      -6.345   9.756  -0.674  1.00 36.08           C
ATOM    862  C   TRP A 124      -7.629   9.493   0.116  1.00 35.04           C
ATOM    863  O   TRP A 124      -8.341   8.550  -0.161  1.00 33.07           O
ATOM    864 CB   TRP A 124      -5.536   8.469  -0.799  1.00 33.85           C
ATOM    865 CG   TRP A 124      -5.178   7.907   0.542  1.00 33.38           C
ATOM    866 CD1  TRP A 124      -3.998   8.044   1.187  1.00 30.99           C
ATOM    867 CD2  TRP A 124      -6.023   7.108   1.404  1.00 31.89           C
ATOM    868 NE1  TRP A 124      -4.046   7.390   2.384  1.00 32.50           N
ATOM    869 CE2  TRP A 124      -5.274   6.814   2.541  1.00 30.99           C
ATOM    870 CE3  TRP A 124      -7.333   6.620   1.288  1.00 32.46           C
ATOM    871 CZ2  TRP A 124      -5.805   6.043   3.594  1.00 29.46           C
ATOM    872 CZ3  TRP A 124      -7.855   5.847   2.355  1.00 29.85           C
ATOM    873 CH2  TRP A 124      -7.087   5.582   3.472  1.00 29.54           C
ATOM    874  N   GLY A 125      -7.886  10.301   1.096  1.00 35.79           N
ATOM    875 CA   GLY A 125      -9.081  10.105   1.914  1.00 36.12           C
ATOM    876  C   GLY A 125      -9.752  11.420   2.272  1.00 35.30           C
ATOM    877  O   GLY A 125     -10.495  11.502   3.233  1.00 33.21           O
ATOM    878  N   SER A 126      -9.478  12.428   1.480  1.00 34.22           N
ATOM    879 CA   SER A 126     -10.057  13.750   1.743  1.00 34.13           C
ATOM    880  C   SER A 126      -9.533  14.317   3.064  1.00 32.78           C
ATOM    881  O   SER A 126     -10.264  14.953   3.816  1.00 29.77           O
ATOM    882 CB   SER A 126     -11.577  13.629   1.792  1.00 32.34           C
ATOM    883 OG   SER A 126     -12.156  14.922   1.766  1.00 28.87           O
ATOM    884  N   ALA A 127      -8.288  14.064   3.344  1.00 32.41           N
ATOM    885 CA   ALA A 127      -7.681  14.547   4.583  1.00 33.16           C
ATOM    886  C   ALA A 127      -7.298  16.023   4.446  1.00 33.10           C
ATOM    887  O   ALA A 127      -6.275  16.358   3.867  1.00 30.34           O
ATOM    888 CB   ALA A 127      -6.447  13.708   4.906  1.00 30.45           C
ATOM    889  N   SER A 128      -8.125  16.866   4.973  1.00 31.16           N
ATOM    890 CA   SER A 128      -7.852  18.311   4.916  1.00 33.03           C
ATOM    891  C   SER A 128      -7.401  18.834   6.276  1.00 31.62           C
ATOM    892  O   SER A 128      -6.947  19.961   6.397  1.00 28.89           O
ATOM    893 CB   SER A 128      -9.114  19.043   4.474  1.00 31.17           C
ATOM    894 OG   SER A 128      -9.291  18.872   3.081  1.00 28.10           O
ATOM    895  N   ASN A 129      -7.542  18.009   7.282  1.00 29.83           N
ATOM    896 CA   ASN A 129      -7.133  18.417   8.630  1.00 29.80           C
ATOM    897  C   ASN A 129      -5.746  17.866   8.954  1.00 29.83           C
ATOM    898  O   ASN A 129      -5.509  16.679   8.843  1.00 27.16           O
ATOM    899 CB   ASN A 129      -8.152  17.897   9.638  1.00 27.39           C
ATOM    900 CG   ASN A 129      -8.016  18.650  10.946  1.00 24.60           C
ATOM    901 OD1  ASN A 129      -7.014  19.296  11.205  1.00 22.02           O
ATOM    902 ND2  ASN A 129      -9.006  18.581  11.800  1.00 22.51           N
ATOM    903  N   ALA A 130      -4.861  18.725   9.334  1.00 31.72           N
ATOM    904 CA   ALA A 130      -3.497  18.296   9.653  1.00 32.21           C
ATOM    905  C   ALA A 130      -3.394  17.784  11.093  1.00 31.92           C
ATOM    906  O   ALA A 130      -2.532  18.204  11.854  1.00 29.32           O
ATOM    907 CB   ALA A 130      -2.536  19.462   9.438  1.00 30.05           C
ATOM    908  N   GLY A 131      -4.287  16.889  11.447  1.00 32.15           N
ATOM    909 CA   GLY A 131      -4.251  16.346  12.806  1.00 33.45           C
ATOM    910  C   GLY A 131      -4.467  17.431  13.850  1.00 33.04           C
ATOM    911  O   GLY A 131      -3.708  17.543  14.800  1.00 30.62           O
ATOM    912  N   SER A 132      -5.491  18.200  13.646  1.00 30.92           N
ATOM    913 CA   SER A 132      -5.796  19.275  14.593  1.00 32.28           C
ATOM    914  C   SER A 132      -7.004  18.903  15.454  1.00 31.34           C
ATOM    915  O   SER A 132      -7.678  17.919  15.197  1.00 29.13           O
ATOM    916 CB   SER A 132      -6.090  20.560  13.824  1.00 30.71           C
ATOM    917 OG   SER A 132      -6.096  21.662  14.699  1.00 27.67           O
ATOM    918  N   GLY A 133      -7.269  19.697  16.449  1.00 30.54           N
ATOM    919 CA   GLY A 133      -8.412  19.400  17.314  1.00 32.25           C
ATOM    920  C   GLY A 133      -8.189  18.123  18.107  1.00 31.72           C
ATOM    921  O   GLY A 133      -8.833  17.121  17.851  1.00 29.42           O
ATOM    922  N   SER A 134      -7.293  18.171  19.028  1.00 31.60           N
ATOM    923 CA   SER A 134      -6.994  16.993  19.850  1.00 33.19           C
ATOM    924  C   SER A 134      -6.348  15.896  18.997  1.00 32.12           C
ATOM    925  O   SER A 134      -6.948  15.412  18.051  1.00 29.47           O
ATOM    926 CB   SER A 134      -8.276  16.463  20.484  1.00 31.39           C
ATOM    927 OG   SER A 134      -8.140  16.372  21.882  1.00 28.32           O
ATOM    928  N   GLY A 135      -5.147  15.521  19.336  1.00 31.11           N
ATOM    929 CA   GLY A 135      -4.463  14.484  18.568  1.00 32.57           C
ATOM    930  C   GLY A 135      -5.318  13.231  18.456  1.00 32.32           C
ATOM    931  O   GLY A 135      -5.874  12.768  19.430  1.00 29.93           O
ATOM    932  N   PHE A 136      -5.414  12.701  17.267  1.00 34.79           N
ATOM    933 CA   PHE A 136      -6.206  11.490  17.058  1.00 34.11           C
ATOM    934  C   PHE A 136      -5.546  10.289  17.715  1.00 34.02           C
ATOM    935  O   PHE A 136      -6.182   9.266  17.928  1.00 30.64           O
ATOM    936 CB   PHE A 136      -6.358  11.239  15.564  1.00 31.30           C
ATOM    937 CG   PHE A 136      -7.313  12.210  14.938  1.00 28.87           C
ATOM    938 CD1  PHE A 136      -8.673  12.024  15.046  1.00 26.06           C
ATOM    939 CD2  PHE A 136      -6.836  13.331  14.267  1.00 26.72           C
ATOM    940 CE1  PHE A 136      -9.552  12.933  14.482  1.00 26.55           C
ATOM    941 CE2  PHE A 136      -7.721  14.240  13.703  1.00 26.58           C
ATOM    942 CZ   PHE A 136      -9.078  14.038  13.807  1.00 27.07           C
ATOM    943  N   ASN A 137      -4.302  10.399  18.010  1.00 32.89           N
ATOM    944 CA   ASN A 137      -3.577   9.303  18.647  1.00 34.39           C
ATOM    945  C   ASN A 137      -3.930   9.237  20.136  1.00 33.73           C
ATOM    946  O   ASN A 137      -3.100   9.503  20.996  1.00 31.06           O
ATOM    947 CB   ASN A 137      -2.074   9.526  18.484  1.00 32.73           C
ATOM    948 CG   ASN A 137      -1.659  10.841  19.115  1.00 29.09           C
ATOM    949 OD1  ASN A 137      -2.484  11.662  19.465  1.00 26.18           O
ATOM    950 ND2  ASN A 137      -0.369  11.054  19.293  1.00 26.58           N
ATOM    951  N   GLY A 138      -5.155   8.895  20.411  1.00 32.86           N
ATOM    952 CA   GLY A 138      -5.585   8.792  21.803  1.00 33.82           C
ATOM    953  C   GLY A 138      -6.696   9.774  22.122  1.00 32.68           C
ATOM    954  O   GLY A 138      -7.226   9.791  23.232  1.00 29.63           O
ATOM    955  N   GLY A 139      -7.068  10.582  21.146  1.00 31.55           N
ATOM    956 CA   GLY A 139      -8.139  11.556  21.355  1.00 32.99           C
ATOM    957  C   GLY A 139      -9.391  11.183  20.586  1.00 31.95           C
ATOM    958  O   GLY A 139     -10.363  11.929  20.563  1.00 29.21           O
ATOM    959  N   PHE A 140      -9.390  10.045  19.959  1.00 36.60           N
ATOM    960 CA   PHE A 140     -10.550   9.595  19.178  1.00 35.80           C
ATOM    961  C   PHE A 140     -11.532   8.836  20.076  1.00 35.52           C
ATOM    962  O   PHE A 140     -12.217   7.928  19.626  1.00 32.77           O
ATOM    963 CB   PHE A 140     -10.070   8.682  18.060  1.00 33.43           C
ATOM    964 CG   PHE A 140      -9.383   7.453  18.596  1.00 30.74           C
ATOM    965 CD1  PHE A 140     -10.116   6.337  18.955  1.00 27.33           C
ATOM    966 CD2  PHE A 140      -7.998   7.436  18.775  1.00 27.99           C
ATOM    967 CE1  PHE A 140      -9.485   5.210  19.460  1.00 27.99           C
ATOM    968 CE2  PHE A 140      -7.372   6.311  19.283  1.00 27.83           C
ATOM    969 CZ   PHE A 140      -8.114   5.204  19.624  1.00 28.34           C
ATOM    970  N   GLY A 141     -11.568   9.177  21.323  1.00 33.58           N
ATOM    971 CA   GLY A 141     -12.473   8.517  22.271  1.00 35.00           C
ATOM    972  C   GLY A 141     -13.708   7.941  21.606  1.00 33.97           C
ATOM    973  O   GLY A 141     -13.826   6.740  21.398  1.00 31.41           O
ATOM    974  N   SER A 142     -14.629   8.796  21.242  1.00 30.82           N
ATOM    975 CA   SER A 142     -15.844   8.344  20.561  1.00 33.04           C
ATOM    976  C   SER A 142     -15.842   8.814  19.111  1.00 32.08           C
ATOM    977  O   SER A 142     -14.790   9.006  18.519  1.00 29.51           O
ATOM    978 CB   SER A 142     -17.065   8.904  21.296  1.00 31.32           C
ATOM    979 OG   SER A 142     -17.155   8.318  22.572  1.00 28.07           O
ATOM    980  N   SER A 143     -17.011   8.997  18.554  1.00 28.96           N
ATOM    981 CA   SER A 143     -17.111   9.451  17.165  1.00 31.93           C
ATOM    982  C   SER A 143     -17.273  10.975  17.097  1.00 31.09           C
ATOM    983  O   SER A 143     -17.444  11.534  16.028  1.00 28.28           O
ATOM    984 CB   SER A 143     -18.305   8.774  16.491  1.00 29.85           C
ATOM    985 OG   SER A 143     -17.902   7.579  15.870  1.00 26.24           O
ATOM    986  N   MET A 144     -17.224  11.593  18.218  1.00 30.92           N
ATOM    987 CA   MET A 144     -17.393  13.056  18.248  1.00 31.85           C
ATOM    988  C   MET A 144     -16.241  13.757  17.526  1.00 32.43           C
ATOM    989  O   MET A 144     -16.433  14.785  16.902  1.00 29.86           O
ATOM    990 CB   MET A 144     -17.433  13.515  19.704  1.00 29.82           C
ATOM    991 CG   MET A 144     -16.182  13.108  20.457  1.00 26.39           C
ATOM    992 SD   MET A 144     -16.270  13.622  22.186  1.00 24.33           S
ATOM    993 CE   MET A 144     -17.568  12.565  22.750  1.00 22.90           C
ATOM    994  N   ASP A 145     -15.090  13.175  17.596  1.00 32.80           N
ATOM    995 CA   ASP A 145     -13.930  13.760  16.922  1.00 35.90           C
ATOM    996  C   ASP A 145     -13.824  13.266  15.484  1.00 35.46           C
ATOM    997  O   ASP A 145     -13.305  13.953  14.613  1.00 32.18           O
ATOM    998 CB   ASP A 145     -12.658  13.409  17.684  1.00 34.32           C
ATOM    999 CG   ASP A 145     -12.382  14.422  18.774  1.00 30.58           C
ATOM   1000 OD1  ASP A 145     -13.259  15.251  19.038  1.00 28.05           O
ATOM   1001 OD2  ASP A 145     -11.280  14.390  19.347  1.00 27.66           O
ATOM   1002  N   SER A 146     -14.311  12.078  15.242  1.00 31.18           N
ATOM   1003 CA   SER A 146     -14.257  11.505  13.894  1.00 33.40           C
ATOM   1004  C   SER A 146     -15.100  12.336  12.925  1.00 32.36           C
ATOM   1005  O   SER A 146     -14.699  12.587  11.799  1.00 29.60           O
ATOM   1006 CB   SER A 146     -14.773  10.077  13.924  1.00 31.85           C
ATOM   1007 OG   SER A 146     -13.869   9.271  14.658  1.00 28.30           O
ATOM   1008  N   LYS A 147     -16.264  12.743  13.369  1.00 32.72           N
ATOM   1009 CA   LYS A 147     -17.129  13.540  12.493  1.00 35.53           C
ATOM   1010  C   LYS A 147     -16.519  14.918  12.252  1.00 34.97           C
ATOM   1011  O   LYS A 147     -16.810  15.558  11.244  1.00 32.25           O
ATOM   1012 CB   LYS A 147     -18.504  13.678  13.139  1.00 33.65           C
ATOM   1013 CG   LYS A 147     -18.436  14.553  14.384  1.00 30.94           C
ATOM   1014 CD   LYS A 147     -19.833  14.725  14.949  1.00 29.02           C
ATOM   1015 CE   LYS A 147     -19.811  15.689  16.102  1.00 26.12           C
ATOM   1016 NZ   LYS A 147     -21.197  15.942  16.583  1.00 26.74           N
ATOM   1017  N   SER A 148     -15.684  15.351  13.135  1.00 32.29           N
ATOM   1018 CA   SER A 148     -15.038  16.656  12.980  1.00 35.24           C
ATOM   1019  C   SER A 148     -13.806  16.555  12.096  1.00 33.91           C
ATOM   1020  O   SER A 148     -13.251  17.560  11.679  1.00 31.61           O
ATOM   1021 CB   SER A 148     -14.635  17.179  14.359  1.00 34.22           C
ATOM   1022 OG   SER A 148     -14.404  18.567  14.289  1.00 30.51           O
ATOM   1023  N   SER A 149     -13.395  15.356  11.800  1.00 29.85           N
ATOM   1024 CA   SER A 149     -12.212  15.157  10.954  1.00 32.21           C
ATOM   1025  C   SER A 149     -12.434  15.760   9.574  1.00 31.66           C
ATOM   1026  O   SER A 149     -11.520  16.292   8.963  1.00 29.42           O
ATOM   1027 CB   SER A 149     -11.907  13.667  10.824  1.00 30.05           C
ATOM   1028 OG   SER A 149     -12.974  13.014  10.188  1.00 26.46           O
ATOM   1029  N   GLY A 150     -13.660  15.669   9.075  1.00 29.85           N
ATOM   1030 CA   GLY A 150     -13.969  16.235   7.763  1.00 33.24           C
ATOM   1031  C   GLY A 150     -13.833  15.216   6.646  1.00 32.37           C
ATOM   1032  O   GLY A 150     -13.736  15.571   5.485  1.00 29.93           O
ATOM   1033  N   TRP A 151     -13.838  13.962   6.999  1.00 33.44           N
ATOM   1034 CA   TRP A 151     -13.710  12.911   5.975  1.00 32.65           C
ATOM   1035  C   TRP A 151     -15.036  12.678   5.266  1.00 32.61           C
ATOM   1036  O   TRP A 151     -15.067  12.302   4.099  1.00 30.03           O
ATOM   1037 CB   TRP A 151     -13.251  11.615   6.642  1.00 30.40           C
ATOM   1038 CG   TRP A 151     -11.857  11.735   7.150  1.00 29.10           C
ATOM   1039 CD1  TRP A 151     -11.460  12.264   8.323  1.00 25.14           C
ATOM   1040 CD2  TRP A 151     -10.650  11.317   6.457  1.00 25.90           C
ATOM   1041 NE1  TRP A 151     -10.096  12.203   8.424  1.00 25.58           N
ATOM   1042 CE2  TRP A 151      -9.575  11.636   7.296  1.00 25.06           C
ATOM   1043 CE3  TRP A 151     -10.414  10.706   5.226  1.00 26.96           C
ATOM   1044 CZ2  TRP A 151      -8.256  11.348   6.924  1.00 25.03           C
ATOM   1045 CZ3  TRP A 151      -9.092  10.426   4.867  1.00 24.14           C
ATOM   1046 CH2  TRP A 151      -8.038  10.752   5.714  1.00 23.75           C
ATOM   1047  N   GLY A 152     -16.108  12.900   5.939  1.00 29.35           N
ATOM   1048 CA   GLY A 152     -17.420  12.703   5.341  1.00 32.77           C
ATOM   1049  C   GLY A 152     -17.931  13.950   4.650  1.00 32.19           C
ATOM   1050  O   GLY A 152     -18.063  14.000   3.429  1.00 29.48           O
ATOM   1051  N   MET A 153     -18.185  14.951   5.424  1.00 28.63           N
ATOM   1052 CA   MET A 153     -18.716  16.214   4.882  1.00 31.12           C
ATOM   1053  C   MET A 153     -18.052  17.400   5.572  1.00 30.82           C
ATOM   1054  O   MET A 153     -18.690  18.424   5.768  1.00 26.81           O
ATOM   1055 CB   MET A 153     -20.218  16.275   5.083  1.00 29.54           C
ATOM   1056 CG   MET A 153     -20.931  15.144   4.380  1.00 25.78           C
ATOM   1057 SD   MET A 153     -22.703  15.228   4.632  1.00 22.82           S
ATOM   1058 CE   MET A 153     -23.168  13.747   3.793  1.00 21.17           C
ATOM   1059 OXT  MET A 153     -16.865  17.289   5.912  1.00 23.02           O
HETATM 1060 CHA  HEM B   1       0.932   6.078  -3.577  1.00 45.57           C
HETATM 1061 CHB  HEM B   1       2.092   4.544   0.775  1.00 46.57           C
HETATM 1062 CHC  HEM B   1      -2.485   3.532   1.662  1.00 47.40           C
HETATM 1063 CHD  HEM B   1      -3.663   5.090  -2.683  1.00 44.09           C
HETATM 1064 C1A  HEM B   1       1.662   5.772  -2.482  1.00 49.10           C
HETATM 1065 C2A  HEM B   1       3.060   5.988  -2.314  1.00 45.75           C
HETATM 1066 C3A  HEM B   1       3.375   5.548  -1.072  1.00 46.01           C
HETATM 1067 C4A  HEM B   1       2.193   5.064  -0.469  1.00 50.56           C
HETATM 1068 CMA  HEM B   1       4.771   5.559  -0.432  1.00 39.07           C
HETATM 1069 CAA  HEM B   1       3.988   6.640  -3.314  1.00 36.35           C
HETATM 1070 CBA  HEM B   1       3.771   8.124  -3.253  1.00 43.53           C
HETATM 1071 CGA  HEM B   1       4.639   8.870  -4.224  1.00 42.45           C
HETATM 1072 O1A  HEM B   1       4.476  10.100  -4.314  1.00 43.24           O
HETATM 1073 O2A  HEM B   1       5.494   8.237  -4.877  1.00 43.73           O
HETATM 1074 C1B  HEM B   1       0.942   4.118   1.403  1.00 50.85           C
HETATM 1075 C2B  HEM B   1       0.856   3.569   2.719  1.00 48.48           C
HETATM 1076 C3B  HEM B   1      -0.451   3.305   2.965  1.00 46.48           C
HETATM 1077 C4B  HEM B   1      -1.157   3.663   1.814  1.00 50.55           C
HETATM 1078 CMB  HEM B   1       2.043   3.323   3.626  1.00 38.25           C
HETATM 1079 CAB  HEM B   1      -1.115   2.735   4.208  1.00 35.84           C
HETATM 1080 CBB  HEM B   1      -0.869   3.168   5.438  1.00 39.34           C
HETATM 1081 C1C  HEM B   1      -3.233   3.854   0.560  1.00 51.40           C
HETATM 1082 C2C  HEM B   1      -4.630   3.711   0.432  1.00 44.97           C
HETATM 1083 C3C  HEM B   1      -4.965   4.151  -0.798  1.00 46.00           C
HETATM 1084 C4C  HEM B   1      -3.782   4.570  -1.439  1.00 49.30           C
HETATM 1085 CMC  HEM B   1      -5.548   3.145   1.523  1.00 36.90           C
HETATM 1086 CAC  HEM B   1      -6.327   4.215  -1.449  1.00 35.84           C
HETATM 1087 CBC  HEM B   1      -7.463   3.976  -0.821  1.00 36.38           C
HETATM 1088 C1D  HEM B   1      -2.537   5.481  -3.309  1.00 48.05           C
HETATM 1089 C2D  HEM B   1      -2.469   5.997  -4.640  1.00 43.88           C
HETATM 1090 C3D  HEM B   1      -1.131   6.279  -4.913  1.00 41.86           C
HETATM 1091 C4D  HEM B   1      -0.418   5.932  -3.746  1.00 47.92           C
HETATM 1092 CMD  HEM B   1      -3.649   6.188  -5.588  1.00 33.01           C
HETATM 1093 CAD  HEM B   1      -0.547   6.849  -6.199  1.00 34.96           C
HETATM 1094 CBD  HEM B   1      -0.292   8.322  -6.133  1.00 40.55           C
HETATM 1095 CGD  HEM B   1      -1.440   9.107  -6.716  1.00 41.26           C
HETATM 1096 O1D  HEM B   1      -2.316   9.520  -5.974  1.00 41.86           O
HETATM 1097 O2D  HEM B   1      -1.441   9.285  -7.964  1.00 42.76           O
HETATM 1098 NA   HEM B   1       1.161   5.215  -1.353  1.00 47.73           N
HETATM 1099 NB   HEM B   1      -0.285   4.143   0.898  1.00 50.95           N
HETATM 1100 NC   HEM B   1      -2.746   4.373  -0.596  1.00 52.13           N
HETATM 1101 ND   HEM B   1      -1.286   5.461  -2.819  1.00 49.44           N
HETATM 1102 FE   HEM B   1      -0.781   4.808  -0.983  1.00 48.35          FE
HETATM 1103  K     K C   1       0.963   0.810  -4.113  1.00 70.30           K
HETATM 1104  K     K D   1       1.281  -2.155  -5.474  1.00 72.70           K
HETATM 1105  K     K E   1       1.521  -4.976  -6.568  1.00 70.75           K
ATOM   1106 OP3    A F   1      12.723  -5.744 -19.670  1.00 49.15           O
ATOM   1107  P     A F   1      11.787  -4.717 -19.428  1.00 51.99           P
ATOM   1108 OP1    A F   1      11.651  -3.879 -20.638  1.00 46.05           O
ATOM   1109 OP2    A F   1      12.082  -4.008 -18.173  1.00 46.78           O
ATOM   1110 O5'    A F   1      10.320  -5.362 -19.210  1.00 52.20           O
ATOM   1111 C5'    A F   1       9.665  -6.089 -20.224  1.00 53.27           C
ATOM   1112 C4'    A F   1       8.206  -6.286 -19.913  1.00 55.52           C
ATOM   1113 O4'    A F   1       8.048  -7.189 -18.797  1.00 54.82           O
ATOM   1114 C3'    A F   1       7.470  -5.037 -19.468  1.00 56.87           C
ATOM   1115 O3'    A F   1       7.073  -4.275 -20.595  1.00 57.18           O
ATOM   1116 C2'    A F   1       6.295  -5.592 -18.690  1.00 55.75           C
ATOM   1117 O2'    A F   1       5.249  -5.991 -19.567  1.00 53.81           O
ATOM   1118 C1'    A F   1       6.903  -6.832 -18.035  1.00 53.31           C
ATOM   1119 N9     A F   1       7.318  -6.611 -16.651  1.00 52.11           N
ATOM   1120 C8     A F   1       8.506  -6.118 -16.185  1.00 50.88           C
ATOM   1121 N7     A F   1       8.576  -6.058 -14.883  1.00 50.47           N
ATOM   1122 C5     A F   1       7.356  -6.550 -14.453  1.00 49.62           C
ATOM   1123 C6     A F   1       6.794  -6.750 -13.179  1.00 48.15           C
ATOM   1124 N6     A F   1       7.434  -6.464 -12.032  1.00 47.57           N
ATOM   1125 N1     A F   1       5.554  -7.255 -13.110  1.00 48.07           N
ATOM   1126 C2     A F   1       4.912  -7.543 -14.244  1.00 49.32           C
ATOM   1127 N3     A F   1       5.327  -7.397 -15.508  1.00 51.70           N
ATOM   1128 C4     A F   1       6.566  -6.896 -15.536  1.00 53.46           C
ATOM   1129  P     A F   2       6.668  -2.703 -20.435  1.00 57.84           P
ATOM   1130 OP1    A F   2       6.673  -2.058 -21.773  1.00 54.25           O
ATOM   1131 OP2    A F   2       7.457  -2.109 -19.326  1.00 54.65           O
ATOM   1132 O5'    A F   2       5.155  -2.815 -19.948  1.00 57.07           O
ATOM   1133 C5'    A F   2       4.524  -1.726 -19.338  1.00 57.18           C
ATOM   1134 C4'    A F   2       3.341  -2.155 -18.516  1.00 57.79           C
ATOM   1135 O4'    A F   2       3.701  -3.296 -17.703  1.00 58.31           O
ATOM   1136 C3'    A F   2       2.857  -1.122 -17.514  1.00 59.96           C
ATOM   1137 O3'    A F   2       1.964  -0.201 -18.129  1.00 58.27           O
ATOM   1138 C2'    A F   2       2.188  -1.968 -16.449  1.00 57.70           C
ATOM   1139 O2'    A F   2       0.879  -2.361 -16.836  1.00 55.37           O
ATOM   1140 C1'    A F   2       3.099  -3.201 -16.437  1.00 56.42           C
ATOM   1141 N9     A F   2       4.167  -3.096 -15.434  1.00 56.06           N
ATOM   1142 C8     A F   2       5.432  -2.599 -15.608  1.00 54.34           C
ATOM   1143 N7     A F   2       6.169  -2.645 -14.532  1.00 54.26           N
ATOM   1144 C5     A F   2       5.340  -3.215 -13.576  1.00 54.49           C
ATOM   1145 C6     A F   2       5.528  -3.546 -12.217  1.00 53.38           C
ATOM   1146 N6     A F   2       6.674  -3.319 -11.564  1.00 52.94           N
ATOM   1147 N1     A F   2       4.496  -4.105 -11.559  1.00 52.59           N
ATOM   1148 C2     A F   2       3.357  -4.315 -12.222  1.00 52.36           C
ATOM   1149 N3     A F   2       3.050  -4.061 -13.489  1.00 54.04           N
ATOM   1150 C4     A F   2       4.104  -3.505 -14.119  1.00 55.75           C
ATOM   1151  P     G F   3       1.462   1.108 -17.351  1.00 55.20           P
ATOM   1152 OP1    G F   3       1.109   2.137 -18.361  1.00 51.96           O
ATOM   1153 OP2    G F   3       2.422   1.430 -16.275  1.00 51.99           O
ATOM   1154 O5'    G F   3       0.100   0.594 -16.694  1.00 55.39           O
ATOM   1155 C5'    G F   3      -0.367   1.078 -15.463  1.00 56.50           C
ATOM   1156 C4'    G F   3      -1.484   0.208 -14.957  1.00 57.14           C
ATOM   1157 O4'    G F   3      -0.935  -1.062 -14.524  1.00 58.62           O
ATOM   1158 C3'    G F   3      -2.232   0.727 -13.744  1.00 58.35           C
ATOM   1159 O3'    G F   3      -3.248   1.650 -14.115  1.00 58.08           O
ATOM   1160 C2'    G F   3      -2.799  -0.542 -13.140  1.00 57.76           C
ATOM   1161 O2'    G F   3      -3.969  -0.958 -13.832  1.00 58.11           O
ATOM   1162 C1'    G F   3      -1.670  -1.542 -13.422  1.00 57.81           C
ATOM   1163 N9     G F   3      -0.759  -1.708 -12.279  1.00 58.79           N
ATOM   1164 C8     G F   3       0.561  -1.329 -12.208  1.00 58.55           C
ATOM   1165 N7     G F   3       1.117  -1.610 -11.073  1.00 59.47           N
ATOM   1166 C5     G F   3       0.110  -2.227 -10.338  1.00 60.16           C
ATOM   1167 C6     G F   3       0.120  -2.759  -9.024  1.00 60.07           C
ATOM   1168 O6     G F   3       1.050  -2.794  -8.218  1.00 59.71           O
ATOM   1169 N1     G F   3      -1.119  -3.290  -8.674  1.00 59.28           N
ATOM   1170 C2     G F   3      -2.217  -3.309  -9.481  1.00 58.07           C
ATOM   1171 N2     G F   3      -3.325  -3.872  -8.974  1.00 57.71           N
ATOM   1172 N3     G F   3      -2.246  -2.815 -10.714  1.00 58.40           N
ATOM   1173 C4     G F   3      -1.049  -2.294 -11.072  1.00 58.87           C
ATOM   1174  P     G F   4      -3.732   2.780 -13.099  1.00 56.91           P
ATOM   1175 OP1    G F   4      -4.665   3.681 -13.827  1.00 54.75           O
ATOM   1176 OP2    G F   4      -2.535   3.337 -12.439  1.00 54.40           O
ATOM   1177 O5'    G F   4      -4.580   1.976 -12.013  1.00 56.94           O
ATOM   1178 C5'    G F   4      -5.792   1.349 -12.358  1.00 58.22           C
ATOM   1179 C4'    G F   4      -6.404   0.643 -11.177  1.00 59.39           C
ATOM   1180 O4'    G F   4      -5.532  -0.435 -10.744  1.00 59.88           O
ATOM   1181 C3'    G F   4      -6.574   1.495  -9.936  1.00 59.49           C
ATOM   1182 O3'    G F   4      -7.778   2.252  -9.986  1.00 58.67           O
ATOM   1183 C2'    G F   4      -6.590   0.469  -8.817  1.00 58.95           C
ATOM   1184 O2'    G F   4      -7.870  -0.143  -8.702  1.00 59.01           O
ATOM   1185 C1'    G F   4      -5.585  -0.560  -9.342  1.00 58.87           C
ATOM   1186 N9     G F   4      -4.236  -0.367  -8.803  1.00 59.83           N
ATOM   1187 C8     G F   4      -3.156   0.202  -9.447  1.00 59.56           C
ATOM   1188 N7     G F   4      -2.076   0.222  -8.717  1.00 60.21           N
ATOM   1189 C5     G F   4      -2.450  -0.377  -7.523  1.00 61.16           C
ATOM   1190 C6     G F   4      -1.696  -0.634  -6.355  1.00 61.15           C
ATOM   1191 O6     G F   4      -0.513  -0.385  -6.133  1.00 60.95           O
ATOM   1192 N1     G F   4      -2.472  -1.258  -5.379  1.00 60.36           N
ATOM   1193 C2     G F   4      -3.790  -1.579  -5.514  1.00 59.20           C
ATOM   1194 N2     G F   4      -4.367  -2.178  -4.457  1.00 58.93           N
ATOM   1195 N3     G F   4      -4.514  -1.347  -6.599  1.00 59.41           N
ATOM   1196 C4     G F   4      -3.775  -0.745  -7.562  1.00 59.98           C
ATOM   1197  P     G F   5      -7.889   3.685  -9.253  1.00 57.50           P
ATOM   1198 OP1    G F   5      -9.128   4.357  -9.708  1.00 57.17           O
ATOM   1199 OP2    G F   5      -6.592   4.384  -9.384  1.00 56.58           O
ATOM   1200 O5'    G F   5      -8.075   3.277  -7.735  1.00 56.73           O
ATOM   1201 C5'    G F   5      -9.141   2.404  -7.353  1.00 57.46           C
ATOM   1202 C4'    G F   5      -9.095   2.117  -5.876  1.00 57.01           C
ATOM   1203 O4'    G F   5      -7.819   1.503  -5.547  1.00 55.86           O
ATOM   1204 C3'    G F   5      -9.221   3.344  -4.981  1.00 55.79           C
ATOM   1205 O3'    G F   5      -9.920   3.002  -3.785  1.00 54.36           O
ATOM   1206 C2'    G F   5      -7.781   3.668  -4.645  1.00 54.96           C
ATOM   1207 O2'    G F   5      -7.615   4.366  -3.435  1.00 54.22           O
ATOM   1208 C1'    G F   5      -7.165   2.264  -4.562  1.00 55.45           C
ATOM   1209 N9     G F   5      -5.727   2.233  -4.813  1.00 55.86           N
ATOM   1210 C8     G F   5      -5.068   2.660  -5.935  1.00 56.13           C
ATOM   1211 N7     G F   5      -3.777   2.514  -5.865  1.00 56.30           N
ATOM   1212 C5     G F   5      -3.567   1.947  -4.616  1.00 57.36           C
ATOM   1213 C6     G F   5      -2.367   1.563  -3.970  1.00 57.61           C
ATOM   1214 O6     G F   5      -1.203   1.640  -4.389  1.00 57.55           O
ATOM   1215 N1     G F   5      -2.611   1.036  -2.712  1.00 56.96           N
ATOM   1216 C2     G F   5      -3.845   0.897  -2.140  1.00 55.85           C
ATOM   1217 N2     G F   5      -3.879   0.367  -0.912  1.00 54.48           N
ATOM   1218 N3     G F   5      -4.980   1.253  -2.730  1.00 55.37           N
ATOM   1219 C4     G F   5      -4.758   1.763  -3.953  1.00 56.20           C
ATOM   1220  P     U F   6     -11.373   3.463  -3.521  1.00 65.63           P
ATOM   1221 OP1    U F   6     -11.573   4.846  -4.033  1.00 64.18           O
ATOM   1222 OP2    U F   6     -11.696   3.150  -2.109  1.00 64.55           O
ATOM   1223 O5'    U F   6     -12.189   2.467  -4.443  1.00 64.59           O
ATOM   1224 C5'    U F   6     -12.338   1.101  -4.108  1.00 63.54           C
ATOM   1225 C4'    U F   6     -13.654   0.593  -4.631  1.00 62.01           C
ATOM   1226 O4'    U F   6     -14.719   1.403  -4.104  1.00 61.17           O
ATOM   1227 C3'    U F   6     -13.824   0.652  -6.135  1.00 62.58           C
ATOM   1228 O3'    U F   6     -13.264  -0.494  -6.737  1.00 61.25           O
ATOM   1229 C2'    U F   6     -15.326   0.763  -6.315  1.00 58.31           C
ATOM   1230 O2'    U F   6     -15.951  -0.509  -6.242  1.00 55.06           O
ATOM   1231 C1'    U F   6     -15.724   1.582  -5.091  1.00 56.91           C
ATOM   1232 N1     U F   6     -15.849   3.021  -5.369  1.00 55.24           N
ATOM   1233 C2     U F   6     -17.115   3.542  -5.531  1.00 53.39           C
ATOM   1234 O2     U F   6     -18.118   2.859  -5.471  1.00 51.18           O
ATOM   1235 N3     U F   6     -17.160   4.890  -5.786  1.00 51.59           N
ATOM   1236 C4     U F   6     -16.093   5.754  -5.879  1.00 51.21           C
ATOM   1237 O4     U F   6     -16.303   6.941  -6.107  1.00 50.35           O
ATOM   1238 C5     U F   6     -14.825   5.145  -5.695  1.00 51.67           C
ATOM   1239 C6     U F   6     -14.743   3.830  -5.448  1.00 53.71           C
ATOM   1240  P     U F   7     -13.525  -0.860  -8.244  1.00 64.26           P
ATOM   1241 OP1    U F   7     -12.246  -1.355  -8.793  1.00 62.84           O
ATOM   1242 OP2    U F   7     -14.254   0.219  -8.946  1.00 63.64           O
ATOM   1243 O5'    U F   7     -14.513  -2.109  -8.092  1.00 63.45           O
ATOM   1244 C5'    U F   7     -15.005  -2.816  -9.212  1.00 62.52           C
ATOM   1245 C4'    U F   7     -16.337  -3.449  -8.869  1.00 61.52           C
ATOM   1246 O4'    U F   7     -17.340  -2.411  -8.818  1.00 60.03           O
ATOM   1247 C3'    U F   7     -16.884  -4.438  -9.874  1.00 62.08           C
ATOM   1248 O3'    U F   7     -16.351  -5.740  -9.657  1.00 60.65           O
ATOM   1249 C2'    U F   7     -18.381  -4.393  -9.623  1.00 56.83           C
ATOM   1250 O2'    U F   7     -18.740  -5.237  -8.539  1.00 54.50           O
ATOM   1251 C1'    U F   7     -18.590  -2.937  -9.217  1.00 55.99           C
ATOM   1252 N1     U F   7     -19.139  -2.112 -10.295  1.00 54.08           N
ATOM   1253 C2     U F   7     -20.508  -2.071 -10.423  1.00 51.87           C
ATOM   1254 O2     U F   7     -21.265  -2.682  -9.688  1.00 50.02           O
ATOM   1255 N3     U F   7     -20.975  -1.281 -11.447  1.00 49.88           N
ATOM   1256 C4     U F   7     -20.220  -0.552 -12.334  1.00 49.47           C
ATOM   1257 O4     U F   7     -20.789   0.111 -13.200  1.00 48.92           O
ATOM   1258 C5     U F   7     -18.814  -0.652 -12.138  1.00 50.56           C
ATOM   1259 C6     U F   7     -18.326  -1.408 -11.151  1.00 53.22           C
ATOM   1260  P     A F   8     -15.372  -6.390 -10.638  1.00 60.45           P
ATOM   1261 OP1    A F   8     -15.449  -5.645 -11.923  1.00 58.02           O
ATOM   1262 OP2    A F   8     -15.662  -7.830 -10.628  1.00 59.19           O
ATOM   1263 O5'    A F   8     -13.946  -6.147  -9.991  1.00 59.61           O
ATOM   1264 C5'    A F   8     -13.483  -6.950  -8.905  1.00 59.20           C
ATOM   1265 C4'    A F   8     -12.126  -6.494  -8.435  1.00 59.02           C
ATOM   1266 O4'    A F   8     -11.211  -6.557  -9.567  1.00 59.43           O
ATOM   1267 C3'    A F   8     -12.070  -5.059  -7.927  1.00 60.20           C
ATOM   1268 O3'    A F   8     -11.086  -4.951  -6.898  1.00 58.67           O
ATOM   1269 C2'    A F   8     -11.642  -4.279  -9.160  1.00 57.11           C
ATOM   1270 O2'    A F   8     -10.977  -3.076  -8.866  1.00 54.69           O
ATOM   1271 C1'    A F   8     -10.706  -5.274  -9.847  1.00 56.22           C
ATOM   1272 N9     A F   8     -10.654  -5.104 -11.301  1.00 55.42           N
ATOM   1273 C8     A F   8     -11.698  -5.133 -12.184  1.00 53.25           C
ATOM   1274 N7     A F   8     -11.332  -4.954 -13.438  1.00 52.92           N
ATOM   1275 C5     A F   8      -9.951  -4.815 -13.366  1.00 53.10           C
ATOM   1276 C6     A F   8      -8.963  -4.613 -14.348  1.00 51.67           C
ATOM   1277 N6     A F   8      -9.234  -4.502 -15.655  1.00 51.23           N
ATOM   1278 N1     A F   8      -7.691  -4.516 -13.947  1.00 51.12           N
ATOM   1279 C2     A F   8      -7.429  -4.627 -12.638  1.00 51.36           C
ATOM   1280 N3     A F   8      -8.254  -4.821 -11.618  1.00 52.44           N
ATOM   1281 C4     A F   8      -9.526  -4.915 -12.050  1.00 54.54           C
ATOM   1282  P     G F   9     -11.547  -4.804  -5.359  1.00 53.05           P
ATOM   1283 OP1    G F   9     -12.750  -5.634  -5.175  1.00 49.59           O
ATOM   1284 OP2    G F   9     -11.572  -3.358  -5.064  1.00 50.52           O
ATOM   1285 O5'    G F   9     -10.392  -5.451  -4.473  1.00 53.92           O
ATOM   1286 C5'    G F   9      -9.032  -5.412  -4.865  1.00 56.11           C
ATOM   1287 C4'    G F   9      -8.182  -6.168  -3.884  1.00 56.50           C
ATOM   1288 O4'    G F   9      -7.112  -6.849  -4.578  1.00 57.54           O
ATOM   1289 C3'    G F   9      -7.474  -5.318  -2.842  1.00 57.37           C
ATOM   1290 O3'    G F   9      -8.311  -5.023  -1.732  1.00 57.14           O
ATOM   1291 C2'    G F   9      -6.283  -6.181  -2.459  1.00 56.88           C
ATOM   1292 O2'    G F   9      -6.665  -7.177  -1.538  1.00 57.24           O
ATOM   1293 C1'    G F   9      -5.934  -6.829  -3.801  1.00 57.10           C
ATOM   1294 N9     G F   9      -4.898  -6.101  -4.541  1.00 58.22           N
ATOM   1295 C8     G F   9      -5.055  -5.397  -5.702  1.00 58.39           C
ATOM   1296 N7     G F   9      -3.945  -4.863  -6.119  1.00 59.47           N
ATOM   1297 C5     G F   9      -3.004  -5.239  -5.183  1.00 59.57           C
ATOM   1298 C6     G F   9      -1.607  -4.959  -5.109  1.00 59.55           C
ATOM   1299 O6     G F   9      -0.915  -4.301  -5.884  1.00 59.21           O
ATOM   1300 N1     G F   9      -1.023  -5.541  -3.989  1.00 59.02           N
ATOM   1301 C2     G F   9      -1.699  -6.292  -3.059  1.00 58.07           C
ATOM   1302 N2     G F   9      -0.978  -6.772  -2.045  1.00 57.90           N
ATOM   1303 N3     G F   9      -2.994  -6.560  -3.112  1.00 58.20           N
ATOM   1304 C4     G F   9      -3.581  -6.003  -4.202  1.00 58.38           C
ATOM   1305  P     G F  10      -8.012  -3.691  -0.837  1.00 56.13           P
ATOM   1306 OP1    G F  10      -9.123  -3.575   0.148  1.00 53.70           O
ATOM   1307 OP2    G F  10      -7.725  -2.570  -1.754  1.00 53.67           O
ATOM   1308 O5'    G F  10      -6.680  -4.041  -0.038  1.00 56.81           O
ATOM   1309 C5'    G F  10      -6.671  -5.016   0.986  1.00 58.19           C
ATOM   1310 C4'    G F  10      -5.302  -5.162   1.603  1.00 58.28           C
ATOM   1311 O4'    G F  10      -4.354  -5.581   0.594  1.00 58.50           O
ATOM   1312 C3'    G F  10      -4.703  -3.898   2.180  1.00 57.67           C
ATOM   1313 O3'    G F  10      -5.165  -3.633   3.492  1.00 57.35           O
ATOM   1314 C2'    G F  10      -3.219  -4.178   2.131  1.00 58.14           C
ATOM   1315 O2'    G F  10      -2.815  -4.993   3.218  1.00 58.25           O
ATOM   1316 C1'    G F  10      -3.097  -4.977   0.834  1.00 57.45           C
ATOM   1317 N9     G F  10      -2.755  -4.141  -0.323  1.00 58.91           N
ATOM   1318 C8     G F  10      -3.609  -3.686  -1.300  1.00 59.75           C
ATOM   1319 N7     G F  10      -3.014  -2.973  -2.212  1.00 60.70           N
ATOM   1320 C5     G F  10      -1.682  -2.951  -1.819  1.00 61.33           C
ATOM   1321 C6     G F  10      -0.559  -2.332  -2.422  1.00 61.67           C
ATOM   1322 O6     G F  10      -0.512  -1.654  -3.449  1.00 61.18           O
ATOM   1323 N1     G F  10       0.607  -2.557  -1.692  1.00 60.93           N
ATOM   1324 C2     G F  10       0.667  -3.293  -0.536  1.00 59.34           C
ATOM   1325 N2     G F  10       1.889  -3.403   0.023  1.00 58.93           N
ATOM   1326 N3     G F  10      -0.367  -3.881   0.036  1.00 59.20           N
ATOM   1327 C4     G F  10      -1.508  -3.670  -0.658  1.00 59.73           C
ATOM   1328  P     G F  11      -5.262  -2.125   4.046  1.00 59.30           P
ATOM   1329 OP1    G F  11      -6.051  -2.131   5.302  1.00 59.82           O
ATOM   1330 OP2    G F  11      -5.681  -1.247   2.924  1.00 58.69           O
ATOM   1331 O5'    G F  11      -3.753  -1.769   4.415  1.00 58.20           O
ATOM   1332 C5'    G F  11      -3.030  -2.576   5.335  1.00 58.73           C
ATOM   1333 C4'    G F  11      -1.626  -2.072   5.518  1.00 58.54           C
ATOM   1334 O4'    G F  11      -0.969  -2.022   4.223  1.00 56.67           O
ATOM   1335 C3'    G F  11      -1.522  -0.659   6.092  1.00 56.49           C
ATOM   1336 O3'    G F  11      -0.354  -0.554   6.906  1.00 55.22           O
ATOM   1337 C2'    G F  11      -1.358   0.196   4.856  1.00 55.44           C
ATOM   1338 O2'    G F  11      -0.711   1.423   5.088  1.00 54.87           O
ATOM   1339 C1'    G F  11      -0.523  -0.715   3.957  1.00 56.27           C
ATOM   1340 N9     G F  11      -0.689  -0.444   2.528  1.00 56.77           N
ATOM   1341 C8     G F  11      -1.854  -0.487   1.796  1.00 57.30           C
ATOM   1342 N7     G F  11      -1.686  -0.183   0.538  1.00 57.70           N
ATOM   1343 C5     G F  11      -0.327   0.073   0.436  1.00 58.67           C
ATOM   1344 C6     G F  11       0.451   0.456  -0.700  1.00 59.05           C
ATOM   1345 O6     G F  11       0.070   0.641  -1.859  1.00 58.87           O
ATOM   1346 N1     G F  11       1.793   0.614  -0.369  1.00 58.32           N
ATOM   1347 C2     G F  11       2.315   0.432   0.884  1.00 57.00           C
ATOM   1348 N2     G F  11       3.628   0.635   1.009  1.00 55.57           N
ATOM   1349 N3     G F  11       1.604   0.074   1.950  1.00 56.25           N
ATOM   1350 C4     G F  11       0.302  -0.082   1.645  1.00 57.29           C
ATOM   1351  P     U F  12      -0.398  -0.492   8.484  1.00 65.37           P
ATOM   1352 OP1    U F  12      -0.989   0.806   8.899  1.00 64.27           O
ATOM   1353 OP2    U F  12       0.929  -0.878   9.000  1.00 64.64           O
ATOM   1354 O5'    U F  12      -1.423  -1.638   8.860  1.00 63.87           O
ATOM   1355 C5'    U F  12      -1.030  -2.998   8.841  1.00 62.83           C
ATOM   1356 C4'    U F  12      -1.642  -3.738   9.997  1.00 61.44           C
ATOM   1357 O4'    U F  12      -3.072  -3.605   9.950  1.00 59.97           O
ATOM   1358 C3'    U F  12      -1.401  -5.232  10.016  1.00 61.65           C
ATOM   1359 O3'    U F  12      -0.147  -5.535  10.594  1.00 60.47           O
ATOM   1360 C2'    U F  12      -2.571  -5.752  10.848  1.00 57.23           C
ATOM   1361 O2'    U F  12      -2.293  -5.652  12.241  1.00 54.31           O
ATOM   1362 C1'    U F  12      -3.681  -4.763  10.484  1.00 56.46           C
ATOM   1363 N1     U F  12      -4.640  -5.276   9.491  1.00 54.70           N
ATOM   1364 C2     U F  12      -5.874  -5.712   9.952  1.00 53.01           C
ATOM   1365 O2     U F  12      -6.178  -5.694  11.130  1.00 51.04           O
ATOM   1366 N3     U F  12      -6.721  -6.170   8.989  1.00 51.23           N
ATOM   1367 C4     U F  12      -6.484  -6.247   7.634  1.00 50.85           C
ATOM   1368 O4     U F  12      -7.352  -6.684   6.894  1.00 50.22           O
ATOM   1369 C5     U F  12      -5.194  -5.782   7.241  1.00 51.50           C
ATOM   1370 C6     U F  12      -4.340  -5.323   8.153  1.00 53.60           C
ATOM   1371  P     U F  13       0.786  -6.665  10.031  1.00 63.68           P
ATOM   1372 OP1    U F  13       2.204  -6.381  10.371  1.00 62.43           O
ATOM   1373 OP2    U F  13       0.403  -6.895   8.628  1.00 63.17           O
ATOM   1374 O5'    U F  13       0.340  -7.932  10.890  1.00 63.02           O
ATOM   1375 C5'    U F  13       0.436  -9.232  10.339  1.00 62.18           C
ATOM   1376 C4'    U F  13      -0.216 -10.231  11.260  1.00 61.52           C
ATOM   1377 O4'    U F  13      -1.467  -9.691  11.738  1.00 59.77           O
ATOM   1378 C3'    U F  13      -0.599 -11.555  10.627  1.00 61.97           C
ATOM   1379 O3'    U F  13       0.484 -12.454  10.608  1.00 60.71           O
ATOM   1380 C2'    U F  13      -1.730 -12.037  11.513  1.00 56.99           C
ATOM   1381 O2'    U F  13      -1.238 -12.678  12.667  1.00 54.73           O
ATOM   1382 C1'    U F  13      -2.405 -10.724  11.908  1.00 56.44           C
ATOM   1383 N1     U F  13      -3.587 -10.424  11.094  1.00 54.65           N
ATOM   1384 C2     U F  13      -4.815 -10.894  11.545  1.00 52.33           C
ATOM   1385 O2     U F  13      -4.941 -11.538  12.573  1.00 50.51           O
ATOM   1386 N3     U F  13      -5.889 -10.581  10.749  1.00 50.39           N
ATOM   1387 C4     U F  13      -5.874  -9.870   9.570  1.00 49.89           C
ATOM   1388 O4     U F  13      -6.921  -9.670   8.963  1.00 49.31           O
ATOM   1389 C5     U F  13      -4.574  -9.420   9.166  1.00 50.93           C
ATOM   1390 C6     U F  13      -3.498  -9.709   9.927  1.00 53.52           C
ATOM   1391  P     A F  14       1.537 -12.543   9.406  1.00 62.17           P
ATOM   1392 OP1    A F  14       1.664 -13.989   9.095  1.00 60.86           O
ATOM   1393 OP2    A F  14       2.722 -11.763   9.808  1.00 61.53           O
ATOM   1394 O5'    A F  14       0.913 -11.834   8.126  1.00 60.52           O
ATOM   1395 C5'    A F  14       1.638 -11.814   6.903  1.00 60.00           C
ATOM   1396 C4'    A F  14       1.203 -10.691   5.997  1.00 59.93           C
ATOM   1397 O4'    A F  14      -0.041 -11.065   5.346  1.00 59.54           O
ATOM   1398 C3'    A F  14       0.946  -9.359   6.692  1.00 60.90           C
ATOM   1399 O3'    A F  14       1.343  -8.285   5.840  1.00 59.17           O
ATOM   1400 C2'    A F  14      -0.568  -9.355   6.873  1.00 57.73           C
ATOM   1401 O2'    A F  14      -1.115  -8.061   6.924  1.00 54.77           O
ATOM   1402 C1'    A F  14      -1.034 -10.104   5.622  1.00 56.50           C
ATOM   1403 N9     A F  14      -2.310 -10.809   5.812  1.00 55.38           N
ATOM   1404 C8     A F  14      -2.585 -11.791   6.726  1.00 53.07           C
ATOM   1405 N7     A F  14      -3.815 -12.236   6.649  1.00 52.64           N
ATOM   1406 C5     A F  14      -4.382 -11.494   5.622  1.00 52.75           C
ATOM   1407 C6     A F  14      -5.671 -11.482   5.049  1.00 51.41           C
ATOM   1408 N6     A F  14      -6.664 -12.282   5.456  1.00 50.96           N
ATOM   1409 N1     A F  14      -5.906 -10.626   4.040  1.00 50.80           N
ATOM   1410 C2     A F  14      -4.908  -9.832   3.642  1.00 51.06           C
ATOM   1411 N3     A F  14      -3.658  -9.740   4.092  1.00 52.08           N
ATOM   1412 C4     A F  14      -3.452 -10.611   5.093  1.00 54.22           C
ATOM   1413  P     G F  15       2.607  -7.360   6.222  1.00 54.93           P
ATOM   1414 OP1    G F  15       3.244  -7.934   7.430  1.00 51.45           O
ATOM   1415 OP2    G F  15       2.165  -5.944   6.204  1.00 52.20           O
ATOM   1416 O5'    G F  15       3.644  -7.561   5.010  1.00 55.93           O
ATOM   1417 C5'    G F  15       3.243  -7.496   3.651  1.00 58.48           C
ATOM   1418 C4'    G F  15       4.442  -7.407   2.752  1.00 58.32           C
ATOM   1419 O4'    G F  15       4.123  -7.939   1.443  1.00 59.25           O
ATOM   1420 C3'    G F  15       4.933  -5.999   2.466  1.00 59.28           C
ATOM   1421 O3'    G F  15       5.801  -5.519   3.484  1.00 59.19           O
ATOM   1422 C2'    G F  15       5.651  -6.157   1.137  1.00 59.06           C
ATOM   1423 O2'    G F  15       6.950  -6.671   1.328  1.00 59.07           O
ATOM   1424 C1'    G F  15       4.785  -7.207   0.436  1.00 59.22           C
ATOM   1425 N9     G F  15       3.777  -6.616  -0.452  1.00 60.24           N
ATOM   1426 C8     G F  15       2.419  -6.583  -0.265  1.00 60.52           C
ATOM   1427 N7     G F  15       1.781  -5.995  -1.234  1.00 61.59           N
ATOM   1428 C5     G F  15       2.776  -5.620  -2.123  1.00 61.42           C
ATOM   1429 C6     G F  15       2.682  -4.951  -3.376  1.00 61.41           C
ATOM   1430 O6     G F  15       1.682  -4.529  -3.964  1.00 60.96           O
ATOM   1431 N1     G F  15       3.941  -4.779  -3.944  1.00 61.03           N
ATOM   1432 C2     G F  15       5.117  -5.189  -3.398  1.00 60.18           C
ATOM   1433 N2     G F  15       6.234  -4.935  -4.096  1.00 59.81           N
ATOM   1434 N3     G F  15       5.216  -5.821  -2.230  1.00 59.98           N
ATOM   1435 C4     G F  15       4.009  -6.001  -1.651  1.00 60.24           C
ATOM   1436  P     G F  16       5.963  -3.925   3.700  1.00 59.51           P
ATOM   1437 OP1    G F  16       6.806  -3.739   4.904  1.00 57.58           O
ATOM   1438 OP2    G F  16       4.631  -3.286   3.630  1.00 56.77           O
ATOM   1439 O5'    G F  16       6.806  -3.450   2.434  1.00 59.73           O
ATOM   1440 C5'    G F  16       8.156  -3.839   2.256  1.00 61.02           C
ATOM   1441 C4'    G F  16       8.733  -3.290   0.975  1.00 61.76           C
ATOM   1442 O4'    G F  16       7.983  -3.788  -0.148  1.00 61.68           O
ATOM   1443 C3'    G F  16       8.675  -1.782   0.833  1.00 61.16           C
ATOM   1444 O3'    G F  16       9.764  -1.141   1.482  1.00 60.74           O
ATOM   1445 C2'    G F  16       8.710  -1.594  -0.675  1.00 60.97           C
ATOM   1446 O2'    G F  16      10.036  -1.690  -1.169  1.00 60.44           O
ATOM   1447 C1'    G F  16       7.908  -2.795  -1.157  1.00 60.24           C
ATOM   1448 N9     G F  16       6.495  -2.475  -1.396  1.00 61.38           N
ATOM   1449 C8     G F  16       5.426  -2.774  -0.587  1.00 61.58           C
ATOM   1450 N7     G F  16       4.289  -2.375  -1.077  1.00 62.40           N
ATOM   1451 C5     G F  16       4.617  -1.783  -2.288  1.00 63.14           C
ATOM   1452 C6     G F  16       3.787  -1.171  -3.269  1.00 63.30           C
ATOM   1453 O6     G F  16       2.566  -1.029  -3.263  1.00 62.77           O
ATOM   1454 N1     G F  16       4.540  -0.696  -4.347  1.00 62.51           N
ATOM   1455 C2     G F  16       5.900  -0.800  -4.456  1.00 60.99           C
ATOM   1456 N2     G F  16       6.441  -0.288  -5.564  1.00 60.31           N
ATOM   1457 N3     G F  16       6.683  -1.372  -3.551  1.00 60.85           N
ATOM   1458 C4     G F  16       5.974  -1.840  -2.501  1.00 61.70           C
ATOM   1459  P     G F  17       9.621   0.339   2.092  1.00 64.11           P
ATOM   1460 OP1    G F  17      10.823   0.626   2.911  1.00 64.70           O
ATOM   1461 OP2    G F  17       8.273   0.444   2.709  1.00 63.37           O
ATOM   1462 O5'    G F  17       9.652   1.278   0.814  1.00 62.50           O
ATOM   1463 C5'    G F  17      10.780   1.277  -0.049  1.00 62.39           C
ATOM   1464 C4'    G F  17      10.632   2.290  -1.158  1.00 62.11           C
ATOM   1465 O4'    G F  17       9.452   1.966  -1.936  1.00 59.69           O
ATOM   1466 C3'    G F  17      10.443   3.732  -0.687  1.00 59.56           C
ATOM   1467 O3'    G F  17      11.063   4.618  -1.610  1.00 57.90           O
ATOM   1468 C2'    G F  17       8.942   3.909  -0.735  1.00 57.89           C
ATOM   1469 O2'    G F  17       8.528   5.245  -0.896  1.00 56.72           O
ATOM   1470 C1'    G F  17       8.572   3.071  -1.958  1.00 58.69           C
ATOM   1471 N9     G F  17       7.197   2.571  -1.929  1.00 59.06           N
ATOM   1472 C8     G F  17       6.613   1.789  -0.968  1.00 59.90           C
ATOM   1473 N7     G F  17       5.364   1.509  -1.221  1.00 60.18           N
ATOM   1474 C5     G F  17       5.107   2.145  -2.425  1.00 61.21           C
ATOM   1475 C6     G F  17       3.915   2.201  -3.200  1.00 61.52           C
ATOM   1476 O6     G F  17       2.821   1.682  -2.965  1.00 61.31           O
ATOM   1477 N1     G F  17       4.093   2.955  -4.361  1.00 60.82           N
ATOM   1478 C2     G F  17       5.265   3.570  -4.716  1.00 59.37           C
ATOM   1479 N2     G F  17       5.242   4.256  -5.863  1.00 57.30           N
ATOM   1480 N3     G F  17       6.382   3.534  -4.007  1.00 58.25           N
ATOM   1481 C4     G F  17       6.227   2.799  -2.880  1.00 59.66           C
ATOM   1482  P     U F  18      12.446   5.319  -1.300  1.00 70.48           P
ATOM   1483 OP1    U F  18      12.189   6.391  -0.309  1.00 69.01           O
ATOM   1484 OP2    U F  18      13.133   5.646  -2.561  1.00 69.33           O
ATOM   1485 O5'    U F  18      13.263   4.162  -0.584  1.00 68.77           O
ATOM   1486 C5'    U F  18      13.969   3.188  -1.328  1.00 67.61           C
ATOM   1487 C4'    U F  18      15.114   2.639  -0.515  1.00 67.62           C
ATOM   1488 O4'    U F  18      14.594   1.990   0.656  1.00 65.42           O
ATOM   1489 C3'    U F  18      15.940   1.571  -1.195  1.00 67.15           C
ATOM   1490 O3'    U F  18      16.916   2.157  -2.043  1.00 65.60           O
ATOM   1491 C2'    U F  18      16.562   0.827  -0.023  1.00 62.51           C
ATOM   1492 O2'    U F  18      17.719   1.491   0.460  1.00 59.21           O
ATOM   1493 C1'    U F  18      15.449   0.925   1.029  1.00 61.89           C
ATOM   1494 N1     U F  18      14.634  -0.301   1.163  1.00 60.10           N
ATOM   1495 C2     U F  18      14.796  -1.049   2.314  1.00 58.30           C
ATOM   1496 O2     U F  18      15.575  -0.734   3.195  1.00 55.87           O
ATOM   1497 N3     U F  18      14.019  -2.171   2.393  1.00 56.25           N
ATOM   1498 C4     U F  18      13.117  -2.615   1.457  1.00 55.93           C
ATOM   1499 O4     U F  18      12.495  -3.646   1.672  1.00 55.14           O
ATOM   1500 C5     U F  18      13.014  -1.793   0.295  1.00 56.46           C
ATOM   1501 C6     U F  18      13.760  -0.691   0.191  1.00 58.55           C
ATOM   1502  P     U F  19      17.241   1.552  -3.454  1.00 71.04           P
ATOM   1503 OP1    U F  19      17.640   2.637  -4.382  1.00 69.79           O
ATOM   1504 OP2    U F  19      16.131   0.647  -3.809  1.00 69.95           O
ATOM   1505 O5'    U F  19      18.526   0.669  -3.144  1.00 69.74           O
ATOM   1506 C5'    U F  19      18.592  -0.686  -3.557  1.00 68.83           C
ATOM   1507 C4'    U F  19      19.887  -1.290  -3.091  1.00 69.14           C
ATOM   1508 O4'    U F  19      20.013  -1.080  -1.666  1.00 67.20           O
ATOM   1509 C3'    U F  19      19.996  -2.792  -3.240  1.00 69.07           C
ATOM   1510 O3'    U F  19      20.430  -3.132  -4.542  1.00 67.53           O
ATOM   1511 C2'    U F  19      21.008  -3.173  -2.177  1.00 64.10           C
ATOM   1512 O2'    U F  19      22.332  -2.955  -2.627  1.00 61.27           O
ATOM   1513 C1'    U F  19      20.680  -2.171  -1.071  1.00 63.64           C
ATOM   1514 N1     U F  19      19.813  -2.730  -0.027  1.00 61.95           N
ATOM   1515 C2     U F  19      20.426  -3.242   1.096  1.00 59.51           C
ATOM   1516 O2     U F  19      21.635  -3.252   1.247  1.00 57.04           O
ATOM   1517 N3     U F  19      19.573  -3.751   2.042  1.00 57.40           N
ATOM   1518 C4     U F  19      18.196  -3.800   1.981  1.00 56.86           C
ATOM   1519 O4     U F  19      17.566  -4.286   2.909  1.00 56.13           O
ATOM   1520 C5     U F  19      17.637  -3.251   0.788  1.00 57.60           C
ATOM   1521 C6     U F  19      18.449  -2.748  -0.160  1.00 59.93           C
ATOM   1522  P     A F  20      19.577  -3.880  -5.603  1.00 66.31           P
ATOM   1523 OP1    A F  20      19.797  -5.323  -5.377  1.00 65.10           O
ATOM   1524 OP2    A F  20      19.948  -3.248  -6.883  1.00 65.64           O
ATOM   1525 O5'    A F  20      18.025  -3.587  -5.342  1.00 64.34           O
ATOM   1526 C5'    A F  20      17.075  -3.881  -6.364  1.00 63.42           C
ATOM   1527 C4'    A F  20      15.667  -3.560  -5.942  1.00 64.01           C
ATOM   1528 O4'    A F  20      15.226  -4.553  -4.979  1.00 63.49           O
ATOM   1529 C3'    A F  20      15.487  -2.200  -5.272  1.00 64.81           C
ATOM   1530 O3'    A F  20      14.219  -1.642  -5.642  1.00 63.20           O
ATOM   1531 C2'    A F  20      15.481  -2.540  -3.794  1.00 61.86           C
ATOM   1532 O2'    A F  20      14.757  -1.627  -3.006  1.00 58.76           O
ATOM   1533 C1'    A F  20      14.834  -3.917  -3.787  1.00 60.21           C
ATOM   1534 N9     A F  20      15.251  -4.754  -2.666  1.00 58.93           N
ATOM   1535 C8     A F  20      16.527  -5.087  -2.309  1.00 56.59           C
ATOM   1536 N7     A F  20      16.590  -5.868  -1.253  1.00 56.13           N
ATOM   1537 C5     A F  20      15.264  -6.062  -0.892  1.00 56.19           C
ATOM   1538 C6     A F  20      14.651  -6.787   0.138  1.00 54.58           C
ATOM   1539 N6     A F  20      15.330  -7.490   1.044  1.00 54.20           N
ATOM   1540 N1     A F  20      13.307  -6.765   0.208  1.00 53.94           N
ATOM   1541 C2     A F  20      12.632  -6.057  -0.706  1.00 54.20           C
ATOM   1542 N3     A F  20      13.080  -5.337  -1.722  1.00 55.26           N
ATOM   1543 C4     A F  20      14.426  -5.373  -1.768  1.00 57.64           C
ATOM   1544  P     G F  21      14.171  -0.602  -6.884  1.00 59.14           P
ATOM   1545 OP1    G F  21      14.757  -1.305  -8.053  1.00 56.66           O
ATOM   1546 OP2    G F  21      14.738   0.706  -6.451  1.00 56.58           O
ATOM   1547 O5'    G F  21      12.626  -0.376  -7.157  1.00 59.81           O
ATOM   1548 C5'    G F  21      11.751  -1.480  -7.364  1.00 61.36           C
ATOM   1549 C4'    G F  21      10.971  -1.327  -8.638  1.00 61.23           C
ATOM   1550 O4'    G F  21      10.128  -2.482  -8.830  1.00 61.72           O
ATOM   1551 C3'    G F  21      10.011  -0.142  -8.688  1.00 61.96           C
ATOM   1552 O3'    G F  21      10.664   1.060  -9.101  1.00 61.77           O
ATOM   1553 C2'    G F  21       8.978  -0.603  -9.691  1.00 61.13           C
ATOM   1554 O2'    G F  21       9.426  -0.412 -11.008  1.00 60.21           O
ATOM   1555 C1'    G F  21       8.891  -2.092  -9.388  1.00 61.16           C
ATOM   1556 N9     G F  21       7.821  -2.429  -8.443  1.00 61.99           N
ATOM   1557 C8     G F  21       7.971  -2.837  -7.149  1.00 62.04           C
ATOM   1558 N7     G F  21       6.834  -3.078  -6.556  1.00 62.83           N
ATOM   1559 C5     G F  21       5.887  -2.816  -7.522  1.00 62.92           C
ATOM   1560 C6     G F  21       4.475  -2.904  -7.457  1.00 62.76           C
ATOM   1561 O6     G F  21       3.755  -3.240  -6.511  1.00 62.32           O
ATOM   1562 N1     G F  21       3.879  -2.543  -8.671  1.00 62.36           N
ATOM   1563 C2     G F  21       4.566  -2.161  -9.781  1.00 61.38           C
ATOM   1564 N2     G F  21       3.840  -1.849 -10.859  1.00 60.62           N
ATOM   1565 N3     G F  21       5.884  -2.069  -9.862  1.00 61.06           N
ATOM   1566 C4     G F  21       6.472  -2.421  -8.693  1.00 61.70           C
ATOM   1567  P     G F  22      10.121   2.485  -8.645  1.00 58.57           P
ATOM   1568 OP1    G F  22      11.119   3.502  -9.042  1.00 57.54           O
ATOM   1569 OP2    G F  22       9.692   2.383  -7.240  1.00 56.46           O
ATOM   1570 O5'    G F  22       8.824   2.702  -9.546  1.00 58.20           O
ATOM   1571 C5'    G F  22       8.934   2.950 -10.945  1.00 58.94           C
ATOM   1572 C4'    G F  22       7.572   3.028 -11.604  1.00 59.96           C
ATOM   1573 O4'    G F  22       6.864   1.784 -11.399  1.00 60.23           O
ATOM   1574 C3'    G F  22       6.639   4.088 -11.050  1.00 60.28           C
ATOM   1575 O3'    G F  22       6.877   5.362 -11.630  1.00 59.54           O
ATOM   1576 C2'    G F  22       5.268   3.535 -11.409  1.00 59.52           C
ATOM   1577 O2'    G F  22       4.948   3.799 -12.764  1.00 58.87           O
ATOM   1578 C1'    G F  22       5.482   2.033 -11.223  1.00 58.77           C
ATOM   1579 N9     G F  22       5.094   1.568  -9.891  1.00 59.67           N
ATOM   1580 C8     G F  22       5.926   1.283  -8.833  1.00 59.23           C
ATOM   1581 N7     G F  22       5.284   0.871  -7.776  1.00 59.91           N
ATOM   1582 C5     G F  22       3.947   0.870  -8.154  1.00 60.59           C
ATOM   1583 C6     G F  22       2.793   0.518  -7.426  1.00 60.59           C
ATOM   1584 O6     G F  22       2.702   0.112  -6.259  1.00 60.39           O
ATOM   1585 N1     G F  22       1.636   0.670  -8.187  1.00 59.91           N
ATOM   1586 C2     G F  22       1.609   1.109  -9.481  1.00 58.60           C
ATOM   1587 N2     G F  22       0.393   1.191 -10.053  1.00 58.00           N
ATOM   1588 N3     G F  22       2.677   1.439 -10.181  1.00 58.64           N
ATOM   1589 C4     G F  22       3.814   1.295  -9.451  1.00 59.29           C
ATOM   1590  P     G F  23       6.570   6.719 -10.832  1.00 58.99           P
ATOM   1591 OP1    G F  23       7.163   7.851 -11.581  1.00 59.39           O
ATOM   1592 OP2    G F  23       6.936   6.502  -9.414  1.00 58.14           O
ATOM   1593 O5'    G F  23       4.986   6.849 -10.922  1.00 58.19           O
ATOM   1594 C5'    G F  23       4.351   7.132 -12.161  1.00 58.75           C
ATOM   1595 C4'    G F  23       2.849   7.063 -12.028  1.00 58.74           C
ATOM   1596 O4'    G F  23       2.464   5.740 -11.583  1.00 57.88           O
ATOM   1597 C3'    G F  23       2.244   7.996 -10.995  1.00 57.58           C
ATOM   1598 O3'    G F  23       2.018   9.290 -11.540  1.00 56.25           O
ATOM   1599 C2'    G F  23       0.950   7.296 -10.620  1.00 56.56           C
ATOM   1600 O2'    G F  23      -0.081   7.577 -11.559  1.00 55.92           O
ATOM   1601 C1'    G F  23       1.343   5.819 -10.738  1.00 56.58           C
ATOM   1602 N9     G F  23       1.684   5.207  -9.443  1.00 57.25           N
ATOM   1603 C8     G F  23       2.928   5.124  -8.864  1.00 57.26           C
ATOM   1604 N7     G F  23       2.918   4.505  -7.717  1.00 57.70           N
ATOM   1605 C5     G F  23       1.592   4.153  -7.517  1.00 58.53           C
ATOM   1606 C6     G F  23       0.978   3.465  -6.444  1.00 58.64           C
ATOM   1607 O6     G F  23       1.496   3.009  -5.411  1.00 58.61           O
ATOM   1608 N1     G F  23      -0.395   3.313  -6.646  1.00 57.94           N
ATOM   1609 C2     G F  23      -1.070   3.779  -7.746  1.00 56.72           C
ATOM   1610 N2     G F  23      -2.394   3.541  -7.767  1.00 55.60           N
ATOM   1611 N3     G F  23      -0.511   4.429  -8.760  1.00 56.27           N
ATOM   1612 C4     G F  23       0.823   4.575  -8.573  1.00 56.99           C
ATOM   1613  P     U F  24       1.981  10.669 -10.692  1.00 61.11           P
ATOM   1614 OP1    U F  24       0.710  10.731  -9.940  1.00 59.84           O
ATOM   1615 OP2    U F  24       2.331  11.764 -11.629  1.00 60.64           O
ATOM   1616 O5'    U F  24       3.178  10.548  -9.650  1.00 60.12           O
ATOM   1617 C5'    U F  24       4.165  11.527  -9.645  1.00 60.15           C
ATOM   1618 C4'    U F  24       4.617  11.882  -8.252  1.00 59.50           C
ATOM   1619 O4'    U F  24       3.490  12.453  -7.517  1.00 58.27           O
ATOM   1620 C3'    U F  24       5.137  10.727  -7.407  1.00 59.23           C
ATOM   1621 O3'    U F  24       6.257  11.159  -6.652  1.00 58.34           O
ATOM   1622 C2'    U F  24       3.981  10.417  -6.480  1.00 55.15           C
ATOM   1623 O2'    U F  24       4.388   9.851  -5.235  1.00 52.89           O
ATOM   1624 C1'    U F  24       3.361  11.792  -6.272  1.00 54.55           C
ATOM   1625 N1     U F  24       1.940  11.765  -5.881  1.00 52.89           N
ATOM   1626 C2     U F  24       1.633  12.014  -4.553  1.00 51.57           C
ATOM   1627 O2     U F  24       2.481  12.242  -3.702  1.00 49.92           O
ATOM   1628 N3     U F  24       0.297  11.968  -4.244  1.00 50.02           N
ATOM   1629 C4     U F  24      -0.740  11.725  -5.114  1.00 49.54           C
ATOM   1630 O4     U F  24      -1.896  11.725  -4.684  1.00 49.03           O
ATOM   1631 C5     U F  24      -0.333  11.479  -6.467  1.00 50.09           C
ATOM   1632 C6     U F  24       0.963  11.505  -6.790  1.00 51.99           C
ENDMDL                                                                          
END                                                                             
