# Supplementary material for: G-Quadruplexes Abet Neuronal Burnout in ALS and FTD
Source: Antioxidants (Basel). 2025 Dec 19;15(1):5. doi: 10.3390/antiox15010005 (PMC12837804; doi:10.3390/antiox15010005)
Supplement: Supplementary file 1 [file antioxidants-15-00005-s001.zip › Figure_S3D-TDP-43x1-262-414-A315Txrtelomerex1-Kx6-hemex1.pdb]

TITLE fold_tdp_43x1_262_414xrtelomerex1_kx6_hemex1_a315t_s650773740_model_0.cif 
MODEL 1                                                                         
ATOM      1  N   PRO A   1      -3.762 -11.005  13.027  1.00 41.74           N
ATOM      2 CA   PRO A   1      -2.837 -10.962  11.885  1.00 44.49           C
ATOM      3  C   PRO A   1      -3.423 -11.626  10.643  1.00 48.60           C
ATOM      4  O   PRO A   1      -2.822 -12.524  10.051  1.00 46.08           O
ATOM      5 CB   PRO A   1      -1.609 -11.714  12.400  1.00 42.01           C
ATOM      6 CG   PRO A   1      -2.125 -12.639  13.435  1.00 40.04           C
ATOM      7 CD   PRO A   1      -3.335 -11.936  14.057  1.00 43.51           C
ATOM      8  N   LYS A   2      -4.613 -11.184  10.258  1.00 46.36           N
ATOM      9 CA   LYS A   2      -5.257 -11.719   9.061  1.00 49.40           C
ATOM     10  C   LYS A   2      -4.555 -11.252   7.794  1.00 50.84           C
ATOM     11  O   LYS A   2      -4.778 -11.807   6.717  1.00 47.66           O
ATOM     12 CB   LYS A   2      -6.718 -11.281   9.042  1.00 47.10           C
ATOM     13 CG   LYS A   2      -7.548 -11.953   7.946  1.00 43.87           C
ATOM     14 CD   LYS A   2      -7.819 -13.407   8.286  1.00 41.78           C
ATOM     15 CE   LYS A   2      -8.819 -14.000   7.300  1.00 39.11           C
ATOM     16 NZ   LYS A   2      -9.127 -15.409   7.627  1.00 37.52           N
ATOM     17  N   HIS A   3      -3.701 -10.243   7.918  1.00 55.66           N
ATOM     18 CA   HIS A   3      -3.015  -9.688   6.762  1.00 57.08           C
ATOM     19  C   HIS A   3      -2.067 -10.698   6.137  1.00 58.60           C
ATOM     20  O   HIS A   3      -1.771 -10.610   4.944  1.00 54.13           O
ATOM     21 CB   HIS A   3      -2.246  -8.427   7.160  1.00 53.68           C
ATOM     22 CG   HIS A   3      -1.047  -8.722   8.009  1.00 52.08           C
ATOM     23 ND1  HIS A   3      -1.093  -8.843   9.369  1.00 47.55           N
ATOM     24 CD2  HIS A   3       0.254  -8.934   7.666  1.00 47.13           C
ATOM     25 CE1  HIS A   3       0.120  -9.108   9.830  1.00 47.06           C
ATOM     26 NE2  HIS A   3       0.958  -9.169   8.819  1.00 47.39           N
ATOM     27  N   ASN A   4      -1.580 -11.646   6.917  1.00 52.34           N
ATOM     28 CA   ASN A   4      -0.643 -12.632   6.388  1.00 56.55           C
ATOM     29  C   ASN A   4      -1.270 -13.423   5.246  1.00 59.00           C
ATOM     30  O   ASN A   4      -0.637 -13.654   4.216  1.00 54.89           O
ATOM     31 CB   ASN A   4      -0.188 -13.568   7.508  1.00 52.03           C
ATOM     32 CG   ASN A   4       0.737 -12.868   8.481  1.00 47.17           C
ATOM     33 OD1  ASN A   4       1.467 -11.955   8.115  1.00 43.14           O
ATOM     34 ND2  ASN A   4       0.717 -13.295   9.730  1.00 43.27           N
ATOM     35  N   SER A   5      -2.520 -13.833   5.409  1.00 53.69           N
ATOM     36 CA   SER A   5      -3.196 -14.599   4.364  1.00 54.76           C
ATOM     37  C   SER A   5      -3.417 -13.741   3.123  1.00 56.33           C
ATOM     38  O   SER A   5      -3.146 -14.170   2.003  1.00 52.48           O
ATOM     39 CB   SER A   5      -4.527 -15.126   4.885  1.00 50.48           C
ATOM     40 OG   SER A   5      -5.191 -15.865   3.873  1.00 46.09           O
ATOM     41  N   ASN A   6      -3.906 -12.515   3.312  1.00 55.97           N
ATOM     42 CA   ASN A   6      -4.148 -11.624   2.181  1.00 57.78           C
ATOM     43  C   ASN A   6      -2.842 -11.244   1.489  1.00 58.59           C
ATOM     44  O   ASN A   6      -2.772 -11.215   0.259  1.00 55.62           O
ATOM     45 CB   ASN A   6      -4.884 -10.372   2.657  1.00 54.40           C
ATOM     46 CG   ASN A   6      -6.319 -10.679   3.036  1.00 49.88           C
ATOM     47 OD1  ASN A   6      -7.147 -10.970   2.179  1.00 45.60           O
ATOM     48 ND2  ASN A   6      -6.622 -10.629   4.319  1.00 45.99           N
ATOM     49  N   ARG A   7      -1.808 -10.956   2.265  1.00 59.44           N
ATOM     50 CA   ARG A   7      -0.512 -10.593   1.685  1.00 60.25           C
ATOM     51  C   ARG A   7       0.069 -11.766   0.902  1.00 61.12           C
ATOM     52  O   ARG A   7       0.592 -11.576  -0.199  1.00 59.48           O
ATOM     53 CB   ARG A   7       0.457 -10.185   2.792  1.00 58.17           C
ATOM     54 CG   ARG A   7       0.042  -8.936   3.548  1.00 55.40           C
ATOM     55 CD   ARG A   7       0.346  -7.684   2.760  1.00 53.61           C
ATOM     56 NE   ARG A   7       0.070  -6.494   3.561  1.00 50.48           N
ATOM     57 CZ   ARG A   7      -1.135  -5.982   3.729  1.00 47.51           C
ATOM     58 NH1  ARG A   7      -2.192  -6.543   3.164  1.00 44.85           N
ATOM     59 NH2  ARG A   7      -1.294  -4.906   4.482  1.00 44.90           N
ATOM     60  N   GLN A   8      -0.032 -12.950   1.469  1.00 58.84           N
ATOM     61 CA   GLN A   8       0.499 -14.124   0.780  1.00 57.69           C
ATOM     62  C   GLN A   8      -0.289 -14.399  -0.493  1.00 58.49           C
ATOM     63  O   GLN A   8       0.292 -14.724  -1.537  1.00 56.00           O
ATOM     64 CB   GLN A   8       0.448 -15.331   1.714  1.00 53.88           C
ATOM     65 CG   GLN A   8       1.148 -16.544   1.124  1.00 50.60           C
ATOM     66 CD   GLN A   8       1.158 -17.701   2.111  1.00 46.48           C
ATOM     67 OE1  GLN A   8       0.617 -17.599   3.206  1.00 44.74           O
ATOM     68 NE2  GLN A   8       1.764 -18.801   1.721  1.00 41.72           N
ATOM     69  N   LEU A   9      -1.608 -14.266  -0.431  1.00 58.65           N
ATOM     70 CA   LEU A   9      -2.432 -14.481  -1.624  1.00 57.96           C
ATOM     71  C   LEU A   9      -2.111 -13.449  -2.693  1.00 57.65           C
ATOM     72  O   LEU A   9      -1.970 -13.784  -3.871  1.00 54.77           O
ATOM     73 CB   LEU A   9      -3.912 -14.405  -1.245  1.00 55.58           C
ATOM     74 CG   LEU A   9      -4.867 -14.692  -2.406  1.00 51.34           C
ATOM     75 CD1  LEU A   9      -4.709 -16.127  -2.881  1.00 47.87           C
ATOM     76 CD2  LEU A   9      -6.303 -14.439  -1.976  1.00 48.06           C
ATOM     77  N   GLU A  10      -1.995 -12.196  -2.300  1.00 60.95           N
ATOM     78 CA   GLU A  10      -1.655 -11.131  -3.248  1.00 60.65           C
ATOM     79  C   GLU A  10      -0.285 -11.388  -3.858  1.00 60.80           C
ATOM     80  O   GLU A  10      -0.098 -11.263  -5.070  1.00 56.75           O
ATOM     81 CB   GLU A  10      -1.652  -9.782  -2.538  1.00 57.07           C
ATOM     82 CG   GLU A  10      -1.274  -8.635  -3.448  1.00 52.76           C
ATOM     83 CD   GLU A  10      -1.036  -7.356  -2.661  1.00 48.02           C
ATOM     84 OE1  GLU A  10      -0.105  -7.339  -1.831  1.00 45.48           O
ATOM     85 OE2  GLU A  10      -1.767  -6.383  -2.848  1.00 47.60           O
ATOM     86  N   ARG A  11       0.681 -11.763  -3.026  1.00 60.79           N
ATOM     87 CA   ARG A  11       2.027 -12.025  -3.503  1.00 59.11           C
ATOM     88  C   ARG A  11       2.044 -13.219  -4.447  1.00 58.52           C
ATOM     89  O   ARG A  11       2.739 -13.210  -5.462  1.00 55.46           O
ATOM     90 CB   ARG A  11       2.963 -12.273  -2.317  1.00 56.95           C
ATOM     91 CG   ARG A  11       4.414 -12.197  -2.705  1.00 53.48           C
ATOM     92 CD   ARG A  11       5.296 -12.448  -1.495  1.00 51.94           C
ATOM     93 NE   ARG A  11       5.061 -11.444  -0.446  1.00 48.19           N
ATOM     94 CZ   ARG A  11       4.621 -11.728   0.774  1.00 45.84           C
ATOM     95 NH1  ARG A  11       4.355 -12.977   1.114  1.00 42.65           N
ATOM     96 NH2  ARG A  11       4.430 -10.760   1.651  1.00 42.68           N
ATOM     97  N   SER A  12       1.265 -14.238  -4.115  1.00 59.46           N
ATOM     98 CA   SER A  12       1.213 -15.428  -4.958  1.00 57.45           C
ATOM     99  C   SER A  12       0.596 -15.107  -6.312  1.00 56.64           C
ATOM    100  O   SER A  12       1.070 -15.577  -7.347  1.00 52.85           O
ATOM    101 CB   SER A  12       0.411 -16.528  -4.266  1.00 54.07           C
ATOM    102 OG   SER A  12       0.345 -17.668  -5.085  1.00 49.55           O
ATOM    103  N   GLY A  13      -0.459 -14.306  -6.318  1.00 55.82           N
ATOM    104 CA   GLY A  13      -1.117 -13.944  -7.571  1.00 54.31           C
ATOM    105  C   GLY A  13      -0.299 -12.982  -8.414  1.00 53.58           C
ATOM    106  O   GLY A  13      -0.101 -13.194  -9.616  1.00 51.12           O
ATOM    107  N   ARG A  14       0.187 -11.923  -7.810  1.00 56.76           N
ATOM    108 CA   ARG A  14       0.980 -10.921  -8.520  1.00 54.92           C
ATOM    109  C   ARG A  14       2.409 -11.376  -8.752  1.00 54.41           C
ATOM    110  O   ARG A  14       3.020 -11.037  -9.775  1.00 51.32           O
ATOM    111 CB   ARG A  14       0.982  -9.612  -7.734  1.00 52.17           C
ATOM    112 CG   ARG A  14      -0.366  -8.945  -7.663  1.00 49.81           C
ATOM    113 CD   ARG A  14      -0.714  -8.304  -9.002  1.00 48.41           C
ATOM    114 NE   ARG A  14       0.259  -7.284  -9.371  1.00 45.89           N
ATOM    115 CZ   ARG A  14       0.217  -6.574 -10.500  1.00 44.50           C
ATOM    116 NH1  ARG A  14      -0.753  -6.778 -11.367  1.00 43.05           N
ATOM    117 NH2  ARG A  14       1.152  -5.679 -10.758  1.00 43.45           N
ATOM    118  N   PHE A  15       2.952 -12.133  -7.817  1.00 57.76           N
ATOM    119 CA   PHE A  15       4.333 -12.579  -7.883  1.00 54.57           C
ATOM    120  C   PHE A  15       4.392 -14.064  -8.225  1.00 53.47           C
ATOM    121  O   PHE A  15       5.017 -14.849  -7.510  1.00 48.73           O
ATOM    122 CB   PHE A  15       5.025 -12.295  -6.549  1.00 49.74           C
ATOM    123 CG   PHE A  15       6.476 -11.968  -6.706  1.00 48.60           C
ATOM    124 CD1  PHE A  15       6.872 -10.708  -7.075  1.00 46.64           C
ATOM    125 CD2  PHE A  15       7.440 -12.930  -6.473  1.00 45.54           C
ATOM    126 CE1  PHE A  15       8.209 -10.404  -7.221  1.00 43.29           C
ATOM    127 CE2  PHE A  15       8.790 -12.631  -6.615  1.00 43.98           C
ATOM    128 CZ   PHE A  15       9.176 -11.363  -6.989  1.00 44.26           C
ATOM    129  N   GLY A  16       3.739 -14.454  -9.299  1.00 50.54           N
ATOM    130 CA   GLY A  16       3.728 -15.858  -9.704  1.00 49.17           C
ATOM    131  C   GLY A  16       5.115 -16.440  -9.817  1.00 47.62           C
ATOM    132  O   GLY A  16       5.389 -17.535  -9.320  1.00 44.48           O
ATOM    133  N   GLY A  17       6.014 -15.723 -10.465  1.00 48.43           N
ATOM    134 CA   GLY A  17       7.389 -16.169 -10.611  1.00 46.63           C
ATOM    135  C   GLY A  17       7.646 -16.935 -11.887  1.00 45.38           C
ATOM    136  O   GLY A  17       8.788 -17.003 -12.344  1.00 41.47           O
ATOM    137  N   ASN A  18       6.618 -17.506 -12.488  1.00 43.72           N
ATOM    138 CA   ASN A  18       6.799 -18.256 -13.727  1.00 43.36           C
ATOM    139  C   ASN A  18       7.237 -17.324 -14.850  1.00 42.98           C
ATOM    140  O   ASN A  18       6.843 -16.158 -14.885  1.00 38.46           O
ATOM    141 CB   ASN A  18       5.509 -18.972 -14.104  1.00 39.37           C
ATOM    142 CG   ASN A  18       5.224 -20.144 -13.182  1.00 35.29           C
ATOM    143 OD1  ASN A  18       6.110 -20.647 -12.507  1.00 32.03           O
ATOM    144 ND2  ASN A  18       3.980 -20.586 -13.152  1.00 32.30           N
ATOM    145  N   PRO A  19       8.031 -17.813 -15.796  1.00 44.71           N
ATOM    146 CA   PRO A  19       8.492 -16.980 -16.911  1.00 43.54           C
ATOM    147  C   PRO A  19       7.325 -16.417 -17.714  1.00 43.48           C
ATOM    148  O   PRO A  19       6.462 -17.150 -18.181  1.00 39.65           O
ATOM    149 CB   PRO A  19       9.331 -17.939 -17.761  1.00 40.45           C
ATOM    150 CG   PRO A  19       9.711 -19.043 -16.835  1.00 38.27           C
ATOM    151 CD   PRO A  19       8.576 -19.167 -15.852  1.00 40.24           C
ATOM    152  N   GLY A  20       7.308 -15.110 -17.878  1.00 43.10           N
ATOM    153 CA   GLY A  20       6.255 -14.458 -18.651  1.00 42.77           C
ATOM    154  C   GLY A  20       4.875 -14.599 -18.046  1.00 42.13           C
ATOM    155  O   GLY A  20       3.877 -14.285 -18.699  1.00 38.91           O
ATOM    156  N   GLY A  21       4.802 -15.070 -16.818  1.00 41.57           N
ATOM    157 CA   GLY A  21       3.519 -15.260 -16.149  1.00 40.85           C
ATOM    158  C   GLY A  21       3.250 -14.226 -15.077  1.00 40.25           C
ATOM    159  O   GLY A  21       2.204 -14.267 -14.433  1.00 37.16           O
ATOM    160  N   PHE A  22       4.177 -13.309 -14.890  1.00 47.44           N
ATOM    161 CA   PHE A  22       3.998 -12.280 -13.871  1.00 45.60           C
ATOM    162  C   PHE A  22       2.756 -11.446 -14.156  1.00 45.22           C
ATOM    163  O   PHE A  22       2.007 -11.089 -13.244  1.00 41.08           O
ATOM    164 CB   PHE A  22       5.235 -11.388 -13.809  1.00 41.96           C
ATOM    165 CG   PHE A  22       5.159 -10.364 -12.710  1.00 40.08           C
ATOM    166 CD1  PHE A  22       5.204 -10.758 -11.382  1.00 36.81           C
ATOM    167 CD2  PHE A  22       5.036  -9.022 -13.010  1.00 36.98           C
ATOM    168 CE1  PHE A  22       5.128  -9.817 -10.375  1.00 35.83           C
ATOM    169 CE2  PHE A  22       4.957  -8.076 -11.992  1.00 36.92           C
ATOM    170 CZ   PHE A  22       5.008  -8.473 -10.674  1.00 37.52           C
ATOM    171  N   GLY A  23       2.523 -11.124 -15.413  1.00 43.28           N
ATOM    172 CA   GLY A  23       1.347 -10.346 -15.783  1.00 42.74           C
ATOM    173  C   GLY A  23       0.137 -11.214 -16.058  1.00 42.16           C
ATOM    174  O   GLY A  23      -0.997 -10.839 -15.743  1.00 38.76           O
ATOM    175  N   ASN A  24       0.364 -12.381 -16.648  1.00 40.88           N
ATOM    176 CA   ASN A  24      -0.742 -13.287 -16.965  1.00 40.85           C
ATOM    177  C   ASN A  24      -1.352 -13.885 -15.699  1.00 40.65           C
ATOM    178  O   ASN A  24      -2.571 -13.949 -15.561  1.00 36.33           O
ATOM    179 CB   ASN A  24      -0.250 -14.396 -17.892  1.00 37.03           C
ATOM    180 CG   ASN A  24       0.038 -13.865 -19.281  1.00 33.15           C
ATOM    181 OD1  ASN A  24      -0.613 -12.938 -19.759  1.00 30.16           O
ATOM    182 ND2  ASN A  24       1.015 -14.442 -19.952  1.00 30.63           N
ATOM    183  N   GLN A  25      -0.501 -14.334 -14.790  1.00 44.59           N
ATOM    184 CA   GLN A  25      -0.998 -14.911 -13.541  1.00 42.99           C
ATOM    185  C   GLN A  25      -1.641 -13.851 -12.658  1.00 42.36           C
ATOM    186  O   GLN A  25      -2.562 -14.155 -11.901  1.00 38.36           O
ATOM    187 CB   GLN A  25       0.139 -15.591 -12.790  1.00 38.85           C
ATOM    188 CG   GLN A  25       0.631 -16.855 -13.493  1.00 35.08           C
ATOM    189 CD   GLN A  25       1.776 -17.501 -12.721  1.00 32.74           C
ATOM    190 OE1  GLN A  25       2.258 -16.950 -11.743  1.00 31.80           O
ATOM    191 NE2  GLN A  25       2.204 -18.670 -13.164  1.00 30.75           N
ATOM    192  N   GLY A  26      -1.183 -12.628 -12.763  1.00 42.55           N
ATOM    193 CA   GLY A  26      -1.760 -11.551 -11.972  1.00 42.59           C
ATOM    194  C   GLY A  26      -3.130 -11.153 -12.489  1.00 41.89           C
ATOM    195  O   GLY A  26      -3.249 -10.442 -13.481  1.00 38.86           O
ATOM    196  N   GLY A  27      -4.165 -11.616 -11.810  1.00 41.46           N
ATOM    197 CA   GLY A  27      -5.534 -11.308 -12.221  1.00 40.76           C
ATOM    198  C   GLY A  27      -5.855  -9.824 -12.193  1.00 39.96           C
ATOM    199  O   GLY A  27      -6.740  -9.359 -12.912  1.00 36.93           O
ATOM    200  N   PHE A  28      -5.150  -9.074 -11.372  1.00 46.51           N
ATOM    201 CA   PHE A  28      -5.403  -7.638 -11.272  1.00 44.93           C
ATOM    202  C   PHE A  28      -5.131  -6.929 -12.596  1.00 44.34           C
ATOM    203  O   PHE A  28      -5.958  -6.148 -13.070  1.00 40.49           O
ATOM    204 CB   PHE A  28      -4.536  -7.037 -10.165  1.00 41.64           C
ATOM    205 CG   PHE A  28      -5.069  -7.306  -8.791  1.00 39.86           C
ATOM    206 CD1  PHE A  28      -4.686  -8.423  -8.086  1.00 36.79           C
ATOM    207 CD2  PHE A  28      -5.980  -6.437  -8.211  1.00 36.93           C
ATOM    208 CE1  PHE A  28      -5.194  -8.673  -6.826  1.00 35.58           C
ATOM    209 CE2  PHE A  28      -6.491  -6.676  -6.952  1.00 36.67           C
ATOM    210 CZ   PHE A  28      -6.089  -7.801  -6.259  1.00 36.90           C
ATOM    211  N   GLY A  29      -3.988  -7.176 -13.187  1.00 41.59           N
ATOM    212 CA   GLY A  29      -3.641  -6.519 -14.441  1.00 41.33           C
ATOM    213  C   GLY A  29      -4.493  -6.985 -15.603  1.00 40.46           C
ATOM    214  O   GLY A  29      -4.932  -6.186 -16.435  1.00 37.75           O
ATOM    215  N   ASN A  30      -4.734  -8.284 -15.677  1.00 39.54           N
ATOM    216 CA   ASN A  30      -5.512  -8.828 -16.787  1.00 39.81           C
ATOM    217  C   ASN A  30      -6.972  -8.384 -16.712  1.00 39.97           C
ATOM    218  O   ASN A  30      -7.556  -7.955 -17.708  1.00 35.87           O
ATOM    219 CB   ASN A  30      -5.417 -10.356 -16.783  1.00 36.32           C
ATOM    220 CG   ASN A  30      -4.037 -10.830 -17.177  1.00 32.68           C
ATOM    221 OD1  ASN A  30      -3.322 -10.158 -17.918  1.00 29.69           O
ATOM    222 ND2  ASN A  30      -3.644 -11.991 -16.689  1.00 30.13           N
ATOM    223  N   SER A  31      -7.564  -8.495 -15.547  1.00 39.40           N
ATOM    224 CA   SER A  31      -8.974  -8.142 -15.386  1.00 39.65           C
ATOM    225  C   SER A  31      -9.188  -6.636 -15.530  1.00 37.70           C
ATOM    226  O   SER A  31     -10.132  -6.196 -16.194  1.00 33.51           O
ATOM    227 CB   SER A  31      -9.484  -8.608 -14.032  1.00 37.02           C
ATOM    228 OG   SER A  31     -10.847  -8.260 -13.866  1.00 33.84           O
ATOM    229  N   ARG A  32      -8.329  -5.848 -14.923  1.00 41.97           N
ATOM    230 CA   ARG A  32      -8.480  -4.402 -14.987  1.00 40.27           C
ATOM    231  C   ARG A  32      -8.138  -3.854 -16.367  1.00 40.16           C
ATOM    232  O   ARG A  32      -8.743  -2.886 -16.821  1.00 36.98           O
ATOM    233 CB   ARG A  32      -7.599  -3.729 -13.931  1.00 36.51           C
ATOM    234 CG   ARG A  32      -7.900  -2.255 -13.802  1.00 33.59           C
ATOM    235 CD   ARG A  32      -7.075  -1.635 -12.683  1.00 32.25           C
ATOM    236 NE   ARG A  32      -7.405  -2.238 -11.388  1.00 30.03           N
ATOM    237 CZ   ARG A  32      -6.859  -1.850 -10.231  1.00 29.47           C
ATOM    238 NH1  ARG A  32      -5.989  -0.868 -10.208  1.00 28.71           N
ATOM    239 NH2  ARG A  32      -7.195  -2.458  -9.119  1.00 28.97           N
ATOM    240  N   GLY A  33      -7.174  -4.475 -17.029  1.00 36.12           N
ATOM    241 CA   GLY A  33      -6.795  -4.011 -18.357  1.00 35.76           C
ATOM    242  C   GLY A  33      -7.909  -4.177 -19.369  1.00 35.21           C
ATOM    243  O   GLY A  33      -8.170  -3.290 -20.190  1.00 32.95           O
ATOM    244  N   GLY A  34      -8.587  -5.321 -19.321  1.00 34.88           N
ATOM    245 CA   GLY A  34      -9.680  -5.587 -20.255  1.00 35.09           C
ATOM    246  C   GLY A  34     -11.036  -5.131 -19.746  1.00 34.65           C
ATOM    247  O   GLY A  34     -11.950  -4.895 -20.540  1.00 31.90           O
ATOM    248  N   GLY A  35     -11.189  -5.001 -18.439  1.00 34.59           N
ATOM    249 CA   GLY A  35     -12.452  -4.592 -17.857  1.00 33.86           C
ATOM    250  C   GLY A  35     -12.361  -3.222 -17.206  1.00 33.41           C
ATOM    251  O   GLY A  35     -11.330  -2.863 -16.642  1.00 30.74           O
ATOM    252  N   ALA A  36     -13.430  -2.476 -17.294  1.00 34.33           N
ATOM    253 CA   ALA A  36     -13.476  -1.135 -16.709  1.00 34.18           C
ATOM    254  C   ALA A  36     -14.846  -0.860 -16.092  1.00 34.11           C
ATOM    255  O   ALA A  36     -15.316   0.283 -16.085  1.00 31.10           O
ATOM    256 CB   ALA A  36     -13.153  -0.088 -17.771  1.00 32.07           C
ATOM    257  N   GLY A  37     -15.488  -1.902 -15.604  1.00 33.77           N
ATOM    258 CA   GLY A  37     -16.815  -1.749 -15.014  1.00 33.75           C
ATOM    259  C   GLY A  37     -16.756  -1.489 -13.522  1.00 33.39           C
ATOM    260  O   GLY A  37     -16.500  -0.372 -13.072  1.00 30.51           O
ATOM    261  N   LEU A  38     -16.983  -2.541 -12.751  1.00 41.58           N
ATOM    262 CA   LEU A  38     -17.001  -2.412 -11.301  1.00 40.05           C
ATOM    263  C   LEU A  38     -15.595  -2.588 -10.737  1.00 40.07           C
ATOM    264  O   LEU A  38     -14.827  -3.422 -11.214  1.00 35.91           O
ATOM    265 CB   LEU A  38     -17.933  -3.465 -10.696  1.00 36.23           C
ATOM    266 CG   LEU A  38     -19.398  -3.312 -11.129  1.00 32.71           C
ATOM    267 CD1  LEU A  38     -20.215  -4.502 -10.645  1.00 30.36           C
ATOM    268 CD2  LEU A  38     -19.980  -2.021 -10.573  1.00 30.99           C
ATOM    269  N   GLY A  39     -15.275  -1.806  -9.719  1.00 37.22           N
ATOM    270 CA   GLY A  39     -13.966  -1.881  -9.078  1.00 37.26           C
ATOM    271  C   GLY A  39     -14.036  -2.356  -7.639  1.00 36.63           C
ATOM    272  O   GLY A  39     -13.008  -2.508  -6.991  1.00 33.90           O
ATOM    273  N   ASN A  40     -15.246  -2.589  -7.148  1.00 37.24           N
ATOM    274 CA   ASN A  40     -15.411  -3.035  -5.770  1.00 37.89           C
ATOM    275  C   ASN A  40     -14.997  -4.491  -5.588  1.00 37.83           C
ATOM    276  O   ASN A  40     -14.785  -4.929  -4.464  1.00 33.66           O
ATOM    277 CB   ASN A  40     -16.864  -2.848  -5.333  1.00 34.28           C
ATOM    278 CG   ASN A  40     -17.809  -3.691  -6.187  1.00 30.69           C
ATOM    279 OD1  ASN A  40     -17.394  -4.371  -7.119  1.00 27.89           O
ATOM    280 ND2  ASN A  40     -19.086  -3.655  -5.877  1.00 28.08           N
ATOM    281  N   ASN A  41     -14.893  -5.236  -6.674  1.00 38.08           N
ATOM    282 CA   ASN A  41     -14.521  -6.644  -6.587  1.00 38.27           C
ATOM    283  C   ASN A  41     -13.094  -6.814  -6.080  1.00 37.95           C
ATOM    284  O   ASN A  41     -12.750  -7.880  -5.566  1.00 34.38           O
ATOM    285 CB   ASN A  41     -14.680  -7.316  -7.950  1.00 35.15           C
ATOM    286 CG   ASN A  41     -13.752  -6.696  -8.983  1.00 31.56           C
ATOM    287 OD1  ASN A  41     -13.076  -5.706  -8.720  1.00 29.12           O
ATOM    288 ND2  ASN A  41     -13.699  -7.270 -10.161  1.00 29.25           N
ATOM    289  N   GLN A  42     -12.261  -5.804  -6.222  1.00 40.19           N
ATOM    290 CA   GLN A  42     -10.884  -5.903  -5.754  1.00 39.35           C
ATOM    291  C   GLN A  42     -10.832  -6.061  -4.242  1.00 38.65           C
ATOM    292  O   GLN A  42      -9.895  -6.644  -3.701  1.00 35.00           O
ATOM    293 CB   GLN A  42     -10.082  -4.679  -6.173  1.00 35.85           C
ATOM    294 CG   GLN A  42      -8.595  -4.812  -5.839  1.00 32.42           C
ATOM    295 CD   GLN A  42      -7.801  -3.632  -6.371  1.00 30.44           C
ATOM    296 OE1  GLN A  42      -8.346  -2.744  -7.006  1.00 29.10           O
ATOM    297 NE2  GLN A  42      -6.500  -3.616  -6.111  1.00 29.04           N
ATOM    298  N   GLY A  43     -11.830  -5.545  -3.557  1.00 38.29           N
ATOM    299 CA   GLY A  43     -11.863  -5.678  -2.102  1.00 38.81           C
ATOM    300  C   GLY A  43     -11.918  -7.137  -1.683  1.00 38.32           C
ATOM    301  O   GLY A  43     -11.331  -7.523  -0.671  1.00 35.98           O
ATOM    302  N   SER A  44     -12.604  -7.960  -2.460  1.00 37.93           N
ATOM    303 CA   SER A  44     -12.703  -9.382  -2.151  1.00 38.45           C
ATOM    304  C   SER A  44     -11.395 -10.100  -2.457  1.00 37.92           C
ATOM    305  O   SER A  44     -11.015 -11.031  -1.757  1.00 34.28           O
ATOM    306 CB   SER A  44     -13.844 -10.018  -2.944  1.00 35.48           C
ATOM    307 OG   SER A  44     -15.080  -9.447  -2.571  1.00 32.00           O
ATOM    308  N   ASN A  45     -10.720  -9.669  -3.513  1.00 37.19           N
ATOM    309 CA   ASN A  45      -9.457 -10.301  -3.892  1.00 37.10           C
ATOM    310  C   ASN A  45      -8.352  -9.978  -2.894  1.00 36.70           C
ATOM    311  O   ASN A  45      -7.579 -10.852  -2.506  1.00 33.16           O
ATOM    312 CB   ASN A  45      -9.048  -9.846  -5.292  1.00 34.24           C
ATOM    313 CG   ASN A  45      -9.962 -10.424  -6.351  1.00 31.04           C
ATOM    314 OD1  ASN A  45     -10.513 -11.511  -6.191  1.00 28.17           O
ATOM    315 ND2  ASN A  45     -10.117  -9.724  -7.460  1.00 27.99           N
ATOM    316  N   MET A  46      -8.276  -8.723  -2.497  1.00 40.45           N
ATOM    317 CA   MET A  46      -7.216  -8.291  -1.580  1.00 38.46           C
ATOM    318  C   MET A  46      -7.538  -8.667  -0.134  1.00 38.11           C
ATOM    319  O   MET A  46      -6.714  -9.263   0.552  1.00 34.92           O
ATOM    320 CB   MET A  46      -7.010  -6.786  -1.706  1.00 35.82           C
ATOM    321 CG   MET A  46      -6.591  -6.384  -3.099  1.00 32.69           C
ATOM    322 SD   MET A  46      -4.991  -7.054  -3.549  1.00 31.11           S
ATOM    323 CE   MET A  46      -3.941  -5.753  -2.949  1.00 29.18           C
ATOM    324  N   GLY A  47      -8.726  -8.328   0.320  1.00 37.29           N
ATOM    325 CA   GLY A  47      -9.125  -8.617   1.696  1.00 37.21           C
ATOM    326  C   GLY A  47     -10.488  -9.279   1.760  1.00 36.56           C
ATOM    327  O   GLY A  47     -11.448  -8.675   2.232  1.00 34.48           O
ATOM    328  N   GLY A  48     -10.563 -10.506   1.291  1.00 36.85           N
ATOM    329 CA   GLY A  48     -11.833 -11.220   1.319  1.00 37.15           C
ATOM    330  C   GLY A  48     -12.356 -11.423   2.726  1.00 36.68           C
ATOM    331  O   GLY A  48     -13.551 -11.264   2.986  1.00 33.99           O
ATOM    332  N   GLY A  49     -11.472 -11.784   3.648  1.00 34.07           N
ATOM    333 CA   GLY A  49     -11.873 -12.011   5.027  1.00 34.27           C
ATOM    334  C   GLY A  49     -11.825 -10.749   5.874  1.00 33.97           C
ATOM    335  O   GLY A  49     -12.609 -10.590   6.808  1.00 31.57           O
ATOM    336  N   MET A  50     -10.921  -9.846   5.552  1.00 39.15           N
ATOM    337 CA   MET A  50     -10.762  -8.616   6.317  1.00 38.15           C
ATOM    338  C   MET A  50     -11.082  -7.407   5.446  1.00 38.82           C
ATOM    339  O   MET A  50     -10.484  -7.228   4.394  1.00 36.14           O
ATOM    340 CB   MET A  50      -9.343  -8.506   6.864  1.00 35.54           C
ATOM    341 CG   MET A  50      -9.160  -7.298   7.766  1.00 32.72           C
ATOM    342 SD   MET A  50      -7.492  -7.203   8.444  1.00 30.40           S
ATOM    343 CE   MET A  50      -6.627  -6.541   7.034  1.00 28.80           C
ATOM    344  N   ASN A  51     -12.022  -6.591   5.890  1.00 37.54           N
ATOM    345 CA   ASN A  51     -12.385  -5.378   5.165  1.00 37.90           C
ATOM    346  C   ASN A  51     -11.712  -4.172   5.801  1.00 37.77           C
ATOM    347  O   ASN A  51     -11.520  -4.112   7.009  1.00 35.13           O
ATOM    348 CB   ASN A  51     -13.906  -5.196   5.172  1.00 35.61           C
ATOM    349 CG   ASN A  51     -14.446  -5.107   6.585  1.00 32.57           C
ATOM    350 OD1  ASN A  51     -13.746  -5.357   7.563  1.00 29.91           O
ATOM    351 ND2  ASN A  51     -15.702  -4.747   6.718  1.00 30.22           N
ATOM    352  N   PHE A  52     -11.366  -3.194   4.978  1.00 42.60           N
ATOM    353 CA   PHE A  52     -10.690  -1.996   5.448  1.00 41.56           C
ATOM    354  C   PHE A  52     -11.658  -0.816   5.569  1.00 41.40           C
ATOM    355  O   PHE A  52     -11.245   0.338   5.478  1.00 38.80           O
ATOM    356 CB   PHE A  52      -9.540  -1.637   4.518  1.00 38.51           C
ATOM    357 CG   PHE A  52      -9.940  -1.596   3.071  1.00 36.84           C
ATOM    358 CD1  PHE A  52     -10.405  -0.423   2.500  1.00 34.23           C
ATOM    359 CD2  PHE A  52      -9.866  -2.740   2.289  1.00 34.18           C
ATOM    360 CE1  PHE A  52     -10.784  -0.389   1.178  1.00 32.99           C
ATOM    361 CE2  PHE A  52     -10.245  -2.706   0.960  1.00 32.57           C
ATOM    362 CZ   PHE A  52     -10.704  -1.530   0.404  1.00 33.27           C
ATOM    363  N   GLY A  53     -12.927  -1.089   5.758  1.00 37.91           N
ATOM    364 CA   GLY A  53     -13.915  -0.032   5.903  1.00 38.84           C
ATOM    365  C   GLY A  53     -14.708   0.191   4.627  1.00 38.06           C
ATOM    366  O   GLY A  53     -14.293  -0.185   3.534  1.00 36.29           O
ATOM    367  N   THR A  54     -15.869   0.817   4.769  1.00 42.47           N
ATOM    368 CA   THR A  54     -16.748   1.099   3.639  1.00 42.95           C
ATOM    369  C   THR A  54     -16.804   2.599   3.378  1.00 42.11           C
ATOM    370  O   THR A  54     -16.612   3.411   4.278  1.00 39.60           O
ATOM    371 CB   THR A  54     -18.155   0.550   3.920  1.00 40.93           C
ATOM    372 OG1  THR A  54     -19.012   0.875   2.825  1.00 37.64           O
ATOM    373 CG2  THR A  54     -18.725   1.145   5.198  1.00 36.69           C
ATOM    374  N   PHE A  55     -17.076   2.960   2.133  1.00 45.89           N
ATOM    375 CA   PHE A  55     -17.145   4.369   1.739  1.00 45.68           C
ATOM    376  C   PHE A  55     -18.501   4.988   2.076  1.00 46.83           C
ATOM    377  O   PHE A  55     -18.785   6.108   1.652  1.00 44.01           O
ATOM    378 CB   PHE A  55     -16.869   4.497   0.247  1.00 42.32           C
ATOM    379 CG   PHE A  55     -15.428   4.261  -0.106  1.00 40.41           C
ATOM    380 CD1  PHE A  55     -14.509   5.304  -0.070  1.00 37.51           C
ATOM    381 CD2  PHE A  55     -14.990   2.997  -0.449  1.00 36.87           C
ATOM    382 CE1  PHE A  55     -13.187   5.083  -0.386  1.00 35.67           C
ATOM    383 CE2  PHE A  55     -13.653   2.774  -0.757  1.00 35.96           C
ATOM    384 CZ   PHE A  55     -12.753   3.819  -0.737  1.00 35.63           C
ATOM    385  N   SER A  56     -19.321   4.282   2.812  1.00 45.76           N
ATOM    386 CA   SER A  56     -20.622   4.824   3.201  1.00 47.60           C
ATOM    387  C   SER A  56     -20.483   5.940   4.229  1.00 47.18           C
ATOM    388  O   SER A  56     -21.437   6.668   4.494  1.00 44.81           O
ATOM    389 CB   SER A  56     -21.490   3.705   3.782  1.00 45.06           C
ATOM    390 OG   SER A  56     -20.925   3.206   4.971  1.00 41.36           O
ATOM    391  N   ILE A  57     -19.299   6.078   4.808  1.00 47.70           N
ATOM    392 CA   ILE A  57     -19.048   7.119   5.800  1.00 48.87           C
ATOM    393  C   ILE A  57     -19.157   8.493   5.145  1.00 49.63           C
ATOM    394  O   ILE A  57     -18.900   8.653   3.954  1.00 47.10           O
ATOM    395 CB   ILE A  57     -17.669   6.926   6.445  1.00 46.80           C
ATOM    396 CG1  ILE A  57     -17.602   5.568   7.154  1.00 45.27           C
ATOM    397 CG2  ILE A  57     -17.399   8.046   7.444  1.00 44.68           C
ATOM    398 CD1  ILE A  57     -16.193   5.197   7.566  1.00 41.82           C
ATOM    399  N   ASN A  58     -19.530   9.484   5.914  1.00 51.93           N
ATOM    400 CA   ASN A  58     -19.673  10.836   5.394  1.00 54.12           C
ATOM    401  C   ASN A  58     -18.384  11.307   4.735  1.00 55.94           C
ATOM    402  O   ASN A  58     -17.291  10.942   5.178  1.00 54.16           O
ATOM    403 CB   ASN A  58     -20.061  11.796   6.515  1.00 52.13           C
ATOM    404 CG   ASN A  58     -21.484  11.556   6.981  1.00 49.71           C
ATOM    405 OD1  ASN A  58     -22.336  11.108   6.224  1.00 45.80           O
ATOM    406 ND2  ASN A  58     -21.755  11.851   8.234  1.00 47.12           N
ATOM    407  N   PRO A  59     -18.478  12.132   3.702  1.00 55.48           N
ATOM    408 CA   PRO A  59     -17.272  12.606   3.010  1.00 55.70           C
ATOM    409  C   PRO A  59     -16.386  13.464   3.896  1.00 57.14           C
ATOM    410  O   PRO A  59     -15.165  13.493   3.717  1.00 56.14           O
ATOM    411 CB   PRO A  59     -17.830  13.407   1.831  1.00 53.56           C
ATOM    412 CG   PRO A  59     -19.198  13.809   2.249  1.00 53.13           C
ATOM    413 CD   PRO A  59     -19.701  12.695   3.132  1.00 55.78           C
ATOM    414  N   ALA A  60     -16.979  14.176   4.848  1.00 53.64           N
ATOM    415 CA   ALA A  60     -16.192  15.025   5.736  1.00 54.50           C
ATOM    416  C   ALA A  60     -15.225  14.190   6.573  1.00 55.52           C
ATOM    417  O   ALA A  60     -14.046  14.532   6.708  1.00 53.93           O
ATOM    418 CB   ALA A  60     -17.124  15.821   6.646  1.00 53.64           C
ATOM    419  N   MET A  61     -15.727  13.090   7.131  1.00 58.51           N
ATOM    420 CA   MET A  61     -14.875  12.230   7.937  1.00 60.00           C
ATOM    421  C   MET A  61     -13.794  11.580   7.087  1.00 63.09           C
ATOM    422  O   MET A  61     -12.633  11.496   7.492  1.00 61.14           O
ATOM    423 CB   MET A  61     -15.725  11.153   8.617  1.00 57.65           C
ATOM    424 CG   MET A  61     -14.952  10.349   9.635  1.00 55.24           C
ATOM    425 SD   MET A  61     -15.991   9.152  10.465  1.00 53.28           S
ATOM    426 CE   MET A  61     -16.938  10.234  11.531  1.00 48.74           C
ATOM    427  N   MET A  62     -14.172  11.127   5.894  1.00 58.65           N
ATOM    428 CA   MET A  62     -13.195  10.525   4.991  1.00 60.22           C
ATOM    429  C   MET A  62     -12.136  11.547   4.584  1.00 62.04           C
ATOM    430  O   MET A  62     -10.945  11.231   4.517  1.00 60.75           O
ATOM    431 CB   MET A  62     -13.893   9.976   3.752  1.00 57.50           C
ATOM    432 CG   MET A  62     -12.946   9.272   2.808  1.00 54.99           C
ATOM    433 SD   MET A  62     -13.799   8.606   1.368  1.00 51.08           S
ATOM    434 CE   MET A  62     -12.371   7.984   0.462  1.00 47.01           C
ATOM    435  N   ALA A  63     -12.559  12.760   4.320  1.00 57.42           N
ATOM    436 CA   ALA A  63     -11.627  13.812   3.928  1.00 58.44           C
ATOM    437  C   ALA A  63     -10.656  14.116   5.066  1.00 58.30           C
ATOM    438  O   ALA A  63      -9.464  14.319   4.836  1.00 57.39           O
ATOM    439 CB   ALA A  63     -12.392  15.071   3.537  1.00 57.66           C
ATOM    440  N   ALA A  64     -11.168  14.143   6.287  1.00 58.92           N
ATOM    441 CA   ALA A  64     -10.311  14.408   7.436  1.00 58.74           C
ATOM    442  C   ALA A  64      -9.268  13.307   7.597  1.00 58.81           C
ATOM    443  O   ALA A  64      -8.087  13.579   7.841  1.00 58.31           O
ATOM    444 CB   ALA A  64     -11.152  14.520   8.705  1.00 58.25           C
ATOM    445  N   ALA A  65      -9.704  12.055   7.450  1.00 61.46           N
ATOM    446 CA   ALA A  65      -8.783  10.934   7.575  1.00 60.47           C
ATOM    447  C   ALA A  65      -7.719  10.980   6.488  1.00 60.69           C
ATOM    448  O   ALA A  65      -6.530  10.775   6.743  1.00 59.37           O
ATOM    449 CB   ALA A  65      -9.548   9.620   7.509  1.00 59.23           C
ATOM    450  N   GLN A  66      -8.141  11.264   5.264  1.00 57.88           N
ATOM    451 CA   GLN A  66      -7.191  11.333   4.155  1.00 57.74           C
ATOM    452  C   GLN A  66      -6.232  12.497   4.338  1.00 58.01           C
ATOM    453  O   GLN A  66      -5.039  12.385   4.040  1.00 57.55           O
ATOM    454 CB   GLN A  66      -7.939  11.460   2.833  1.00 56.73           C
ATOM    455 CG   GLN A  66      -7.015  11.291   1.643  1.00 54.82           C
ATOM    456 CD   GLN A  66      -7.778  11.273   0.331  1.00 51.38           C
ATOM    457 OE1  GLN A  66      -8.964  11.600   0.286  1.00 49.96           O
ATOM    458 NE2  GLN A  66      -7.126  10.885  -0.744  1.00 46.65           N
ATOM    459  N   ALA A  67      -6.732  13.612   4.832  1.00 58.18           N
ATOM    460 CA   ALA A  67      -5.875  14.772   5.071  1.00 57.79           C
ATOM    461  C   ALA A  67      -4.820  14.439   6.118  1.00 57.11           C
ATOM    462  O   ALA A  67      -3.647  14.800   5.969  1.00 55.97           O
ATOM    463 CB   ALA A  67      -6.711  15.960   5.523  1.00 57.04           C
ATOM    464  N   ALA A  68      -5.233  13.746   7.166  1.00 58.27           N
ATOM    465 CA   ALA A  68      -4.287  13.348   8.203  1.00 58.61           C
ATOM    466  C   ALA A  68      -3.227  12.417   7.638  1.00 58.75           C
ATOM    467  O   ALA A  68      -2.037  12.552   7.939  1.00 57.76           O
ATOM    468 CB   ALA A  68      -5.031  12.672   9.353  1.00 58.00           C
ATOM    469  N   LEU A  69      -3.654  11.472   6.810  1.00 57.82           N
ATOM    470 CA   LEU A  69      -2.713  10.540   6.193  1.00 58.10           C
ATOM    471  C   LEU A  69      -1.737  11.273   5.286  1.00 58.12           C
ATOM    472  O   LEU A  69      -0.533  11.007   5.311  1.00 55.86           O
ATOM    473 CB   LEU A  69      -3.486   9.484   5.393  1.00 57.37           C
ATOM    474 CG   LEU A  69      -4.233   8.467   6.251  1.00 56.31           C
ATOM    475 CD1  LEU A  69      -5.187   7.651   5.396  1.00 53.45           C
ATOM    476 CD2  LEU A  69      -3.235   7.556   6.952  1.00 52.65           C
ATOM    477  N   GLN A  70      -2.245  12.193   4.490  1.00 58.92           N
ATOM    478 CA   GLN A  70      -1.391  12.941   3.570  1.00 57.44           C
ATOM    479  C   GLN A  70      -0.373  13.779   4.336  1.00 56.42           C
ATOM    480  O   GLN A  70       0.817  13.783   3.995  1.00 53.22           O
ATOM    481 CB   GLN A  70      -2.255  13.844   2.697  1.00 55.93           C
ATOM    482 CG   GLN A  70      -1.461  14.480   1.559  1.00 54.56           C
ATOM    483 CD   GLN A  70      -2.359  15.365   0.699  1.00 50.96           C
ATOM    484 OE1  GLN A  70      -3.392  15.840   1.147  1.00 48.43           O
ATOM    485 NE2  GLN A  70      -1.975  15.588  -0.540  1.00 45.91           N
ATOM    486  N   SER A  71      -0.827  14.469   5.369  1.00 55.39           N
ATOM    487 CA   SER A  71       0.071  15.307   6.165  1.00 54.54           C
ATOM    488  C   SER A  71       1.106  14.448   6.884  1.00 54.50           C
ATOM    489  O   SER A  71       2.295  14.783   6.902  1.00 51.87           O
ATOM    490 CB   SER A  71      -0.722  16.114   7.182  1.00 52.12           C
ATOM    491 OG   SER A  71       0.155  16.899   7.969  1.00 49.53           O
ATOM    492  N   SER A  72       0.660  13.343   7.459  1.00 54.97           N
ATOM    493 CA   SER A  72       1.577  12.456   8.182  1.00 54.33           C
ATOM    494  C   SER A  72       2.614  11.869   7.236  1.00 54.07           C
ATOM    495  O   SER A  72       3.801  11.789   7.572  1.00 51.61           O
ATOM    496 CB   SER A  72       0.803  11.338   8.867  1.00 51.70           C
ATOM    497 OG   SER A  72       1.691  10.475   9.534  1.00 49.62           O
ATOM    498  N   TRP A  73       2.185  11.441   6.041  1.00 58.39           N
ATOM    499 CA   TRP A  73       3.109  10.854   5.068  1.00 57.95           C
ATOM    500  C   TRP A  73       4.154  11.871   4.627  1.00 58.50           C
ATOM    501  O   TRP A  73       5.351  11.572   4.604  1.00 54.50           O
ATOM    502 CB   TRP A  73       2.326  10.329   3.864  1.00 55.31           C
ATOM    503 CG   TRP A  73       3.188  10.003   2.696  1.00 56.52           C
ATOM    504 CD1  TRP A  73       3.046  10.465   1.423  1.00 52.51           C
ATOM    505 CD2  TRP A  73       4.350   9.139   2.677  1.00 53.50           C
ATOM    506 NE1  TRP A  73       4.022   9.949   0.620  1.00 51.37           N
ATOM    507 CE2  TRP A  73       4.840   9.141   1.362  1.00 52.63           C
ATOM    508 CE3  TRP A  73       4.990   8.379   3.653  1.00 50.42           C
ATOM    509 CZ2  TRP A  73       5.972   8.400   0.997  1.00 49.44           C
ATOM    510 CZ3  TRP A  73       6.121   7.645   3.286  1.00 48.74           C
ATOM    511 CH2  TRP A  73       6.593   7.659   1.967  1.00 49.30           C
ATOM    512  N   GLY A  74       3.726  13.062   4.279  1.00 58.59           N
ATOM    513 CA   GLY A  74       4.665  14.083   3.829  1.00 56.78           C
ATOM    514  C   GLY A  74       5.643  14.487   4.918  1.00 56.28           C
ATOM    515  O   GLY A  74       6.854  14.584   4.698  1.00 53.40           O
ATOM    516  N   MET A  75       5.125  14.713   6.114  1.00 54.68           N
ATOM    517 CA   MET A  75       5.985  15.103   7.227  1.00 55.31           C
ATOM    518  C   MET A  75       6.908  13.960   7.633  1.00 56.79           C
ATOM    519  O   MET A  75       8.056  14.187   8.002  1.00 53.73           O
ATOM    520 CB   MET A  75       5.138  15.542   8.412  1.00 51.91           C
ATOM    521 CG   MET A  75       5.972  16.152   9.527  1.00 50.09           C
ATOM    522 SD   MET A  75       4.966  16.816  10.859  1.00 46.53           S
ATOM    523 CE   MET A  75       4.339  18.289  10.065  1.00 42.33           C
ATOM    524  N   MET A  76       6.401  12.727   7.568  1.00 58.86           N
ATOM    525 CA   MET A  76       7.223  11.570   7.916  1.00 59.18           C
ATOM    526  C   MET A  76       8.411  11.450   6.971  1.00 60.80           C
ATOM    527  O   MET A  76       9.537  11.209   7.408  1.00 55.65           O
ATOM    528 CB   MET A  76       6.382  10.298   7.865  1.00 55.77           C
ATOM    529 CG   MET A  76       7.163   9.065   8.280  1.00 55.36           C
ATOM    530 SD   MET A  76       6.154   7.584   8.271  1.00 52.24           S
ATOM    531 CE   MET A  76       7.395   6.392   8.757  1.00 46.85           C
ATOM    532  N   GLY A  77       8.165  11.604   5.685  1.00 55.11           N
ATOM    533 CA   GLY A  77       9.255  11.523   4.716  1.00 53.34           C
ATOM    534  C   GLY A  77      10.267  12.637   4.919  1.00 52.38           C
ATOM    535  O   GLY A  77      11.484  12.415   4.882  1.00 49.64           O
ATOM    536  N   MET A  78       9.778  13.842   5.154  1.00 56.25           N
ATOM    537 CA   MET A  78      10.673  14.978   5.368  1.00 56.30           C
ATOM    538  C   MET A  78      11.496  14.793   6.641  1.00 57.69           C
ATOM    539  O   MET A  78      12.707  15.038   6.650  1.00 53.65           O
ATOM    540 CB   MET A  78       9.859  16.266   5.459  1.00 52.52           C
ATOM    541 CG   MET A  78      10.717  17.500   5.624  1.00 51.43           C
ATOM    542 SD   MET A  78       9.739  19.006   5.703  1.00 48.23           S
ATOM    543 CE   MET A  78      11.062  20.195   5.955  1.00 44.02           C
ATOM    544  N   LEU A  79      10.854  14.352   7.698  1.00 50.19           N
ATOM    545 CA   LEU A  79      11.554  14.151   8.964  1.00 49.55           C
ATOM    546  C   LEU A  79      12.589  13.039   8.840  1.00 48.82           C
ATOM    547  O   LEU A  79      13.701  13.155   9.352  1.00 46.01           O
ATOM    548 CB   LEU A  79      10.558  13.819  10.073  1.00 47.67           C
ATOM    549 CG   LEU A  79      11.199  13.654  11.454  1.00 46.71           C
ATOM    550 CD1  LEU A  79      11.816  14.963  11.912  1.00 43.71           C
ATOM    551 CD2  LEU A  79      10.158  13.181  12.449  1.00 43.90           C
ATOM    552  N   ALA A  80      12.229  11.960   8.172  1.00 52.46           N
ATOM    553 CA   ALA A  80      13.156  10.848   7.997  1.00 51.24           C
ATOM    554  C   ALA A  80      14.377  11.284   7.193  1.00 51.08           C
ATOM    555  O   ALA A  80      15.512  10.930   7.520  1.00 47.93           O
ATOM    556 CB   ALA A  80      12.456   9.687   7.303  1.00 48.62           C
ATOM    557  N   SER A  81      14.152  12.055   6.137  1.00 52.94           N
ATOM    558 CA   SER A  81      15.265  12.529   5.313  1.00 52.94           C
ATOM    559  C   SER A  81      16.157  13.480   6.100  1.00 51.53           C
ATOM    560  O   SER A  81      17.381  13.410   6.008  1.00 48.97           O
ATOM    561 CB   SER A  81      14.731  13.226   4.070  1.00 50.83           C
ATOM    562 OG   SER A  81      15.808  13.698   3.279  1.00 46.32           O
ATOM    563  N   GLN A  82      15.555  14.370   6.876  1.00 53.46           N
ATOM    564 CA   GLN A  82      16.339  15.320   7.658  1.00 51.75           C
ATOM    565  C   GLN A  82      17.095  14.615   8.787  1.00 51.48           C
ATOM    566  O   GLN A  82      18.232  14.969   9.093  1.00 47.66           O
ATOM    567 CB   GLN A  82      15.422  16.396   8.243  1.00 48.03           C
ATOM    568 CG   GLN A  82      16.200  17.490   8.958  1.00 46.63           C
ATOM    569 CD   GLN A  82      15.281  18.564   9.529  1.00 43.74           C
ATOM    570 OE1  GLN A  82      15.575  19.168  10.539  1.00 41.96           O
ATOM    571 NE2  GLN A  82      14.157  18.817   8.885  1.00 40.31           N
ATOM    572  N   GLN A  83      16.462  13.635   9.396  1.00 51.94           N
ATOM    573 CA   GLN A  83      17.107  12.914  10.499  1.00 49.55           C
ATOM    574  C   GLN A  83      18.287  12.086  10.009  1.00 48.84           C
ATOM    575  O   GLN A  83      19.251  11.884  10.751  1.00 44.27           O
ATOM    576 CB   GLN A  83      16.089  12.009  11.180  1.00 45.30           C
ATOM    577 CG   GLN A  83      16.646  11.365  12.454  1.00 43.57           C
ATOM    578 CD   GLN A  83      15.603  10.502  13.135  1.00 41.13           C
ATOM    579 OE1  GLN A  83      14.526  10.283  12.608  1.00 39.30           O
ATOM    580 NE2  GLN A  83      15.914  10.003  14.315  1.00 37.72           N
ATOM    581  N   ASN A  84      18.223  11.606   8.781  1.00 48.11           N
ATOM    582 CA   ASN A  84      19.291  10.776   8.230  1.00 46.99           C
ATOM    583  C   ASN A  84      20.106  11.556   7.201  1.00 46.23           C
ATOM    584  O   ASN A  84      20.486  11.030   6.160  1.00 42.06           O
ATOM    585 CB   ASN A  84      18.702   9.514   7.601  1.00 43.07           C
ATOM    586 CG   ASN A  84      19.775   8.491   7.316  1.00 38.83           C
ATOM    587 OD1  ASN A  84      20.907   8.600   7.779  1.00 35.77           O
ATOM    588 ND2  ASN A  84      19.443   7.476   6.548  1.00 36.18           N
ATOM    589  N   GLN A  85      20.354  12.812   7.483  1.00 45.65           N
ATOM    590 CA   GLN A  85      21.127  13.646   6.568  1.00 43.71           C
ATOM    591  C   GLN A  85      22.625  13.464   6.761  1.00 42.30           C
ATOM    592  O   GLN A  85      23.420  13.893   5.924  1.00 38.35           O
ATOM    593 CB   GLN A  85      20.759  15.113   6.771  1.00 39.45           C
ATOM    594 CG   GLN A  85      21.349  16.032   5.695  1.00 37.10           C
ATOM    595 CD   GLN A  85      21.007  17.489   5.944  1.00 35.31           C
ATOM    596 OE1  GLN A  85      20.515  17.838   7.006  1.00 33.52           O
ATOM    597 NE2  GLN A  85      21.273  18.338   4.979  1.00 33.51           N
ATOM    598  N   SER A  86      23.023  12.837   7.847  1.00 41.34           N
ATOM    599 CA   SER A  86      24.441  12.673   8.137  1.00 41.79           C
ATOM    600  C   SER A  86      25.124  11.788   7.103  1.00 40.37           C
ATOM    601  O   SER A  86      26.240  12.067   6.685  1.00 37.57           O
ATOM    602 CB   SER A  86      24.624  12.086   9.536  1.00 39.12           C
ATOM    603 OG   SER A  86      24.090  12.963  10.517  1.00 35.36           O
ATOM    604  N   GLY A  87      24.449  10.704   6.688  1.00 38.94           N
ATOM    605 CA   GLY A  87      25.039   9.770   5.733  1.00 39.34           C
ATOM    606  C   GLY A  87      24.154   9.519   4.533  1.00 38.39           C
ATOM    607  O   GLY A  87      23.518   8.478   4.445  1.00 35.80           O
ATOM    608  N   PRO A  88      24.104  10.445   3.591  1.00 37.55           N
ATOM    609 CA   PRO A  88      23.293  10.248   2.388  1.00 37.22           C
ATOM    610  C   PRO A  88      23.885   9.172   1.487  1.00 36.77           C
ATOM    611  O   PRO A  88      25.105   9.046   1.365  1.00 34.13           O
ATOM    612 CB   PRO A  88      23.328  11.610   1.701  1.00 34.55           C
ATOM    613 CG   PRO A  88      24.592  12.246   2.184  1.00 32.82           C
ATOM    614 CD   PRO A  88      24.811  11.726   3.587  1.00 34.46           C
ATOM    615  N   SER A  89      23.026   8.389   0.837  1.00 35.12           N
ATOM    616 CA   SER A  89      23.456   7.317  -0.046  1.00 36.25           C
ATOM    617  C   SER A  89      23.383   7.767  -1.501  1.00 35.57           C
ATOM    618  O   SER A  89      22.609   8.659  -1.847  1.00 33.17           O
ATOM    619 CB   SER A  89      22.600   6.078   0.168  1.00 34.33           C
ATOM    620 OG   SER A  89      22.760   5.587   1.485  1.00 30.77           O
ATOM    621  N   GLY A  90      24.198   7.135  -2.342  1.00 34.99           N
ATOM    622 CA   GLY A  90      24.216   7.473  -3.762  1.00 35.79           C
ATOM    623  C   GLY A  90      23.115   6.773  -4.531  1.00 35.35           C
ATOM    624  O   GLY A  90      22.099   7.379  -4.880  1.00 32.59           O
ATOM    625  N   ASN A  91      23.308   5.486  -4.783  1.00 32.72           N
ATOM    626 CA   ASN A  91      22.333   4.693  -5.530  1.00 33.67           C
ATOM    627  C   ASN A  91      22.068   3.385  -4.806  1.00 33.82           C
ATOM    628  O   ASN A  91      22.989   2.610  -4.566  1.00 30.21           O
ATOM    629 CB   ASN A  91      22.845   4.421  -6.935  1.00 30.48           C
ATOM    630 CG   ASN A  91      22.859   5.679  -7.772  1.00 27.06           C
ATOM    631 OD1  ASN A  91      22.070   6.591  -7.574  1.00 24.43           O
ATOM    632 ND2  ASN A  91      23.768   5.741  -8.734  1.00 24.22           N
ATOM    633  N   ASN A  92      20.820   3.148  -4.471  1.00 35.19           N
ATOM    634 CA   ASN A  92      20.421   1.921  -3.790  1.00 35.58           C
ATOM    635  C   ASN A  92      19.611   1.012  -4.698  1.00 35.76           C
ATOM    636  O   ASN A  92      19.004   0.051  -4.237  1.00 32.47           O
ATOM    637 CB   ASN A  92      19.621   2.270  -2.536  1.00 32.46           C
ATOM    638 CG   ASN A  92      20.496   2.913  -1.477  1.00 28.52           C
ATOM    639 OD1  ASN A  92      21.666   2.600  -1.352  1.00 26.14           O
ATOM    640 ND2  ASN A  92      19.936   3.819  -0.707  1.00 25.80           N
ATOM    641  N   GLN A  93      19.582   1.288  -5.980  1.00 35.84           N
ATOM    642 CA   GLN A  93      18.814   0.476  -6.916  1.00 35.55           C
ATOM    643  C   GLN A  93      19.503  -0.872  -7.111  1.00 35.26           C
ATOM    644  O   GLN A  93      20.695  -0.945  -7.375  1.00 31.86           O
ATOM    645 CB   GLN A  93      18.688   1.193  -8.247  1.00 32.05           C
ATOM    646 CG   GLN A  93      17.821   2.430  -8.158  1.00 29.58           C
ATOM    647 CD   GLN A  93      17.725   3.152  -9.477  1.00 28.04           C
ATOM    648 OE1  GLN A  93      18.442   4.110  -9.723  1.00 26.65           O
ATOM    649 NE2  GLN A  93      16.864   2.685 -10.353  1.00 26.81           N
ATOM    650  N   ASN A  94      18.728  -1.942  -6.982  1.00 37.12           N
ATOM    651 CA   ASN A  94      19.259  -3.280  -7.163  1.00 38.16           C
ATOM    652  C   ASN A  94      19.389  -3.600  -8.648  1.00 37.93           C
ATOM    653  O   ASN A  94      18.854  -2.894  -9.503  1.00 34.78           O
ATOM    654 CB   ASN A  94      18.352  -4.302  -6.484  1.00 35.17           C
ATOM    655 CG   ASN A  94      18.385  -4.154  -4.981  1.00 31.45           C
ATOM    656 OD1  ASN A  94      19.332  -3.622  -4.412  1.00 28.58           O
ATOM    657 ND2  ASN A  94      17.354  -4.628  -4.311  1.00 27.60           N
ATOM    658  N   GLN A  95      20.090  -4.682  -8.956  1.00 33.98           N
ATOM    659 CA   GLN A  95      20.268  -5.086 -10.345  1.00 33.05           C
ATOM    660  C   GLN A  95      18.928  -5.520 -10.942  1.00 33.17           C
ATOM    661  O   GLN A  95      17.957  -5.754 -10.232  1.00 30.80           O
ATOM    662 CB   GLN A  95      21.277  -6.228 -10.423  1.00 29.98           C
ATOM    663 CG   GLN A  95      22.685  -5.763 -10.074  1.00 26.95           C
ATOM    664 CD   GLN A  95      23.675  -6.914 -10.105  1.00 25.20           C
ATOM    665 OE1  GLN A  95      23.278  -8.077 -10.128  1.00 24.22           O
ATOM    666 NE2  GLN A  95      24.954  -6.615 -10.092  1.00 24.00           N
ATOM    667  N   GLY A  96      18.883  -5.629 -12.264  1.00 33.56           N
ATOM    668 CA   GLY A  96      17.655  -6.020 -12.950  1.00 34.56           C
ATOM    669  C   GLY A  96      17.497  -7.523 -13.077  1.00 34.38           C
ATOM    670  O   GLY A  96      16.751  -7.989 -13.933  1.00 31.85           O
ATOM    671  N   ASN A  97      18.207  -8.284 -12.265  1.00 32.59           N
ATOM    672 CA   ASN A  97      18.115  -9.743 -12.331  1.00 33.10           C
ATOM    673  C   ASN A  97      16.738 -10.232 -11.922  1.00 33.53           C
ATOM    674  O   ASN A  97      16.259 -11.246 -12.420  1.00 30.62           O
ATOM    675 CB   ASN A  97      19.187 -10.369 -11.430  1.00 30.59           C
ATOM    676 CG   ASN A  97      18.994  -9.956  -9.983  1.00 27.07           C
ATOM    677 OD1  ASN A  97      18.090  -9.203  -9.643  1.00 24.46           O
ATOM    678 ND2  ASN A  97      19.846 -10.447  -9.105  1.00 24.13           N
ATOM    679  N   MET A  98      16.079  -9.513 -11.028  1.00 36.56           N
ATOM    680 CA   MET A  98      14.748  -9.895 -10.573  1.00 36.46           C
ATOM    681  C   MET A  98      13.650  -9.315 -11.470  1.00 37.40           C
ATOM    682  O   MET A  98      12.471  -9.597 -11.285  1.00 35.27           O
ATOM    683 CB   MET A  98      14.533  -9.412  -9.138  1.00 34.05           C
ATOM    684 CG   MET A  98      13.306 -10.015  -8.478  1.00 30.75           C
ATOM    685 SD   MET A  98      13.513 -11.776  -8.147  1.00 28.47           S
ATOM    686 CE   MET A  98      14.634 -11.719  -6.765  1.00 27.11           C
ATOM    687  N   GLN A  99      14.034  -8.499 -12.441  1.00 36.24           N
ATOM    688 CA   GLN A  99      13.054  -7.886 -13.332  1.00 36.28           C
ATOM    689  C   GLN A  99      12.478  -8.937 -14.276  1.00 35.86           C
ATOM    690  O   GLN A  99      13.215  -9.677 -14.909  1.00 32.87           O
ATOM    691 CB   GLN A  99      13.715  -6.773 -14.124  1.00 33.45           C
ATOM    692 CG   GLN A  99      12.701  -5.934 -14.896  1.00 30.36           C
ATOM    693 CD   GLN A  99      13.372  -4.766 -15.610  1.00 28.12           C
ATOM    694 OE1  GLN A  99      14.590  -4.687 -15.664  1.00 26.14           O
ATOM    695 NE2  GLN A  99      12.583  -3.870 -16.155  1.00 26.10           N
ATOM    696  N   ARG A 100      11.156  -8.977 -14.376  1.00 37.13           N
ATOM    697 CA   ARG A 100      10.494  -9.949 -15.241  1.00 36.85           C
ATOM    698  C   ARG A 100      10.714  -9.612 -16.711  1.00 36.78           C
ATOM    699  O   ARG A 100      11.013 -10.491 -17.522  1.00 34.25           O
ATOM    700 CB   ARG A 100       8.998  -9.969 -14.925  1.00 34.50           C
ATOM    701 CG   ARG A 100       8.682 -10.408 -13.508  1.00 31.23           C
ATOM    702 CD   ARG A 100       8.454 -11.912 -13.420  1.00 29.85           C
ATOM    703 NE   ARG A 100       9.691 -12.681 -13.562  1.00 27.84           N
ATOM    704 CZ   ARG A 100      10.556 -12.897 -12.574  1.00 26.38           C
ATOM    705 NH1  ARG A 100      10.327 -12.413 -11.362  1.00 24.86           N
ATOM    706 NH2  ARG A 100      11.648 -13.596 -12.798  1.00 24.12           N
ATOM    707  N   GLU A 101      10.575  -8.328 -17.058  1.00 34.85           N
ATOM    708 CA   GLU A 101      10.771  -7.894 -18.440  1.00 35.49           C
ATOM    709  C   GLU A 101      11.494  -6.552 -18.456  1.00 35.06           C
ATOM    710  O   GLU A 101      11.122  -5.643 -17.716  1.00 32.57           O
ATOM    711 CB   GLU A 101       9.429  -7.781 -19.155  1.00 32.98           C
ATOM    712 CG   GLU A 101       9.586  -7.517 -20.649  1.00 29.46           C
ATOM    713 CD   GLU A 101       8.246  -7.477 -21.345  1.00 27.66           C
ATOM    714 OE1  GLU A 101       7.211  -7.516 -20.647  1.00 26.25           O
ATOM    715 OE2  GLU A 101       8.221  -7.393 -22.587  1.00 26.47           O
ATOM    716  N   PRO A 102      12.510  -6.405 -19.288  1.00 36.39           N
ATOM    717 CA   PRO A 102      13.263  -5.149 -19.361  1.00 36.01           C
ATOM    718  C   PRO A 102      12.489  -4.066 -20.109  1.00 35.90           C
ATOM    719  O   PRO A 102      12.791  -3.727 -21.249  1.00 33.22           O
ATOM    720 CB   PRO A 102      14.540  -5.545 -20.107  1.00 32.78           C
ATOM    721 CG   PRO A 102      14.128  -6.697 -20.959  1.00 30.88           C
ATOM    722 CD   PRO A 102      13.044  -7.433 -20.193  1.00 32.30           C
ATOM    723  N   ASN A 103      11.467  -3.527 -19.463  1.00 35.06           N
ATOM    724 CA   ASN A 103      10.665  -2.466 -20.070  1.00 35.49           C
ATOM    725  C   ASN A 103      11.039  -1.095 -19.514  1.00 35.54           C
ATOM    726  O   ASN A 103      11.124  -0.125 -20.261  1.00 32.70           O
ATOM    727 CB   ASN A 103       9.184  -2.745 -19.824  1.00 32.46           C
ATOM    728 CG   ASN A 103       8.870  -2.847 -18.347  1.00 28.96           C
ATOM    729 OD1  ASN A 103       9.730  -2.632 -17.501  1.00 26.32           O
ATOM    730 ND2  ASN A 103       7.640  -3.170 -18.028  1.00 25.86           N
ATOM    731  N   GLN A 104      11.261  -1.003 -18.208  1.00 36.96           N
ATOM    732 CA   GLN A 104      11.615   0.274 -17.590  1.00 36.44           C
ATOM    733  C   GLN A 104      12.111   0.026 -16.173  1.00 35.86           C
ATOM    734  O   GLN A 104      11.644  -0.883 -15.493  1.00 33.19           O
ATOM    735 CB   GLN A 104      10.418   1.212 -17.574  1.00 33.83           C
ATOM    736 CG   GLN A 104      10.755   2.582 -16.997  1.00 30.99           C
ATOM    737 CD   GLN A 104       9.550   3.502 -17.027  1.00 29.25           C
ATOM    738 OE1  GLN A 104       8.491   3.137 -17.533  1.00 27.85           O
ATOM    739 NE2  GLN A 104       9.698   4.694 -16.479  1.00 27.41           N
ATOM    740  N   ALA A 105      13.058   0.853 -15.729  1.00 36.57           N
ATOM    741 CA   ALA A 105      13.595   0.750 -14.377  1.00 36.65           C
ATOM    742  C   ALA A 105      12.955   1.823 -13.509  1.00 36.33           C
ATOM    743  O   ALA A 105      13.214   3.014 -13.691  1.00 33.44           O
ATOM    744 CB   ALA A 105      15.109   0.898 -14.392  1.00 34.02           C
ATOM    745  N   PHE A 106      12.115   1.412 -12.588  1.00 41.19           N
ATOM    746 CA   PHE A 106      11.434   2.363 -11.717  1.00 40.07           C
ATOM    747  C   PHE A 106      12.437   3.132 -10.869  1.00 39.70           C
ATOM    748  O   PHE A 106      13.270   2.535 -10.178  1.00 36.59           O
ATOM    749 CB   PHE A 106      10.443   1.632 -10.817  1.00 36.88           C
ATOM    750 CG   PHE A 106       9.676   2.561  -9.920  1.00 34.42           C
ATOM    751 CD1  PHE A 106       8.682   3.367 -10.426  1.00 31.93           C
ATOM    752 CD2  PHE A 106       9.971   2.631  -8.572  1.00 32.25           C
ATOM    753 CE1  PHE A 106       7.983   4.224  -9.598  1.00 31.18           C
ATOM    754 CE2  PHE A 106       9.273   3.487  -7.743  1.00 30.69           C
ATOM    755 CZ   PHE A 106       8.274   4.285  -8.258  1.00 30.66           C
ATOM    756  N   GLY A 107      12.357   4.457 -10.912  1.00 36.36           N
ATOM    757 CA   GLY A 107      13.247   5.307 -10.133  1.00 36.62           C
ATOM    758  C   GLY A 107      12.468   6.264  -9.256  1.00 35.47           C
ATOM    759  O   GLY A 107      11.248   6.165  -9.125  1.00 33.03           O
ATOM    760  N   SER A 108      13.176   7.206  -8.665  1.00 37.44           N
ATOM    761 CA   SER A 108      12.539   8.182  -7.785  1.00 37.55           C
ATOM    762  C   SER A 108      11.731   9.209  -8.572  1.00 36.62           C
ATOM    763  O   SER A 108      10.724   9.714  -8.083  1.00 33.56           O
ATOM    764 CB   SER A 108      13.594   8.887  -6.934  1.00 35.23           C
ATOM    765 OG   SER A 108      14.259   7.962  -6.090  1.00 31.56           O
ATOM    766  N   GLY A 109      12.159   9.527  -9.768  1.00 36.85           N
ATOM    767 CA   GLY A 109      11.469  10.513 -10.596  1.00 36.95           C
ATOM    768  C   GLY A 109      10.582   9.897 -11.661  1.00 36.38           C
ATOM    769  O   GLY A 109      10.279  10.543 -12.661  1.00 33.73           O
ATOM    770  N   ASN A 110      10.170   8.665 -11.464  1.00 37.50           N
ATOM    771 CA   ASN A 110       9.324   7.969 -12.430  1.00 37.55           C
ATOM    772  C   ASN A 110       8.003   7.573 -11.773  1.00 37.70           C
ATOM    773  O   ASN A 110       7.789   6.421 -11.407  1.00 33.98           O
ATOM    774 CB   ASN A 110      10.050   6.726 -12.957  1.00 33.87           C
ATOM    775 CG   ASN A 110      11.225   7.107 -13.841  1.00 30.13           C
ATOM    776 OD1  ASN A 110      12.360   7.050 -13.419  1.00 27.27           O
ATOM    777 ND2  ASN A 110      10.942   7.499 -15.066  1.00 27.05           N
ATOM    778  N   ASN A 111       7.114   8.532 -11.632  1.00 38.01           N
ATOM    779 CA   ASN A 111       5.811   8.291 -11.026  1.00 38.14           C
ATOM    780  C   ASN A 111       4.737   8.399 -12.093  1.00 38.55           C
ATOM    781  O   ASN A 111       4.026   9.403 -12.194  1.00 34.92           O
ATOM    782 CB   ASN A 111       5.564   9.294  -9.901  1.00 34.77           C
ATOM    783 CG   ASN A 111       6.495   9.072  -8.729  1.00 31.15           C
ATOM    784 OD1  ASN A 111       6.977   7.974  -8.502  1.00 28.37           O
ATOM    785 ND2  ASN A 111       6.747  10.115  -7.970  1.00 27.98           N
ATOM    786  N   SER A 112       4.619   7.367 -12.914  1.00 41.06           N
ATOM    787 CA   SER A 112       3.645   7.353 -13.996  1.00 41.21           C
ATOM    788  C   SER A 112       2.282   6.842 -13.540  1.00 40.85           C
ATOM    789  O   SER A 112       1.303   6.967 -14.271  1.00 37.01           O
ATOM    790 CB   SER A 112       4.153   6.491 -15.146  1.00 37.96           C
ATOM    791 OG   SER A 112       5.373   7.018 -15.668  1.00 34.27           O
ATOM    792  N   TYR A 113       2.206   6.247 -12.355  1.00 41.77           N
ATOM    793 CA   TYR A 113       0.941   5.709 -11.875  1.00 41.13           C
ATOM    794  C   TYR A 113      -0.062   6.816 -11.566  1.00 41.31           C
ATOM    795  O   TYR A 113      -1.271   6.568 -11.561  1.00 37.80           O
ATOM    796 CB   TYR A 113       1.176   4.848 -10.634  1.00 37.37           C
ATOM    797 CG   TYR A 113       1.824   5.610  -9.502  1.00 34.68           C
ATOM    798 CD1  TYR A 113       1.062   6.335  -8.597  1.00 31.53           C
ATOM    799 CD2  TYR A 113       3.205   5.602  -9.339  1.00 32.54           C
ATOM    800 CE1  TYR A 113       1.651   7.035  -7.562  1.00 32.41           C
ATOM    801 CE2  TYR A 113       3.799   6.300  -8.304  1.00 33.42           C
ATOM    802 CZ   TYR A 113       3.022   7.018  -7.417  1.00 34.50           C
ATOM    803 OH   TYR A 113       3.613   7.708  -6.392  1.00 31.20           O
ATOM    804  N   SER A 114       0.402   8.011 -11.305  1.00 44.38           N
ATOM    805 CA   SER A 114      -0.499   9.125 -10.994  1.00 43.67           C
ATOM    806  C   SER A 114      -1.318   9.538 -12.211  1.00 41.77           C
ATOM    807  O   SER A 114      -2.408  10.087 -12.069  1.00 37.71           O
ATOM    808 CB   SER A 114       0.301  10.317 -10.474  1.00 40.95           C
ATOM    809 OG   SER A 114      -0.562  11.401 -10.192  1.00 36.80           O
ATOM    810  N   GLY A 115      -0.805   9.293 -13.402  1.00 37.73           N
ATOM    811 CA   GLY A 115      -1.511   9.660 -14.634  1.00 36.87           C
ATOM    812  C   GLY A 115      -2.342   8.524 -15.200  1.00 36.50           C
ATOM    813  O   GLY A 115      -2.681   8.543 -16.378  1.00 33.49           O
ATOM    814  N   SER A 116      -2.670   7.542 -14.391  1.00 40.12           N
ATOM    815 CA   SER A 116      -3.454   6.404 -14.860  1.00 39.25           C
ATOM    816  C   SER A 116      -4.887   6.834 -15.168  1.00 37.64           C
ATOM    817  O   SER A 116      -5.261   7.992 -14.990  1.00 33.38           O
ATOM    818 CB   SER A 116      -3.445   5.299 -13.801  1.00 35.83           C
ATOM    819 OG   SER A 116      -2.139   4.800 -13.622  1.00 32.09           O
ATOM    820  N   ASN A 117      -5.687   5.885 -15.635  1.00 37.98           N
ATOM    821 CA   ASN A 117      -7.077   6.171 -15.994  1.00 37.19           C
ATOM    822  C   ASN A 117      -7.948   6.406 -14.761  1.00 37.23           C
ATOM    823  O   ASN A 117      -9.142   6.672 -14.904  1.00 33.78           O
ATOM    824 CB   ASN A 117      -7.645   5.009 -16.799  1.00 33.65           C
ATOM    825 CG   ASN A 117      -7.646   3.717 -15.999  1.00 30.74           C
ATOM    826 OD1  ASN A 117      -7.109   3.642 -14.901  1.00 27.74           O
ATOM    827 ND2  ASN A 117      -8.265   2.686 -16.537  1.00 27.34           N
ATOM    828  N   SER A 118      -7.397   6.281 -13.591  1.00 37.32           N
ATOM    829 CA   SER A 118      -8.166   6.478 -12.369  1.00 37.42           C
ATOM    830  C   SER A 118      -8.650   7.917 -12.268  1.00 36.27           C
ATOM    831  O   SER A 118      -7.974   8.854 -12.705  1.00 33.10           O
ATOM    832 CB   SER A 118      -7.315   6.130 -11.146  1.00 34.99           C
ATOM    833 OG   SER A 118      -6.221   7.008 -11.032  1.00 31.35           O
ATOM    834  N   GLY A 119      -9.820   8.091 -11.681  1.00 33.70           N
ATOM    835 CA   GLY A 119     -10.394   9.425 -11.519  1.00 33.67           C
ATOM    836  C   GLY A 119     -10.215   9.971 -10.123  1.00 33.44           C
ATOM    837  O   GLY A 119     -11.103  10.632  -9.593  1.00 31.00           O
ATOM    838  N   ALA A 120      -9.077   9.693  -9.509  1.00 37.80           N
ATOM    839 CA   ALA A 120      -8.810  10.165  -8.162  1.00 37.66           C
ATOM    840  C   ALA A 120      -8.457  11.646  -8.187  1.00 37.41           C
ATOM    841  O   ALA A 120      -7.385  12.033  -8.648  1.00 34.69           O
ATOM    842 CB   ALA A 120      -7.672   9.364  -7.536  1.00 35.07           C
ATOM    843  N   ALA A 121      -9.369  12.471  -7.702  1.00 38.46           N
ATOM    844 CA   ALA A 121      -9.132  13.912  -7.656  1.00 38.47           C
ATOM    845  C   ALA A 121      -8.250  14.296  -6.480  1.00 38.23           C
ATOM    846  O   ALA A 121      -7.470  15.244  -6.562  1.00 35.43           O
ATOM    847 CB   ALA A 121     -10.462  14.651  -7.581  1.00 35.51           C
ATOM    848  N   ILE A 122      -8.381  13.582  -5.379  1.00 37.37           N
ATOM    849 CA   ILE A 122      -7.593  13.860  -4.185  1.00 36.46           C
ATOM    850  C   ILE A 122      -6.411  12.899  -4.154  1.00 36.35           C
ATOM    851  O   ILE A 122      -6.511  11.783  -3.640  1.00 34.51           O
ATOM    852 CB   ILE A 122      -8.442  13.724  -2.911  1.00 34.42           C
ATOM    853 CG1  ILE A 122      -9.652  14.661  -2.971  1.00 31.97           C
ATOM    854 CG2  ILE A 122      -7.592  14.041  -1.687  1.00 32.05           C
ATOM    855 CD1  ILE A 122     -10.677  14.366  -1.895  1.00 29.08           C
ATOM    856  N   GLY A 123      -5.290  13.327  -4.725  1.00 38.40           N
ATOM    857 CA   GLY A 123      -4.104  12.488  -4.768  1.00 38.93           C
ATOM    858  C   GLY A 123      -3.158  12.757  -3.612  1.00 38.31           C
ATOM    859  O   GLY A 123      -3.368  13.676  -2.811  1.00 36.15           O
ATOM    860  N   TRP A 124      -2.106  11.957  -3.557  1.00 40.70           N
ATOM    861 CA   TRP A 124      -1.105  12.091  -2.507  1.00 39.25           C
ATOM    862  C   TRP A 124       0.109  12.861  -3.035  1.00 38.30           C
ATOM    863  O   TRP A 124       0.171  13.220  -4.200  1.00 35.98           O
ATOM    864 CB   TRP A 124      -0.692  10.705  -2.015  1.00 36.90           C
ATOM    865 CG   TRP A 124      -1.838   9.930  -1.437  1.00 37.31           C
ATOM    866 CD1  TRP A 124      -2.809   9.282  -2.116  1.00 34.59           C
ATOM    867 CD2  TRP A 124      -2.117   9.739  -0.033  1.00 35.11           C
ATOM    868 NE1  TRP A 124      -3.680   8.692  -1.236  1.00 35.79           N
ATOM    869 CE2  TRP A 124      -3.277   8.959   0.042  1.00 34.40           C
ATOM    870 CE3  TRP A 124      -1.476  10.156   1.145  1.00 35.59           C
ATOM    871 CZ2  TRP A 124      -3.824   8.584   1.273  1.00 32.71           C
ATOM    872 CZ3  TRP A 124      -2.031   9.766   2.360  1.00 33.49           C
ATOM    873 CH2  TRP A 124      -3.187   8.999   2.411  1.00 33.16           C
ATOM    874  N   GLY A 125       1.065  13.085  -2.178  1.00 38.88           N
ATOM    875 CA   GLY A 125       2.270  13.802  -2.569  1.00 39.34           C
ATOM    876  C   GLY A 125       2.011  15.287  -2.763  1.00 38.23           C
ATOM    877  O   GLY A 125       1.812  15.745  -3.883  1.00 36.01           O
ATOM    878  N   SER A 126       2.026  16.023  -1.672  1.00 34.84           N
ATOM    879 CA   SER A 126       1.798  17.463  -1.730  1.00 34.73           C
ATOM    880  C   SER A 126       3.001  18.221  -2.291  1.00 33.29           C
ATOM    881  O   SER A 126       2.930  19.434  -2.486  1.00 30.30           O
ATOM    882 CB   SER A 126       1.458  18.001  -0.342  1.00 33.02           C
ATOM    883 OG   SER A 126       0.271  17.410   0.141  1.00 29.57           O
ATOM    884  N   ALA A 127       4.094  17.527  -2.546  1.00 33.82           N
ATOM    885 CA   ALA A 127       5.304  18.153  -3.074  1.00 34.18           C
ATOM    886  C   ALA A 127       5.915  19.101  -2.034  1.00 33.70           C
ATOM    887  O   ALA A 127       5.528  19.105  -0.868  1.00 30.83           O
ATOM    888 CB   ALA A 127       4.984  18.884  -4.373  1.00 31.42           C
ATOM    889  N   SER A 128       6.877  19.896  -2.467  1.00 32.06           N
ATOM    890 CA   SER A 128       7.553  20.811  -1.548  1.00 33.63           C
ATOM    891  C   SER A 128       6.609  21.875  -1.002  1.00 32.50           C
ATOM    892  O   SER A 128       6.746  22.310   0.141  1.00 29.60           O
ATOM    893 CB   SER A 128       8.729  21.485  -2.251  1.00 31.40           C
ATOM    894 OG   SER A 128       9.387  22.370  -1.370  1.00 28.03           O
ATOM    895  N   ASN A 129       5.654  22.306  -1.814  1.00 29.80           N
ATOM    896 CA   ASN A 129       4.716  23.348  -1.392  1.00 29.80           C
ATOM    897  C   ASN A 129       3.626  22.723  -0.514  1.00 29.80           C
ATOM    898  O   ASN A 129       2.642  22.183  -1.020  1.00 27.30           O
ATOM    899 CB   ASN A 129       4.098  24.011  -2.609  1.00 27.44           C
ATOM    900 CG   ASN A 129       3.198  25.172  -2.208  1.00 24.79           C
ATOM    901 OD1  ASN A 129       2.085  24.979  -1.770  1.00 22.27           O
ATOM    902 ND2  ASN A 129       3.687  26.383  -2.346  1.00 22.63           N
ATOM    903  N   ALA A 130       3.810  22.797   0.790  1.00 32.63           N
ATOM    904 CA   ALA A 130       2.847  22.239   1.727  1.00 32.81           C
ATOM    905  C   ALA A 130       1.859  23.302   2.186  1.00 32.41           C
ATOM    906  O   ALA A 130       0.652  23.178   1.969  1.00 29.83           O
ATOM    907 CB   ALA A 130       3.575  21.632   2.926  1.00 30.46           C
ATOM    908  N   GLY A 131       2.359  24.338   2.831  1.00 32.37           N
ATOM    909 CA   GLY A 131       1.482  25.396   3.317  1.00 33.47           C
ATOM    910  C   GLY A 131       0.413  24.881   4.267  1.00 33.13           C
ATOM    911  O   GLY A 131      -0.731  25.315   4.218  1.00 30.82           O
ATOM    912  N   SER A 132       0.786  23.948   5.122  1.00 32.41           N
ATOM    913 CA   SER A 132      -0.163  23.370   6.076  1.00 33.69           C
ATOM    914  C   SER A 132      -0.314  24.278   7.292  1.00 32.73           C
ATOM    915  O   SER A 132       0.620  24.978   7.684  1.00 30.18           O
ATOM    916 CB   SER A 132       0.299  21.982   6.511  1.00 31.89           C
ATOM    917 OG   SER A 132       1.524  22.052   7.203  1.00 28.54           O
ATOM    918  N   GLY A 133      -1.495  24.243   7.894  1.00 31.13           N
ATOM    919 CA   GLY A 133      -1.759  25.071   9.065  1.00 32.55           C
ATOM    920  C   GLY A 133      -2.938  24.570   9.877  1.00 32.01           C
ATOM    921  O   GLY A 133      -3.565  25.338  10.596  1.00 29.77           O
ATOM    922  N   SER A 134      -3.249  23.278   9.762  1.00 30.91           N
ATOM    923 CA   SER A 134      -4.368  22.696  10.491  1.00 32.75           C
ATOM    924  C   SER A 134      -3.909  22.179  11.855  1.00 31.62           C
ATOM    925  O   SER A 134      -2.736  21.839  12.036  1.00 29.18           O
ATOM    926 CB   SER A 134      -4.993  21.558   9.691  1.00 31.33           C
ATOM    927 OG   SER A 134      -4.075  20.508   9.517  1.00 28.31           O
ATOM    928  N   GLY A 135      -4.844  22.108  12.795  1.00 30.61           N
ATOM    929 CA   GLY A 135      -4.519  21.629  14.136  1.00 31.89           C
ATOM    930  C   GLY A 135      -4.235  20.144  14.179  1.00 31.61           C
ATOM    931  O   GLY A 135      -3.432  19.679  14.988  1.00 29.48           O
ATOM    932  N   PHE A 136      -4.898  19.385  13.307  1.00 33.55           N
ATOM    933 CA   PHE A 136      -4.688  17.937  13.284  1.00 32.93           C
ATOM    934  C   PHE A 136      -3.283  17.582  12.827  1.00 33.04           C
ATOM    935  O   PHE A 136      -2.763  16.520  13.175  1.00 29.93           O
ATOM    936 CB   PHE A 136      -5.705  17.279  12.357  1.00 30.31           C
ATOM    937 CG   PHE A 136      -7.120  17.448  12.834  1.00 28.01           C
ATOM    938 CD1  PHE A 136      -7.634  16.602  13.798  1.00 25.32           C
ATOM    939 CD2  PHE A 136      -7.921  18.460  12.335  1.00 25.77           C
ATOM    940 CE1  PHE A 136      -8.935  16.759  14.244  1.00 25.37           C
ATOM    941 CE2  PHE A 136      -9.217  18.624  12.789  1.00 25.31           C
ATOM    942 CZ   PHE A 136      -9.722  17.772  13.744  1.00 25.53           C
ATOM    943  N   ASN A 137      -2.669  18.440  12.046  1.00 32.06           N
ATOM    944 CA   ASN A 137      -1.323  18.171  11.542  1.00 33.65           C
ATOM    945  C   ASN A 137      -0.292  18.160  12.660  1.00 33.24           C
ATOM    946  O   ASN A 137       0.707  17.445  12.584  1.00 30.63           O
ATOM    947 CB   ASN A 137      -0.947  19.230  10.507  1.00 32.14           C
ATOM    948 CG   ASN A 137       0.385  18.915   9.860  1.00 28.45           C
ATOM    949 OD1  ASN A 137       0.922  17.829  10.004  1.00 25.63           O
ATOM    950 ND2  ASN A 137       0.939  19.856   9.120  1.00 26.05           N
ATOM    951  N   GLY A 138      -0.512  18.934  13.699  1.00 32.77           N
ATOM    952 CA   GLY A 138       0.465  19.018  14.783  1.00 33.74           C
ATOM    953  C   GLY A 138       0.548  17.747  15.602  1.00 32.89           C
ATOM    954  O   GLY A 138       1.616  17.396  16.104  1.00 30.09           O
ATOM    955  N   GLY A 139      -0.563  17.040  15.749  1.00 31.48           N
ATOM    956 CA   GLY A 139      -0.581  15.831  16.572  1.00 32.68           C
ATOM    957  C   GLY A 139       0.121  14.656  15.917  1.00 31.87           C
ATOM    958  O   GLY A 139       1.019  14.053  16.496  1.00 29.31           O
ATOM    959  N   PHE A 140      -0.283  14.339  14.710  1.00 36.14           N
ATOM    960 CA   PHE A 140       0.284  13.187  14.022  1.00 35.40           C
ATOM    961  C   PHE A 140       1.728  13.422  13.602  1.00 35.31           C
ATOM    962  O   PHE A 140       2.520  12.485  13.533  1.00 32.71           O
ATOM    963 CB   PHE A 140      -0.566  12.849  12.795  1.00 33.28           C
ATOM    964 CG   PHE A 140      -1.909  12.298  13.163  1.00 30.79           C
ATOM    965 CD1  PHE A 140      -2.073  10.947  13.418  1.00 27.63           C
ATOM    966 CD2  PHE A 140      -3.005  13.134  13.266  1.00 28.01           C
ATOM    967 CE1  PHE A 140      -3.305  10.451  13.760  1.00 27.83           C
ATOM    968 CE2  PHE A 140      -4.248  12.630  13.621  1.00 27.42           C
ATOM    969 CZ   PHE A 140      -4.398  11.282  13.866  1.00 27.47           C
ATOM    970  N   GLY A 141       2.083  14.643  13.301  1.00 32.17           N
ATOM    971 CA   GLY A 141       3.446  14.936  12.863  1.00 33.32           C
ATOM    972  C   GLY A 141       4.440  14.993  14.007  1.00 32.86           C
ATOM    973  O   GLY A 141       5.571  14.520  13.886  1.00 30.69           O
ATOM    974  N   SER A 142       4.026  15.558  15.123  1.00 32.00           N
ATOM    975 CA   SER A 142       4.936  15.713  16.262  1.00 34.13           C
ATOM    976  C   SER A 142       5.145  14.390  16.988  1.00 33.19           C
ATOM    977  O   SER A 142       6.284  13.947  17.171  1.00 30.50           O
ATOM    978 CB   SER A 142       4.383  16.747  17.231  1.00 32.30           C
ATOM    979 OG   SER A 142       5.244  16.882  18.346  1.00 28.90           O
ATOM    980  N   SER A 143       4.066  13.751  17.412  1.00 29.98           N
ATOM    981 CA   SER A 143       4.157  12.508  18.176  1.00 32.80           C
ATOM    982  C   SER A 143       3.275  11.434  17.556  1.00 31.68           C
ATOM    983  O   SER A 143       2.272  11.737  16.909  1.00 28.66           O
ATOM    984 CB   SER A 143       3.755  12.736  19.632  1.00 31.18           C
ATOM    985 OG   SER A 143       2.404  13.133  19.718  1.00 27.50           O
ATOM    986  N   MET A 144       3.645  10.182  17.769  1.00 32.80           N
ATOM    987 CA   MET A 144       2.868   9.056  17.245  1.00 33.36           C
ATOM    988  C   MET A 144       1.787   8.676  18.247  1.00 33.82           C
ATOM    989  O   MET A 144       2.043   7.954  19.209  1.00 31.18           O
ATOM    990 CB   MET A 144       3.786   7.874  16.971  1.00 31.19           C
ATOM    991 CG   MET A 144       3.068   6.719  16.300  1.00 27.97           C
ATOM    992 SD   MET A 144       4.192   5.363  15.893  1.00 26.12           S
ATOM    993 CE   MET A 144       4.448   4.681  17.517  1.00 24.32           C
ATOM    994  N   ASP A 145       0.585   9.172  18.008  1.00 33.22           N
ATOM    995 CA   ASP A 145      -0.526   8.916  18.924  1.00 36.52           C
ATOM    996  C   ASP A 145      -1.736   8.325  18.197  1.00 35.85           C
ATOM    997  O   ASP A 145      -2.866   8.441  18.660  1.00 32.48           O
ATOM    998 CB   ASP A 145      -0.917  10.222  19.622  1.00 34.72           C
ATOM    999 CG   ASP A 145      -1.811   9.972  20.819  1.00 30.77           C
ATOM   1000 OD1  ASP A 145      -1.996   8.807  21.194  1.00 28.42           O
ATOM   1001 OD2  ASP A 145      -2.321  10.951  21.386  1.00 27.95           O
ATOM   1002  N   SER A 146      -1.510   7.689  17.060  1.00 32.75           N
ATOM   1003 CA   SER A 146      -2.592   7.112  16.266  1.00 34.73           C
ATOM   1004  C   SER A 146      -2.711   5.609  16.459  1.00 33.75           C
ATOM   1005  O   SER A 146      -3.302   4.920  15.637  1.00 30.70           O
ATOM   1006 CB   SER A 146      -2.379   7.416  14.787  1.00 32.86           C
ATOM   1007 OG   SER A 146      -1.213   6.781  14.309  1.00 28.98           O
ATOM   1008  N   LYS A 147      -2.147   5.095  17.542  1.00 33.01           N
ATOM   1009 CA   LYS A 147      -2.182   3.649  17.768  1.00 35.50           C
ATOM   1010  C   LYS A 147      -3.583   3.156  18.103  1.00 35.16           C
ATOM   1011  O   LYS A 147      -3.903   1.994  17.863  1.00 32.48           O
ATOM   1012 CB   LYS A 147      -1.213   3.284  18.887  1.00 33.67           C
ATOM   1013 CG   LYS A 147      -1.095   1.782  19.085  1.00 30.90           C
ATOM   1014 CD   LYS A 147      -0.071   1.471  20.171  1.00 28.95           C
ATOM   1015 CE   LYS A 147       0.036  -0.025  20.383  1.00 26.25           C
ATOM   1016 NZ   LYS A 147       1.009  -0.349  21.454  1.00 26.87           N
ATOM   1017  N   SER A 148      -4.424   4.020  18.651  1.00 33.06           N
ATOM   1018 CA   SER A 148      -5.764   3.618  19.062  1.00 35.50           C
ATOM   1019  C   SER A 148      -6.841   4.186  18.151  1.00 34.20           C
ATOM   1020  O   SER A 148      -7.798   3.496  17.821  1.00 31.80           O
ATOM   1021 CB   SER A 148      -6.023   4.066  20.501  1.00 34.23           C
ATOM   1022 OG   SER A 148      -6.000   5.476  20.598  1.00 30.43           O
ATOM   1023  N   SER A 149      -6.706   5.421  17.739  1.00 31.75           N
ATOM   1024 CA   SER A 149      -7.715   6.080  16.907  1.00 33.83           C
ATOM   1025  C   SER A 149      -7.463   5.882  15.417  1.00 33.07           C
ATOM   1026  O   SER A 149      -8.169   6.453  14.591  1.00 30.33           O
ATOM   1027 CB   SER A 149      -7.755   7.567  17.226  1.00 31.62           C
ATOM   1028 OG   SER A 149      -6.541   8.190  16.876  1.00 27.93           O
ATOM   1029  N   GLY A 150      -6.483   5.094  15.053  1.00 32.58           N
ATOM   1030 CA   GLY A 150      -6.190   4.850  13.643  1.00 35.41           C
ATOM   1031  C   GLY A 150      -5.598   6.063  12.959  1.00 34.57           C
ATOM   1032  O   GLY A 150      -4.374   6.221  12.898  1.00 32.00           O
ATOM   1033  N   TRP A 151      -6.467   6.919  12.423  1.00 35.80           N
ATOM   1034 CA   TRP A 151      -6.015   8.123  11.720  1.00 35.27           C
ATOM   1035  C   TRP A 151      -6.513   9.404  12.379  1.00 35.24           C
ATOM   1036  O   TRP A 151      -6.345  10.479  11.809  1.00 32.29           O
ATOM   1037 CB   TRP A 151      -6.485   8.068  10.267  1.00 32.93           C
ATOM   1038 CG   TRP A 151      -6.070   6.813   9.575  1.00 31.73           C
ATOM   1039 CD1  TRP A 151      -6.876   5.833   9.108  1.00 27.49           C
ATOM   1040 CD2  TRP A 151      -4.713   6.416   9.258  1.00 28.24           C
ATOM   1041 NE1  TRP A 151      -6.128   4.850   8.516  1.00 28.16           N
ATOM   1042 CE2  TRP A 151      -4.806   5.187   8.607  1.00 27.66           C
ATOM   1043 CE3  TRP A 151      -3.468   7.001   9.476  1.00 29.30           C
ATOM   1044 CZ2  TRP A 151      -3.666   4.513   8.154  1.00 27.47           C
ATOM   1045 CZ3  TRP A 151      -2.338   6.313   9.021  1.00 26.80           C
ATOM   1046 CH2  TRP A 151      -2.444   5.091   8.371  1.00 26.48           C
ATOM   1047  N   GLY A 152      -7.108   9.320  13.543  1.00 29.46           N
ATOM   1048 CA   GLY A 152      -7.611  10.507  14.215  1.00 32.48           C
ATOM   1049  C   GLY A 152      -8.807  11.113  13.511  1.00 31.89           C
ATOM   1050  O   GLY A 152      -8.743  12.236  13.020  1.00 29.31           O
ATOM   1051  N   MET A 153      -9.888  10.359  13.448  1.00 30.72           N
ATOM   1052 CA   MET A 153     -11.101  10.826  12.790  1.00 33.14           C
ATOM   1053  C   MET A 153     -12.089  11.400  13.814  1.00 32.84           C
ATOM   1054  O   MET A 153     -12.033  11.029  14.983  1.00 28.78           O
ATOM   1055 CB   MET A 153     -11.761   9.685  12.022  1.00 31.11           C
ATOM   1056 CG   MET A 153     -10.918   9.187  10.867  1.00 27.13           C
ATOM   1057 SD   MET A 153     -11.551   7.691  10.130  1.00 24.10           S
ATOM   1058 CE   MET A 153     -12.995   8.329   9.317  1.00 22.06           C
ATOM   1059 OXT  MET A 153     -12.910  12.229  13.435  1.00 24.27           O
HETATM 1060 CHA  HEM B   1       6.737   4.572   0.284  1.00 47.15           C
HETATM 1061 CHB  HEM B   1       3.919   5.211   4.111  1.00 48.38           C
HETATM 1062 CHC  HEM B   1       0.209   6.153   1.209  1.00 50.40           C
HETATM 1063 CHD  HEM B   1       3.038   5.632  -2.600  1.00 48.56           C
HETATM 1064 C1A  HEM B   1       6.311   4.615   1.587  1.00 50.09           C
HETATM 1065 C2A  HEM B   1       7.107   4.384   2.738  1.00 45.20           C
HETATM 1066 C3A  HEM B   1       6.295   4.574   3.813  1.00 44.83           C
HETATM 1067 C4A  HEM B   1       5.008   4.922   3.342  1.00 50.85           C
HETATM 1068 CMA  HEM B   1       6.700   4.435   5.297  1.00 38.66           C
HETATM 1069 CAA  HEM B   1       8.594   4.025   2.765  1.00 38.88           C
HETATM 1070 CBA  HEM B   1       9.419   5.277   2.505  1.00 41.29           C
HETATM 1071 CGA  HEM B   1      10.893   5.017   2.761  1.00 43.04           C
HETATM 1072 O1A  HEM B   1      11.250   4.787   3.929  1.00 46.85           O
HETATM 1073 O2A  HEM B   1      11.685   5.052   1.791  1.00 47.12           O
HETATM 1074 C1B  HEM B   1       2.652   5.540   3.663  1.00 51.03           C
HETATM 1075 C2B  HEM B   1       1.537   5.877   4.488  1.00 48.01           C
HETATM 1076 C3B  HEM B   1       0.486   6.142   3.665  1.00 48.19           C
HETATM 1077 C4B  HEM B   1       0.958   5.968   2.334  1.00 51.32           C
HETATM 1078 CMB  HEM B   1       1.557   5.927   6.013  1.00 39.54           C
HETATM 1079 CAB  HEM B   1      -0.935   6.534   4.073  1.00 41.42           C
HETATM 1080 CBB  HEM B   1      -1.789   5.551   4.576  1.00 44.09           C
HETATM 1081 C1C  HEM B   1       0.640   6.090  -0.093  1.00 55.04           C
HETATM 1082 C2C  HEM B   1      -0.156   6.337  -1.233  1.00 50.75           C
HETATM 1083 C3C  HEM B   1       0.637   6.195  -2.310  1.00 51.77           C
HETATM 1084 C4C  HEM B   1       1.934   5.853  -1.845  1.00 53.37           C
HETATM 1085 CMC  HEM B   1      -1.650   6.686  -1.221  1.00 42.28           C
HETATM 1086 CAC  HEM B   1       0.230   6.388  -3.767  1.00 41.70           C
HETATM 1087 CBC  HEM B   1       0.534   7.584  -4.380  1.00 43.14           C
HETATM 1088 C1D  HEM B   1       4.293   5.342  -2.158  1.00 50.13           C
HETATM 1089 C2D  HEM B   1       5.455   5.245  -2.995  1.00 44.98           C
HETATM 1090 C3D  HEM B   1       6.544   4.962  -2.171  1.00 45.32           C
HETATM 1091 C4D  HEM B   1       6.012   4.862  -0.850  1.00 48.91           C
HETATM 1092 CMD  HEM B   1       5.494   5.436  -4.508  1.00 38.00           C
HETATM 1093 CAD  HEM B   1       7.995   4.916  -2.575  1.00 39.03           C
HETATM 1094 CBD  HEM B   1       8.546   6.324  -2.380  1.00 43.12           C
HETATM 1095 CGD  HEM B   1       9.879   6.545  -3.081  1.00 43.08           C
HETATM 1096 O1D  HEM B   1       9.923   7.255  -4.089  1.00 44.74           O
HETATM 1097 O2D  HEM B   1      10.878   5.958  -2.619  1.00 44.98           O
HETATM 1098 NA   HEM B   1       5.050   4.929   1.989  1.00 50.39           N
HETATM 1099 NB   HEM B   1       2.259   5.607   2.388  1.00 52.39           N
HETATM 1100 NC   HEM B   1       1.895   5.788  -0.494  1.00 54.31           N
HETATM 1101 ND   HEM B   1       4.686   5.117  -0.890  1.00 52.12           N
HETATM 1102 FE   HEM B   1       3.488   5.338   0.744  1.00 52.63          FE
HETATM 1103  K     K C   1       2.950  -0.580  -2.933  1.00 69.95           K
HETATM 1104  K     K D   1       1.931  -3.198  -3.034  1.00 69.29           K
HETATM 1105  K     K E   1       1.229  -5.735  -3.069  1.00 67.61           K
HETATM 1106  K     K F   1       3.915   2.026  -2.811  1.00 64.20           K
HETATM 1107  K     K G   1      -0.049   6.834  15.133  1.00 30.79           K
HETATM 1108  K     K H   1      -2.436  -1.264 -20.138  1.00 23.58           K
ATOM   1109 OP3    A I   1      14.017 -11.593   6.041  1.00 49.30           O
ATOM   1110  P     A I   1      14.868 -12.131   5.226  1.00 52.37           P
ATOM   1111 OP1    A I   1      15.898 -12.942   5.890  1.00 46.46           O
ATOM   1112 OP2    A I   1      15.324 -11.007   4.466  1.00 47.45           O
ATOM   1113 O5'    A I   1      14.145 -13.161   4.178  1.00 52.83           O
ATOM   1114 C5'    A I   1      14.869 -14.149   3.476  1.00 54.19           C
ATOM   1115 C4'    A I   1      14.111 -14.628   2.276  1.00 56.74           C
ATOM   1116 O4'    A I   1      12.889 -15.280   2.691  1.00 55.69           O
ATOM   1117 C3'    A I   1      13.644 -13.544   1.324  1.00 58.38           C
ATOM   1118 O3'    A I   1      14.669 -13.164   0.404  1.00 58.29           O
ATOM   1119 C2'    A I   1      12.447 -14.169   0.646  1.00 57.00           C
ATOM   1120 O2'    A I   1      12.850 -15.058  -0.392  1.00 54.65           O
ATOM   1121 C1'    A I   1      11.838 -14.984   1.800  1.00 54.33           C
ATOM   1122 N9     A I   1      10.809 -14.252   2.533  1.00 52.89           N
ATOM   1123 C8     A I   1      10.886 -13.749   3.809  1.00 51.40           C
ATOM   1124 N7     A I   1       9.795 -13.147   4.199  1.00 50.93           N
ATOM   1125 C5     A I   1       8.934 -13.258   3.112  1.00 49.94           C
ATOM   1126 C6     A I   1       7.626 -12.828   2.890  1.00 48.34           C
ATOM   1127 N6     A I   1       6.893 -12.161   3.795  1.00 47.76           N
ATOM   1128 N1     A I   1       7.058 -13.112   1.696  1.00 48.36           N
ATOM   1129 C2     A I   1       7.775 -13.779   0.790  1.00 49.81           C
ATOM   1130 N3     A I   1       9.019 -14.236   0.875  1.00 52.07           N
ATOM   1131 C4     A I   1       9.551 -13.941   2.080  1.00 53.98           C
ATOM   1132  P     A I   2      14.805 -11.613  -0.034  1.00 56.90           P
ATOM   1133 OP1    A I   2      16.002 -11.517  -0.899  1.00 53.05           O
ATOM   1134 OP2    A I   2      14.694 -10.769   1.177  1.00 53.57           O
ATOM   1135 O5'    A I   2      13.505 -11.344  -0.935  1.00 56.31           O
ATOM   1136 C5'    A I   2      13.316 -12.053  -2.139  1.00 56.59           C
ATOM   1137 C4'    A I   2      11.988 -11.712  -2.764  1.00 57.39           C
ATOM   1138 O4'    A I   2      10.912 -12.138  -1.895  1.00 57.56           O
ATOM   1139 C3'    A I   2      11.732 -10.226  -2.973  1.00 59.76           C
ATOM   1140 O3'    A I   2      12.317  -9.747  -4.175  1.00 57.81           O
ATOM   1141 C2'    A I   2      10.212 -10.143  -2.984  1.00 57.50           C
ATOM   1142 O2'    A I   2       9.685 -10.526  -4.248  1.00 54.98           O
ATOM   1143 C1'    A I   2       9.845 -11.214  -1.952  1.00 56.05           C
ATOM   1144 N9     A I   2       9.643 -10.656  -0.608  1.00 55.57           N
ATOM   1145 C8     A I   2      10.514 -10.668   0.450  1.00 53.62           C
ATOM   1146 N7     A I   2      10.051 -10.093   1.527  1.00 53.51           N
ATOM   1147 C5     A I   2       8.769  -9.668   1.163  1.00 53.54           C
ATOM   1148 C6     A I   2       7.755  -8.992   1.862  1.00 52.31           C
ATOM   1149 N6     A I   2       7.869  -8.594   3.132  1.00 51.89           N
ATOM   1150 N1     A I   2       6.614  -8.731   1.198  1.00 51.64           N
ATOM   1151 C2     A I   2       6.502  -9.127  -0.072  1.00 51.61           C
ATOM   1152 N3     A I   2       7.382  -9.772  -0.836  1.00 53.37           N
ATOM   1153 C4     A I   2       8.513 -10.015  -0.147  1.00 54.98           C
ATOM   1154  P     G I   3      13.078  -8.385  -4.248  1.00 55.98           P
ATOM   1155 OP1    G I   3      14.518  -8.670  -4.478  1.00 53.20           O
ATOM   1156 OP2    G I   3      12.656  -7.578  -3.089  1.00 53.30           O
ATOM   1157 O5'    G I   3      12.512  -7.693  -5.580  1.00 56.16           O
ATOM   1158 C5'    G I   3      11.362  -6.893  -5.557  1.00 57.51           C
ATOM   1159 C4'    G I   3      10.443  -7.192  -6.708  1.00 58.22           C
ATOM   1160 O4'    G I   3       9.290  -7.929  -6.228  1.00 59.41           O
ATOM   1161 C3'    G I   3       9.861  -5.978  -7.418  1.00 59.79           C
ATOM   1162 O3'    G I   3      10.743  -5.470  -8.408  1.00 59.19           O
ATOM   1163 C2'    G I   3       8.565  -6.531  -8.004  1.00 58.77           C
ATOM   1164 O2'    G I   3       8.822  -7.243  -9.205  1.00 58.77           O
ATOM   1165 C1'    G I   3       8.128  -7.520  -6.919  1.00 58.80           C
ATOM   1166 N9     G I   3       7.196  -6.927  -5.944  1.00 59.81           N
ATOM   1167 C8     G I   3       7.436  -6.723  -4.600  1.00 59.75           C
ATOM   1168 N7     G I   3       6.436  -6.186  -3.978  1.00 60.59           N
ATOM   1169 C5     G I   3       5.455  -6.027  -4.954  1.00 61.18           C
ATOM   1170 C6     G I   3       4.145  -5.495  -4.862  1.00 61.09           C
ATOM   1171 O6     G I   3       3.554  -5.039  -3.870  1.00 60.64           O
ATOM   1172 N1     G I   3       3.494  -5.522  -6.094  1.00 60.26           N
ATOM   1173 C2     G I   3       4.033  -5.994  -7.256  1.00 59.03           C
ATOM   1174 N2     G I   3       3.262  -5.944  -8.352  1.00 58.41           N
ATOM   1175 N3     G I   3       5.265  -6.492  -7.360  1.00 59.06           N
ATOM   1176 C4     G I   3       5.912  -6.478  -6.166  1.00 59.67           C
ATOM   1177  P     G I   4      10.798  -3.902  -8.727  1.00 58.31           P
ATOM   1178 OP1    G I   4      11.906  -3.662  -9.688  1.00 56.93           O
ATOM   1179 OP2    G I   4      10.783  -3.190  -7.432  1.00 56.23           O
ATOM   1180 O5'    G I   4       9.424  -3.606  -9.474  1.00 58.22           O
ATOM   1181 C5'    G I   4       9.136  -4.199 -10.723  1.00 59.40           C
ATOM   1182 C4'    G I   4       7.780  -3.781 -11.229  1.00 60.37           C
ATOM   1183 O4'    G I   4       6.743  -4.331 -10.373  1.00 60.42           O
ATOM   1184 C3'    G I   4       7.510  -2.286 -11.221  1.00 60.36           C
ATOM   1185 O3'    G I   4       8.037  -1.650 -12.377  1.00 59.66           O
ATOM   1186 C2'    G I   4       5.992  -2.219 -11.141  1.00 59.74           C
ATOM   1187 O2'    G I   4       5.406  -2.416 -12.419  1.00 59.17           O
ATOM   1188 C1'    G I   4       5.668  -3.423 -10.258  1.00 59.32           C
ATOM   1189 N9     G I   4       5.504  -3.070  -8.835  1.00 60.30           N
ATOM   1190 C8     G I   4       6.430  -3.248  -7.831  1.00 60.64           C
ATOM   1191 N7     G I   4       6.001  -2.858  -6.664  1.00 61.32           N
ATOM   1192 C5     G I   4       4.703  -2.399  -6.902  1.00 61.97           C
ATOM   1193 C6     G I   4       3.744  -1.857  -6.007  1.00 62.07           C
ATOM   1194 O6     G I   4       3.840  -1.662  -4.781  1.00 61.83           O
ATOM   1195 N1     G I   4       2.564  -1.525  -6.669  1.00 61.38           N
ATOM   1196 C2     G I   4       2.347  -1.690  -8.008  1.00 60.09           C
ATOM   1197 N2     G I   4       1.145  -1.305  -8.464  1.00 59.41           N
ATOM   1198 N3     G I   4       3.234  -2.192  -8.858  1.00 59.78           N
ATOM   1199 C4     G I   4       4.389  -2.530  -8.235  1.00 60.50           C
ATOM   1200  P     G I   5       8.592  -0.128 -12.337  1.00 60.74           P
ATOM   1201 OP1    G I   5       9.389   0.128 -13.567  1.00 61.24           O
ATOM   1202 OP2    G I   5       9.205   0.107 -11.008  1.00 60.29           O
ATOM   1203 O5'    G I   5       7.261   0.731 -12.426  1.00 59.55           O
ATOM   1204 C5'    G I   5       6.321   0.497 -13.467  1.00 60.38           C
ATOM   1205 C4'    G I   5       5.113   1.386 -13.333  1.00 60.21           C
ATOM   1206 O4'    G I   5       4.432   1.073 -12.086  1.00 58.36           O
ATOM   1207 C3'    G I   5       5.432   2.882 -13.278  1.00 58.46           C
ATOM   1208 O3'    G I   5       4.404   3.622 -13.946  1.00 56.62           O
ATOM   1209 C2'    G I   5       5.416   3.189 -11.790  1.00 56.91           C
ATOM   1210 O2'    G I   5       5.109   4.529 -11.472  1.00 55.92           O
ATOM   1211 C1'    G I   5       4.331   2.233 -11.283  1.00 57.72           C
ATOM   1212 N9     G I   5       4.505   1.847  -9.881  1.00 58.07           N
ATOM   1213 C8     G I   5       5.620   1.301  -9.301  1.00 58.99           C
ATOM   1214 N7     G I   5       5.479   1.075  -8.017  1.00 59.18           N
ATOM   1215 C5     G I   5       4.188   1.489  -7.736  1.00 59.97           C
ATOM   1216 C6     G I   5       3.475   1.492  -6.511  1.00 60.29           C
ATOM   1217 O6     G I   5       3.855   1.108  -5.394  1.00 60.22           O
ATOM   1218 N1     G I   5       2.188   2.004  -6.670  1.00 59.78           N
ATOM   1219 C2     G I   5       1.663   2.452  -7.850  1.00 58.67           C
ATOM   1220 N2     G I   5       0.409   2.910  -7.794  1.00 56.75           N
ATOM   1221 N3     G I   5       2.318   2.463  -9.001  1.00 57.50           N
ATOM   1222 C4     G I   5       3.566   1.965  -8.867  1.00 58.67           C
ATOM   1223  P     U I   6       4.739   4.395 -15.274  1.00 68.40           P
ATOM   1224 OP1    U I   6       6.219   4.447 -15.430  1.00 67.11           O
ATOM   1225 OP2    U I   6       3.944   5.643 -15.288  1.00 67.86           O
ATOM   1226 O5'    U I   6       4.139   3.443 -16.413  1.00 67.31           O
ATOM   1227 C5'    U I   6       2.753   3.275 -16.569  1.00 66.00           C
ATOM   1228 C4'    U I   6       2.375   3.098 -18.013  1.00 65.41           C
ATOM   1229 O4'    U I   6       3.115   4.031 -18.830  1.00 64.03           O
ATOM   1230 C3'    U I   6       2.683   1.746 -18.627  1.00 65.67           C
ATOM   1231 O3'    U I   6       1.670   0.790 -18.323  1.00 64.00           O
ATOM   1232 C2'    U I   6       2.778   2.051 -20.113  1.00 61.25           C
ATOM   1233 O2'    U I   6       1.485   2.096 -20.707  1.00 57.90           O
ATOM   1234 C1'    U I   6       3.375   3.462 -20.104  1.00 60.23           C
ATOM   1235 N1     U I   6       4.830   3.470 -20.368  1.00 58.43           N
ATOM   1236 C2     U I   6       5.242   3.337 -21.682  1.00 56.56           C
ATOM   1237 O2     U I   6       4.474   3.204 -22.612  1.00 54.32           O
ATOM   1238 N3     U I   6       6.606   3.346 -21.853  1.00 54.59           N
ATOM   1239 C4     U I   6       7.572   3.489 -20.882  1.00 54.18           C
ATOM   1240 O4     U I   6       8.753   3.480 -21.197  1.00 53.37           O
ATOM   1241 C5     U I   6       7.059   3.627 -19.553  1.00 54.73           C
ATOM   1242 C6     U I   6       5.733   3.613 -19.346  1.00 56.91           C
ATOM   1243  P     U I   7       2.026  -0.705 -17.933  1.00 68.50           P
ATOM   1244 OP1    U I   7       0.838  -1.277 -17.259  1.00 67.07           O
ATOM   1245 OP2    U I   7       3.344  -0.735 -17.258  1.00 67.82           O
ATOM   1246 O5'    U I   7       2.187  -1.443 -19.346  1.00 67.77           O
ATOM   1247 C5'    U I   7       1.101  -1.475 -20.263  1.00 66.87           C
ATOM   1248 C4'    U I   7       1.491  -2.205 -21.534  1.00 66.72           C
ATOM   1249 O4'    U I   7       2.805  -1.772 -21.941  1.00 65.16           O
ATOM   1250 C3'    U I   7       1.610  -3.721 -21.432  1.00 67.49           C
ATOM   1251 O3'    U I   7       0.365  -4.367 -21.626  1.00 65.93           O
ATOM   1252 C2'    U I   7       2.600  -4.062 -22.530  1.00 62.14           C
ATOM   1253 O2'    U I   7       1.960  -4.158 -23.795  1.00 59.57           O
ATOM   1254 C1'    U I   7       3.517  -2.844 -22.533  1.00 61.45           C
ATOM   1255 N1     U I   7       4.763  -3.070 -21.793  1.00 59.62           N
ATOM   1256 C2     U I   7       5.858  -3.521 -22.508  1.00 56.83           C
ATOM   1257 O2     U I   7       5.819  -3.735 -23.707  1.00 54.71           O
ATOM   1258 N3     U I   7       7.001  -3.720 -21.762  1.00 54.78           N
ATOM   1259 C4     U I   7       7.153  -3.509 -20.406  1.00 54.35           C
ATOM   1260 O4     U I   7       8.241  -3.733 -19.882  1.00 53.70           O
ATOM   1261 C5     U I   7       5.971  -3.045 -19.740  1.00 55.27           C
ATOM   1262 C6     U I   7       4.841  -2.847 -20.442  1.00 57.92           C
ATOM   1263  P     A I   8      -0.666  -4.606 -20.462  1.00 63.02           P
ATOM   1264 OP1    A I   8      -1.451  -5.815 -20.836  1.00 60.91           O
ATOM   1265 OP2    A I   8      -1.351  -3.328 -20.194  1.00 61.86           O
ATOM   1266 O5'    A I   8       0.174  -4.984 -19.156  1.00 61.94           O
ATOM   1267 C5'    A I   8      -0.522  -5.449 -17.987  1.00 61.71           C
ATOM   1268 C4'    A I   8       0.150  -5.000 -16.719  1.00 61.94           C
ATOM   1269 O4'    A I   8       1.136  -5.998 -16.323  1.00 61.82           O
ATOM   1270 C3'    A I   8       0.900  -3.663 -16.798  1.00 63.22           C
ATOM   1271 O3'    A I   8       0.804  -2.984 -15.535  1.00 61.36           O
ATOM   1272 C2'    A I   8       2.347  -4.110 -17.021  1.00 59.90           C
ATOM   1273 O2'    A I   8       3.304  -3.170 -16.623  1.00 57.00           O
ATOM   1274 C1'    A I   8       2.385  -5.370 -16.155  1.00 58.63           C
ATOM   1275 N9     A I   8       3.440  -6.330 -16.511  1.00 57.75           N
ATOM   1276 C8     A I   8       4.512  -6.682 -15.737  1.00 55.22           C
ATOM   1277 N7     A I   8       5.303  -7.571 -16.297  1.00 54.64           N
ATOM   1278 C5     A I   8       4.695  -7.819 -17.514  1.00 54.95           C
ATOM   1279 C6     A I   8       5.028  -8.660 -18.579  1.00 53.48           C
ATOM   1280 N6     A I   8       6.119  -9.452 -18.571  1.00 52.80           N
ATOM   1281 N1     A I   8       4.222  -8.684 -19.653  1.00 52.79           N
ATOM   1282 C2     A I   8       3.139  -7.906 -19.652  1.00 53.07           C
ATOM   1283 N3     A I   8       2.706  -7.063 -18.719  1.00 53.96           N
ATOM   1284 C4     A I   8       3.533  -7.066 -17.658  1.00 56.29           C
ATOM   1285  P     G I   9      -0.030  -1.633 -15.225  1.00 55.11           P
ATOM   1286 OP1    G I   9      -0.553  -1.135 -16.515  1.00 52.48           O
ATOM   1287 OP2    G I   9       0.793  -0.751 -14.352  1.00 53.03           O
ATOM   1288 O5'    G I   9      -1.279  -2.116 -14.335  1.00 55.76           O
ATOM   1289 C5'    G I   9      -1.103  -3.034 -13.272  1.00 58.25           C
ATOM   1290 C4'    G I   9      -2.300  -3.075 -12.366  1.00 58.32           C
ATOM   1291 O4'    G I   9      -2.185  -4.207 -11.463  1.00 59.58           O
ATOM   1292 C3'    G I   9      -2.462  -1.879 -11.442  1.00 59.37           C
ATOM   1293 O3'    G I   9      -3.134  -0.789 -12.065  1.00 59.12           O
ATOM   1294 C2'    G I   9      -3.263  -2.459 -10.276  1.00 58.95           C
ATOM   1295 O2'    G I   9      -4.629  -2.533 -10.599  1.00 58.71           O
ATOM   1296 C1'    G I   9      -2.677  -3.870 -10.188  1.00 58.70           C
ATOM   1297 N9     G I   9      -1.578  -3.980  -9.218  1.00 59.69           N
ATOM   1298 C8     G I   9      -0.254  -4.166  -9.508  1.00 59.78           C
ATOM   1299 N7     G I   9       0.495  -4.238  -8.434  1.00 60.73           N
ATOM   1300 C5     G I   9      -0.394  -4.097  -7.383  1.00 60.74           C
ATOM   1301 C6     G I   9      -0.163  -4.094  -5.978  1.00 60.63           C
ATOM   1302 O6     G I   9       0.900  -4.215  -5.368  1.00 60.38           O
ATOM   1303 N1     G I   9      -1.353  -3.917  -5.269  1.00 60.13           N
ATOM   1304 C2     G I   9      -2.590  -3.771  -5.824  1.00 59.23           C
ATOM   1305 N2     G I   9      -3.613  -3.613  -4.998  1.00 58.90           N
ATOM   1306 N3     G I   9      -2.819  -3.762  -7.141  1.00 59.16           N
ATOM   1307 C4     G I   9      -1.682  -3.933  -7.852  1.00 59.51           C
ATOM   1308  P     G I  10      -2.917   0.728 -11.510  1.00 56.91           P
ATOM   1309 OP1    G I  10      -3.650   1.648 -12.417  1.00 55.07           O
ATOM   1310 OP2    G I  10      -1.474   0.946 -11.253  1.00 55.14           O
ATOM   1311 O5'    G I  10      -3.671   0.730 -10.102  1.00 57.30           O
ATOM   1312 C5'    G I  10      -5.072   0.568 -10.019  1.00 58.88           C
ATOM   1313 C4'    G I  10      -5.559   0.639  -8.596  1.00 59.18           C
ATOM   1314 O4'    G I  10      -5.003  -0.455  -7.832  1.00 59.42           O
ATOM   1315 C3'    G I  10      -5.149   1.878  -7.824  1.00 58.68           C
ATOM   1316 O3'    G I  10      -6.015   2.971  -8.074  1.00 58.00           O
ATOM   1317 C2'    G I  10      -5.183   1.412  -6.382  1.00 58.99           C
ATOM   1318 O2'    G I  10      -6.507   1.424  -5.877  1.00 58.82           O
ATOM   1319 C1'    G I  10      -4.715  -0.039  -6.516  1.00 58.36           C
ATOM   1320 N9     G I  10      -3.276  -0.211  -6.278  1.00 59.55           N
ATOM   1321 C8     G I  10      -2.292  -0.329  -7.232  1.00 60.23           C
ATOM   1322 N7     G I  10      -1.102  -0.490  -6.726  1.00 61.02           N
ATOM   1323 C5     G I  10      -1.304  -0.473  -5.359  1.00 61.53           C
ATOM   1324 C6     G I  10      -0.368  -0.610  -4.296  1.00 61.80           C
ATOM   1325 O6     G I  10       0.856  -0.768  -4.353  1.00 61.47           O
ATOM   1326 N1     G I  10      -0.992  -0.535  -3.052  1.00 61.12           N
ATOM   1327 C2     G I  10      -2.343  -0.361  -2.868  1.00 59.82           C
ATOM   1328 N2     G I  10      -2.759  -0.320  -1.594  1.00 59.21           N
ATOM   1329 N3     G I  10      -3.224  -0.242  -3.844  1.00 59.41           N
ATOM   1330 C4     G I  10      -2.631  -0.304  -5.062  1.00 59.98           C
ATOM   1331  P     G I  11      -5.462   4.506  -8.103  1.00 59.83           P
ATOM   1332 OP1    G I  11      -6.499   5.371  -8.722  1.00 60.68           O
ATOM   1333 OP2    G I  11      -4.086   4.499  -8.652  1.00 59.79           O
ATOM   1334 O5'    G I  11      -5.374   4.867  -6.559  1.00 58.53           O
ATOM   1335 C5'    G I  11      -6.500   4.672  -5.716  1.00 58.88           C
ATOM   1336 C4'    G I  11      -6.182   5.048  -4.286  1.00 58.30           C
ATOM   1337 O4'    G I  11      -5.164   4.138  -3.774  1.00 56.19           O
ATOM   1338 C3'    G I  11      -5.626   6.462  -4.103  1.00 56.06           C
ATOM   1339 O3'    G I  11      -6.084   7.018  -2.882  1.00 54.30           O
ATOM   1340 C2'    G I  11      -4.122   6.224  -4.039  1.00 54.96           C
ATOM   1341 O2'    G I  11      -3.413   7.218  -3.338  1.00 54.30           O
ATOM   1342 C1'    G I  11      -4.050   4.876  -3.324  1.00 56.01           C
ATOM   1343 N9     G I  11      -2.833   4.121  -3.634  1.00 56.54           N
ATOM   1344 C8     G I  11      -2.338   3.818  -4.877  1.00 57.62           C
ATOM   1345 N7     G I  11      -1.223   3.143  -4.836  1.00 57.99           N
ATOM   1346 C5     G I  11      -0.966   2.994  -3.481  1.00 58.91           C
ATOM   1347 C6     G I  11       0.115   2.345  -2.816  1.00 59.39           C
ATOM   1348 O6     G I  11       1.082   1.763  -3.312  1.00 59.27           O
ATOM   1349 N1     G I  11      -0.012   2.426  -1.430  1.00 58.67           N
ATOM   1350 C2     G I  11      -1.039   3.052  -0.772  1.00 57.32           C
ATOM   1351 N2     G I  11      -0.988   3.030   0.558  1.00 55.69           N
ATOM   1352 N3     G I  11      -2.055   3.659  -1.379  1.00 56.30           N
ATOM   1353 C4     G I  11      -1.942   3.587  -2.722  1.00 57.26           C
ATOM   1354  P     U I  12      -6.946   8.304  -2.847  1.00 64.10           P
ATOM   1355 OP1    U I  12      -6.665   9.092  -4.082  1.00 63.52           O
ATOM   1356 OP2    U I  12      -6.763   8.928  -1.518  1.00 64.15           O
ATOM   1357 O5'    U I  12      -8.442   7.761  -2.943  1.00 62.92           O
ATOM   1358 C5'    U I  12      -9.133   7.351  -1.788  1.00 61.97           C
ATOM   1359 C4'    U I  12     -10.543   6.937  -2.114  1.00 61.44           C
ATOM   1360 O4'    U I  12     -11.266   8.092  -2.624  1.00 60.10           O
ATOM   1361 C3'    U I  12     -10.683   5.853  -3.169  1.00 61.56           C
ATOM   1362 O3'    U I  12     -11.764   4.997  -2.852  1.00 60.46           O
ATOM   1363 C2'    U I  12     -10.986   6.629  -4.431  1.00 57.63           C
ATOM   1364 O2'    U I  12     -11.704   5.900  -5.428  1.00 54.65           O
ATOM   1365 C1'    U I  12     -11.814   7.792  -3.896  1.00 56.90           C
ATOM   1366 N1     U I  12     -11.744   8.990  -4.745  1.00 55.28           N
ATOM   1367 C2     U I  12     -12.916   9.441  -5.343  1.00 53.52           C
ATOM   1368 O2     U I  12     -13.992   8.884  -5.199  1.00 51.63           O
ATOM   1369 N3     U I  12     -12.777  10.555  -6.127  1.00 51.87           N
ATOM   1370 C4     U I  12     -11.613  11.264  -6.366  1.00 51.36           C
ATOM   1371 O4     U I  12     -11.651  12.254  -7.102  1.00 50.82           O
ATOM   1372 C5     U I  12     -10.455  10.737  -5.722  1.00 51.94           C
ATOM   1373 C6     U I  12     -10.557   9.652  -4.952  1.00 53.84           C
ATOM   1374  P     U I  13     -11.582   3.444  -3.150  1.00 64.45           P
ATOM   1375 OP1    U I  13     -11.598   2.744  -1.838  1.00 63.43           O
ATOM   1376 OP2    U I  13     -10.440   3.250  -4.072  1.00 64.20           O
ATOM   1377 O5'    U I  13     -12.920   3.060  -3.929  1.00 63.86           O
ATOM   1378 C5'    U I  13     -14.175   3.281  -3.326  1.00 63.12           C
ATOM   1379 C4'    U I  13     -15.285   3.217  -4.347  1.00 63.21           C
ATOM   1380 O4'    U I  13     -14.972   4.100  -5.451  1.00 61.75           O
ATOM   1381 C3'    U I  13     -15.513   1.873  -5.009  1.00 63.59           C
ATOM   1382 O3'    U I  13     -16.322   1.023  -4.215  1.00 62.49           O
ATOM   1383 C2'    U I  13     -16.179   2.251  -6.322  1.00 59.01           C
ATOM   1384 O2'    U I  13     -17.568   2.478  -6.146  1.00 56.87           O
ATOM   1385 C1'    U I  13     -15.493   3.573  -6.650  1.00 59.00           C
ATOM   1386 N1     U I  13     -14.406   3.427  -7.625  1.00 57.43           N
ATOM   1387 C2     U I  13     -14.707   3.625  -8.968  1.00 55.01           C
ATOM   1388 O2     U I  13     -15.835   3.909  -9.343  1.00 53.22           O
ATOM   1389 N3     U I  13     -13.653   3.471  -9.835  1.00 53.28           N
ATOM   1390 C4     U I  13     -12.356   3.148  -9.513  1.00 52.61           C
ATOM   1391 O4     U I  13     -11.518   3.042 -10.407  1.00 52.10           O
ATOM   1392 C5     U I  13     -12.125   2.953  -8.114  1.00 53.40           C
ATOM   1393 C6     U I  13     -13.125   3.097  -7.238  1.00 55.74           C
ATOM   1394  P     A I  14     -15.776  -0.286  -3.448  1.00 58.01           P
ATOM   1395 OP1    A I  14     -16.230  -1.461  -4.218  1.00 56.84           O
ATOM   1396 OP2    A I  14     -16.165  -0.126  -2.032  1.00 57.73           O
ATOM   1397 O5'    A I  14     -14.179  -0.274  -3.515  1.00 56.88           O
ATOM   1398 C5'    A I  14     -13.438  -1.120  -2.646  1.00 56.54           C
ATOM   1399 C4'    A I  14     -11.960  -1.085  -2.941  1.00 56.81           C
ATOM   1400 O4'    A I  14     -11.691  -1.860  -4.141  1.00 56.82           O
ATOM   1401 C3'    A I  14     -11.368   0.302  -3.185  1.00 57.90           C
ATOM   1402 O3'    A I  14     -10.052   0.378  -2.634  1.00 56.33           O
ATOM   1403 C2'    A I  14     -11.317   0.387  -4.710  1.00 54.79           C
ATOM   1404 O2'    A I  14     -10.324   1.256  -5.201  1.00 52.64           O
ATOM   1405 C1'    A I  14     -11.028  -1.064  -5.093  1.00 53.92           C
ATOM   1406 N9     A I  14     -11.530  -1.422  -6.428  1.00 53.16           N
ATOM   1407 C8     A I  14     -12.832  -1.425  -6.845  1.00 51.11           C
ATOM   1408 N7     A I  14     -12.979  -1.812  -8.101  1.00 50.89           N
ATOM   1409 C5     A I  14     -11.675  -2.071  -8.516  1.00 50.83           C
ATOM   1410 C6     A I  14     -11.148  -2.506  -9.745  1.00 49.62           C
ATOM   1411 N6     A I  14     -11.894  -2.770 -10.829  1.00 49.37           N
ATOM   1412 N1     A I  14      -9.813  -2.666  -9.836  1.00 49.17           N
ATOM   1413 C2     A I  14      -9.067  -2.402  -8.755  1.00 49.47           C
ATOM   1414 N3     A I  14      -9.442  -1.988  -7.551  1.00 50.43           N
ATOM   1415 C4     A I  14     -10.782  -1.841  -7.495  1.00 52.15           C
ATOM   1416  P     G I  15      -9.856   1.118  -1.193  1.00 51.85           P
ATOM   1417 OP1    G I  15     -11.202   1.279  -0.592  1.00 49.17           O
ATOM   1418 OP2    G I  15      -8.997   2.290  -1.439  1.00 50.33           O
ATOM   1419 O5'    G I  15      -9.041   0.094  -0.248  1.00 52.66           O
ATOM   1420 C5'    G I  15      -7.914  -0.611  -0.683  1.00 55.26           C
ATOM   1421 C4'    G I  15      -7.343  -1.425   0.439  1.00 54.81           C
ATOM   1422 O4'    G I  15      -6.835  -2.687  -0.075  1.00 56.39           O
ATOM   1423 C3'    G I  15      -6.145  -0.806   1.155  1.00 56.19           C
ATOM   1424 O3'    G I  15      -6.534   0.109   2.165  1.00 55.88           O
ATOM   1425 C2'    G I  15      -5.424  -2.026   1.709  1.00 55.99           C
ATOM   1426 O2'    G I  15      -6.045  -2.472   2.897  1.00 56.06           O
ATOM   1427 C1'    G I  15      -5.653  -3.055   0.597  1.00 56.09           C
ATOM   1428 N9     G I  15      -4.556  -3.081  -0.381  1.00 57.26           N
ATOM   1429 C8     G I  15      -4.607  -2.647  -1.683  1.00 57.38           C
ATOM   1430 N7     G I  15      -3.478  -2.809  -2.320  1.00 58.53           N
ATOM   1431 C5     G I  15      -2.629  -3.383  -1.384  1.00 58.48           C
ATOM   1432 C6     G I  15      -1.279  -3.790  -1.498  1.00 58.53           C
ATOM   1433 O6     G I  15      -0.538  -3.719  -2.473  1.00 58.27           O
ATOM   1434 N1     G I  15      -0.806  -4.333  -0.304  1.00 57.92           N
ATOM   1435 C2     G I  15      -1.538  -4.461   0.840  1.00 56.85           C
ATOM   1436 N2     G I  15      -0.916  -5.009   1.891  1.00 56.59           N
ATOM   1437 N3     G I  15      -2.803  -4.085   0.965  1.00 56.67           N
ATOM   1438 C4     G I  15      -3.290  -3.557  -0.181  1.00 56.86           C
ATOM   1439  P     G I  16      -5.522   1.317   2.581  1.00 54.94           P
ATOM   1440 OP1    G I  16      -6.233   2.169   3.575  1.00 53.56           O
ATOM   1441 OP2    G I  16      -4.987   1.922   1.344  1.00 53.60           O
ATOM   1442 O5'    G I  16      -4.328   0.585   3.331  1.00 54.85           O
ATOM   1443 C5'    G I  16      -4.533  -0.078   4.560  1.00 56.04           C
ATOM   1444 C4'    G I  16      -3.256  -0.685   5.084  1.00 55.95           C
ATOM   1445 O4'    G I  16      -2.804  -1.717   4.174  1.00 56.82           O
ATOM   1446 C3'    G I  16      -2.079   0.258   5.198  1.00 56.15           C
ATOM   1447 O3'    G I  16      -2.102   1.001   6.401  1.00 55.36           O
ATOM   1448 C2'    G I  16      -0.881  -0.677   5.105  1.00 56.54           C
ATOM   1449 O2'    G I  16      -0.633  -1.304   6.350  1.00 56.37           O
ATOM   1450 C1'    G I  16      -1.387  -1.722   4.110  1.00 56.16           C
ATOM   1451 N9     G I  16      -0.983  -1.446   2.730  1.00 57.51           N
ATOM   1452 C8     G I  16      -1.774  -0.941   1.724  1.00 57.85           C
ATOM   1453 N7     G I  16      -1.143  -0.816   0.590  1.00 58.73           N
ATOM   1454 C5     G I  16       0.143  -1.277   0.851  1.00 59.58           C
ATOM   1455 C6     G I  16       1.269  -1.383  -0.005  1.00 59.96           C
ATOM   1456 O6     G I  16       1.366  -1.084  -1.203  1.00 59.67           O
ATOM   1457 N1     G I  16       2.375  -1.900   0.670  1.00 59.02           N
ATOM   1458 C2     G I  16       2.382  -2.262   1.996  1.00 57.38           C
ATOM   1459 N2     G I  16       3.540  -2.743   2.461  1.00 56.81           N
ATOM   1460 N3     G I  16       1.345  -2.170   2.804  1.00 57.10           N
ATOM   1461 C4     G I  16       0.255  -1.671   2.164  1.00 57.67           C
ATOM   1462  P     G I  17      -1.551   2.536   6.459  1.00 57.06           P
ATOM   1463 OP1    G I  17      -1.988   3.139   7.734  1.00 57.78           O
ATOM   1464 OP2    G I  17      -1.883   3.199   5.174  1.00 57.07           O
ATOM   1465 O5'    G I  17       0.027   2.336   6.513  1.00 55.89           O
ATOM   1466 C5'    G I  17       0.608   1.510   7.517  1.00 56.47           C
ATOM   1467 C4'    G I  17       2.108   1.494   7.407  1.00 55.81           C
ATOM   1468 O4'    G I  17       2.482   0.877   6.144  1.00 54.84           O
ATOM   1469 C3'    G I  17       2.761   2.881   7.414  1.00 54.75           C
ATOM   1470 O3'    G I  17       4.020   2.823   8.075  1.00 53.21           O
ATOM   1471 C2'    G I  17       2.974   3.159   5.942  1.00 53.83           C
ATOM   1472 O2'    G I  17       4.012   4.067   5.658  1.00 53.14           O
ATOM   1473 C1'    G I  17       3.275   1.771   5.389  1.00 54.14           C
ATOM   1474 N9     G I  17       2.930   1.624   3.975  1.00 54.74           N
ATOM   1475 C8     G I  17       1.704   1.834   3.389  1.00 55.29           C
ATOM   1476 N7     G I  17       1.702   1.643   2.099  1.00 55.63           N
ATOM   1477 C5     G I  17       3.012   1.286   1.811  1.00 56.80           C
ATOM   1478 C6     G I  17       3.616   0.958   0.564  1.00 57.17           C
ATOM   1479 O6     G I  17       3.103   0.913  -0.549  1.00 57.23           O
ATOM   1480 N1     G I  17       4.972   0.653   0.730  1.00 56.36           N
ATOM   1481 C2     G I  17       5.643   0.665   1.919  1.00 54.85           C
ATOM   1482 N2     G I  17       6.940   0.347   1.866  1.00 53.35           N
ATOM   1483 N3     G I  17       5.090   0.972   3.087  1.00 54.27           N
ATOM   1484 C4     G I  17       3.782   1.264   2.950  1.00 55.24           C
ATOM   1485  P     U I  18       4.353   3.814   9.269  1.00 63.69           P
ATOM   1486 OP1    U I  18       3.596   5.086   9.088  1.00 63.27           O
ATOM   1487 OP2    U I  18       5.830   3.880   9.437  1.00 63.65           O
ATOM   1488 O5'    U I  18       3.739   3.044  10.525  1.00 62.24           O
ATOM   1489 C5'    U I  18       4.586   2.390  11.421  1.00 61.26           C
ATOM   1490 C4'    U I  18       3.891   2.027  12.696  1.00 60.92           C
ATOM   1491 O4'    U I  18       2.886   3.014  13.025  1.00 59.66           O
ATOM   1492 C3'    U I  18       3.129   0.723  12.689  1.00 61.48           C
ATOM   1493 O3'    U I  18       3.994  -0.394  12.859  1.00 60.13           O
ATOM   1494 C2'    U I  18       2.158   0.901  13.854  1.00 57.45           C
ATOM   1495 O2'    U I  18       2.786   0.618  15.094  1.00 54.97           O
ATOM   1496 C1'    U I  18       1.849   2.403  13.773  1.00 57.01           C
ATOM   1497 N1     U I  18       0.541   2.691  13.167  1.00 55.65           N
ATOM   1498 C2     U I  18      -0.573   2.686  14.000  1.00 54.15           C
ATOM   1499 O2     U I  18      -0.501   2.435  15.189  1.00 52.58           O
ATOM   1500 N3     U I  18      -1.769   2.957  13.384  1.00 52.75           N
ATOM   1501 C4     U I  18      -1.959   3.247  12.048  1.00 52.39           C
ATOM   1502 O4     U I  18      -3.095   3.481  11.645  1.00 52.04           O
ATOM   1503 C5     U I  18      -0.769   3.253  11.258  1.00 52.87           C
ATOM   1504 C6     U I  18       0.414   2.976  11.831  1.00 54.53           C
ATOM   1505  P     U I  19       3.621  -1.811  12.296  1.00 65.72           P
ATOM   1506 OP1    U I  19       4.880  -2.568  12.102  1.00 65.12           O
ATOM   1507 OP2    U I  19       2.688  -1.623  11.161  1.00 65.45           O
ATOM   1508 O5'    U I  19       2.809  -2.489  13.497  1.00 64.57           O
ATOM   1509 C5'    U I  19       3.431  -2.670  14.762  1.00 63.78           C
ATOM   1510 C4'    U I  19       2.417  -2.993  15.825  1.00 64.14           C
ATOM   1511 O4'    U I  19       1.426  -1.939  15.890  1.00 62.56           O
ATOM   1512 C3'    U I  19       1.592  -4.243  15.605  1.00 64.58           C
ATOM   1513 O3'    U I  19       2.286  -5.408  16.035  1.00 63.21           O
ATOM   1514 C2'    U I  19       0.332  -3.981  16.417  1.00 60.08           C
ATOM   1515 O2'    U I  19       0.541  -4.268  17.792  1.00 58.19           O
ATOM   1516 C1'    U I  19       0.159  -2.474  16.238  1.00 60.33           C
ATOM   1517 N1     U I  19      -0.800  -2.123  15.190  1.00 59.02           N
ATOM   1518 C2     U I  19      -2.114  -1.906  15.568  1.00 56.86           C
ATOM   1519 O2     U I  19      -2.486  -1.996  16.733  1.00 55.18           O
ATOM   1520 N3     U I  19      -2.977  -1.584  14.556  1.00 55.40           N
ATOM   1521 C4     U I  19      -2.675  -1.450  13.212  1.00 54.95           C
ATOM   1522 O4     U I  19      -3.556  -1.152  12.411  1.00 54.59           O
ATOM   1523 C5     U I  19      -1.295  -1.687  12.895  1.00 55.51           C
ATOM   1524 C6     U I  19      -0.427  -2.012  13.871  1.00 57.43           C
ATOM   1525  P     A I  20       2.382  -6.706  15.130  1.00 61.60           P
ATOM   1526 OP1    A I  20       1.174  -7.523  15.376  1.00 61.10           O
ATOM   1527 OP2    A I  20       3.726  -7.265  15.391  1.00 62.17           O
ATOM   1528 O5'    A I  20       2.348  -6.211  13.616  1.00 60.11           O
ATOM   1529 C5'    A I  20       2.817  -7.062  12.564  1.00 59.53           C
ATOM   1530 C4'    A I  20       2.365  -6.559  11.220  1.00 59.94           C
ATOM   1531 O4'    A I  20       0.930  -6.807  11.064  1.00 59.74           O
ATOM   1532 C3'    A I  20       2.554  -5.061  10.986  1.00 61.14           C
ATOM   1533 O3'    A I  20       2.868  -4.822   9.620  1.00 59.30           O
ATOM   1534 C2'    A I  20       1.181  -4.481  11.308  1.00 58.10           C
ATOM   1535 O2'    A I  20       0.905  -3.254  10.661  1.00 55.53           O
ATOM   1536 C1'    A I  20       0.255  -5.597  10.815  1.00 56.91           C
ATOM   1537 N9     A I  20      -1.041  -5.634  11.510  1.00 56.03           N
ATOM   1538 C8     A I  20      -1.268  -5.999  12.811  1.00 53.89           C
ATOM   1539 N7     A I  20      -2.535  -5.941  13.153  1.00 53.57           N
ATOM   1540 C5     A I  20      -3.177  -5.507  12.006  1.00 53.55           C
ATOM   1541 C6     A I  20      -4.530  -5.240  11.707  1.00 52.25           C
ATOM   1542 N6     A I  20      -5.528  -5.375  12.595  1.00 52.04           N
ATOM   1543 N1     A I  20      -4.834  -4.820  10.462  1.00 51.70           N
ATOM   1544 C2     A I  20      -3.831  -4.676   9.574  1.00 51.97           C
ATOM   1545 N3     A I  20      -2.524  -4.894   9.726  1.00 52.85           N
ATOM   1546 C4     A I  20      -2.261  -5.318  10.981  1.00 54.79           C
ATOM   1547  P     G I  21       4.341  -4.425   9.215  1.00 55.34           P
ATOM   1548 OP1    G I  21       5.100  -4.184  10.461  1.00 53.41           O
ATOM   1549 OP2    G I  21       4.282  -3.345   8.185  1.00 53.76           O
ATOM   1550 O5'    G I  21       4.942  -5.728   8.513  1.00 55.70           O
ATOM   1551 C5'    G I  21       4.448  -6.223   7.262  1.00 57.56           C
ATOM   1552 C4'    G I  21       5.545  -6.288   6.242  1.00 56.92           C
ATOM   1553 O4'    G I  21       4.991  -6.727   4.950  1.00 58.40           O
ATOM   1554 C3'    G I  21       6.245  -4.967   5.970  1.00 58.58           C
ATOM   1555 O3'    G I  21       7.621  -5.169   5.699  1.00 58.29           O
ATOM   1556 C2'    G I  21       5.534  -4.469   4.714  1.00 57.95           C
ATOM   1557 O2'    G I  21       6.273  -3.554   3.954  1.00 57.18           O
ATOM   1558 C1'    G I  21       5.302  -5.774   3.962  1.00 57.81           C
ATOM   1559 N9     G I  21       4.205  -5.674   3.007  1.00 58.91           N
ATOM   1560 C8     G I  21       2.923  -5.242   3.246  1.00 59.00           C
ATOM   1561 N7     G I  21       2.188  -5.228   2.176  1.00 59.88           N
ATOM   1562 C5     G I  21       3.016  -5.670   1.163  1.00 60.19           C
ATOM   1563 C6     G I  21       2.771  -5.851  -0.218  1.00 60.24           C
ATOM   1564 O6     G I  21       1.728  -5.654  -0.850  1.00 59.87           O
ATOM   1565 N1     G I  21       3.905  -6.319  -0.886  1.00 59.53           N
ATOM   1566 C2     G I  21       5.106  -6.571  -0.291  1.00 58.21           C
ATOM   1567 N2     G I  21       6.087  -7.014  -1.096  1.00 57.55           N
ATOM   1568 N3     G I  21       5.363  -6.404   0.997  1.00 57.84           N
ATOM   1569 C4     G I  21       4.267  -5.952   1.656  1.00 58.42           C
ATOM   1570  P     G I  22       8.605  -3.857   5.624  1.00 57.22           P
ATOM   1571 OP1    G I  22       9.652  -4.039   6.666  1.00 56.31           O
ATOM   1572 OP2    G I  22       7.800  -2.617   5.616  1.00 55.73           O
ATOM   1573 O5'    G I  22       9.303  -4.013   4.196  1.00 56.73           O
ATOM   1574 C5'    G I  22      10.197  -5.070   3.942  1.00 57.40           C
ATOM   1575 C4'    G I  22      10.519  -5.195   2.475  1.00 57.67           C
ATOM   1576 O4'    G I  22       9.354  -5.677   1.752  1.00 58.54           O
ATOM   1577 C3'    G I  22      10.890  -3.913   1.763  1.00 58.37           C
ATOM   1578 O3'    G I  22      12.245  -3.556   1.968  1.00 57.43           O
ATOM   1579 C2'    G I  22      10.568  -4.232   0.312  1.00 57.65           C
ATOM   1580 O2'    G I  22      11.619  -4.985  -0.276  1.00 57.30           O
ATOM   1581 C1'    G I  22       9.336  -5.137   0.444  1.00 57.27           C
ATOM   1582 N9     G I  22       8.074  -4.418   0.243  1.00 58.44           N
ATOM   1583 C8     G I  22       7.183  -4.017   1.216  1.00 58.58           C
ATOM   1584 N7     G I  22       6.136  -3.411   0.730  1.00 59.45           N
ATOM   1585 C5     G I  22       6.336  -3.415  -0.640  1.00 60.36           C
ATOM   1586 C6     G I  22       5.528  -2.902  -1.683  1.00 60.62           C
ATOM   1587 O6     G I  22       4.438  -2.321  -1.613  1.00 60.48           O
ATOM   1588 N1     G I  22       6.109  -3.116  -2.931  1.00 59.66           N
ATOM   1589 C2     G I  22       7.308  -3.742  -3.144  1.00 57.86           C
ATOM   1590 N2     G I  22       7.693  -3.854  -4.423  1.00 57.16           N
ATOM   1591 N3     G I  22       8.074  -4.229  -2.183  1.00 57.64           N
ATOM   1592 C4     G I  22       7.521  -4.031  -0.953  1.00 58.25           C
ATOM   1593  P     G I  23      12.731  -2.022   1.877  1.00 57.73           P
ATOM   1594 OP1    G I  23      14.137  -1.957   2.356  1.00 58.21           O
ATOM   1595 OP2    G I  23      11.695  -1.176   2.511  1.00 57.65           O
ATOM   1596 O5'    G I  23      12.731  -1.720   0.314  1.00 57.13           O
ATOM   1597 C5'    G I  23      13.605  -2.419  -0.552  1.00 57.87           C
ATOM   1598 C4'    G I  23      13.409  -1.985  -1.989  1.00 57.62           C
ATOM   1599 O4'    G I  23      12.108  -2.412  -2.462  1.00 56.67           O
ATOM   1600 C3'    G I  23      13.417  -0.485  -2.220  1.00 56.55           C
ATOM   1601 O3'    G I  23      14.738   0.033  -2.326  1.00 54.90           O
ATOM   1602 C2'    G I  23      12.609  -0.340  -3.503  1.00 55.51           C
ATOM   1603 O2'    G I  23      13.418  -0.600  -4.647  1.00 55.08           O
ATOM   1604 C1'    G I  23      11.579  -1.464  -3.356  1.00 56.07           C
ATOM   1605 N9     G I  23      10.286  -0.999  -2.832  1.00 56.87           N
ATOM   1606 C8     G I  23       9.889  -0.949  -1.518  1.00 57.43           C
ATOM   1607 N7     G I  23       8.673  -0.502  -1.353  1.00 58.11           N
ATOM   1608 C5     G I  23       8.228  -0.238  -2.646  1.00 58.93           C
ATOM   1609 C6     G I  23       6.976   0.263  -3.098  1.00 59.29           C
ATOM   1610 O6     G I  23       5.983   0.587  -2.438  1.00 59.32           O
ATOM   1611 N1     G I  23       6.948   0.378  -4.482  1.00 58.51           N
ATOM   1612 C2     G I  23       7.984   0.049  -5.324  1.00 56.94           C
ATOM   1613 N2     G I  23       7.772   0.226  -6.621  1.00 55.63           N
ATOM   1614 N3     G I  23       9.153  -0.420  -4.908  1.00 56.19           N
ATOM   1615 C4     G I  23       9.209  -0.539  -3.561  1.00 57.01           C
ATOM   1616  P     U I  24      15.173   1.359  -1.512  1.00 63.01           P
ATOM   1617 OP1    U I  24      16.631   1.271  -1.241  1.00 61.36           O
ATOM   1618 OP2    U I  24      14.233   1.559  -0.388  1.00 62.42           O
ATOM   1619 O5'    U I  24      14.943   2.521  -2.567  1.00 62.35           O
ATOM   1620 C5'    U I  24      15.599   2.485  -3.825  1.00 62.40           C
ATOM   1621 C4'    U I  24      14.764   3.141  -4.901  1.00 62.93           C
ATOM   1622 O4'    U I  24      13.503   2.438  -5.031  1.00 61.53           O
ATOM   1623 C3'    U I  24      14.356   4.574  -4.623  1.00 62.43           C
ATOM   1624 O3'    U I  24      15.386   5.499  -4.974  1.00 61.29           O
ATOM   1625 C2'    U I  24      13.091   4.730  -5.453  1.00 58.83           C
ATOM   1626 O2'    U I  24      13.402   4.999  -6.812  1.00 56.77           O
ATOM   1627 C1'    U I  24      12.463   3.335  -5.346  1.00 58.86           C
ATOM   1628 N1     U I  24      11.427   3.253  -4.301  1.00 57.42           N
ATOM   1629 C2     U I  24      10.099   3.318  -4.689  1.00 55.59           C
ATOM   1630 O2     U I  24       9.757   3.439  -5.856  1.00 53.87           O
ATOM   1631 N3     U I  24       9.183   3.232  -3.661  1.00 54.45           N
ATOM   1632 C4     U I  24       9.455   3.088  -2.317  1.00 53.95           C
ATOM   1633 O4     U I  24       8.525   3.030  -1.511  1.00 53.45           O
ATOM   1634 C5     U I  24      10.856   3.036  -1.991  1.00 54.12           C
ATOM   1635 C6     U I  24      11.759   3.119  -2.977  1.00 55.72           C
ENDMDL                                                                          
END                                                                             
