# Supplementary material for: G-Quadruplexes Abet Neuronal Burnout in ALS and FTD
Source: Antioxidants (Basel). 2025 Dec 19;15(1):5. doi: 10.3390/antiox15010005 (PMC12837804; doi:10.3390/antiox15010005)
Supplement: Supplementary file 1 [file antioxidants-15-00005-s001.zip › Figure_S3E-TDP-43x1-262-414-Q331K-xrtelomerex1-Kx3-hemex1.pdb]

TITLE fold_tdp_q331k_43x1_262_414xrtelomerex1_kx3_hemex1_s650773740_model_0.cif 
MODEL 1                                                                         
ATOM      1  N   PRO A   1      14.558 -11.368 -13.945  1.00 40.21           N
ATOM      2 CA   PRO A   1      13.551 -10.374 -13.518  1.00 42.17           C
ATOM      3  C   PRO A   1      12.470 -11.015 -12.646  1.00 46.11           C
ATOM      4  O   PRO A   1      11.408 -11.399 -13.119  1.00 43.69           O
ATOM      5 CB   PRO A   1      12.964  -9.862 -14.838  1.00 39.85           C
ATOM      6 CG   PRO A   1      13.261 -10.947 -15.820  1.00 38.57           C
ATOM      7 CD   PRO A   1      14.545 -11.612 -15.343  1.00 41.53           C
ATOM      8  N   LYS A   2      12.735 -11.116 -11.394  1.00 47.86           N
ATOM      9 CA   LYS A   2      11.740 -11.694 -10.479  1.00 50.10           C
ATOM     10  C   LYS A   2      10.783 -10.618  -9.968  1.00 51.60           C
ATOM     11  O   LYS A   2       9.665 -10.905  -9.581  1.00 48.15           O
ATOM     12 CB   LYS A   2      12.472 -12.331  -9.300  1.00 46.64           C
ATOM     13 CG   LYS A   2      13.241 -13.556  -9.777  1.00 43.23           C
ATOM     14 CD   LYS A   2      13.936 -14.209  -8.595  1.00 41.15           C
ATOM     15 CE   LYS A   2      14.694 -15.441  -9.064  1.00 38.04           C
ATOM     16 NZ   LYS A   2      15.369 -16.080  -7.937  1.00 36.39           N
ATOM     17  N   HIS A   3      11.218  -9.388  -9.976  1.00 53.49           N
ATOM     18 CA   HIS A   3      10.340  -8.303  -9.502  1.00 54.65           C
ATOM     19  C   HIS A   3       9.255  -8.019 -10.532  1.00 56.64           C
ATOM     20  O   HIS A   3       8.085  -7.883 -10.211  1.00 51.95           O
ATOM     21 CB   HIS A   3      11.199  -7.059  -9.289  1.00 50.39           C
ATOM     22 CG   HIS A   3      12.308  -7.370  -8.333  1.00 48.54           C
ATOM     23 ND1  HIS A   3      13.618  -7.145  -8.589  1.00 44.07           N
ATOM     24 CD2  HIS A   3      12.269  -7.934  -7.091  1.00 43.68           C
ATOM     25 CE1  HIS A   3      14.337  -7.543  -7.542  1.00 43.73           C
ATOM     26 NE2  HIS A   3      13.550  -8.031  -6.609  1.00 44.09           N
ATOM     27  N   ASN A   4       9.623  -7.949 -11.782  1.00 51.30           N
ATOM     28 CA   ASN A   4       8.619  -7.690 -12.826  1.00 55.17           C
ATOM     29  C   ASN A   4       7.657  -8.868 -12.944  1.00 57.51           C
ATOM     30  O   ASN A   4       6.479  -8.696 -13.192  1.00 53.43           O
ATOM     31 CB   ASN A   4       9.355  -7.471 -14.147  1.00 50.60           C
ATOM     32 CG   ASN A   4      10.070  -6.142 -14.099  1.00 45.71           C
ATOM     33 OD1  ASN A   4       9.707  -5.247 -13.376  1.00 41.91           O
ATOM     34 ND2  ASN A   4      11.111  -5.983 -14.889  1.00 42.01           N
ATOM     35  N   SER A   5       8.146 -10.056 -12.765  1.00 53.99           N
ATOM     36 CA   SER A   5       7.272 -11.235 -12.854  1.00 54.36           C
ATOM     37  C   SER A   5       6.282 -11.244 -11.691  1.00 55.90           C
ATOM     38  O   SER A   5       5.139 -11.635 -11.846  1.00 52.02           O
ATOM     39 CB   SER A   5       8.140 -12.489 -12.806  1.00 49.98           C
ATOM     40 OG   SER A   5       8.963 -12.515 -13.958  1.00 45.90           O
ATOM     41  N   ASN A   6       6.700 -10.816 -10.543  1.00 56.87           N
ATOM     42 CA   ASN A   6       5.788 -10.786  -9.388  1.00 58.08           C
ATOM     43  C   ASN A   6       4.624  -9.846  -9.666  1.00 58.38           C
ATOM     44  O   ASN A   6       3.504 -10.086  -9.244  1.00 55.24           O
ATOM     45 CB   ASN A   6       6.575 -10.310  -8.171  1.00 54.63           C
ATOM     46 CG   ASN A   6       7.505 -11.409  -7.706  1.00 50.17           C
ATOM     47 OD1  ASN A   6       7.288 -12.572  -7.959  1.00 45.80           O
ATOM     48 ND2  ASN A   6       8.567 -11.059  -7.012  1.00 46.57           N
ATOM     49  N   ARG A   7       4.870  -8.790 -10.381  1.00 57.93           N
ATOM     50 CA   ARG A   7       3.781  -7.851 -10.692  1.00 58.05           C
ATOM     51  C   ARG A   7       2.750  -8.529 -11.594  1.00 59.31           C
ATOM     52  O   ARG A   7       1.553  -8.418 -11.381  1.00 57.91           O
ATOM     53 CB   ARG A   7       4.367  -6.638 -11.420  1.00 55.07           C
ATOM     54 CG   ARG A   7       5.307  -5.857 -10.499  1.00 52.68           C
ATOM     55 CD   ARG A   7       4.507  -5.024  -9.534  1.00 51.01           C
ATOM     56 NE   ARG A   7       5.424  -4.147  -8.784  1.00 47.94           N
ATOM     57 CZ   ARG A   7       6.124  -4.557  -7.752  1.00 45.13           C
ATOM     58 NH1  ARG A   7       6.003  -5.782  -7.289  1.00 42.58           N
ATOM     59 NH2  ARG A   7       6.959  -3.735  -7.178  1.00 42.71           N
ATOM     60  N   GLN A   8       3.199  -9.235 -12.577  1.00 56.81           N
ATOM     61 CA   GLN A   8       2.256  -9.907 -13.488  1.00 55.79           C
ATOM     62  C   GLN A   8       1.505 -11.024 -12.758  1.00 57.19           C
ATOM     63  O   GLN A   8       0.316 -11.212 -12.960  1.00 54.58           O
ATOM     64 CB   GLN A   8       3.043 -10.489 -14.647  1.00 51.51           C
ATOM     65 CG   GLN A   8       3.564  -9.358 -15.530  1.00 48.28           C
ATOM     66 CD   GLN A   8       4.380  -9.940 -16.671  1.00 44.27           C
ATOM     67 OE1  GLN A   8       4.706 -11.108 -16.665  1.00 42.69           O
ATOM     68 NE2  GLN A   8       4.717  -9.150 -17.647  1.00 39.65           N
ATOM     69  N   LEU A   9       2.177 -11.743 -11.917  1.00 58.16           N
ATOM     70 CA   LEU A   9       1.500 -12.835 -11.193  1.00 57.36           C
ATOM     71  C   LEU A   9       0.431 -12.271 -10.250  1.00 57.56           C
ATOM     72  O   LEU A   9      -0.670 -12.781 -10.178  1.00 54.70           O
ATOM     73 CB   LEU A   9       2.559 -13.588 -10.385  1.00 54.69           C
ATOM     74 CG   LEU A   9       3.520 -14.335 -11.318  1.00 50.60           C
ATOM     75 CD1  LEU A   9       4.670 -14.893 -10.488  1.00 46.98           C
ATOM     76 CD2  LEU A   9       2.798 -15.498 -12.001  1.00 47.57           C
ATOM     77  N   GLU A  10       0.750 -11.232  -9.553  1.00 60.09           N
ATOM     78 CA   GLU A  10      -0.242 -10.643  -8.634  1.00 59.89           C
ATOM     79  C   GLU A  10      -1.386  -9.997  -9.415  1.00 60.13           C
ATOM     80  O   GLU A  10      -2.538 -10.107  -9.046  1.00 56.21           O
ATOM     81 CB   GLU A  10       0.463  -9.585  -7.790  1.00 56.56           C
ATOM     82 CG   GLU A  10       1.405 -10.290  -6.806  1.00 52.43           C
ATOM     83 CD   GLU A  10       2.160  -9.261  -6.010  1.00 47.49           C
ATOM     84 OE1  GLU A  10       2.043  -8.072  -6.308  1.00 45.31           O
ATOM     85 OE2  GLU A  10       2.880  -9.634  -5.082  1.00 47.44           O
ATOM     86  N   ARG A  11      -1.079  -9.351 -10.505  1.00 59.06           N
ATOM     87 CA   ARG A  11      -2.139  -8.736 -11.320  1.00 57.30           C
ATOM     88  C   ARG A  11      -2.979  -9.807 -11.995  1.00 56.92           C
ATOM     89  O   ARG A  11      -4.180  -9.650 -12.166  1.00 54.07           O
ATOM     90 CB   ARG A  11      -1.480  -7.867 -12.390  1.00 54.71           C
ATOM     91 CG   ARG A  11      -0.752  -6.687 -11.756  1.00 51.46           C
ATOM     92 CD   ARG A  11      -1.735  -5.608 -11.418  1.00 49.83           C
ATOM     93 NE   ARG A  11      -1.017  -4.457 -10.853  1.00 46.38           N
ATOM     94 CZ   ARG A  11      -1.471  -3.702  -9.899  1.00 43.95           C
ATOM     95 NH1  ARG A  11      -2.698  -3.845  -9.433  1.00 40.79           N
ATOM     96 NH2  ARG A  11      -0.676  -2.826  -9.373  1.00 41.02           N
ATOM     97  N   SER A  12      -2.377 -10.867 -12.385  1.00 57.18           N
ATOM     98 CA   SER A  12      -3.119 -11.940 -13.074  1.00 55.35           C
ATOM     99  C   SER A  12      -4.044 -12.682 -12.115  1.00 54.44           C
ATOM    100  O   SER A  12      -4.983 -13.331 -12.542  1.00 50.63           O
ATOM    101 CB   SER A  12      -2.105 -12.913 -13.659  1.00 51.83           C
ATOM    102 OG   SER A  12      -2.791 -13.964 -14.293  1.00 47.55           O
ATOM    103  N   GLY A  13      -3.796 -12.606 -10.840  1.00 55.32           N
ATOM    104 CA   GLY A  13      -4.651 -13.328  -9.878  1.00 53.70           C
ATOM    105  C   GLY A  13      -5.690 -12.423  -9.224  1.00 53.38           C
ATOM    106  O   GLY A  13      -6.684 -12.894  -8.700  1.00 50.60           O
ATOM    107  N   ARG A  14      -5.470 -11.152  -9.232  1.00 55.56           N
ATOM    108 CA   ARG A  14      -6.414 -10.226  -8.573  1.00 53.50           C
ATOM    109  C   ARG A  14      -6.927  -9.161  -9.542  1.00 53.13           C
ATOM    110  O   ARG A  14      -8.113  -8.928  -9.648  1.00 50.14           O
ATOM    111 CB   ARG A  14      -5.689  -9.530  -7.428  1.00 50.28           C
ATOM    112 CG   ARG A  14      -5.127 -10.562  -6.440  1.00 47.92           C
ATOM    113 CD   ARG A  14      -6.270 -11.193  -5.664  1.00 46.51           C
ATOM    114 NE   ARG A  14      -5.716 -12.036  -4.597  1.00 43.78           N
ATOM    115 CZ   ARG A  14      -6.453 -12.658  -3.701  1.00 42.18           C
ATOM    116 NH1  ARG A  14      -7.772 -12.588  -3.743  1.00 40.58           N
ATOM    117 NH2  ARG A  14      -5.879 -13.352  -2.759  1.00 40.88           N
ATOM    118  N   PHE A  15      -6.048  -8.526 -10.234  1.00 56.97           N
ATOM    119 CA   PHE A  15      -6.446  -7.454 -11.145  1.00 53.86           C
ATOM    120  C   PHE A  15      -6.985  -7.969 -12.476  1.00 53.29           C
ATOM    121  O   PHE A  15      -7.148  -7.227 -13.418  1.00 48.57           O
ATOM    122 CB   PHE A  15      -5.220  -6.576 -11.386  1.00 48.95           C
ATOM    123 CG   PHE A  15      -5.575  -5.370 -12.193  1.00 47.75           C
ATOM    124 CD1  PHE A  15      -6.500  -4.457 -11.724  1.00 45.87           C
ATOM    125 CD2  PHE A  15      -4.981  -5.169 -13.431  1.00 44.86           C
ATOM    126 CE1  PHE A  15      -6.827  -3.351 -12.484  1.00 42.43           C
ATOM    127 CE2  PHE A  15      -5.307  -4.051 -14.199  1.00 42.96           C
ATOM    128 CZ   PHE A  15      -6.230  -3.143 -13.725  1.00 43.16           C
ATOM    129  N   GLY A  16      -7.256  -9.225 -12.597  1.00 50.62           N
ATOM    130 CA   GLY A  16      -7.800  -9.731 -13.872  1.00 48.96           C
ATOM    131  C   GLY A  16      -6.701 -10.016 -14.879  1.00 47.42           C
ATOM    132  O   GLY A  16      -6.969 -10.482 -15.980  1.00 44.11           O
ATOM    133  N   GLY A  17      -5.482  -9.746 -14.533  1.00 49.64           N
ATOM    134 CA   GLY A  17      -4.356 -10.022 -15.447  1.00 47.40           C
ATOM    135  C   GLY A  17      -4.145  -8.906 -16.456  1.00 46.19           C
ATOM    136  O   GLY A  17      -3.024  -8.647 -16.874  1.00 41.92           O
ATOM    137  N   ASN A  18      -5.193  -8.230 -16.863  1.00 45.74           N
ATOM    138 CA   ASN A  18      -5.022  -7.162 -17.858  1.00 45.07           C
ATOM    139  C   ASN A  18      -6.205  -6.187 -17.762  1.00 44.26           C
ATOM    140  O   ASN A  18      -7.342  -6.611 -17.688  1.00 39.71           O
ATOM    141 CB   ASN A  18      -4.969  -7.793 -19.249  1.00 41.18           C
ATOM    142 CG   ASN A  18      -4.206  -6.880 -20.204  1.00 37.26           C
ATOM    143 OD1  ASN A  18      -3.488  -6.011 -19.792  1.00 33.94           O
ATOM    144 ND2  ASN A  18      -4.351  -7.089 -21.493  1.00 34.14           N
ATOM    145  N   PRO A  19      -5.962  -4.911 -17.765  1.00 47.20           N
ATOM    146 CA   PRO A  19      -7.053  -3.926 -17.664  1.00 45.31           C
ATOM    147  C   PRO A  19      -7.966  -3.974 -18.885  1.00 44.79           C
ATOM    148  O   PRO A  19      -7.561  -3.659 -19.988  1.00 40.88           O
ATOM    149 CB   PRO A  19      -6.305  -2.587 -17.582  1.00 42.09           C
ATOM    150 CG   PRO A  19      -4.970  -2.864 -18.223  1.00 39.86           C
ATOM    151 CD   PRO A  19      -4.659  -4.319 -17.940  1.00 41.76           C
ATOM    152  N   GLY A  20      -9.171  -4.370 -18.711  1.00 43.40           N
ATOM    153 CA   GLY A  20     -10.120  -4.451 -19.836  1.00 42.86           C
ATOM    154  C   GLY A  20     -11.357  -5.236 -19.441  1.00 42.13           C
ATOM    155  O   GLY A  20     -12.343  -5.274 -20.165  1.00 38.77           O
ATOM    156  N   GLY A  21     -11.331  -5.870 -18.296  1.00 39.65           N
ATOM    157 CA   GLY A  21     -12.485  -6.661 -17.840  1.00 38.97           C
ATOM    158  C   GLY A  21     -13.212  -5.968 -16.707  1.00 38.38           C
ATOM    159  O   GLY A  21     -14.351  -5.546 -16.852  1.00 35.24           O
ATOM    160  N   PHE A  22     -12.542  -5.848 -15.588  1.00 44.70           N
ATOM    161 CA   PHE A  22     -13.172  -5.203 -14.426  1.00 42.70           C
ATOM    162  C   PHE A  22     -14.537  -5.819 -14.146  1.00 42.40           C
ATOM    163  O   PHE A  22     -15.531  -5.124 -13.996  1.00 38.12           O
ATOM    164 CB   PHE A  22     -13.308  -3.711 -14.701  1.00 39.06           C
ATOM    165 CG   PHE A  22     -11.999  -3.015 -14.487  1.00 36.94           C
ATOM    166 CD1  PHE A  22     -11.455  -2.936 -13.216  1.00 33.36           C
ATOM    167 CD2  PHE A  22     -11.312  -2.453 -15.562  1.00 33.70           C
ATOM    168 CE1  PHE A  22     -10.234  -2.298 -13.022  1.00 32.58           C
ATOM    169 CE2  PHE A  22     -10.098  -1.816 -15.360  1.00 33.81           C
ATOM    170 CZ   PHE A  22      -9.555  -1.737 -14.091  1.00 34.46           C
ATOM    171  N   GLY A  23     -14.597  -7.113 -14.098  1.00 40.68           N
ATOM    172 CA   GLY A  23     -15.885  -7.776 -13.824  1.00 40.04           C
ATOM    173  C   GLY A  23     -16.089  -9.000 -14.701  1.00 39.37           C
ATOM    174  O   GLY A  23     -16.976  -9.808 -14.446  1.00 36.20           O
ATOM    175  N   ASN A  24     -15.291  -9.158 -15.721  1.00 36.06           N
ATOM    176 CA   ASN A  24     -15.444 -10.321 -16.612  1.00 36.19           C
ATOM    177  C   ASN A  24     -14.119 -11.056 -16.817  1.00 35.86           C
ATOM    178  O   ASN A  24     -14.103 -12.246 -17.042  1.00 32.09           O
ATOM    179 CB   ASN A  24     -15.968  -9.833 -17.963  1.00 32.96           C
ATOM    180 CG   ASN A  24     -17.399  -9.347 -17.819  1.00 29.27           C
ATOM    181 OD1  ASN A  24     -17.775  -8.371 -18.419  1.00 26.43           O
ATOM    182 ND2  ASN A  24     -18.222  -9.996 -17.042  1.00 27.03           N
ATOM    183  N   GLN A  25     -13.001 -10.384 -16.756  1.00 39.39           N
ATOM    184 CA   GLN A  25     -11.700 -11.043 -16.960  1.00 37.69           C
ATOM    185  C   GLN A  25     -10.944 -11.155 -15.639  1.00 37.09           C
ATOM    186  O   GLN A  25     -10.098 -10.389 -15.332  1.00 33.61           O
ATOM    187 CB   GLN A  25     -10.890 -10.208 -17.940  1.00 34.07           C
ATOM    188 CG   GLN A  25     -11.522 -10.223 -19.325  1.00 30.29           C
ATOM    189 CD   GLN A  25     -10.680  -9.404 -20.279  1.00 28.46           C
ATOM    190 OE1  GLN A  25      -9.684  -8.832 -19.897  1.00 27.29           O
ATOM    191 NE2  GLN A  25     -11.069  -9.334 -21.528  1.00 26.89           N
ATOM    192  N   GLY A  26     -11.224 -12.100 -14.871  1.00 37.98           N
ATOM    193 CA   GLY A  26     -10.484 -12.241 -13.615  1.00 38.05           C
ATOM    194  C   GLY A  26     -11.362 -12.900 -12.572  1.00 37.39           C
ATOM    195  O   GLY A  26     -12.442 -13.386 -12.870  1.00 34.59           O
ATOM    196  N   GLY A  27     -10.911 -12.919 -11.373  1.00 36.57           N
ATOM    197 CA   GLY A  27     -11.684 -13.554 -10.296  1.00 36.25           C
ATOM    198  C   GLY A  27     -12.415 -12.536  -9.429  1.00 35.86           C
ATOM    199  O   GLY A  27     -13.071 -12.900  -8.480  1.00 33.03           O
ATOM    200  N   PHE A  28     -12.312 -11.290  -9.741  1.00 41.14           N
ATOM    201 CA   PHE A  28     -12.987 -10.275  -8.914  1.00 39.63           C
ATOM    202  C   PHE A  28     -14.071  -9.568  -9.726  1.00 39.13           C
ATOM    203  O   PHE A  28     -14.234  -9.807 -10.908  1.00 35.50           O
ATOM    204 CB   PHE A  28     -11.947  -9.271  -8.426  1.00 36.76           C
ATOM    205 CG   PHE A  28     -11.507  -8.370  -9.545  1.00 34.73           C
ATOM    206 CD1  PHE A  28     -10.829  -8.876 -10.641  1.00 31.56           C
ATOM    207 CD2  PHE A  28     -11.797  -7.007  -9.497  1.00 31.74           C
ATOM    208 CE1  PHE A  28     -10.432  -8.034 -11.674  1.00 30.46           C
ATOM    209 CE2  PHE A  28     -11.397  -6.161 -10.525  1.00 31.18           C
ATOM    210 CZ   PHE A  28     -10.710  -6.682 -11.621  1.00 30.97           C
ATOM    211  N   GLY A  29     -14.790  -8.707  -9.112  1.00 36.97           N
ATOM    212 CA   GLY A  29     -15.864  -7.999  -9.828  1.00 36.73           C
ATOM    213  C   GLY A  29     -17.226  -8.426  -9.296  1.00 36.06           C
ATOM    214  O   GLY A  29     -17.982  -9.093  -9.986  1.00 33.52           O
ATOM    215  N   ASN A  30     -17.517  -8.061  -8.075  1.00 34.03           N
ATOM    216 CA   ASN A  30     -18.827  -8.383  -7.480  1.00 34.14           C
ATOM    217  C   ASN A  30     -18.915  -9.843  -7.030  1.00 34.26           C
ATOM    218  O   ASN A  30     -19.974 -10.316  -6.658  1.00 30.82           O
ATOM    219 CB   ASN A  30     -19.916  -8.099  -8.518  1.00 31.14           C
ATOM    220 CG   ASN A  30     -21.265  -8.022  -7.818  1.00 27.86           C
ATOM    221 OD1  ASN A  30     -21.345  -7.782  -6.636  1.00 25.03           O
ATOM    222 ND2  ASN A  30     -22.345  -8.232  -8.542  1.00 25.46           N
ATOM    223  N   SER A  31     -17.822 -10.574  -7.082  1.00 32.72           N
ATOM    224 CA   SER A  31     -17.863 -11.994  -6.655  1.00 33.25           C
ATOM    225  C   SER A  31     -16.451 -12.575  -6.522  1.00 31.94           C
ATOM    226  O   SER A  31     -16.220 -13.721  -6.834  1.00 28.91           O
ATOM    227 CB   SER A  31     -18.660 -12.796  -7.688  1.00 31.76           C
ATOM    228 OG   SER A  31     -20.004 -12.358  -7.697  1.00 29.19           O
ATOM    229  N   ARG A  32     -15.512 -11.809  -6.103  1.00 35.88           N
ATOM    230 CA   ARG A  32     -14.142 -12.320  -5.980  1.00 34.75           C
ATOM    231  C   ARG A  32     -13.945 -13.152  -4.709  1.00 34.79           C
ATOM    232  O   ARG A  32     -12.857 -13.615  -4.443  1.00 32.27           O
ATOM    233 CB   ARG A  32     -13.180 -11.122  -5.946  1.00 31.73           C
ATOM    234 CG   ARG A  32     -13.445 -10.269  -4.714  1.00 28.75           C
ATOM    235 CD   ARG A  32     -12.610  -9.006  -4.817  1.00 27.31           C
ATOM    236 NE   ARG A  32     -11.180  -9.337  -4.717  1.00 25.24           N
ATOM    237 CZ   ARG A  32     -10.561  -9.525  -3.584  1.00 24.64           C
ATOM    238 NH1  ARG A  32     -11.216  -9.492  -2.452  1.00 24.01           N
ATOM    239 NH2  ARG A  32      -9.273  -9.744  -3.570  1.00 23.69           N
ATOM    240  N   GLY A  33     -14.957 -13.327  -3.930  1.00 33.61           N
ATOM    241 CA   GLY A  33     -14.817 -14.119  -2.687  1.00 33.69           C
ATOM    242  C   GLY A  33     -15.927 -15.152  -2.546  1.00 33.14           C
ATOM    243  O   GLY A  33     -15.770 -16.151  -1.865  1.00 31.36           O
ATOM    244  N   GLY A  34     -17.042 -14.962  -3.181  1.00 32.58           N
ATOM    245 CA   GLY A  34     -18.166 -15.906  -3.090  1.00 33.08           C
ATOM    246  C   GLY A  34     -17.933 -17.158  -3.937  1.00 32.66           C
ATOM    247  O   GLY A  34     -18.831 -17.620  -4.618  1.00 30.43           O
ATOM    248  N   GLY A  35     -16.742 -17.687  -3.916  1.00 32.05           N
ATOM    249 CA   GLY A  35     -16.468 -18.895  -4.725  1.00 31.79           C
ATOM    250  C   GLY A  35     -16.578 -18.592  -6.217  1.00 31.64           C
ATOM    251  O   GLY A  35     -16.979 -19.438  -6.995  1.00 29.30           O
ATOM    252  N   ALA A  36     -16.238 -17.432  -6.624  1.00 32.91           N
ATOM    253 CA   ALA A  36     -16.310 -17.070  -8.042  1.00 32.95           C
ATOM    254  C   ALA A  36     -14.997 -16.408  -8.463  1.00 33.04           C
ATOM    255  O   ALA A  36     -14.254 -15.904  -7.640  1.00 30.11           O
ATOM    256 CB   ALA A  36     -17.478 -16.108  -8.257  1.00 30.92           C
ATOM    257  N   GLY A  37     -14.709 -16.406  -9.725  1.00 32.98           N
ATOM    258 CA   GLY A  37     -13.461 -15.778 -10.193  1.00 33.25           C
ATOM    259  C   GLY A  37     -12.319 -16.779 -10.162  1.00 32.86           C
ATOM    260  O   GLY A  37     -12.126 -17.551 -11.094  1.00 30.28           O
ATOM    261  N   LEU A  38     -11.586 -16.811  -9.114  1.00 38.59           N
ATOM    262 CA   LEU A  38     -10.455 -17.745  -9.031  1.00 37.25           C
ATOM    263  C   LEU A  38     -10.973 -19.192  -9.079  1.00 37.05           C
ATOM    264  O   LEU A  38     -11.999 -19.506  -8.522  1.00 33.33           O
ATOM    265 CB   LEU A  38      -9.725 -17.499  -7.711  1.00 33.89           C
ATOM    266 CG   LEU A  38      -9.103 -16.101  -7.693  1.00 30.54           C
ATOM    267 CD1  LEU A  38      -8.540 -15.830  -6.304  1.00 28.26           C
ATOM    268 CD2  LEU A  38      -7.968 -16.029  -8.717  1.00 28.84           C
ATOM    269  N   GLY A  39     -10.262 -20.036  -9.733  1.00 33.10           N
ATOM    270 CA   GLY A  39     -10.697 -21.439  -9.819  1.00 33.66           C
ATOM    271  C   GLY A  39      -9.722 -22.230 -10.682  1.00 33.22           C
ATOM    272  O   GLY A  39      -9.803 -22.196 -11.894  1.00 30.66           O
ATOM    273  N   ASN A  40      -8.814 -22.928 -10.035  1.00 31.01           N
ATOM    274 CA   ASN A  40      -7.830 -23.726 -10.797  1.00 31.89           C
ATOM    275  C   ASN A  40      -7.010 -22.824 -11.722  1.00 32.03           C
ATOM    276  O   ASN A  40      -6.774 -23.136 -12.877  1.00 28.67           O
ATOM    277 CB   ASN A  40      -8.599 -24.775 -11.606  1.00 29.03           C
ATOM    278 CG   ASN A  40      -7.607 -25.791 -12.163  1.00 26.00           C
ATOM    279 OD1  ASN A  40      -6.433 -25.756 -11.873  1.00 23.49           O
ATOM    280 ND2  ASN A  40      -8.063 -26.712 -12.974  1.00 23.80           N
ATOM    281  N   ASN A  41      -6.595 -21.696 -11.224  1.00 31.69           N
ATOM    282 CA   ASN A  41      -5.804 -20.765 -12.040  1.00 32.09           C
ATOM    283  C   ASN A  41      -4.515 -20.408 -11.292  1.00 31.88           C
ATOM    284  O   ASN A  41      -4.543 -19.630 -10.358  1.00 28.90           O
ATOM    285 CB   ASN A  41      -6.627 -19.516 -12.300  1.00 29.80           C
ATOM    286 CG   ASN A  41      -5.896 -18.626 -13.287  1.00 26.69           C
ATOM    287 OD1  ASN A  41      -4.854 -18.979 -13.799  1.00 24.73           O
ATOM    288 ND2  ASN A  41      -6.418 -17.460 -13.568  1.00 24.96           N
ATOM    289  N   GLN A  42      -3.424 -20.981 -11.682  1.00 31.67           N
ATOM    290 CA   GLN A  42      -2.134 -20.694 -11.026  1.00 31.78           C
ATOM    291  C   GLN A  42      -2.227 -20.952  -9.519  1.00 31.55           C
ATOM    292  O   GLN A  42      -1.967 -20.085  -8.705  1.00 28.75           O
ATOM    293 CB   GLN A  42      -1.761 -19.236 -11.293  1.00 29.10           C
ATOM    294 CG   GLN A  42      -1.401 -19.043 -12.769  1.00 25.87           C
ATOM    295 CD   GLN A  42      -0.958 -17.610 -13.009  1.00 24.25           C
ATOM    296 OE1  GLN A  42      -1.120 -16.752 -12.170  1.00 22.70           O
ATOM    297 NE2  GLN A  42      -0.389 -17.332 -14.155  1.00 23.31           N
ATOM    298  N   GLY A  43      -2.613 -22.117  -9.152  1.00 32.89           N
ATOM    299 CA   GLY A  43      -2.700 -22.463  -7.728  1.00 33.72           C
ATOM    300  C   GLY A  43      -4.138 -22.368  -7.236  1.00 33.32           C
ATOM    301  O   GLY A  43      -5.068 -22.158  -8.003  1.00 31.13           O
ATOM    302  N   SER A  44      -4.316 -22.534  -5.955  1.00 31.23           N
ATOM    303 CA   SER A  44      -5.666 -22.467  -5.368  1.00 32.08           C
ATOM    304  C   SER A  44      -5.556 -22.066  -3.901  1.00 31.51           C
ATOM    305  O   SER A  44      -4.822 -22.672  -3.144  1.00 28.64           O
ATOM    306 CB   SER A  44      -6.320 -23.842  -5.499  1.00 29.91           C
ATOM    307 OG   SER A  44      -5.425 -24.809  -4.999  1.00 27.38           O
ATOM    308  N   ASN A  45      -6.252 -21.073  -3.524  1.00 30.59           N
ATOM    309 CA   ASN A  45      -6.195 -20.590  -2.132  1.00 30.84           C
ATOM    310  C   ASN A  45      -7.336 -21.188  -1.308  1.00 30.71           C
ATOM    311  O   ASN A  45      -8.051 -20.487  -0.615  1.00 27.82           O
ATOM    312 CB   ASN A  45      -6.287 -19.069  -2.158  1.00 28.51           C
ATOM    313 CG   ASN A  45      -5.023 -18.503  -2.766  1.00 25.64           C
ATOM    314 OD1  ASN A  45      -3.964 -19.073  -2.656  1.00 23.16           O
ATOM    315 ND2  ASN A  45      -5.112 -17.366  -3.425  1.00 23.05           N
ATOM    316  N   MET A  46      -7.525 -22.467  -1.376  1.00 32.45           N
ATOM    317 CA   MET A  46      -8.602 -23.113  -0.605  1.00 31.46           C
ATOM    318  C   MET A  46      -8.062 -23.596   0.745  1.00 31.93           C
ATOM    319  O   MET A  46      -6.878 -23.508   1.013  1.00 29.30           O
ATOM    320 CB   MET A  46      -9.126 -24.302  -1.410  1.00 28.98           C
ATOM    321 CG   MET A  46      -9.910 -23.790  -2.609  1.00 25.49           C
ATOM    322 SD   MET A  46     -10.617 -25.166  -3.521  1.00 23.32           S
ATOM    323 CE   MET A  46     -11.537 -24.247  -4.734  1.00 21.35           C
ATOM    324  N   GLY A  47      -8.910 -24.098   1.570  1.00 31.96           N
ATOM    325 CA   GLY A  47      -8.484 -24.585   2.885  1.00 32.53           C
ATOM    326  C   GLY A  47      -8.695 -23.520   3.950  1.00 32.38           C
ATOM    327  O   GLY A  47      -9.347 -23.758   4.961  1.00 30.36           O
ATOM    328  N   GLY A  48      -8.187 -22.359   3.738  1.00 33.59           N
ATOM    329 CA   GLY A  48      -8.350 -21.284   4.722  1.00 34.37           C
ATOM    330  C   GLY A  48      -9.258 -20.196   4.176  1.00 34.37           C
ATOM    331  O   GLY A  48     -10.469 -20.324   4.171  1.00 31.76           O
ATOM    332  N   GLY A  49      -8.682 -19.141   3.685  1.00 32.69           N
ATOM    333 CA   GLY A  49      -9.491 -18.053   3.123  1.00 33.17           C
ATOM    334  C   GLY A  49      -8.618 -16.817   2.937  1.00 33.08           C
ATOM    335  O   GLY A  49      -8.399 -16.062   3.859  1.00 30.77           O
ATOM    336  N   MET A  50      -8.113 -16.626   1.777  1.00 37.78           N
ATOM    337 CA   MET A  50      -7.258 -15.455   1.504  1.00 37.29           C
ATOM    338  C   MET A  50      -7.992 -14.401   0.680  1.00 37.64           C
ATOM    339  O   MET A  50      -7.446 -13.368   0.356  1.00 35.16           O
ATOM    340 CB   MET A  50      -6.018 -15.928   0.751  1.00 34.90           C
ATOM    341 CG   MET A  50      -5.177 -16.807   1.657  1.00 32.15           C
ATOM    342 SD   MET A  50      -3.704 -17.389   0.800  1.00 29.74           S
ATOM    343 CE   MET A  50      -2.967 -18.327   2.130  1.00 28.14           C
ATOM    344  N   ASN A  51      -9.226 -14.663   0.337  1.00 38.50           N
ATOM    345 CA   ASN A  51      -9.984 -13.692  -0.469  1.00 38.72           C
ATOM    346  C   ASN A  51     -10.745 -12.754   0.465  1.00 38.67           C
ATOM    347  O   ASN A  51     -11.706 -13.150   1.087  1.00 35.91           O
ATOM    348 CB   ASN A  51     -10.966 -14.454  -1.348  1.00 36.23           C
ATOM    349 CG   ASN A  51     -10.193 -15.333  -2.318  1.00 33.29           C
ATOM    350 OD1  ASN A  51     -10.468 -16.502  -2.449  1.00 30.40           O
ATOM    351 ND2  ASN A  51      -9.219 -14.797  -3.010  1.00 30.55           N
ATOM    352  N   PHE A  52     -10.314 -11.559   0.544  1.00 42.30           N
ATOM    353 CA   PHE A  52     -11.002 -10.594   1.412  1.00 41.25           C
ATOM    354  C   PHE A  52     -12.394 -10.279   0.885  1.00 40.74           C
ATOM    355  O   PHE A  52     -13.355 -10.287   1.622  1.00 38.36           O
ATOM    356 CB   PHE A  52     -10.178  -9.315   1.466  1.00 38.70           C
ATOM    357 CG   PHE A  52      -9.071  -9.460   2.479  1.00 37.22           C
ATOM    358 CD1  PHE A  52      -8.085 -10.408   2.307  1.00 34.93           C
ATOM    359 CD2  PHE A  52      -9.042  -8.647   3.603  1.00 34.98           C
ATOM    360 CE1  PHE A  52      -7.076 -10.547   3.251  1.00 33.67           C
ATOM    361 CE2  PHE A  52      -8.034  -8.782   4.541  1.00 32.85           C
ATOM    362 CZ   PHE A  52      -7.048  -9.729   4.363  1.00 33.68           C
ATOM    363  N   GLY A  53     -12.530  -9.991  -0.379  1.00 36.96           N
ATOM    364 CA   GLY A  53     -13.846  -9.669  -0.959  1.00 37.53           C
ATOM    365  C   GLY A  53     -14.441  -8.448  -0.277  1.00 36.48           C
ATOM    366  O   GLY A  53     -15.196  -7.683  -0.874  1.00 34.70           O
ATOM    367  N   ALA A  54     -14.102  -8.242   0.966  1.00 39.88           N
ATOM    368 CA   ALA A  54     -14.614  -7.090   1.702  1.00 39.84           C
ATOM    369  C   ALA A  54     -13.636  -6.771   2.832  1.00 39.20           C
ATOM    370  O   ALA A  54     -12.785  -7.564   3.168  1.00 36.69           O
ATOM    371 CB   ALA A  54     -15.985  -7.443   2.270  1.00 37.69           C
ATOM    372  N   PHE A  55     -13.726  -5.626   3.420  1.00 44.29           N
ATOM    373 CA   PHE A  55     -12.793  -5.259   4.498  1.00 43.63           C
ATOM    374  C   PHE A  55     -13.366  -5.700   5.843  1.00 44.18           C
ATOM    375  O   PHE A  55     -14.148  -4.996   6.445  1.00 41.58           O
ATOM    376 CB   PHE A  55     -12.622  -3.749   4.460  1.00 40.41           C
ATOM    377 CG   PHE A  55     -12.170  -3.333   3.090  1.00 38.31           C
ATOM    378 CD1  PHE A  55     -10.873  -3.572   2.678  1.00 35.43           C
ATOM    379 CD2  PHE A  55     -13.072  -2.735   2.213  1.00 34.80           C
ATOM    380 CE1  PHE A  55     -10.475  -3.204   1.396  1.00 33.24           C
ATOM    381 CE2  PHE A  55     -12.677  -2.368   0.929  1.00 33.27           C
ATOM    382 CZ   PHE A  55     -11.375  -2.602   0.520  1.00 33.25           C
ATOM    383  N   SER A  56     -12.992  -6.844   6.288  1.00 40.16           N
ATOM    384 CA   SER A  56     -13.520  -7.351   7.578  1.00 41.44           C
ATOM    385  C   SER A  56     -12.393  -7.906   8.447  1.00 40.56           C
ATOM    386  O   SER A  56     -12.633  -8.662   9.362  1.00 38.11           O
ATOM    387 CB   SER A  56     -14.538  -8.448   7.277  1.00 39.49           C
ATOM    388 OG   SER A  56     -15.632  -7.879   6.582  1.00 36.76           O
ATOM    389  N   ILE A  57     -11.174  -7.558   8.160  1.00 43.82           N
ATOM    390 CA   ILE A  57     -10.058  -8.073   8.968  1.00 43.95           C
ATOM    391  C   ILE A  57      -9.704  -7.088  10.091  1.00 44.32           C
ATOM    392  O   ILE A  57      -9.303  -7.487  11.169  1.00 42.40           O
ATOM    393 CB   ILE A  57      -8.857  -8.298   8.046  1.00 41.84           C
ATOM    394 CG1  ILE A  57      -7.798  -9.104   8.778  1.00 40.10           C
ATOM    395 CG2  ILE A  57      -8.299  -6.942   7.594  1.00 39.94           C
ATOM    396 CD1  ILE A  57      -8.214 -10.567   8.884  1.00 37.32           C
ATOM    397  N   ASN A  58      -9.860  -5.826   9.865  1.00 44.41           N
ATOM    398 CA   ASN A  58      -9.550  -4.821  10.890  1.00 46.31           C
ATOM    399  C   ASN A  58     -10.566  -3.684  10.819  1.00 47.53           C
ATOM    400  O   ASN A  58     -10.641  -2.980   9.822  1.00 45.98           O
ATOM    401 CB   ASN A  58      -8.146  -4.276  10.639  1.00 44.19           C
ATOM    402 CG   ASN A  58      -7.114  -5.244  11.177  1.00 42.34           C
ATOM    403 OD1  ASN A  58      -7.396  -6.083  12.002  1.00 38.82           O
ATOM    404 ND2  ASN A  58      -5.888  -5.136  10.728  1.00 38.52           N
ATOM    405  N   PRO A  59     -11.338  -3.469  11.847  1.00 45.95           N
ATOM    406 CA   PRO A  59     -12.345  -2.388  11.838  1.00 45.34           C
ATOM    407  C   PRO A  59     -11.705  -1.031  11.548  1.00 45.13           C
ATOM    408  O   PRO A  59     -12.264  -0.213  10.829  1.00 44.10           O
ATOM    409 CB   PRO A  59     -12.929  -2.434  13.261  1.00 44.08           C
ATOM    410 CG   PRO A  59     -12.642  -3.833  13.735  1.00 44.72           C
ATOM    411 CD   PRO A  59     -11.364  -4.268  13.050  1.00 46.62           C
ATOM    412  N   ALA A  60     -10.544  -0.796  12.093  1.00 42.50           N
ATOM    413 CA   ALA A  60      -9.876   0.498  11.854  1.00 42.84           C
ATOM    414  C   ALA A  60      -9.495   0.641  10.380  1.00 43.14           C
ATOM    415  O   ALA A  60      -9.671   1.687   9.777  1.00 41.60           O
ATOM    416 CB   ALA A  60      -8.636   0.555  12.738  1.00 41.43           C
ATOM    417  N   MET A  61      -8.969  -0.413   9.801  1.00 49.12           N
ATOM    418 CA   MET A  61      -8.585  -0.349   8.387  1.00 50.02           C
ATOM    419  C   MET A  61      -9.830  -0.173   7.502  1.00 51.79           C
ATOM    420  O   MET A  61      -9.816   0.544   6.519  1.00 50.39           O
ATOM    421 CB   MET A  61      -7.859  -1.637   8.017  1.00 47.77           C
ATOM    422 CG   MET A  61      -7.297  -1.533   6.615  1.00 45.63           C
ATOM    423 SD   MET A  61      -6.250  -2.949   6.257  1.00 43.53           S
ATOM    424 CE   MET A  61      -7.536  -4.148   5.945  1.00 42.30           C
ATOM    425  N   MET A  62     -10.888  -0.841   7.857  1.00 50.67           N
ATOM    426 CA   MET A  62     -12.124  -0.727   7.066  1.00 52.13           C
ATOM    427  C   MET A  62     -12.709   0.685   7.180  1.00 53.14           C
ATOM    428  O   MET A  62     -13.133   1.282   6.202  1.00 51.89           O
ATOM    429 CB   MET A  62     -13.117  -1.750   7.603  1.00 49.67           C
ATOM    430 CG   MET A  62     -14.447  -1.630   6.872  1.00 46.90           C
ATOM    431 SD   MET A  62     -15.592  -2.872   7.494  1.00 44.47           S
ATOM    432 CE   MET A  62     -17.116  -2.055   7.021  1.00 42.31           C
ATOM    433  N   ALA A  63     -12.730   1.217   8.359  1.00 44.12           N
ATOM    434 CA   ALA A  63     -13.289   2.568   8.546  1.00 44.92           C
ATOM    435  C   ALA A  63     -12.449   3.603   7.799  1.00 44.83           C
ATOM    436  O   ALA A  63     -12.972   4.520   7.181  1.00 43.72           O
ATOM    437 CB   ALA A  63     -13.308   2.872  10.038  1.00 43.99           C
ATOM    438  N   ALA A  64     -11.149   3.448   7.849  1.00 47.00           N
ATOM    439 CA   ALA A  64     -10.280   4.423   7.165  1.00 47.21           C
ATOM    440  C   ALA A  64     -10.425   4.302   5.648  1.00 47.04           C
ATOM    441  O   ALA A  64     -10.373   5.289   4.926  1.00 46.19           O
ATOM    442 CB   ALA A  64      -8.841   4.150   7.585  1.00 45.84           C
ATOM    443  N   ALA A  65     -10.597   3.104   5.162  1.00 52.75           N
ATOM    444 CA   ALA A  65     -10.717   2.907   3.707  1.00 52.49           C
ATOM    445  C   ALA A  65     -12.133   3.205   3.212  1.00 51.89           C
ATOM    446  O   ALA A  65     -12.369   3.283   2.017  1.00 50.81           O
ATOM    447 CB   ALA A  65     -10.357   1.459   3.392  1.00 51.26           C
ATOM    448  N   GLN A  66     -13.063   3.338   4.104  1.00 49.96           N
ATOM    449 CA   GLN A  66     -14.456   3.565   3.665  1.00 49.81           C
ATOM    450  C   GLN A  66     -14.601   4.918   2.967  1.00 49.03           C
ATOM    451  O   GLN A  66     -15.410   5.072   2.075  1.00 48.09           O
ATOM    452 CB   GLN A  66     -15.345   3.516   4.898  1.00 48.78           C
ATOM    453 CG   GLN A  66     -16.812   3.422   4.452  1.00 46.49           C
ATOM    454 CD   GLN A  66     -17.696   3.285   5.682  1.00 44.34           C
ATOM    455 OE1  GLN A  66     -17.496   3.936   6.674  1.00 42.87           O
ATOM    456 NE2  GLN A  66     -18.655   2.418   5.649  1.00 40.85           N
ATOM    457  N   ALA A  67     -13.849   5.898   3.361  1.00 50.25           N
ATOM    458 CA   ALA A  67     -13.967   7.219   2.699  1.00 49.87           C
ATOM    459  C   ALA A  67     -12.718   8.069   2.944  1.00 49.34           C
ATOM    460  O   ALA A  67     -12.238   8.745   2.058  1.00 47.88           O
ATOM    461 CB   ALA A  67     -15.199   7.918   3.260  1.00 48.49           C
ATOM    462  N   ALA A  68     -12.181   8.040   4.127  1.00 53.35           N
ATOM    463 CA   ALA A  68     -11.003   8.864   4.432  1.00 53.81           C
ATOM    464  C   ALA A  68      -9.731   8.267   3.838  1.00 53.45           C
ATOM    465  O   ALA A  68      -8.689   8.900   3.834  1.00 52.35           O
ATOM    466 CB   ALA A  68     -10.876   8.967   5.951  1.00 52.94           C
ATOM    467  N   LEU A  69      -9.787   7.061   3.366  1.00 51.80           N
ATOM    468 CA   LEU A  69      -8.570   6.422   2.832  1.00 51.45           C
ATOM    469  C   LEU A  69      -7.996   7.202   1.650  1.00 50.37           C
ATOM    470  O   LEU A  69      -6.825   7.560   1.645  1.00 48.14           O
ATOM    471 CB   LEU A  69      -8.934   5.005   2.389  1.00 50.30           C
ATOM    472 CG   LEU A  69      -7.665   4.224   2.070  1.00 49.41           C
ATOM    473 CD1  LEU A  69      -6.888   3.951   3.355  1.00 46.73           C
ATOM    474 CD2  LEU A  69      -8.036   2.885   1.424  1.00 45.91           C
ATOM    475  N   LYS A  70      -8.789   7.460   0.652  1.00 52.94           N
ATOM    476 CA   LYS A  70      -8.262   8.153  -0.544  1.00 52.27           C
ATOM    477  C   LYS A  70      -7.838   9.586  -0.222  1.00 50.96           C
ATOM    478  O   LYS A  70      -6.894  10.094  -0.796  1.00 48.40           O
ATOM    479 CB   LYS A  70      -9.355   8.155  -1.624  1.00 49.58           C
ATOM    480 CG   LYS A  70     -10.644   8.738  -1.052  1.00 46.66           C
ATOM    481 CD   LYS A  70     -11.619   9.017  -2.192  1.00 45.12           C
ATOM    482 CE   LYS A  70     -12.078   7.737  -2.850  1.00 41.82           C
ATOM    483 NZ   LYS A  70     -13.053   8.072  -3.906  1.00 39.61           N
ATOM    484  N   SER A  71      -8.490  10.240   0.688  1.00 49.68           N
ATOM    485 CA   SER A  71      -8.130  11.636   1.011  1.00 49.71           C
ATOM    486  C   SER A  71      -7.126  11.709   2.164  1.00 49.80           C
ATOM    487  O   SER A  71      -6.430  12.696   2.310  1.00 46.99           O
ATOM    488 CB   SER A  71      -9.407  12.378   1.396  1.00 46.79           C
ATOM    489 OG   SER A  71      -9.978  11.734   2.517  1.00 43.90           O
ATOM    490  N   SER A  72      -7.042  10.698   2.980  1.00 50.19           N
ATOM    491 CA   SER A  72      -6.114  10.737   4.122  1.00 49.94           C
ATOM    492  C   SER A  72      -4.660  10.682   3.641  1.00 49.48           C
ATOM    493  O   SER A  72      -3.787  11.304   4.221  1.00 46.91           O
ATOM    494 CB   SER A  72      -6.390   9.543   5.029  1.00 47.26           C
ATOM    495 OG   SER A  72      -7.689   9.693   5.576  1.00 44.93           O
ATOM    496  N   TRP A  73      -4.383   9.952   2.605  1.00 50.45           N
ATOM    497 CA   TRP A  73      -2.992   9.848   2.138  1.00 50.16           C
ATOM    498  C   TRP A  73      -2.490  11.189   1.617  1.00 50.33           C
ATOM    499  O   TRP A  73      -1.310  11.483   1.717  1.00 47.89           O
ATOM    500 CB   TRP A  73      -2.914   8.783   1.045  1.00 47.70           C
ATOM    501 CG   TRP A  73      -3.381   7.477   1.595  1.00 48.93           C
ATOM    502 CD1  TRP A  73      -4.386   6.723   1.116  1.00 45.49           C
ATOM    503 CD2  TRP A  73      -2.866   6.780   2.754  1.00 45.48           C
ATOM    504 NE1  TRP A  73      -4.524   5.609   1.888  1.00 44.66           N
ATOM    505 CE2  TRP A  73      -3.620   5.617   2.908  1.00 44.33           C
ATOM    506 CE3  TRP A  73      -1.836   7.045   3.679  1.00 43.20           C
ATOM    507 CZ2  TRP A  73      -3.378   4.707   3.947  1.00 41.42           C
ATOM    508 CZ3  TRP A  73      -1.604   6.132   4.723  1.00 42.42           C
ATOM    509 CH2  TRP A  73      -2.365   4.985   4.844  1.00 42.14           C
ATOM    510  N   GLY A  74      -3.343  11.988   1.080  1.00 49.46           N
ATOM    511 CA   GLY A  74      -2.899  13.302   0.581  1.00 48.76           C
ATOM    512  C   GLY A  74      -2.351  14.141   1.734  1.00 47.59           C
ATOM    513  O   GLY A  74      -1.340  14.823   1.618  1.00 44.65           O
ATOM    514  N   MET A  75      -2.998  14.072   2.867  1.00 46.87           N
ATOM    515 CA   MET A  75      -2.515  14.823   4.047  1.00 47.30           C
ATOM    516  C   MET A  75      -1.522  13.984   4.846  1.00 47.88           C
ATOM    517  O   MET A  75      -0.719  14.521   5.589  1.00 45.66           O
ATOM    518 CB   MET A  75      -3.718  15.158   4.924  1.00 44.93           C
ATOM    519 CG   MET A  75      -4.625  16.144   4.190  1.00 42.32           C
ATOM    520 SD   MET A  75      -6.023  16.580   5.232  1.00 39.42           S
ATOM    521 CE   MET A  75      -6.846  17.684   4.104  1.00 37.10           C
ATOM    522  N   MET A  76      -1.569  12.700   4.713  1.00 49.18           N
ATOM    523 CA   MET A  76      -0.646  11.821   5.454  1.00 48.95           C
ATOM    524  C   MET A  76       0.807  12.116   5.091  1.00 49.74           C
ATOM    525  O   MET A  76       1.633  12.333   5.951  1.00 46.93           O
ATOM    526 CB   MET A  76      -0.974  10.374   5.096  1.00 47.10           C
ATOM    527 CG   MET A  76      -0.036   9.442   5.836  1.00 45.93           C
ATOM    528 SD   MET A  76       0.008   7.842   5.018  1.00 42.85           S
ATOM    529 CE   MET A  76       1.311   8.189   3.846  1.00 41.10           C
ATOM    530  N   GLY A  77       1.116  12.122   3.828  1.00 46.70           N
ATOM    531 CA   GLY A  77       2.507  12.376   3.424  1.00 45.63           C
ATOM    532  C   GLY A  77       2.958  13.757   3.881  1.00 44.28           C
ATOM    533  O   GLY A  77       4.070  13.959   4.355  1.00 41.36           O
ATOM    534  N   MET A  78       2.097  14.709   3.769  1.00 46.25           N
ATOM    535 CA   MET A  78       2.463  16.081   4.178  1.00 45.72           C
ATOM    536  C   MET A  78       2.524  16.190   5.704  1.00 46.59           C
ATOM    537  O   MET A  78       3.390  16.845   6.262  1.00 43.63           O
ATOM    538 CB   MET A  78       1.404  17.029   3.618  1.00 42.62           C
ATOM    539 CG   MET A  78       1.815  18.470   3.894  1.00 40.65           C
ATOM    540 SD   MET A  78       0.643  19.596   3.135  1.00 38.06           S
ATOM    541 CE   MET A  78       1.354  21.132   3.743  1.00 35.92           C
ATOM    542  N   LEU A  79       1.630  15.546   6.385  1.00 43.19           N
ATOM    543 CA   LEU A  79       1.629  15.601   7.860  1.00 42.56           C
ATOM    544  C   LEU A  79       2.757  14.739   8.441  1.00 41.81           C
ATOM    545  O   LEU A  79       3.432  15.145   9.371  1.00 39.31           O
ATOM    546 CB   LEU A  79       0.282  15.082   8.358  1.00 40.71           C
ATOM    547 CG   LEU A  79       0.186  15.270   9.880  1.00 39.11           C
ATOM    548 CD1  LEU A  79       0.001  16.745  10.200  1.00 36.77           C
ATOM    549 CD2  LEU A  79      -1.012  14.495  10.415  1.00 36.87           C
ATOM    550  N   ALA A  80       2.956  13.574   7.918  1.00 44.18           N
ATOM    551 CA   ALA A  80       4.012  12.683   8.437  1.00 43.51           C
ATOM    552  C   ALA A  80       5.391  13.336   8.263  1.00 42.98           C
ATOM    553  O   ALA A  80       6.278  13.161   9.081  1.00 40.28           O
ATOM    554 CB   ALA A  80       3.955  11.371   7.661  1.00 41.05           C
ATOM    555  N   SER A  81       5.577  14.069   7.223  1.00 42.31           N
ATOM    556 CA   SER A  81       6.889  14.715   7.005  1.00 42.70           C
ATOM    557  C   SER A  81       7.143  15.777   8.079  1.00 40.93           C
ATOM    558  O   SER A  81       8.269  15.986   8.507  1.00 38.07           O
ATOM    559 CB   SER A  81       6.865  15.363   5.626  1.00 40.98           C
ATOM    560 OG   SER A  81       8.119  15.961   5.393  1.00 37.29           O
ATOM    561  N   GLN A  82       6.121  16.439   8.530  1.00 42.76           N
ATOM    562 CA   GLN A  82       6.297  17.475   9.563  1.00 41.77           C
ATOM    563  C   GLN A  82       6.157  16.883  10.973  1.00 41.07           C
ATOM    564  O   GLN A  82       6.431  17.543  11.956  1.00 38.09           O
ATOM    565 CB   GLN A  82       5.228  18.540   9.334  1.00 38.03           C
ATOM    566 CG   GLN A  82       5.519  19.770  10.201  1.00 35.86           C
ATOM    567 CD   GLN A  82       4.464  20.836   9.941  1.00 34.38           C
ATOM    568 OE1  GLN A  82       3.491  20.606   9.258  1.00 32.57           O
ATOM    569 NE2  GLN A  82       4.636  22.010  10.468  1.00 32.17           N
ATOM    570  N   GLN A  83       5.716  15.663  11.064  1.00 41.21           N
ATOM    571 CA   GLN A  83       5.538  15.036  12.388  1.00 39.76           C
ATOM    572  C   GLN A  83       6.882  14.630  13.006  1.00 38.80           C
ATOM    573  O   GLN A  83       6.951  14.230  14.150  1.00 35.54           O
ATOM    574 CB   GLN A  83       4.659  13.799  12.200  1.00 35.91           C
ATOM    575 CG   GLN A  83       4.292  13.170  13.552  1.00 33.69           C
ATOM    576 CD   GLN A  83       3.214  14.001  14.240  1.00 32.67           C
ATOM    577 OE1  GLN A  83       3.081  15.156  13.993  1.00 30.98           O
ATOM    578 NE2  GLN A  83       2.439  13.408  15.102  1.00 30.47           N
ATOM    579  N   ASN A  84       7.932  14.689  12.273  1.00 39.50           N
ATOM    580 CA   ASN A  84       9.237  14.250  12.805  1.00 38.87           C
ATOM    581  C   ASN A  84       9.779  15.296  13.794  1.00 38.20           C
ATOM    582  O   ASN A  84      10.403  16.262  13.406  1.00 34.87           O
ATOM    583 CB   ASN A  84      10.210  14.111  11.629  1.00 35.45           C
ATOM    584 CG   ASN A  84       9.722  13.033  10.676  1.00 31.94           C
ATOM    585 OD1  ASN A  84       9.682  13.227   9.488  1.00 29.29           O
ATOM    586 ND2  ASN A  84       9.336  11.879  11.175  1.00 28.99           N
ATOM    587  N   GLN A  85       9.543  15.078  15.057  1.00 37.48           N
ATOM    588 CA   GLN A  85      10.073  16.004  16.079  1.00 36.13           C
ATOM    589  C   GLN A  85      10.963  15.246  17.066  1.00 34.70           C
ATOM    590  O   GLN A  85      12.112  15.588  17.267  1.00 31.49           O
ATOM    591 CB   GLN A  85       8.898  16.635  16.818  1.00 32.68           C
ATOM    592 CG   GLN A  85       8.221  17.668  15.913  1.00 30.03           C
ATOM    593 CD   GLN A  85       7.094  18.356  16.663  1.00 28.91           C
ATOM    594 OE1  GLN A  85       6.709  17.932  17.738  1.00 27.20           O
ATOM    595 NE2  GLN A  85       6.543  19.409  16.130  1.00 27.58           N
ATOM    596  N   SER A  86      10.460  14.224  17.680  1.00 34.82           N
ATOM    597 CA   SER A  86      11.254  13.439  18.641  1.00 35.18           C
ATOM    598  C   SER A  86      11.301  11.982  18.191  1.00 33.95           C
ATOM    599  O   SER A  86      10.328  11.271  18.287  1.00 31.60           O
ATOM    600 CB   SER A  86      10.599  13.534  20.017  1.00 33.03           C
ATOM    601 OG   SER A  86      10.652  14.875  20.463  1.00 29.70           O
ATOM    602  N   GLY A  87      12.413  11.546  17.705  1.00 34.13           N
ATOM    603 CA   GLY A  87      12.535  10.160  17.241  1.00 34.74           C
ATOM    604  C   GLY A  87      13.004  10.152  15.800  1.00 33.78           C
ATOM    605  O   GLY A  87      14.181  10.365  15.526  1.00 31.37           O
ATOM    606  N   PRO A  88      12.127   9.916  14.856  1.00 34.56           N
ATOM    607 CA   PRO A  88      12.531   9.901  13.439  1.00 34.21           C
ATOM    608  C   PRO A  88      12.920  11.312  12.988  1.00 33.66           C
ATOM    609  O   PRO A  88      12.129  12.234  13.051  1.00 31.26           O
ATOM    610 CB   PRO A  88      11.271   9.419  12.716  1.00 31.75           C
ATOM    611 CG   PRO A  88      10.145   9.733  13.670  1.00 30.21           C
ATOM    612 CD   PRO A  88      10.725   9.676  15.064  1.00 31.62           C
ATOM    613  N   SER A  89      14.131  11.472  12.566  1.00 30.63           N
ATOM    614 CA   SER A  89      14.593  12.796  12.108  1.00 31.39           C
ATOM    615  C   SER A  89      15.802  12.632  11.193  1.00 30.77           C
ATOM    616  O   SER A  89      16.718  11.891  11.497  1.00 28.70           O
ATOM    617 CB   SER A  89      14.981  13.628  13.326  1.00 29.98           C
ATOM    618 OG   SER A  89      15.485  14.883  12.897  1.00 27.02           O
ATOM    619  N   GLY A  90      15.808  13.307  10.097  1.00 31.79           N
ATOM    620 CA   GLY A  90      16.942  13.201   9.167  1.00 32.65           C
ATOM    621  C   GLY A  90      17.033  14.469   8.325  1.00 32.28           C
ATOM    622  O   GLY A  90      16.290  14.632   7.379  1.00 29.64           O
ATOM    623  N   ASN A  91      17.920  15.348   8.678  1.00 29.24           N
ATOM    624 CA   ASN A  91      18.095  16.601   7.920  1.00 30.58           C
ATOM    625  C   ASN A  91      16.766  17.330   7.757  1.00 30.61           C
ATOM    626  O   ASN A  91      16.382  17.724   6.671  1.00 27.44           O
ATOM    627 CB   ASN A  91      18.684  16.264   6.544  1.00 27.73           C
ATOM    628 CG   ASN A  91      20.151  15.914   6.698  1.00 24.39           C
ATOM    629 OD1  ASN A  91      20.813  16.360   7.611  1.00 22.00           O
ATOM    630 ND2  ASN A  91      20.675  15.118   5.799  1.00 21.76           N
ATOM    631  N   ASN A  92      16.054  17.478   8.858  1.00 29.87           N
ATOM    632 CA   ASN A  92      14.759  18.187   8.832  1.00 30.85           C
ATOM    633  C   ASN A  92      13.705  17.407   8.027  1.00 30.86           C
ATOM    634  O   ASN A  92      12.535  17.423   8.346  1.00 28.07           O
ATOM    635 CB   ASN A  92      14.987  19.566   8.207  1.00 28.50           C
ATOM    636 CG   ASN A  92      13.996  20.560   8.784  1.00 24.98           C
ATOM    637 OD1  ASN A  92      13.149  20.212   9.581  1.00 22.96           O
ATOM    638 ND2  ASN A  92      14.085  21.807   8.400  1.00 22.59           N
ATOM    639  N   GLN A  93      14.121  16.724   7.001  1.00 31.00           N
ATOM    640 CA   GLN A  93      13.207  15.919   6.169  1.00 31.58           C
ATOM    641  C   GLN A  93      11.968  16.733   5.793  1.00 30.86           C
ATOM    642  O   GLN A  93      10.859  16.232   5.728  1.00 28.18           O
ATOM    643 CB   GLN A  93      12.804  14.678   6.958  1.00 28.99           C
ATOM    644 CG   GLN A  93      12.135  13.665   6.023  1.00 26.68           C
ATOM    645 CD   GLN A  93      11.807  12.398   6.771  1.00 25.49           C
ATOM    646 OE1  GLN A  93      11.995  12.297   7.964  1.00 24.26           O
ATOM    647 NE2  GLN A  93      11.303  11.401   6.077  1.00 25.11           N
ATOM    648  N   ASN A  94      12.130  17.989   5.564  1.00 33.30           N
ATOM    649 CA   ASN A  94      10.992  18.844   5.176  1.00 34.77           C
ATOM    650  C   ASN A  94      11.267  19.397   3.777  1.00 34.23           C
ATOM    651  O   ASN A  94      12.198  18.991   3.113  1.00 31.31           O
ATOM    652 CB   ASN A  94      10.878  19.970   6.203  1.00 32.38           C
ATOM    653 CG   ASN A  94       9.495  20.582   6.125  1.00 28.81           C
ATOM    654 OD1  ASN A  94       8.728  20.299   5.226  1.00 26.26           O
ATOM    655 ND2  ASN A  94       9.140  21.429   7.054  1.00 25.29           N
ATOM    656  N   GLN A  95      10.485  20.312   3.309  1.00 31.19           N
ATOM    657 CA   GLN A  95      10.741  20.867   1.964  1.00 31.19           C
ATOM    658  C   GLN A  95      12.189  21.371   1.888  1.00 31.08           C
ATOM    659  O   GLN A  95      12.700  21.950   2.822  1.00 28.85           O
ATOM    660 CB   GLN A  95       9.794  22.035   1.738  1.00 28.55           C
ATOM    661 CG   GLN A  95       8.375  21.504   1.569  1.00 25.57           C
ATOM    662 CD   GLN A  95       7.418  22.658   1.308  1.00 23.86           C
ATOM    663 OE1  GLN A  95       7.794  23.811   1.409  1.00 22.87           O
ATOM    664 NE2  GLN A  95       6.189  22.385   0.973  1.00 23.19           N
ATOM    665  N   GLY A  96      12.837  21.134   0.791  1.00 29.69           N
ATOM    666 CA   GLY A  96      14.231  21.543   0.634  1.00 31.06           C
ATOM    667  C   GLY A  96      15.132  20.352   0.368  1.00 30.88           C
ATOM    668  O   GLY A  96      16.304  20.510   0.069  1.00 28.34           O
ATOM    669  N   ASN A  97      14.610  19.162   0.474  1.00 28.98           N
ATOM    670 CA   ASN A  97      15.409  17.954   0.207  1.00 30.00           C
ATOM    671  C   ASN A  97      14.740  17.096  -0.858  1.00 30.32           C
ATOM    672  O   ASN A  97      14.979  15.910  -0.941  1.00 27.57           O
ATOM    673 CB   ASN A  97      15.554  17.173   1.516  1.00 27.82           C
ATOM    674 CG   ASN A  97      16.580  17.841   2.406  1.00 24.43           C
ATOM    675 OD1  ASN A  97      17.443  18.556   1.954  1.00 21.99           O
ATOM    676 ND2  ASN A  97      16.507  17.603   3.696  1.00 21.54           N
ATOM    677  N   MET A  98      13.901  17.682  -1.661  1.00 30.77           N
ATOM    678 CA   MET A  98      13.202  16.920  -2.731  1.00 31.29           C
ATOM    679  C   MET A  98      12.540  15.682  -2.131  1.00 32.24           C
ATOM    680  O   MET A  98      12.891  14.556  -2.425  1.00 30.34           O
ATOM    681 CB   MET A  98      14.233  16.532  -3.796  1.00 29.55           C
ATOM    682 CG   MET A  98      14.674  17.765  -4.563  1.00 26.35           C
ATOM    683 SD   MET A  98      15.916  17.332  -5.804  1.00 24.36           S
ATOM    684 CE   MET A  98      14.910  16.327  -6.882  1.00 23.10           C
ATOM    685  N   GLN A  99      11.604  15.899  -1.282  1.00 32.13           N
ATOM    686 CA   GLN A  99      10.912  14.768  -0.638  1.00 32.66           C
ATOM    687  C   GLN A  99       9.927  14.138  -1.625  1.00 32.15           C
ATOM    688  O   GLN A  99       8.729  14.378  -1.586  1.00 29.51           O
ATOM    689 CB   GLN A  99      10.188  15.292   0.585  1.00 30.41           C
ATOM    690 CG   GLN A  99       9.551  14.126   1.333  1.00 27.57           C
ATOM    691 CD   GLN A  99       8.908  14.617   2.617  1.00 25.59           C
ATOM    692 OE1  GLN A  99       9.106  15.752   3.011  1.00 23.79           O
ATOM    693 NE2  GLN A  99       8.139  13.783   3.280  1.00 24.06           N
ATOM    694  N   ARG A 100      10.416  13.296  -2.497  1.00 32.13           N
ATOM    695 CA   ARG A 100       9.548  12.622  -3.482  1.00 32.37           C
ATOM    696  C   ARG A 100       9.645  11.110  -3.266  1.00 32.09           C
ATOM    697  O   ARG A 100       9.606  10.628  -2.158  1.00 29.77           O
ATOM    698 CB   ARG A 100      10.031  12.983  -4.888  1.00 30.40           C
ATOM    699 CG   ARG A 100      10.084  14.493  -5.059  1.00 27.45           C
ATOM    700 CD   ARG A 100       8.674  15.055  -5.216  1.00 26.18           C
ATOM    701 NE   ARG A 100       8.800  16.480  -5.442  1.00 24.29           N
ATOM    702 CZ   ARG A 100       7.796  17.317  -5.564  1.00 23.16           C
ATOM    703 NH1  ARG A 100       6.551  16.903  -5.527  1.00 21.70           N
ATOM    704 NH2  ARG A 100       8.082  18.579  -5.708  1.00 20.92           N
ATOM    705  N   GLU A 101       9.781  10.364  -4.319  1.00 30.69           N
ATOM    706 CA   GLU A 101       9.922   8.903  -4.168  1.00 31.68           C
ATOM    707  C   GLU A 101      11.319   8.547  -3.640  1.00 31.16           C
ATOM    708  O   GLU A 101      11.458   7.681  -2.799  1.00 29.09           O
ATOM    709 CB   GLU A 101       9.698   8.254  -5.528  1.00 29.94           C
ATOM    710 CG   GLU A 101       8.220   8.363  -5.903  1.00 26.82           C
ATOM    711 CD   GLU A 101       7.991   7.713  -7.252  1.00 25.09           C
ATOM    712 OE1  GLU A 101       8.973   7.312  -7.885  1.00 24.32           O
ATOM    713 OE2  GLU A 101       6.861   7.626  -7.679  1.00 25.19           O
ATOM    714  N   PRO A 102      12.363   9.187  -4.105  1.00 32.29           N
ATOM    715 CA   PRO A 102      13.731   8.870  -3.645  1.00 32.61           C
ATOM    716  C   PRO A 102      14.055   9.533  -2.305  1.00 32.21           C
ATOM    717  O   PRO A 102      15.106  10.123  -2.130  1.00 30.03           O
ATOM    718 CB   PRO A 102      14.607   9.431  -4.775  1.00 30.07           C
ATOM    719 CG   PRO A 102      13.800  10.559  -5.339  1.00 28.61           C
ATOM    720 CD   PRO A 102      12.341  10.175  -5.172  1.00 29.79           C
ATOM    721  N   ASN A 103      13.162   9.428  -1.357  1.00 30.17           N
ATOM    722 CA   ASN A 103      13.418  10.013  -0.034  1.00 30.99           C
ATOM    723  C   ASN A 103      13.301   8.928   1.049  1.00 30.82           C
ATOM    724  O   ASN A 103      12.790   9.163   2.121  1.00 28.37           O
ATOM    725 CB   ASN A 103      12.398  11.123   0.216  1.00 28.49           C
ATOM    726 CG   ASN A 103      12.816  11.905   1.440  1.00 25.30           C
ATOM    727 OD1  ASN A 103      13.951  11.849   1.877  1.00 22.90           O
ATOM    728 ND2  ASN A 103      11.910  12.656   2.038  1.00 22.36           N
ATOM    729  N   GLN A 104      13.765   7.738   0.738  1.00 30.06           N
ATOM    730 CA   GLN A 104      13.693   6.606   1.693  1.00 30.12           C
ATOM    731  C   GLN A 104      12.237   6.226   1.967  1.00 29.79           C
ATOM    732  O   GLN A 104      11.964   5.371   2.787  1.00 27.38           O
ATOM    733 CB   GLN A 104      14.387   7.008   2.999  1.00 28.00           C
ATOM    734 CG   GLN A 104      15.867   7.267   2.748  1.00 25.23           C
ATOM    735 CD   GLN A 104      16.563   7.632   4.052  1.00 23.67           C
ATOM    736 OE1  GLN A 104      16.951   6.785   4.824  1.00 22.48           O
ATOM    737 NE2  GLN A 104      16.705   8.891   4.333  1.00 22.74           N
ATOM    738  N   ALA A 105      11.317   6.858   1.296  1.00 31.76           N
ATOM    739 CA   ALA A 105       9.880   6.554   1.467  1.00 32.85           C
ATOM    740  C   ALA A 105       9.483   6.682   2.944  1.00 32.74           C
ATOM    741  O   ALA A 105      10.305   6.960   3.802  1.00 30.16           O
ATOM    742 CB   ALA A 105       9.629   5.137   0.955  1.00 30.72           C
ATOM    743  N   PHE A 106       8.252   6.455   3.257  1.00 34.97           N
ATOM    744 CA   PHE A 106       7.804   6.559   4.654  1.00 34.29           C
ATOM    745  C   PHE A 106       7.584   5.154   5.214  1.00 34.23           C
ATOM    746  O   PHE A 106       6.488   4.622   5.186  1.00 31.27           O
ATOM    747 CB   PHE A 106       6.499   7.347   4.679  1.00 31.24           C
ATOM    748 CG   PHE A 106       6.759   8.769   4.254  1.00 28.69           C
ATOM    749 CD1  PHE A 106       7.492   9.614   5.062  1.00 25.89           C
ATOM    750 CD2  PHE A 106       6.273   9.227   3.034  1.00 26.60           C
ATOM    751 CE1  PHE A 106       7.731  10.928   4.653  1.00 25.49           C
ATOM    752 CE2  PHE A 106       6.516  10.540   2.632  1.00 25.09           C
ATOM    753 CZ   PHE A 106       7.245  11.393   3.434  1.00 25.15           C
ATOM    754  N   GLY A 107       8.607   4.552   5.717  1.00 32.86           N
ATOM    755 CA   GLY A 107       8.473   3.194   6.271  1.00 33.72           C
ATOM    756  C   GLY A 107       8.681   2.144   5.189  1.00 32.68           C
ATOM    757  O   GLY A 107       8.193   1.031   5.296  1.00 30.39           O
ATOM    758  N   SER A 108       9.401   2.481   4.164  1.00 33.01           N
ATOM    759 CA   SER A 108       9.657   1.524   3.079  1.00 33.79           C
ATOM    760  C   SER A 108      11.162   1.456   2.803  1.00 33.04           C
ATOM    761  O   SER A 108      11.873   2.429   2.959  1.00 30.51           O
ATOM    762 CB   SER A 108       8.919   1.990   1.830  1.00 31.73           C
ATOM    763 OG   SER A 108       9.173   1.077   0.779  1.00 28.22           O
ATOM    764  N   GLY A 109      11.640   0.325   2.401  1.00 33.27           N
ATOM    765 CA   GLY A 109      13.073   0.161   2.128  1.00 33.95           C
ATOM    766  C   GLY A 109      13.552  -1.205   2.575  1.00 33.29           C
ATOM    767  O   GLY A 109      14.713  -1.560   2.404  1.00 30.50           O
ATOM    768  N   ASN A 110      12.662  -2.002   3.144  1.00 30.80           N
ATOM    769 CA   ASN A 110      13.058  -3.341   3.586  1.00 31.78           C
ATOM    770  C   ASN A 110      12.172  -4.379   2.877  1.00 31.72           C
ATOM    771  O   ASN A 110      10.960  -4.287   2.915  1.00 28.51           O
ATOM    772 CB   ASN A 110      12.872  -3.426   5.100  1.00 28.75           C
ATOM    773 CG   ASN A 110      13.554  -4.684   5.603  1.00 25.26           C
ATOM    774 OD1  ASN A 110      14.080  -5.465   4.840  1.00 22.72           O
ATOM    775 ND2  ASN A 110      13.566  -4.892   6.893  1.00 22.66           N
ATOM    776  N   ASN A 111      12.766  -5.336   2.256  1.00 31.43           N
ATOM    777 CA   ASN A 111      11.986  -6.341   1.503  1.00 32.21           C
ATOM    778  C   ASN A 111      11.241  -7.303   2.424  1.00 32.75           C
ATOM    779  O   ASN A 111      10.779  -8.339   1.977  1.00 29.33           O
ATOM    780 CB   ASN A 111      12.954  -7.115   0.610  1.00 29.03           C
ATOM    781 CG   ASN A 111      13.398  -6.228  -0.538  1.00 25.12           C
ATOM    782 OD1  ASN A 111      12.702  -5.317  -0.932  1.00 22.51           O
ATOM    783 ND2  ASN A 111      14.550  -6.479  -1.092  1.00 22.29           N
ATOM    784  N   SER A 112      11.127  -7.013   3.666  1.00 32.25           N
ATOM    785 CA   SER A 112      10.393  -7.900   4.585  1.00 33.23           C
ATOM    786  C   SER A 112       9.245  -7.124   5.228  1.00 32.58           C
ATOM    787  O   SER A 112       9.449  -6.279   6.066  1.00 29.40           O
ATOM    788 CB   SER A 112      11.365  -8.405   5.650  1.00 31.15           C
ATOM    789 OG   SER A 112      11.951  -7.306   6.304  1.00 28.01           O
ATOM    790  N   TYR A 113       8.044  -7.422   4.809  1.00 32.79           N
ATOM    791 CA   TYR A 113       6.868  -6.729   5.354  1.00 33.44           C
ATOM    792  C   TYR A 113       6.072  -7.625   6.296  1.00 34.11           C
ATOM    793  O   TYR A 113       4.925  -7.339   6.609  1.00 30.78           O
ATOM    794 CB   TYR A 113       5.990  -6.305   4.179  1.00 29.92           C
ATOM    795 CG   TYR A 113       5.968  -4.798   4.089  1.00 26.50           C
ATOM    796 CD1  TYR A 113       7.150  -4.092   3.926  1.00 23.42           C
ATOM    797 CD2  TYR A 113       4.766  -4.113   4.181  1.00 23.54           C
ATOM    798 CE1  TYR A 113       7.135  -2.717   3.848  1.00 23.38           C
ATOM    799 CE2  TYR A 113       4.741  -2.730   4.099  1.00 24.27           C
ATOM    800 CZ   TYR A 113       5.927  -2.024   3.931  1.00 24.76           C
ATOM    801 OH   TYR A 113       5.906  -0.663   3.859  1.00 23.78           O
ATOM    802  N   SER A 114       6.651  -8.705   6.743  1.00 36.79           N
ATOM    803 CA   SER A 114       5.949  -9.626   7.644  1.00 36.78           C
ATOM    804  C   SER A 114       6.774  -9.832   8.914  1.00 34.98           C
ATOM    805  O   SER A 114       7.976  -9.643   8.915  1.00 31.50           O
ATOM    806 CB   SER A 114       5.744 -10.963   6.925  1.00 35.12           C
ATOM    807 OG   SER A 114       7.011 -11.505   6.609  1.00 31.31           O
ATOM    808  N   GLY A 115       6.144 -10.228   9.966  1.00 30.70           N
ATOM    809 CA   GLY A 115       6.868 -10.437  11.228  1.00 30.65           C
ATOM    810  C   GLY A 115       6.787  -9.204  12.120  1.00 30.51           C
ATOM    811  O   GLY A 115       7.495  -9.106  13.106  1.00 28.04           O
ATOM    812  N   SER A 116       5.930  -8.293  11.767  1.00 29.81           N
ATOM    813 CA   SER A 116       5.784  -7.064  12.572  1.00 30.29           C
ATOM    814  C   SER A 116       7.123  -6.316  12.664  1.00 29.33           C
ATOM    815  O   SER A 116       7.515  -5.846  13.712  1.00 26.66           O
ATOM    816 CB   SER A 116       5.312  -7.450  13.972  1.00 28.29           C
ATOM    817 OG   SER A 116       5.054  -6.275  14.707  1.00 25.38           O
ATOM    818  N   ASN A 117       7.816  -6.236  11.572  1.00 29.75           N
ATOM    819 CA   ASN A 117       9.120  -5.537  11.561  1.00 30.08           C
ATOM    820  C   ASN A 117       9.066  -4.292  10.686  1.00 30.34           C
ATOM    821  O   ASN A 117       9.717  -3.307  10.960  1.00 27.66           O
ATOM    822 CB   ASN A 117      10.178  -6.502  11.034  1.00 27.36           C
ATOM    823 CG   ASN A 117      10.495  -7.537  12.100  1.00 24.38           C
ATOM    824 OD1  ASN A 117      10.425  -7.261  13.284  1.00 21.75           O
ATOM    825 ND2  ASN A 117      10.849  -8.726  11.704  1.00 21.74           N
ATOM    826  N   SER A 118       8.305  -4.330   9.639  1.00 31.34           N
ATOM    827 CA   SER A 118       8.219  -3.168   8.746  1.00 31.94           C
ATOM    828  C   SER A 118       7.507  -2.015   9.442  1.00 31.07           C
ATOM    829  O   SER A 118       7.960  -0.887   9.403  1.00 28.75           O
ATOM    830 CB   SER A 118       7.460  -3.566   7.492  1.00 30.18           C
ATOM    831 OG   SER A 118       8.216  -4.526   6.789  1.00 27.02           O
ATOM    832  N   GLY A 119       6.411  -2.296  10.081  1.00 29.61           N
ATOM    833 CA   GLY A 119       5.682  -1.223  10.784  1.00 30.17           C
ATOM    834  C   GLY A 119       5.393  -0.058   9.849  1.00 29.81           C
ATOM    835  O   GLY A 119       5.434   1.094  10.251  1.00 27.87           O
ATOM    836  N   ALA A 120       5.112  -0.342   8.613  1.00 32.12           N
ATOM    837 CA   ALA A 120       4.835   0.736   7.644  1.00 32.29           C
ATOM    838  C   ALA A 120       3.520   1.443   7.973  1.00 32.13           C
ATOM    839  O   ALA A 120       3.162   2.420   7.333  1.00 29.82           O
ATOM    840 CB   ALA A 120       4.765   0.129   6.250  1.00 30.34           C
ATOM    841  N   ALA A 121       2.806   0.953   8.947  1.00 31.79           N
ATOM    842 CA   ALA A 121       1.528   1.588   9.319  1.00 32.19           C
ATOM    843  C   ALA A 121       1.806   2.780  10.233  1.00 32.10           C
ATOM    844  O   ALA A 121       1.776   2.668  11.443  1.00 29.71           O
ATOM    845 CB   ALA A 121       0.686   0.545  10.034  1.00 29.94           C
ATOM    846  N   ILE A 122       2.059   3.895   9.670  1.00 32.06           N
ATOM    847 CA   ILE A 122       2.332   5.097  10.474  1.00 31.48           C
ATOM    848  C   ILE A 122       1.058   5.617  11.154  1.00 31.25           C
ATOM    849  O   ILE A 122       1.002   6.742  11.614  1.00 29.75           O
ATOM    850 CB   ILE A 122       2.907   6.178   9.555  1.00 29.94           C
ATOM    851 CG1  ILE A 122       1.981   6.350   8.351  1.00 27.72           C
ATOM    852 CG2  ILE A 122       4.302   5.755   9.099  1.00 27.72           C
ATOM    853 CD1  ILE A 122       2.466   7.494   7.465  1.00 25.41           C
ATOM    854  N   GLY A 123       0.034   4.821  11.193  1.00 31.33           N
ATOM    855 CA   GLY A 123      -1.226   5.248  11.834  1.00 31.84           C
ATOM    856  C   GLY A 123      -2.369   4.351  11.374  1.00 31.42           C
ATOM    857  O   GLY A 123      -3.410   4.820  10.954  1.00 29.36           O
ATOM    858  N   TRP A 124      -2.170   3.052  11.450  1.00 35.24           N
ATOM    859 CA   TRP A 124      -3.186   2.112  10.950  1.00 33.86           C
ATOM    860  C   TRP A 124      -3.611   1.146  12.061  1.00 33.01           C
ATOM    861  O   TRP A 124      -2.931   0.184  12.337  1.00 31.12           O
ATOM    862 CB   TRP A 124      -2.583   1.324   9.795  1.00 31.80           C
ATOM    863 CG   TRP A 124      -2.907   1.981   8.503  1.00 30.73           C
ATOM    864 CD1  TRP A 124      -2.409   3.138   8.055  1.00 28.09           C
ATOM    865 CD2  TRP A 124      -3.833   1.495   7.496  1.00 29.12           C
ATOM    866 NE1  TRP A 124      -2.955   3.418   6.834  1.00 29.22           N
ATOM    867 CE2  TRP A 124      -3.818   2.436   6.472  1.00 28.04           C
ATOM    868 CE3  TRP A 124      -4.643   0.353   7.398  1.00 29.67           C
ATOM    869 CZ2  TRP A 124      -4.608   2.256   5.318  1.00 27.15           C
ATOM    870 CZ3  TRP A 124      -5.422   0.186   6.244  1.00 27.01           C
ATOM    871 CH2  TRP A 124      -5.402   1.125   5.234  1.00 26.71           C
ATOM    872  N   GLY A 125      -4.717   1.400  12.674  1.00 31.86           N
ATOM    873 CA   GLY A 125      -5.216   0.478  13.711  1.00 32.53           C
ATOM    874  C   GLY A 125      -4.118   0.048  14.685  1.00 31.94           C
ATOM    875  O   GLY A 125      -4.154  -1.035  15.240  1.00 29.98           O
ATOM    876  N   SER A 126      -3.134   0.872  14.877  1.00 29.94           N
ATOM    877 CA   SER A 126      -2.020   0.520  15.776  1.00 30.40           C
ATOM    878  C   SER A 126      -1.594   1.769  16.548  1.00 29.56           C
ATOM    879  O   SER A 126      -1.441   2.832  15.985  1.00 27.17           O
ATOM    880 CB   SER A 126      -0.855  -0.003  14.947  1.00 29.21           C
ATOM    881 OG   SER A 126      -1.215  -1.255  14.397  1.00 26.16           O
ATOM    882  N   ALA A 127      -1.416   1.632  17.821  1.00 29.21           N
ATOM    883 CA   ALA A 127      -1.012   2.788  18.640  1.00 30.35           C
ATOM    884  C   ALA A 127       0.378   3.272  18.218  1.00 30.52           C
ATOM    885  O   ALA A 127       1.231   2.490  17.826  1.00 27.90           O
ATOM    886 CB   ALA A 127      -1.009   2.357  20.105  1.00 27.72           C
ATOM    887  N   SER A 128       0.613   4.528  18.317  1.00 27.55           N
ATOM    888 CA   SER A 128       1.931   5.098  17.949  1.00 29.51           C
ATOM    889  C   SER A 128       2.534   5.774  19.188  1.00 28.72           C
ATOM    890  O   SER A 128       2.244   6.921  19.484  1.00 26.30           O
ATOM    891 CB   SER A 128       1.731   6.111  16.833  1.00 28.00           C
ATOM    892 OG   SER A 128       2.993   6.634  16.473  1.00 25.15           O
ATOM    893  N   ASN A 129       3.341   5.051  19.907  1.00 26.43           N
ATOM    894 CA   ASN A 129       3.952   5.612  21.125  1.00 26.91           C
ATOM    895  C   ASN A 129       5.408   6.011  20.868  1.00 26.92           C
ATOM    896  O   ASN A 129       6.285   5.749  21.663  1.00 24.75           O
ATOM    897 CB   ASN A 129       3.865   4.548  22.225  1.00 24.82           C
ATOM    898 CG   ASN A 129       4.209   5.186  23.560  1.00 22.05           C
ATOM    899 OD1  ASN A 129       4.513   6.355  23.655  1.00 19.69           O
ATOM    900 ND2  ASN A 129       4.168   4.438  24.633  1.00 19.94           N
ATOM    901  N   ALA A 130       5.661   6.611  19.767  1.00 28.32           N
ATOM    902 CA   ALA A 130       7.037   7.015  19.441  1.00 29.23           C
ATOM    903  C   ALA A 130       7.347   8.415  19.991  1.00 29.24           C
ATOM    904  O   ALA A 130       8.408   8.962  19.750  1.00 26.85           O
ATOM    905 CB   ALA A 130       7.203   6.996  17.921  1.00 27.13           C
ATOM    906  N   GLY A 131       6.440   8.982  20.721  1.00 28.29           N
ATOM    907 CA   GLY A 131       6.653  10.324  21.263  1.00 29.77           C
ATOM    908  C   GLY A 131       5.518  11.251  20.830  1.00 29.73           C
ATOM    909  O   GLY A 131       5.282  11.435  19.655  1.00 27.34           O
ATOM    910  N   SER A 132       4.821  11.804  21.791  1.00 27.44           N
ATOM    911 CA   SER A 132       3.695  12.708  21.472  1.00 28.99           C
ATOM    912  C   SER A 132       2.684  11.959  20.607  1.00 28.41           C
ATOM    913  O   SER A 132       2.217  10.901  20.972  1.00 26.35           O
ATOM    914 CB   SER A 132       4.236  13.948  20.744  1.00 27.47           C
ATOM    915 OG   SER A 132       5.069  14.666  21.622  1.00 24.69           O
ATOM    916  N   GLY A 133       2.344  12.475  19.472  1.00 27.11           N
ATOM    917 CA   GLY A 133       1.374  11.802  18.585  1.00 28.88           C
ATOM    918  C   GLY A 133      -0.016  12.394  18.760  1.00 28.40           C
ATOM    919  O   GLY A 133      -1.015  11.772  18.435  1.00 26.39           O
ATOM    920  N   SER A 134      -0.101  13.574  19.247  1.00 27.54           N
ATOM    921 CA   SER A 134      -1.421  14.204  19.454  1.00 29.36           C
ATOM    922  C   SER A 134      -2.039  14.622  18.117  1.00 28.64           C
ATOM    923  O   SER A 134      -3.221  14.904  18.043  1.00 26.34           O
ATOM    924 CB   SER A 134      -1.249  15.446  20.328  1.00 27.78           C
ATOM    925 OG   SER A 134      -0.764  15.054  21.593  1.00 25.06           O
ATOM    926  N   GLY A 135      -1.257  14.667  17.080  1.00 28.81           N
ATOM    927 CA   GLY A 135      -1.792  15.082  15.765  1.00 30.15           C
ATOM    928  C   GLY A 135      -2.447  13.920  15.041  1.00 30.04           C
ATOM    929  O   GLY A 135      -3.662  13.836  14.917  1.00 27.77           O
ATOM    930  N   PHE A 136      -1.657  13.010  14.563  1.00 30.67           N
ATOM    931 CA   PHE A 136      -2.206  11.885  13.787  1.00 30.23           C
ATOM    932  C   PHE A 136      -2.790  10.797  14.694  1.00 30.01           C
ATOM    933  O   PHE A 136      -3.736  10.127  14.329  1.00 27.22           O
ATOM    934 CB   PHE A 136      -1.079  11.306  12.940  1.00 28.15           C
ATOM    935 CG   PHE A 136      -1.636  10.634  11.717  1.00 25.60           C
ATOM    936 CD1  PHE A 136      -2.203  11.397  10.707  1.00 22.91           C
ATOM    937 CD2  PHE A 136      -1.601   9.250  11.594  1.00 23.59           C
ATOM    938 CE1  PHE A 136      -2.722  10.770   9.579  1.00 23.02           C
ATOM    939 CE2  PHE A 136      -2.123   8.628  10.457  1.00 23.12           C
ATOM    940 CZ   PHE A 136      -2.685   9.395   9.449  1.00 23.09           C
ATOM    941  N   ASN A 137      -2.231  10.606  15.841  1.00 28.47           N
ATOM    942 CA   ASN A 137      -2.736   9.547  16.740  1.00 30.18           C
ATOM    943  C   ASN A 137      -3.933  10.046  17.557  1.00 29.93           C
ATOM    944  O   ASN A 137      -4.575   9.286  18.251  1.00 27.52           O
ATOM    945 CB   ASN A 137      -1.589   9.145  17.672  1.00 28.75           C
ATOM    946 CG   ASN A 137      -1.985   7.894  18.441  1.00 25.29           C
ATOM    947 OD1  ASN A 137      -2.983   7.264  18.162  1.00 22.58           O
ATOM    948 ND2  ASN A 137      -1.221   7.507  19.419  1.00 22.70           N
ATOM    949  N   GLY A 138      -4.236  11.290  17.492  1.00 28.77           N
ATOM    950 CA   GLY A 138      -5.356  11.830  18.289  1.00 30.04           C
ATOM    951  C   GLY A 138      -6.699  11.514  17.651  1.00 29.38           C
ATOM    952  O   GLY A 138      -7.740  11.628  18.296  1.00 26.81           O
ATOM    953  N   GLY A 139      -6.716  11.116  16.416  1.00 28.58           N
ATOM    954 CA   GLY A 139      -7.992  10.829  15.729  1.00 29.95           C
ATOM    955  C   GLY A 139      -8.107   9.372  15.330  1.00 29.38           C
ATOM    956  O   GLY A 139      -9.190   8.882  15.045  1.00 26.98           O
ATOM    957  N   PHE A 140      -7.021   8.666  15.311  1.00 32.43           N
ATOM    958 CA   PHE A 140      -7.055   7.252  14.896  1.00 32.03           C
ATOM    959  C   PHE A 140      -6.636   6.331  16.050  1.00 31.84           C
ATOM    960  O   PHE A 140      -6.268   5.194  15.850  1.00 29.49           O
ATOM    961 CB   PHE A 140      -6.106   7.082  13.711  1.00 30.16           C
ATOM    962 CG   PHE A 140      -6.469   5.841  12.931  1.00 27.53           C
ATOM    963 CD1  PHE A 140      -7.671   5.780  12.252  1.00 24.40           C
ATOM    964 CD2  PHE A 140      -5.604   4.755  12.900  1.00 25.03           C
ATOM    965 CE1  PHE A 140      -8.002   4.637  11.533  1.00 24.53           C
ATOM    966 CE2  PHE A 140      -5.941   3.603  12.176  1.00 24.28           C
ATOM    967 CZ   PHE A 140      -7.146   3.553  11.492  1.00 24.02           C
ATOM    968  N   GLY A 141      -6.669   6.804  17.262  1.00 29.15           N
ATOM    969 CA   GLY A 141      -6.282   5.974  18.409  1.00 30.60           C
ATOM    970  C   GLY A 141      -7.287   4.841  18.614  1.00 30.18           C
ATOM    971  O   GLY A 141      -8.476   5.001  18.385  1.00 28.16           O
ATOM    972  N   SER A 142      -6.811   3.705  19.058  1.00 27.30           N
ATOM    973 CA   SER A 142      -7.722   2.563  19.288  1.00 29.33           C
ATOM    974  C   SER A 142      -8.733   2.885  20.390  1.00 28.55           C
ATOM    975  O   SER A 142      -9.830   2.361  20.413  1.00 26.47           O
ATOM    976 CB   SER A 142      -6.878   1.362  19.704  1.00 28.05           C
ATOM    977 OG   SER A 142      -7.729   0.267  19.967  1.00 25.21           O
ATOM    978  N   SER A 143      -8.385   3.729  21.304  1.00 25.27           N
ATOM    979 CA   SER A 143      -9.315   4.085  22.393  1.00 27.80           C
ATOM    980  C   SER A 143     -10.461   4.957  21.882  1.00 27.17           C
ATOM    981  O   SER A 143     -11.483   5.079  22.531  1.00 24.87           O
ATOM    982 CB   SER A 143      -8.533   4.850  23.469  1.00 26.43           C
ATOM    983 OG   SER A 143      -8.031   6.044  22.901  1.00 23.59           O
ATOM    984  N   MET A 144     -10.294   5.544  20.750  1.00 27.73           N
ATOM    985 CA   MET A 144     -11.365   6.398  20.193  1.00 28.58           C
ATOM    986  C   MET A 144     -12.441   5.562  19.514  1.00 29.00           C
ATOM    987  O   MET A 144     -13.477   6.076  19.135  1.00 26.92           O
ATOM    988 CB   MET A 144     -10.748   7.368  19.190  1.00 27.00           C
ATOM    989 CG   MET A 144      -9.744   8.281  19.885  1.00 23.97           C
ATOM    990 SD   MET A 144     -10.544   9.338  21.095  1.00 21.99           S
ATOM    991 CE   MET A 144     -11.384  10.465  20.006  1.00 20.51           C
ATOM    992  N   ASP A 145     -12.191   4.270  19.362  1.00 28.61           N
ATOM    993 CA   ASP A 145     -13.175   3.376  18.721  1.00 31.11           C
ATOM    994  C   ASP A 145     -13.537   3.879  17.317  1.00 30.47           C
ATOM    995  O   ASP A 145     -14.629   3.661  16.824  1.00 27.86           O
ATOM    996 CB   ASP A 145     -14.430   3.328  19.602  1.00 29.94           C
ATOM    997 CG   ASP A 145     -15.321   2.174  19.178  1.00 26.94           C
ATOM    998 OD1  ASP A 145     -14.904   1.374  18.347  1.00 24.80           O
ATOM    999 OD2  ASP A 145     -16.440   2.073  19.689  1.00 24.40           O
ATOM   1000  N   SER A 146     -12.620   4.546  16.674  1.00 28.05           N
ATOM   1001 CA   SER A 146     -12.867   5.076  15.318  1.00 30.12           C
ATOM   1002  C   SER A 146     -14.144   5.918  15.295  1.00 29.28           C
ATOM   1003  O   SER A 146     -14.828   6.004  14.290  1.00 26.94           O
ATOM   1004 CB   SER A 146     -12.997   3.901  14.353  1.00 29.03           C
ATOM   1005 OG   SER A 146     -11.770   3.200  14.327  1.00 26.08           O
ATOM   1006  N   LYS A 147     -14.473   6.513  16.409  1.00 28.94           N
ATOM   1007 CA   LYS A 147     -15.708   7.322  16.473  1.00 31.42           C
ATOM   1008  C   LYS A 147     -15.459   8.728  15.930  1.00 31.05           C
ATOM   1009  O   LYS A 147     -16.329   9.310  15.306  1.00 28.75           O
ATOM   1010 CB   LYS A 147     -16.142   7.394  17.936  1.00 29.67           C
ATOM   1011 CG   LYS A 147     -17.487   8.111  18.030  1.00 26.94           C
ATOM   1012 CD   LYS A 147     -17.932   8.097  19.486  1.00 24.86           C
ATOM   1013 CE   LYS A 147     -19.279   8.795  19.605  1.00 22.29           C
ATOM   1014 NZ   LYS A 147     -19.730   8.790  21.013  1.00 22.63           N
ATOM   1015  N   SER A 148     -14.294   9.248  16.137  1.00 28.69           N
ATOM   1016 CA   SER A 148     -13.998  10.600  15.632  1.00 31.14           C
ATOM   1017  C   SER A 148     -13.728  10.562  14.133  1.00 30.04           C
ATOM   1018  O   SER A 148     -14.159  11.427  13.390  1.00 28.22           O
ATOM   1019 CB   SER A 148     -12.771  11.131  16.372  1.00 30.35           C
ATOM   1020 OG   SER A 148     -12.478  12.414  15.886  1.00 27.13           O
ATOM   1021  N   SER A 149     -13.042   9.539  13.682  1.00 28.18           N
ATOM   1022 CA   SER A 149     -12.723   9.405  12.243  1.00 30.41           C
ATOM   1023  C   SER A 149     -12.121  10.706  11.714  1.00 29.88           C
ATOM   1024  O   SER A 149     -12.496  11.201  10.670  1.00 27.96           O
ATOM   1025 CB   SER A 149     -14.004   9.065  11.483  1.00 28.57           C
ATOM   1026 OG   SER A 149     -14.907  10.143  11.574  1.00 25.19           O
ATOM   1027  N   GLY A 150     -11.190  11.268  12.458  1.00 27.95           N
ATOM   1028 CA   GLY A 150     -10.550  12.515  12.019  1.00 31.00           C
ATOM   1029  C   GLY A 150      -9.067  12.281  11.768  1.00 30.25           C
ATOM   1030  O   GLY A 150      -8.520  11.245  12.117  1.00 27.87           O
ATOM   1031  N   TRP A 151      -8.417  13.224  11.159  1.00 33.60           N
ATOM   1032 CA   TRP A 151      -6.975  13.095  10.878  1.00 32.86           C
ATOM   1033  C   TRP A 151      -6.215  14.303  11.409  1.00 32.92           C
ATOM   1034  O   TRP A 151      -5.204  14.698  10.858  1.00 30.42           O
ATOM   1035 CB   TRP A 151      -6.793  12.952   9.371  1.00 30.84           C
ATOM   1036 CG   TRP A 151      -7.434  11.697   8.902  1.00 29.40           C
ATOM   1037 CD1  TRP A 151      -8.647  11.591   8.327  1.00 25.46           C
ATOM   1038 CD2  TRP A 151      -6.890  10.355   9.001  1.00 26.24           C
ATOM   1039 NE1  TRP A 151      -8.899  10.274   8.052  1.00 25.80           N
ATOM   1040 CE2  TRP A 151      -7.848   9.498   8.456  1.00 25.15           C
ATOM   1041 CE3  TRP A 151      -5.692   9.838   9.497  1.00 26.92           C
ATOM   1042 CZ2  TRP A 151      -7.625   8.109   8.382  1.00 25.15           C
ATOM   1043 CZ3  TRP A 151      -5.485   8.447   9.419  1.00 24.54           C
ATOM   1044 CH2  TRP A 151      -6.446   7.609   8.871  1.00 24.24           C
ATOM   1045  N   GLY A 152      -6.667  14.912  12.451  1.00 28.16           N
ATOM   1046 CA   GLY A 152      -5.969  16.077  13.002  1.00 31.06           C
ATOM   1047  C   GLY A 152      -6.449  17.369  12.353  1.00 30.66           C
ATOM   1048  O   GLY A 152      -5.711  18.332  12.257  1.00 28.05           O
ATOM   1049  N   MET A 153      -7.665  17.374  11.889  1.00 27.53           N
ATOM   1050 CA   MET A 153      -8.217  18.592  11.246  1.00 29.52           C
ATOM   1051  C   MET A 153      -8.816  19.518  12.305  1.00 29.30           C
ATOM   1052  O   MET A 153      -9.351  20.555  11.954  1.00 25.82           O
ATOM   1053 CB   MET A 153      -9.295  18.180  10.251  1.00 28.46           C
ATOM   1054 CG   MET A 153      -8.653  17.529   9.047  1.00 25.01           C
ATOM   1055 SD   MET A 153      -9.844  17.278   7.741  1.00 22.19           S
ATOM   1056 CE   MET A 153     -10.178  15.570   8.027  1.00 20.68           C
ATOM   1057 OXT  MET A 153      -8.763  19.214  13.477  1.00 22.00           O
HETATM 1058 CHA  HEM B   1       2.690   7.529  -2.343  1.00 44.01           C
HETATM 1059 CHB  HEM B   1       3.291   4.932   1.625  1.00 44.46           C
HETATM 1060 CHC  HEM B   1      -1.306   3.635   1.484  1.00 49.85           C
HETATM 1061 CHD  HEM B   1      -1.958   6.357  -2.387  1.00 44.23           C
HETATM 1062 C1A  HEM B   1       3.262   6.955  -1.254  1.00 46.68           C
HETATM 1063 C2A  HEM B   1       4.605   7.130  -0.836  1.00 41.39           C
HETATM 1064 C3A  HEM B   1       4.764   6.382   0.281  1.00 42.34           C
HETATM 1065 C4A  HEM B   1       3.540   5.758   0.569  1.00 46.90           C
HETATM 1066 CMA  HEM B   1       6.062   6.233   1.104  1.00 37.18           C
HETATM 1067 CAA  HEM B   1       5.631   8.047  -1.484  1.00 33.78           C
HETATM 1068 CBA  HEM B   1       5.344   9.449  -1.039  1.00 36.32           C
HETATM 1069 CGA  HEM B   1       6.368  10.446  -1.536  1.00 37.01           C
HETATM 1070 O1A  HEM B   1       5.976  11.574  -1.886  1.00 41.80           O
HETATM 1071 O2A  HEM B   1       7.573  10.100  -1.545  1.00 42.32           O
HETATM 1072 C1B  HEM B   1       2.090   4.332   1.941  1.00 48.37           C
HETATM 1073 C2B  HEM B   1       1.852   3.465   3.055  1.00 45.62           C
HETATM 1074 C3B  HEM B   1       0.541   3.114   3.014  1.00 45.27           C
HETATM 1075 C4B  HEM B   1      -0.019   3.743   1.883  1.00 49.38           C
HETATM 1076 CMB  HEM B   1       2.920   3.048   4.047  1.00 37.57           C
HETATM 1077 CAB  HEM B   1      -0.264   2.230   3.950  1.00 39.10           C
HETATM 1078 CBB  HEM B   1       0.142   1.898   5.187  1.00 40.21           C
HETATM 1079 C1C  HEM B   1      -1.909   4.256   0.416  1.00 52.59           C
HETATM 1080 C2C  HEM B   1      -3.263   4.131   0.055  1.00 47.13           C
HETATM 1081 C3C  HEM B   1      -3.450   4.899  -1.031  1.00 47.81           C
HETATM 1082 C4C  HEM B   1      -2.211   5.507  -1.356  1.00 50.35           C
HETATM 1083 CMC  HEM B   1      -4.300   3.272   0.770  1.00 38.25           C
HETATM 1084 CAC  HEM B   1      -4.741   5.092  -1.800  1.00 38.61           C
HETATM 1085 CBC  HEM B   1      -5.682   5.935  -1.408  1.00 39.34           C
HETATM 1086 C1D  HEM B   1      -0.757   6.901  -2.731  1.00 47.03           C
HETATM 1087 C2D  HEM B   1      -0.538   7.748  -3.861  1.00 41.95           C
HETATM 1088 C3D  HEM B   1       0.806   8.086  -3.877  1.00 42.14           C
HETATM 1089 C4D  HEM B   1       1.377   7.437  -2.736  1.00 45.92           C
HETATM 1090 CMD  HEM B   1      -1.590   8.188  -4.866  1.00 34.26           C
HETATM 1091 CAD  HEM B   1       1.529   8.972  -4.879  1.00 35.34           C
HETATM 1092 CBD  HEM B   1       1.867  10.294  -4.288  1.00 37.85           C
HETATM 1093 CGD  HEM B   1       2.606  11.186  -5.265  1.00 38.94           C
HETATM 1094 O1D  HEM B   1       3.310  12.089  -4.807  1.00 41.98           O
HETATM 1095 O2D  HEM B   1       2.463  10.971  -6.499  1.00 41.94           O
HETATM 1096 NA   HEM B   1       2.636   6.128  -0.385  1.00 46.96           N
HETATM 1097 NB   HEM B   1       0.945   4.463   1.266  1.00 50.74           N
HETATM 1098 NC   HEM B   1      -1.292   5.090  -0.461  1.00 53.23           N
HETATM 1099 ND   HEM B   1       0.415   6.740  -2.090  1.00 49.71           N
HETATM 1100 FE   HEM B   1       0.691   5.616  -0.433  1.00 48.83          FE
HETATM 1101  K     K C   1      -1.729   1.336  -3.960  1.00 68.27           K
HETATM 1102  K     K D   1      -1.876  -1.236  -5.951  1.00 69.14           K
HETATM 1103  K     K E   1      -2.010  -4.034  -7.426  1.00 66.39           K
ATOM   1104 OP3    A F   1       4.459  -1.245 -22.676  1.00 47.33           O
ATOM   1105  P     A F   1       3.648  -0.156 -22.243  1.00 49.94           P
ATOM   1106 OP1    A F   1       3.398   0.797 -23.347  1.00 44.47           O
ATOM   1107 OP2    A F   1       4.167   0.408 -20.996  1.00 44.88           O
ATOM   1108 O5'    A F   1       2.182  -0.721 -21.872  1.00 50.35           O
ATOM   1109 C5'    A F   1       1.266  -1.131 -22.860  1.00 50.92           C
ATOM   1110 C4'    A F   1      -0.086  -1.449 -22.272  1.00 52.90           C
ATOM   1111 O4'    A F   1       0.002  -2.612 -21.424  1.00 52.23           O
ATOM   1112 C3'    A F   1      -0.643  -0.380 -21.354  1.00 54.07           C
ATOM   1113 O3'    A F   1      -1.295   0.627 -22.124  1.00 54.56           O
ATOM   1114 C2'    A F   1      -1.604  -1.148 -20.474  1.00 53.00           C
ATOM   1115 O2'    A F   1      -2.856  -1.337 -21.132  1.00 50.95           O
ATOM   1116 C1'    A F   1      -0.902  -2.503 -20.342  1.00 50.63           C
ATOM   1117 N9     A F   1      -0.149  -2.646 -19.099  1.00 49.55           N
ATOM   1118 C8     A F   1       1.121  -2.229 -18.820  1.00 48.27           C
ATOM   1119 N7     A F   1       1.520  -2.530 -17.613  1.00 47.73           N
ATOM   1120 C5     A F   1       0.441  -3.188 -17.050  1.00 46.94           C
ATOM   1121 C6     A F   1       0.225  -3.765 -15.793  1.00 45.60           C
ATOM   1122 N6     A F   1       1.132  -3.770 -14.810  1.00 45.09           N
ATOM   1123 N1     A F   1      -0.970  -4.338 -15.560  1.00 45.62           N
ATOM   1124 C2     A F   1      -1.879  -4.338 -16.534  1.00 46.89           C
ATOM   1125 N3     A F   1      -1.805  -3.832 -17.763  1.00 49.16           N
ATOM   1126 C4     A F   1      -0.600  -3.271 -17.956  1.00 50.63           C
ATOM   1127  P     A F   2      -1.640   2.078 -21.475  1.00 54.74           P
ATOM   1128 OP1    A F   2      -1.936   3.031 -22.576  1.00 51.37           O
ATOM   1129 OP2    A F   2      -0.608   2.429 -20.468  1.00 51.74           O
ATOM   1130 O5'    A F   2      -2.997   1.776 -20.713  1.00 54.26           O
ATOM   1131 C5'    A F   2      -3.466   2.643 -19.706  1.00 54.18           C
ATOM   1132 C4'    A F   2      -4.357   1.928 -18.734  1.00 54.65           C
ATOM   1133 O4'    A F   2      -3.770   0.654 -18.384  1.00 55.45           O
ATOM   1134 C3'    A F   2      -4.540   2.639 -17.402  1.00 56.96           C
ATOM   1135 O3'    A F   2      -5.599   3.584 -17.474  1.00 55.41           O
ATOM   1136 C2'    A F   2      -4.843   1.497 -16.448  1.00 54.97           C
ATOM   1137 O2'    A F   2      -6.211   1.105 -16.534  1.00 52.75           O
ATOM   1138 C1'    A F   2      -3.958   0.387 -17.020  1.00 53.65           C
ATOM   1139 N9     A F   2      -2.642   0.330 -16.379  1.00 53.44           N
ATOM   1140 C8     A F   2      -1.487   0.946 -16.777  1.00 51.58           C
ATOM   1141 N7     A F   2      -0.464   0.700 -16.014  1.00 51.49           N
ATOM   1142 C5     A F   2      -0.970  -0.140 -15.024  1.00 51.68           C
ATOM   1143 C6     A F   2      -0.380  -0.758 -13.909  1.00 50.71           C
ATOM   1144 N6     A F   2       0.904  -0.609 -13.579  1.00 50.36           N
ATOM   1145 N1     A F   2      -1.169  -1.528 -13.133  1.00 50.01           N
ATOM   1146 C2     A F   2      -2.458  -1.663 -13.469  1.00 49.81           C
ATOM   1147 N3     A F   2      -3.126  -1.143 -14.493  1.00 51.37           N
ATOM   1148 C4     A F   2      -2.313  -0.375 -15.246  1.00 52.95           C
ATOM   1149  P     G F   3      -5.881   4.576 -16.209  1.00 52.07           P
ATOM   1150 OP1    G F   3      -7.109   5.358 -16.503  1.00 49.48           O
ATOM   1151 OP2    G F   3      -4.630   5.271 -15.850  1.00 49.97           O
ATOM   1152 O5'    G F   3      -6.221   3.538 -15.044  1.00 51.99           O
ATOM   1153 C5'    G F   3      -6.801   3.966 -13.826  1.00 53.10           C
ATOM   1154 C4'    G F   3      -7.694   2.890 -13.268  1.00 53.64           C
ATOM   1155 O4'    G F   3      -7.020   1.605 -13.364  1.00 55.59           O
ATOM   1156 C3'    G F   3      -8.039   3.025 -11.796  1.00 55.29           C
ATOM   1157 O3'    G F   3      -9.150   3.893 -11.603  1.00 54.74           O
ATOM   1158 C2'    G F   3      -8.351   1.597 -11.396  1.00 55.02           C
ATOM   1159 O2'    G F   3      -9.664   1.243 -11.782  1.00 55.29           O
ATOM   1160 C1'    G F   3      -7.349   0.812 -12.246  1.00 54.86           C
ATOM   1161 N9     G F   3      -6.110   0.479 -11.533  1.00 55.93           N
ATOM   1162 C8     G F   3      -4.847   0.945 -11.805  1.00 55.27           C
ATOM   1163 N7     G F   3      -3.936   0.464 -11.009  1.00 56.11           N
ATOM   1164 C5     G F   3      -4.631  -0.381 -10.158  1.00 56.68           C
ATOM   1165 C6     G F   3      -4.175  -1.181  -9.087  1.00 56.65           C
ATOM   1166 O6     G F   3      -3.028  -1.311  -8.658  1.00 56.51           O
ATOM   1167 N1     G F   3      -5.223  -1.886  -8.494  1.00 55.91           N
ATOM   1168 C2     G F   3      -6.528  -1.821  -8.875  1.00 54.79           C
ATOM   1169 N2     G F   3      -7.393  -2.575  -8.180  1.00 54.58           N
ATOM   1170 N3     G F   3      -6.978  -1.074  -9.879  1.00 55.20           N
ATOM   1171 C4     G F   3      -5.972  -0.385 -10.471  1.00 55.56           C
ATOM   1172  P     G F   4      -9.303   4.730 -10.241  1.00 55.58           P
ATOM   1173 OP1    G F   4     -10.448   5.660 -10.408  1.00 53.92           O
ATOM   1174 OP2    G F   4      -7.977   5.259  -9.867  1.00 53.88           O
ATOM   1175 O5'    G F   4      -9.728   3.628  -9.167  1.00 55.40           O
ATOM   1176 C5'    G F   4     -10.978   2.984  -9.250  1.00 56.52           C
ATOM   1177 C4'    G F   4     -11.169   1.995  -8.130  1.00 57.45           C
ATOM   1178 O4'    G F   4     -10.198   0.929  -8.250  1.00 58.31           O
ATOM   1179 C3'    G F   4     -10.946   2.551  -6.737  1.00 57.68           C
ATOM   1180 O3'    G F   4     -12.113   3.186  -6.239  1.00 56.62           O
ATOM   1181 C2'    G F   4     -10.575   1.319  -5.939  1.00 57.30           C
ATOM   1182 O2'    G F   4     -11.736   0.586  -5.561  1.00 57.27           O
ATOM   1183 C1'    G F   4      -9.781   0.508  -6.965  1.00 57.21           C
ATOM   1184 N9     G F   4      -8.332   0.701  -6.863  1.00 58.21           N
ATOM   1185 C8     G F   4      -7.540   1.490  -7.668  1.00 57.91           C
ATOM   1186 N7     G F   4      -6.281   1.447  -7.347  1.00 58.42           N
ATOM   1187 C5     G F   4      -6.219   0.572  -6.270  1.00 59.33           C
ATOM   1188 C6     G F   4      -5.119   0.138  -5.508  1.00 59.33           C
ATOM   1189 O6     G F   4      -3.915   0.441  -5.630  1.00 59.30           O
ATOM   1190 N1     G F   4      -5.507  -0.744  -4.507  1.00 58.62           N
ATOM   1191 C2     G F   4      -6.790  -1.149  -4.272  1.00 57.55           C
ATOM   1192 N2     G F   4      -6.966  -2.006  -3.253  1.00 57.19           N
ATOM   1193 N3     G F   4      -7.837  -0.749  -4.979  1.00 57.67           N
ATOM   1194 C4     G F   4      -7.481   0.107  -5.964  1.00 58.23           C
ATOM   1195  P     G F   5     -12.010   4.418  -5.170  1.00 54.93           P
ATOM   1196 OP1    G F   5     -13.348   5.035  -5.041  1.00 54.45           O
ATOM   1197 OP2    G F   5     -10.848   5.256  -5.536  1.00 54.43           O
ATOM   1198 O5'    G F   5     -11.667   3.683  -3.812  1.00 54.29           O
ATOM   1199 C5'    G F   5     -12.528   2.664  -3.319  1.00 55.24           C
ATOM   1200 C4'    G F   5     -11.995   2.062  -2.042  1.00 54.92           C
ATOM   1201 O4'    G F   5     -10.682   1.497  -2.305  1.00 54.05           O
ATOM   1202 C3'    G F   5     -11.812   3.053  -0.900  1.00 53.68           C
ATOM   1203 O3'    G F   5     -12.061   2.417   0.348  1.00 52.18           O
ATOM   1204 C2'    G F   5     -10.340   3.408  -0.995  1.00 53.07           C
ATOM   1205 O2'    G F   5      -9.783   3.838   0.220  1.00 52.41           O
ATOM   1206 C1'    G F   5      -9.735   2.065  -1.438  1.00 53.42           C
ATOM   1207 N9     G F   5      -8.464   2.205  -2.146  1.00 53.86           N
ATOM   1208 C8     G F   5      -8.211   2.922  -3.282  1.00 54.16           C
ATOM   1209 N7     G F   5      -6.969   2.867  -3.665  1.00 54.27           N
ATOM   1210 C5     G F   5      -6.356   2.052  -2.723  1.00 55.21           C
ATOM   1211 C6     G F   5      -5.013   1.634  -2.613  1.00 55.32           C
ATOM   1212 O6     G F   5      -4.053   1.894  -3.351  1.00 55.38           O
ATOM   1213 N1     G F   5      -4.821   0.814  -1.501  1.00 54.78           N
ATOM   1214 C2     G F   5      -5.801   0.455  -0.618  1.00 53.86           C
ATOM   1215 N2     G F   5      -5.423  -0.337   0.392  1.00 52.67           N
ATOM   1216 N3     G F   5      -7.065   0.843  -0.711  1.00 53.59           N
ATOM   1217 C4     G F   5      -7.268   1.634  -1.780  1.00 54.20           C
ATOM   1218  P     U F   6     -13.377   2.515   1.139  1.00 61.82           P
ATOM   1219 OP1    U F   6     -14.378   3.273   0.346  1.00 60.88           O
ATOM   1220 OP2    U F   6     -13.056   2.927   2.527  1.00 61.56           O
ATOM   1221 O5'    U F   6     -13.805   0.992   1.164  1.00 61.15           O
ATOM   1222 C5'    U F   6     -14.413   0.411   0.020  1.00 60.39           C
ATOM   1223 C4'    U F   6     -15.780  -0.096   0.349  1.00 59.43           C
ATOM   1224 O4'    U F   6     -16.624   1.043   0.631  1.00 58.99           O
ATOM   1225 C3'    U F   6     -16.451  -0.879  -0.759  1.00 59.79           C
ATOM   1226 O3'    U F   6     -17.129  -1.987  -0.220  1.00 58.52           O
ATOM   1227 C2'    U F   6     -17.403   0.122  -1.386  1.00 56.00           C
ATOM   1228 O2'    U F   6     -18.563  -0.454  -1.933  1.00 53.29           O
ATOM   1229 C1'    U F   6     -17.760   1.017  -0.208  1.00 54.89           C
ATOM   1230 N1     U F   6     -18.051   2.395  -0.632  1.00 53.60           N
ATOM   1231 C2     U F   6     -19.317   2.891  -0.393  1.00 51.94           C
ATOM   1232 O2     U F   6     -20.193   2.247   0.145  1.00 50.07           O
ATOM   1233 N3     U F   6     -19.513   4.176  -0.831  1.00 50.47           N
ATOM   1234 C4     U F   6     -18.593   4.998  -1.454  1.00 49.88           C
ATOM   1235 O4     U F   6     -18.927   6.129  -1.795  1.00 49.20           O
ATOM   1236 C5     U F   6     -17.320   4.397  -1.666  1.00 50.41           C
ATOM   1237 C6     U F   6     -17.092   3.149  -1.253  1.00 52.18           C
ATOM   1238  P     U F   7     -17.235  -3.271  -1.071  1.00 61.14           P
ATOM   1239 OP1    U F   7     -17.767  -4.341  -0.193  1.00 60.14           O
ATOM   1240 OP2    U F   7     -15.971  -3.483  -1.813  1.00 60.97           O
ATOM   1241 O5'    U F   7     -18.359  -2.885  -2.126  1.00 60.60           O
ATOM   1242 C5'    U F   7     -18.422  -3.556  -3.368  1.00 59.87           C
ATOM   1243 C4'    U F   7     -19.850  -3.951  -3.646  1.00 59.30           C
ATOM   1244 O4'    U F   7     -20.673  -2.767  -3.634  1.00 58.34           O
ATOM   1245 C3'    U F   7     -20.102  -4.575  -5.011  1.00 59.97           C
ATOM   1246 O3'    U F   7     -19.935  -5.991  -4.931  1.00 58.64           O
ATOM   1247 C2'    U F   7     -21.550  -4.207  -5.320  1.00 55.35           C
ATOM   1248 O2'    U F   7     -22.437  -5.260  -5.017  1.00 53.39           O
ATOM   1249 C1'    U F   7     -21.836  -3.028  -4.377  1.00 54.72           C
ATOM   1250 N1     U F   7     -22.247  -1.794  -5.054  1.00 53.14           N
ATOM   1251 C2     U F   7     -23.586  -1.484  -4.969  1.00 51.06           C
ATOM   1252 O2     U F   7     -24.406  -2.172  -4.374  1.00 49.55           O
ATOM   1253 N3     U F   7     -23.945  -0.324  -5.611  1.00 49.49           N
ATOM   1254 C4     U F   7     -23.118   0.526  -6.305  1.00 49.03           C
ATOM   1255 O4     U F   7     -23.594   1.523  -6.833  1.00 48.64           O
ATOM   1256 C5     U F   7     -21.755   0.120  -6.354  1.00 50.00           C
ATOM   1257 C6     U F   7     -21.375  -1.004  -5.734  1.00 52.31           C
ATOM   1258  P     A F   8     -18.932  -6.719  -5.833  1.00 58.11           P
ATOM   1259 OP1    A F   8     -19.323  -6.454  -7.240  1.00 55.83           O
ATOM   1260 OP2    A F   8     -18.908  -8.104  -5.327  1.00 57.27           O
ATOM   1261 O5'    A F   8     -17.513  -6.043  -5.578  1.00 57.78           O
ATOM   1262 C5'    A F   8     -16.371  -6.854  -5.314  1.00 57.44           C
ATOM   1263 C4'    A F   8     -15.121  -6.013  -5.252  1.00 57.53           C
ATOM   1264 O4'    A F   8     -14.834  -5.531  -6.590  1.00 57.94           O
ATOM   1265 C3'    A F   8     -15.210  -4.783  -4.358  1.00 58.81           C
ATOM   1266 O3'    A F   8     -13.948  -4.543  -3.730  1.00 57.26           O
ATOM   1267 C2'    A F   8     -15.546  -3.673  -5.341  1.00 55.86           C
ATOM   1268 O2'    A F   8     -15.111  -2.405  -4.916  1.00 53.50           O
ATOM   1269 C1'    A F   8     -14.801  -4.126  -6.597  1.00 54.90           C
ATOM   1270 N9     A F   8     -15.424  -3.663  -7.827  1.00 54.22           N
ATOM   1271 C8     A F   8     -16.719  -3.816  -8.221  1.00 51.93           C
ATOM   1272 N7     A F   8     -16.972  -3.283  -9.400  1.00 51.55           N
ATOM   1273 C5     A F   8     -15.763  -2.752  -9.804  1.00 51.71           C
ATOM   1274 C6     A F   8     -15.360  -2.063 -10.961  1.00 50.39           C
ATOM   1275 N6     A F   8     -16.187  -1.773 -11.973  1.00 50.01           N
ATOM   1276 N1     A F   8     -14.078  -1.676 -11.053  1.00 49.93           N
ATOM   1277 C2     A F   8     -13.261  -1.972 -10.035  1.00 50.18           C
ATOM   1278 N3     A F   8     -13.503  -2.606  -8.903  1.00 51.04           N
ATOM   1279 C4     A F   8     -14.790  -2.980  -8.847  1.00 53.15           C
ATOM   1280  P     G F   9     -13.769  -4.929  -2.146  1.00 50.66           P
ATOM   1281 OP1    G F   9     -14.462  -6.220  -1.972  1.00 47.57           O
ATOM   1282 OP2    G F   9     -14.171  -3.755  -1.341  1.00 48.73           O
ATOM   1283 O5'    G F   9     -12.213  -5.136  -1.860  1.00 51.14           O
ATOM   1284 C5'    G F   9     -11.295  -5.453  -2.883  1.00 53.52           C
ATOM   1285 C4'    G F   9     -10.190  -6.316  -2.370  1.00 54.01           C
ATOM   1286 O4'    G F   9      -9.392  -6.775  -3.487  1.00 55.66           O
ATOM   1287 C3'    G F   9      -9.177  -5.634  -1.444  1.00 55.26           C
ATOM   1288 O3'    G F   9      -9.609  -5.634  -0.089  1.00 54.77           O
ATOM   1289 C2'    G F   9      -7.926  -6.468  -1.644  1.00 54.86           C
ATOM   1290 O2'    G F   9      -7.979  -7.648  -0.882  1.00 55.16           O
ATOM   1291 C1'    G F   9      -8.021  -6.811  -3.135  1.00 54.97           C
ATOM   1292 N9     G F   9      -7.295  -5.876  -3.995  1.00 56.17           N
ATOM   1293 C8     G F   9      -7.832  -4.987  -4.885  1.00 55.67           C
ATOM   1294 N7     G F   9      -6.927  -4.294  -5.514  1.00 56.69           N
ATOM   1295 C5     G F   9      -5.727  -4.758  -5.007  1.00 56.85           C
ATOM   1296 C6     G F   9      -4.396  -4.375  -5.322  1.00 56.83           C
ATOM   1297 O6     G F   9      -3.999  -3.526  -6.118  1.00 56.64           O
ATOM   1298 N1     G F   9      -3.464  -5.105  -4.572  1.00 56.20           N
ATOM   1299 C2     G F   9      -3.788  -6.065  -3.659  1.00 55.24           C
ATOM   1300 N2     G F   9      -2.768  -6.663  -3.038  1.00 55.31           N
ATOM   1301 N3     G F   9      -5.027  -6.431  -3.359  1.00 55.65           N
ATOM   1302 C4     G F   9      -5.944  -5.734  -4.072  1.00 55.83           C
ATOM   1303  P     G F  10      -9.042  -4.506   0.956  1.00 54.11           P
ATOM   1304 OP1    G F  10      -9.759  -4.692   2.242  1.00 52.00           O
ATOM   1305 OP2    G F  10      -9.082  -3.201   0.272  1.00 52.51           O
ATOM   1306 O5'    G F  10      -7.518  -4.901   1.183  1.00 54.69           O
ATOM   1307 C5'    G F  10      -7.156  -6.037   1.943  1.00 56.38           C
ATOM   1308 C4'    G F  10      -5.659  -6.193   2.057  1.00 56.69           C
ATOM   1309 O4'    G F  10      -5.083  -6.324   0.742  1.00 57.24           O
ATOM   1310 C3'    G F  10      -4.928  -5.018   2.673  1.00 56.35           C
ATOM   1311 O3'    G F  10      -4.942  -5.067   4.086  1.00 55.70           O
ATOM   1312 C2'    G F  10      -3.531  -5.161   2.104  1.00 56.80           C
ATOM   1313 O2'    G F  10      -2.792  -6.140   2.815  1.00 56.97           O
ATOM   1314 C1'    G F  10      -3.818  -5.674   0.698  1.00 56.09           C
ATOM   1315 N9     G F  10      -3.887  -4.609  -0.302  1.00 57.50           N
ATOM   1316 C8     G F  10      -5.008  -4.049  -0.854  1.00 57.55           C
ATOM   1317 N7     G F  10      -4.753  -3.130  -1.737  1.00 58.31           N
ATOM   1318 C5     G F  10      -3.372  -3.070  -1.776  1.00 59.01           C
ATOM   1319 C6     G F  10      -2.512  -2.251  -2.557  1.00 59.26           C
ATOM   1320 O6     G F  10      -2.811  -1.396  -3.381  1.00 58.95           O
ATOM   1321 N1     G F  10      -1.165  -2.515  -2.290  1.00 58.53           N
ATOM   1322 C2     G F  10      -0.721  -3.449  -1.387  1.00 57.20           C
ATOM   1323 N2     G F  10       0.613  -3.557  -1.275  1.00 56.88           N
ATOM   1324 N3     G F  10      -1.506  -4.218  -0.656  1.00 57.24           N
ATOM   1325 C4     G F  10      -2.816  -3.977  -0.907  1.00 57.74           C
ATOM   1326  P     G F  11      -4.847  -3.721   4.975  1.00 56.42           P
ATOM   1327 OP1    G F  11      -5.152  -4.050   6.386  1.00 56.91           O
ATOM   1328 OP2    G F  11      -5.642  -2.671   4.281  1.00 56.44           O
ATOM   1329 O5'    G F  11      -3.308  -3.301   4.886  1.00 55.40           O
ATOM   1330 C5'    G F  11      -2.301  -4.187   5.343  1.00 55.99           C
ATOM   1331 C4'    G F  11      -0.930  -3.590   5.182  1.00 55.60           C
ATOM   1332 O4'    G F  11      -0.739  -3.227   3.789  1.00 54.49           O
ATOM   1333 C3'    G F  11      -0.685  -2.313   5.985  1.00 54.18           C
ATOM   1334 O3'    G F  11       0.677  -2.252   6.394  1.00 52.80           O
ATOM   1335 C2'    G F  11      -0.960  -1.221   4.970  1.00 53.28           C
ATOM   1336 O2'    G F  11      -0.307  -0.009   5.249  1.00 52.85           O
ATOM   1337 C1'    G F  11      -0.429  -1.858   3.683  1.00 54.02           C
ATOM   1338 N9     G F  11      -1.063  -1.322   2.475  1.00 54.56           N
ATOM   1339 C8     G F  11      -2.397  -1.318   2.156  1.00 54.93           C
ATOM   1340 N7     G F  11      -2.653  -0.757   1.001  1.00 55.23           N
ATOM   1341 C5     G F  11      -1.407  -0.370   0.535  1.00 56.15           C
ATOM   1342 C6     G F  11      -1.049   0.290  -0.672  1.00 56.39           C
ATOM   1343 O6     G F  11      -1.787   0.672  -1.593  1.00 56.34           O
ATOM   1344 N1     G F  11       0.326   0.492  -0.761  1.00 55.67           N
ATOM   1345 C2     G F  11       1.227   0.110   0.195  1.00 54.55           C
ATOM   1346 N2     G F  11       2.511   0.392  -0.065  1.00 53.29           N
ATOM   1347 N3     G F  11       0.914  -0.513   1.328  1.00 54.11           N
ATOM   1348 C4     G F  11      -0.416  -0.713   1.418  1.00 54.90           C
ATOM   1349  P     U F  12       1.158  -2.469   7.884  1.00 64.38           P
ATOM   1350 OP1    U F  12       0.667  -1.348   8.718  1.00 63.38           O
ATOM   1351 OP2    U F  12       2.601  -2.782   7.869  1.00 64.02           O
ATOM   1352 O5'    U F  12       0.374  -3.774   8.315  1.00 63.42           O
ATOM   1353 C5'    U F  12       0.845  -5.054   7.941  1.00 62.45           C
ATOM   1354 C4'    U F  12       0.571  -6.045   9.033  1.00 61.61           C
ATOM   1355 O4'    U F  12      -0.830  -6.024   9.349  1.00 60.52           O
ATOM   1356 C3'    U F  12       0.859  -7.490   8.680  1.00 61.86           C
ATOM   1357 O3'    U F  12       2.227  -7.788   8.901  1.00 60.78           O
ATOM   1358 C2'    U F  12      -0.062  -8.264   9.617  1.00 57.89           C
ATOM   1359 O2'    U F  12       0.540  -8.449  10.893  1.00 55.27           O
ATOM   1360 C1'    U F  12      -1.253  -7.306   9.755  1.00 57.32           C
ATOM   1361 N1     U F  12      -2.425  -7.684   8.948  1.00 55.81           N
ATOM   1362 C2     U F  12      -3.503  -8.241   9.607  1.00 54.04           C
ATOM   1363 O2     U F  12      -3.514  -8.450  10.808  1.00 52.10           O
ATOM   1364 N3     U F  12      -4.565  -8.569   8.806  1.00 52.47           N
ATOM   1365 C4     U F  12      -4.668  -8.390   7.449  1.00 51.98           C
ATOM   1366 O4     U F  12      -5.692  -8.732   6.874  1.00 51.36           O
ATOM   1367 C5     U F  12      -3.510  -7.811   6.847  1.00 52.52           C
ATOM   1368 C6     U F  12      -2.462  -7.481   7.596  1.00 54.43           C
ATOM   1369  P     U F  13       3.043  -8.784   8.016  1.00 64.02           P
ATOM   1370 OP1    U F  13       4.478  -8.775   8.401  1.00 62.87           O
ATOM   1371 OP2    U F  13       2.653  -8.554   6.616  1.00 63.77           O
ATOM   1372 O5'    U F  13       2.441 -10.178   8.481  1.00 63.58           O
ATOM   1373 C5'    U F  13       2.461 -11.296   7.609  1.00 62.81           C
ATOM   1374 C4'    U F  13       2.130 -12.536   8.388  1.00 62.53           C
ATOM   1375 O4'    U F  13       1.049 -12.244   9.301  1.00 60.89           O
ATOM   1376 C3'    U F  13       1.619 -13.705   7.575  1.00 62.65           C
ATOM   1377 O3'    U F  13       2.690 -14.467   7.056  1.00 61.45           O
ATOM   1378 C2'    U F  13       0.799 -14.486   8.571  1.00 57.90           C
ATOM   1379 O2'    U F  13       1.615 -15.354   9.337  1.00 55.60           O
ATOM   1380 C1'    U F  13       0.243 -13.383   9.474  1.00 57.33           C
ATOM   1381 N1     U F  13      -1.149 -13.029   9.169  1.00 55.65           N
ATOM   1382 C2     U F  13      -2.140 -13.664   9.892  1.00 53.22           C
ATOM   1383 O2     U F  13      -1.896 -14.498  10.752  1.00 51.31           O
ATOM   1384 N3     U F  13      -3.421 -13.300   9.569  1.00 51.33           N
ATOM   1385 C4     U F  13      -3.805 -12.383   8.613  1.00 50.70           C
ATOM   1386 O4     U F  13      -4.994 -12.162   8.441  1.00 50.07           O
ATOM   1387 C5     U F  13      -2.732 -11.771   7.912  1.00 51.67           C
ATOM   1388 C6     U F  13      -1.459 -12.103   8.201  1.00 54.10           C
ATOM   1389  P     A F  14       3.190 -14.438   5.563  1.00 60.14           P
ATOM   1390 OP1    A F  14       2.893 -15.788   5.029  1.00 58.71           O
ATOM   1391 OP2    A F  14       4.570 -13.937   5.599  1.00 59.61           O
ATOM   1392 O5'    A F  14       2.311 -13.394   4.737  1.00 59.14           O
ATOM   1393 C5'    A F  14       2.669 -13.092   3.388  1.00 58.67           C
ATOM   1394 C4'    A F  14       1.954 -11.877   2.867  1.00 58.92           C
ATOM   1395 O4'    A F  14       0.574 -12.233   2.553  1.00 58.74           O
ATOM   1396 C3'    A F  14       1.880 -10.692   3.831  1.00 59.92           C
ATOM   1397 O3'    A F  14       1.972  -9.467   3.100  1.00 58.35           O
ATOM   1398 C2'    A F  14       0.495 -10.833   4.439  1.00 57.11           C
ATOM   1399 O2'    A F  14      -0.036  -9.617   4.880  1.00 54.43           O
ATOM   1400 C1'    A F  14      -0.305 -11.402   3.268  1.00 55.90           C
ATOM   1401 N9     A F  14      -1.454 -12.210   3.691  1.00 55.01           N
ATOM   1402 C8     A F  14      -1.436 -13.347   4.442  1.00 52.68           C
ATOM   1403 N7     A F  14      -2.630 -13.854   4.653  1.00 52.26           N
ATOM   1404 C5     A F  14      -3.483 -12.984   3.992  1.00 52.44           C
ATOM   1405 C6     A F  14      -4.881 -12.956   3.840  1.00 51.16           C
ATOM   1406 N6     A F  14      -5.701 -13.874   4.364  1.00 50.73           N
ATOM   1407 N1     A F  14      -5.415 -11.950   3.127  1.00 50.58           N
ATOM   1408 C2     A F  14      -4.595 -11.033   2.610  1.00 50.84           C
ATOM   1409 N3     A F  14      -3.274 -10.943   2.676  1.00 51.69           N
ATOM   1410 C4     A F  14      -2.767 -11.967   3.392  1.00 53.91           C
ATOM   1411  P     G F  15       3.279  -8.535   3.230  1.00 51.14           P
ATOM   1412 OP1    G F  15       4.278  -9.246   4.067  1.00 48.31           O
ATOM   1413 OP2    G F  15       2.837  -7.167   3.590  1.00 49.39           O
ATOM   1414 O5'    G F  15       3.872  -8.477   1.739  1.00 51.84           O
ATOM   1415 C5'    G F  15       3.068  -8.164   0.620  1.00 54.63           C
ATOM   1416 C4'    G F  15       3.917  -7.770  -0.553  1.00 54.30           C
ATOM   1417 O4'    G F  15       3.220  -8.039  -1.787  1.00 55.95           O
ATOM   1418 C3'    G F  15       4.267  -6.295  -0.632  1.00 55.89           C
ATOM   1419 O3'    G F  15       5.396  -5.966   0.163  1.00 55.51           O
ATOM   1420 C2'    G F  15       4.537  -6.100  -2.114  1.00 55.76           C
ATOM   1421 O2'    G F  15       5.842  -6.520  -2.446  1.00 55.81           O
ATOM   1422 C1'    G F  15       3.514  -7.050  -2.747  1.00 55.74           C
ATOM   1423 N9     G F  15       2.273  -6.375  -3.134  1.00 56.89           N
ATOM   1424 C8     G F  15       1.044  -6.512  -2.547  1.00 56.42           C
ATOM   1425 N7     G F  15       0.128  -5.787  -3.120  1.00 57.55           N
ATOM   1426 C5     G F  15       0.780  -5.144  -4.149  1.00 57.40           C
ATOM   1427 C6     G F  15       0.294  -4.232  -5.126  1.00 57.43           C
ATOM   1428 O6     G F  15      -0.852  -3.790  -5.278  1.00 57.15           O
ATOM   1429 N1     G F  15       1.310  -3.825  -5.989  1.00 56.90           N
ATOM   1430 C2     G F  15       2.604  -4.235  -5.927  1.00 56.04           C
ATOM   1431 N2     G F  15       3.438  -3.737  -6.846  1.00 55.99           N
ATOM   1432 N3     G F  15       3.075  -5.088  -5.024  1.00 56.13           N
ATOM   1433 C4     G F  15       2.109  -5.500  -4.171  1.00 56.35           C
ATOM   1434  P     G F  16       5.594  -4.456   0.686  1.00 56.40           P
ATOM   1435 OP1    G F  16       6.778  -4.451   1.579  1.00 54.89           O
ATOM   1436 OP2    G F  16       4.305  -3.935   1.174  1.00 54.66           O
ATOM   1437 O5'    G F  16       5.983  -3.634  -0.632  1.00 56.56           O
ATOM   1438 C5'    G F  16       7.212  -3.847  -1.295  1.00 57.52           C
ATOM   1439 C4'    G F  16       7.358  -2.969  -2.516  1.00 57.87           C
ATOM   1440 O4'    G F  16       6.299  -3.269  -3.455  1.00 58.40           O
ATOM   1441 C3'    G F  16       7.216  -1.482  -2.263  1.00 57.77           C
ATOM   1442 O3'    G F  16       8.443  -0.904  -1.830  1.00 57.22           O
ATOM   1443 C2'    G F  16       6.783  -0.954  -3.622  1.00 57.79           C
ATOM   1444 O2'    G F  16       7.901  -0.811  -4.490  1.00 57.53           O
ATOM   1445 C1'    G F  16       5.897  -2.088  -4.122  1.00 57.11           C
ATOM   1446 N9     G F  16       4.474  -1.852  -3.859  1.00 58.30           N
ATOM   1447 C8     G F  16       3.709  -2.426  -2.868  1.00 58.15           C
ATOM   1448 N7     G F  16       2.468  -2.047  -2.894  1.00 58.90           N
ATOM   1449 C5     G F  16       2.399  -1.170  -3.965  1.00 59.71           C
ATOM   1450 C6     G F  16       1.288  -0.447  -4.488  1.00 59.90           C
ATOM   1451 O6     G F  16       0.129  -0.428  -4.089  1.00 59.60           O
ATOM   1452 N1     G F  16       1.655   0.325  -5.587  1.00 59.07           N
ATOM   1453 C2     G F  16       2.924   0.382  -6.113  1.00 57.67           C
ATOM   1454 N2     G F  16       3.082   1.180  -7.171  1.00 57.13           N
ATOM   1455 N3     G F  16       3.959  -0.288  -5.645  1.00 57.60           N
ATOM   1456 C4     G F  16       3.622  -1.043  -4.574  1.00 58.25           C
ATOM   1457  P     G F  17       8.480   0.377  -0.851  1.00 57.02           P
ATOM   1458 OP1    G F  17       9.866   0.592  -0.399  1.00 57.87           O
ATOM   1459 OP2    G F  17       7.400   0.218   0.154  1.00 57.14           O
ATOM   1460 O5'    G F  17       8.078   1.585  -1.807  1.00 55.70           O
ATOM   1461 C5'    G F  17       8.876   1.886  -2.945  1.00 56.01           C
ATOM   1462 C4'    G F  17       8.373   3.110  -3.668  1.00 54.93           C
ATOM   1463 O4'    G F  17       7.017   2.864  -4.131  1.00 53.81           O
ATOM   1464 C3'    G F  17       8.296   4.373  -2.812  1.00 53.39           C
ATOM   1465 O3'    G F  17       8.625   5.511  -3.607  1.00 51.86           O
ATOM   1466 C2'    G F  17       6.840   4.434  -2.402  1.00 52.27           C
ATOM   1467 O2'    G F  17       6.383   5.734  -2.118  1.00 51.59           O
ATOM   1468 C1'    G F  17       6.154   3.863  -3.637  1.00 52.58           C
ATOM   1469 N9     G F  17       4.853   3.260  -3.343  1.00 53.13           N
ATOM   1470 C8     G F  17       4.590   2.243  -2.463  1.00 53.85           C
ATOM   1471 N7     G F  17       3.332   1.923  -2.404  1.00 54.08           N
ATOM   1472 C5     G F  17       2.715   2.778  -3.300  1.00 55.13           C
ATOM   1473 C6     G F  17       1.350   2.902  -3.664  1.00 55.41           C
ATOM   1474 O6     G F  17       0.386   2.263  -3.255  1.00 55.49           O
ATOM   1475 N1     G F  17       1.162   3.904  -4.622  1.00 54.70           N
ATOM   1476 C2     G F  17       2.157   4.677  -5.149  1.00 53.39           C
ATOM   1477 N2     G F  17       1.788   5.584  -6.048  1.00 51.89           N
ATOM   1478 N3     G F  17       3.448   4.574  -4.816  1.00 52.74           N
ATOM   1479 C4     G F  17       3.637   3.604  -3.896  1.00 53.57           C
ATOM   1480  P     U F  18      10.013   6.257  -3.491  1.00 66.97           P
ATOM   1481 OP1    U F  18      10.014   6.996  -2.211  1.00 65.82           O
ATOM   1482 OP2    U F  18      10.298   6.963  -4.737  1.00 66.25           O
ATOM   1483 O5'    U F  18      11.044   5.050  -3.360  1.00 65.60           O
ATOM   1484 C5'    U F  18      11.512   4.349  -4.491  1.00 64.70           C
ATOM   1485 C4'    U F  18      12.814   3.658  -4.166  1.00 64.64           C
ATOM   1486 O4'    U F  18      12.604   2.731  -3.096  1.00 62.71           O
ATOM   1487 C3'    U F  18      13.394   2.815  -5.280  1.00 64.59           C
ATOM   1488 O3'    U F  18      14.138   3.629  -6.176  1.00 63.05           O
ATOM   1489 C2'    U F  18      14.280   1.820  -4.530  1.00 60.04           C
ATOM   1490 O2'    U F  18      15.562   2.369  -4.277  1.00 56.94           O
ATOM   1491 C1'    U F  18      13.527   1.666  -3.202  1.00 59.13           C
ATOM   1492 N1     U F  18      12.792   0.393  -3.059  1.00 57.47           N
ATOM   1493 C2     U F  18      13.294  -0.534  -2.166  1.00 55.53           C
ATOM   1494 O2     U F  18      14.310  -0.347  -1.522  1.00 53.41           O
ATOM   1495 N3     U F  18      12.574  -1.695  -2.065  1.00 53.70           N
ATOM   1496 C4     U F  18      11.429  -2.017  -2.738  1.00 53.30           C
ATOM   1497 O4     U F  18      10.895  -3.100  -2.541  1.00 52.65           O
ATOM   1498 C5     U F  18      10.977  -1.006  -3.645  1.00 53.86           C
ATOM   1499 C6     U F  18      11.651   0.138  -3.769  1.00 55.84           C
ATOM   1500  P     U F  19      14.072   3.441  -7.729  1.00 68.88           P
ATOM   1501 OP1    U F  19      14.309   4.749  -8.396  1.00 67.82           O
ATOM   1502 OP2    U F  19      12.855   2.676  -8.022  1.00 67.96           O
ATOM   1503 O5'    U F  19      15.336   2.515  -8.017  1.00 67.61           O
ATOM   1504 C5'    U F  19      15.177   1.210  -8.550  1.00 66.74           C
ATOM   1505 C4'    U F  19      16.529   0.563  -8.687  1.00 66.92           C
ATOM   1506 O4'    U F  19      17.128   0.462  -7.382  1.00 64.85           O
ATOM   1507 C3'    U F  19      16.515  -0.864  -9.195  1.00 66.88           C
ATOM   1508 O3'    U F  19      16.488  -0.889 -10.611  1.00 65.35           O
ATOM   1509 C2'    U F  19      17.805  -1.436  -8.641  1.00 61.94           C
ATOM   1510 O2'    U F  19      18.909  -1.111  -9.471  1.00 59.10           O
ATOM   1511 C1'    U F  19      17.939  -0.689  -7.312  1.00 61.25           C
ATOM   1512 N1     U F  19      17.526  -1.486  -6.157  1.00 59.53           N
ATOM   1513 C2     U F  19      18.515  -2.085  -5.406  1.00 57.00           C
ATOM   1514 O2     U F  19      19.702  -1.979  -5.679  1.00 54.79           O
ATOM   1515 N3     U F  19      18.080  -2.817  -4.338  1.00 54.90           N
ATOM   1516 C4     U F  19      16.772  -3.011  -3.945  1.00 54.34           C
ATOM   1517 O4     U F  19      16.537  -3.700  -2.960  1.00 53.71           O
ATOM   1518 C5     U F  19      15.805  -2.358  -4.775  1.00 55.23           C
ATOM   1519 C6     U F  19      16.199  -1.638  -5.825  1.00 57.63           C
ATOM   1520  P     A F  20      15.413  -1.598 -11.467  1.00 63.81           P
ATOM   1521 OP1    A F  20      15.727  -3.042 -11.452  1.00 62.76           O
ATOM   1522 OP2    A F  20      15.420  -0.840 -12.732  1.00 63.53           O
ATOM   1523 O5'    A F  20      13.985  -1.402 -10.781  1.00 62.16           O
ATOM   1524 C5'    A F  20      12.801  -1.571 -11.554  1.00 61.48           C
ATOM   1525 C4'    A F  20      11.556  -1.378 -10.730  1.00 61.90           C
ATOM   1526 O4'    A F  20      11.392  -2.525  -9.858  1.00 61.50           O
ATOM   1527 C3'    A F  20      11.550  -0.147  -9.834  1.00 63.04           C
ATOM   1528 O3'    A F  20      10.232   0.408  -9.764  1.00 61.35           O
ATOM   1529 C2'    A F  20      11.946  -0.703  -8.474  1.00 60.04           C
ATOM   1530 O2'    A F  20      11.445   0.046  -7.396  1.00 56.82           O
ATOM   1531 C1'    A F  20      11.329  -2.099  -8.519  1.00 58.09           C
ATOM   1532 N9     A F  20      12.053  -3.067  -7.699  1.00 56.95           N
ATOM   1533 C8     A F  20      13.384  -3.367  -7.752  1.00 54.53           C
ATOM   1534 N7     A F  20      13.746  -4.290  -6.895  1.00 54.05           N
ATOM   1535 C5     A F  20      12.572  -4.619  -6.235  1.00 54.00           C
ATOM   1536 C6     A F  20      12.282  -5.536  -5.213  1.00 52.45           C
ATOM   1537 N6     A F  20      13.192  -6.324  -4.645  1.00 52.10           N
ATOM   1538 N1     A F  20      11.003  -5.616  -4.785  1.00 51.90           N
ATOM   1539 C2     A F  20      10.094  -4.820  -5.353  1.00 52.26           C
ATOM   1540 N3     A F  20      10.232  -3.927  -6.325  1.00 53.23           N
ATOM   1541 C4     A F  20      11.515  -3.872  -6.728  1.00 55.54           C
ATOM   1542  P     G F  21       9.866   1.659 -10.707  1.00 55.47           P
ATOM   1543 OP1    G F  21      10.097   1.209 -12.102  1.00 53.07           O
ATOM   1544 OP2    G F  21      10.525   2.876 -10.201  1.00 53.48           O
ATOM   1545 O5'    G F  21       8.298   1.864 -10.519  1.00 56.22           O
ATOM   1546 C5'    G F  21       7.401   0.773 -10.652  1.00 58.25           C
ATOM   1547 C4'    G F  21       6.294   1.092 -11.621  1.00 57.82           C
ATOM   1548 O4'    G F  21       5.465  -0.083 -11.801  1.00 58.85           O
ATOM   1549 C3'    G F  21       5.312   2.176 -11.173  1.00 59.15           C
ATOM   1550 O3'    G F  21       5.779   3.477 -11.509  1.00 58.76           O
ATOM   1551 C2'    G F  21       4.050   1.809 -11.921  1.00 58.49           C
ATOM   1552 O2'    G F  21       4.104   2.261 -13.253  1.00 57.87           O
ATOM   1553 C1'    G F  21       4.111   0.285 -11.895  1.00 58.49           C
ATOM   1554 N9     G F  21       3.391  -0.299 -10.767  1.00 59.45           N
ATOM   1555 C8     G F  21       3.936  -0.928  -9.686  1.00 59.15           C
ATOM   1556 N7     G F  21       3.047  -1.365  -8.840  1.00 60.06           N
ATOM   1557 C5     G F  21       1.836  -1.001  -9.407  1.00 60.11           C
ATOM   1558 C6     G F  21       0.511  -1.218  -8.932  1.00 60.01           C
ATOM   1559 O6     G F  21       0.128  -1.776  -7.909  1.00 59.67           O
ATOM   1560 N1     G F  21      -0.430  -0.686  -9.819  1.00 59.55           N
ATOM   1561 C2     G F  21      -0.120  -0.044 -10.982  1.00 58.61           C
ATOM   1562 N2     G F  21      -1.166   0.394 -11.709  1.00 58.13           N
ATOM   1563 N3     G F  21       1.100   0.161 -11.436  1.00 58.49           N
ATOM   1564 C4     G F  21       2.025  -0.353 -10.590  1.00 59.00           C
ATOM   1565  P     G F  22       5.337   4.748 -10.632  1.00 54.46           P
ATOM   1566 OP1    G F  22       6.122   5.912 -11.108  1.00 53.53           O
ATOM   1567 OP2    G F  22       5.385   4.367  -9.207  1.00 53.25           O
ATOM   1568 O5'    G F  22       3.810   4.982 -11.038  1.00 54.21           O
ATOM   1569 C5'    G F  22       3.465   5.475 -12.316  1.00 54.66           C
ATOM   1570 C4'    G F  22       1.968   5.542 -12.507  1.00 54.97           C
ATOM   1571 O4'    G F  22       1.400   4.223 -12.335  1.00 56.13           O
ATOM   1572 C3'    G F  22       1.215   6.407 -11.513  1.00 55.69           C
ATOM   1573 O3'    G F  22       1.216   7.776 -11.901  1.00 54.75           O
ATOM   1574 C2'    G F  22      -0.174   5.801 -11.528  1.00 55.29           C
ATOM   1575 O2'    G F  22      -0.917   6.258 -12.648  1.00 55.05           O
ATOM   1576 C1'    G F  22       0.138   4.315 -11.702  1.00 54.79           C
ATOM   1577 N9     G F  22       0.198   3.592 -10.430  1.00 55.86           N
ATOM   1578 C8     G F  22       1.324   3.181  -9.763  1.00 55.59           C
ATOM   1579 N7     G F  22       1.070   2.538  -8.665  1.00 56.22           N
ATOM   1580 C5     G F  22      -0.312   2.508  -8.597  1.00 56.99           C
ATOM   1581 C6     G F  22      -1.169   1.940  -7.629  1.00 57.11           C
ATOM   1582 O6     G F  22      -0.871   1.327  -6.596  1.00 57.08           O
ATOM   1583 N1     G F  22      -2.512   2.138  -7.940  1.00 56.41           N
ATOM   1584 C2     G F  22      -2.962   2.797  -9.046  1.00 55.06           C
ATOM   1585 N2     G F  22      -4.295   2.894  -9.180  1.00 54.57           N
ATOM   1586 N3     G F  22      -2.174   3.339  -9.970  1.00 55.13           N
ATOM   1587 C4     G F  22      -0.867   3.145  -9.676  1.00 55.57           C
ATOM   1588  P     G F  23       1.110   8.947 -10.804  1.00 53.81           P
ATOM   1589 OP1    G F  23       1.358  10.243 -11.492  1.00 54.13           O
ATOM   1590 OP2    G F  23       1.939   8.568  -9.645  1.00 53.77           O
ATOM   1591 O5'    G F  23      -0.420   8.913 -10.360  1.00 53.33           O
ATOM   1592 C5'    G F  23      -1.434   9.340 -11.246  1.00 54.00           C
ATOM   1593 C4'    G F  23      -2.807   9.103 -10.652  1.00 53.43           C
ATOM   1594 O4'    G F  23      -2.964   7.702 -10.356  1.00 53.33           O
ATOM   1595 C3'    G F  23      -3.063   9.804  -9.331  1.00 52.69           C
ATOM   1596 O3'    G F  23      -3.522  11.136  -9.530  1.00 51.21           O
ATOM   1597 C2'    G F  23      -4.127   8.935  -8.689  1.00 52.04           C
ATOM   1598 O2'    G F  23      -5.422   9.264  -9.165  1.00 51.64           O
ATOM   1599 C1'    G F  23      -3.744   7.538  -9.198  1.00 52.07           C
ATOM   1600 N9     G F  23      -2.980   6.748  -8.216  1.00 52.90           N
ATOM   1601 C8     G F  23      -1.612   6.675  -8.101  1.00 53.04           C
ATOM   1602 N7     G F  23      -1.225   5.874  -7.143  1.00 53.36           N
ATOM   1603 C5     G F  23      -2.400   5.390  -6.602  1.00 54.27           C
ATOM   1604 C6     G F  23      -2.610   4.480  -5.529  1.00 54.41           C
ATOM   1605 O6     G F  23      -1.769   3.904  -4.831  1.00 54.58           O
ATOM   1606 N1     G F  23      -3.965   4.256  -5.302  1.00 53.79           N
ATOM   1607 C2     G F  23      -4.976   4.835  -6.022  1.00 52.59           C
ATOM   1608 N2     G F  23      -6.218   4.502  -5.657  1.00 51.64           N
ATOM   1609 N3     G F  23      -4.802   5.686  -7.020  1.00 52.34           N
ATOM   1610 C4     G F  23      -3.489   5.913  -7.255  1.00 52.76           C
ATOM   1611  P     U F  24      -3.168  12.395  -8.513  1.00 52.79           P
ATOM   1612 OP1    U F  24      -4.190  12.407  -7.437  1.00 52.21           O
ATOM   1613 OP2    U F  24      -2.915  13.618  -9.302  1.00 53.01           O
ATOM   1614 O5'    U F  24      -1.790  11.944  -7.868  1.00 53.23           O
ATOM   1615 C5'    U F  24      -0.640  12.731  -8.044  1.00 53.41           C
ATOM   1616 C4'    U F  24      -0.181  13.340  -6.744  1.00 52.41           C
ATOM   1617 O4'    U F  24      -1.190  14.250  -6.278  1.00 51.36           O
ATOM   1618 C3'    U F  24       0.004  12.364  -5.610  1.00 51.74           C
ATOM   1619 O3'    U F  24       1.333  11.813  -5.643  1.00 51.10           O
ATOM   1620 C2'    U F  24      -0.211  13.192  -4.365  1.00 48.43           C
ATOM   1621 O2'    U F  24       0.997  13.742  -3.898  1.00 46.29           O
ATOM   1622 C1'    U F  24      -1.123  14.327  -4.855  1.00 46.58           C
ATOM   1623 N1     U F  24      -2.474  14.285  -4.293  1.00 45.25           N
ATOM   1624 C2     U F  24      -2.672  14.972  -3.110  1.00 44.18           C
ATOM   1625 O2     U F  24      -1.785  15.583  -2.536  1.00 43.12           O
ATOM   1626 N3     U F  24      -3.940  14.901  -2.604  1.00 42.86           N
ATOM   1627 C4     U F  24      -5.018  14.247  -3.160  1.00 42.41           C
ATOM   1628 O4     U F  24      -6.103  14.284  -2.579  1.00 42.07           O
ATOM   1629 C5     U F  24      -4.727  13.564  -4.380  1.00 43.29           C
ATOM   1630 C6     U F  24      -3.492  13.607  -4.889  1.00 44.78           C
ENDMDL                                                                          
END                                                                             
