# Supplementary material for: G-Quadruplexes Abet Neuronal Burnout in ALS and FTD
Source: Antioxidants (Basel). 2025 Dec 19;15(1):5. doi: 10.3390/antiox15010005 (PMC12837804; doi:10.3390/antiox15010005)
Supplement: Supplementary file 1 [file antioxidants-15-00005-s001.zip › Figure_S3F-TDP-43x1-262-414-M337V-xrtelomerex1-Kx6-hemex1.pdb]

TITLE fold_tdp_43x1_262_414xrtelomerex1_kx6_hemex1_m336v_s650773740_model_2.cif 
MODEL 1                                                                         
ATOM      1  N   PRO A   1       5.248  19.525   6.412  1.00 41.60           N
ATOM      2 CA   PRO A   1       4.089  18.762   5.929  1.00 44.16           C
ATOM      3  C   PRO A   1       4.416  17.969   4.676  1.00 48.10           C
ATOM      4  O   PRO A   1       5.367  18.289   3.957  1.00 45.70           O
ATOM      5 CB   PRO A   1       3.042  19.841   5.630  1.00 41.93           C
ATOM      6 CG   PRO A   1       3.416  20.951   6.545  1.00 39.84           C
ATOM      7 CD   PRO A   1       4.930  20.921   6.638  1.00 43.05           C
ATOM      8  N   LYS A   2       3.638  16.954   4.427  1.00 45.36           N
ATOM      9 CA   LYS A   2       3.857  16.112   3.267  1.00 47.80           C
ATOM     10  C   LYS A   2       3.413  16.820   1.995  1.00 49.10           C
ATOM     11  O   LYS A   2       2.976  17.971   2.025  1.00 46.04           O
ATOM     12 CB   LYS A   2       3.101  14.799   3.442  1.00 45.38           C
ATOM     13 CG   LYS A   2       3.589  13.978   4.601  1.00 42.37           C
ATOM     14 CD   LYS A   2       2.598  12.879   4.942  1.00 40.41           C
ATOM     15 CE   LYS A   2       2.508  11.852   3.841  1.00 38.12           C
ATOM     16 NZ   LYS A   2       1.596  10.748   4.223  1.00 36.80           N
ATOM     17  N   HIS A   3       3.524  16.111   0.879  1.00 54.98           N
ATOM     18 CA   HIS A   3       3.087  16.669  -0.388  1.00 56.19           C
ATOM     19  C   HIS A   3       1.645  17.138  -0.296  1.00 57.91           C
ATOM     20  O   HIS A   3       1.275  18.162  -0.876  1.00 53.22           O
ATOM     21 CB   HIS A   3       3.238  15.605  -1.476  1.00 52.24           C
ATOM     22 CG   HIS A   3       3.173  16.170  -2.859  1.00 50.52           C
ATOM     23 ND1  HIS A   3       2.304  15.704  -3.809  1.00 45.78           N
ATOM     24 CD2  HIS A   3       3.879  17.156  -3.454  1.00 45.56           C
ATOM     25 CE1  HIS A   3       2.493  16.387  -4.922  1.00 45.97           C
ATOM     26 NE2  HIS A   3       3.438  17.276  -4.738  1.00 46.29           N
ATOM     27  N   ASN A   4       0.831  16.404   0.449  1.00 50.54           N
ATOM     28 CA   ASN A   4      -0.557  16.763   0.706  1.00 54.46           C
ATOM     29  C   ASN A   4      -0.809  16.677   2.213  1.00 57.14           C
ATOM     30  O   ASN A   4      -0.660  15.611   2.805  1.00 53.36           O
ATOM     31 CB   ASN A   4      -1.500  15.839  -0.055  1.00 50.14           C
ATOM     32 CG   ASN A   4      -2.921  16.349  -0.033  1.00 45.50           C
ATOM     33 OD1  ASN A   4      -3.347  17.022   0.900  1.00 41.60           O
ATOM     34 ND2  ASN A   4      -3.686  16.041  -1.072  1.00 41.84           N
ATOM     35  N   SER A   5      -1.176  17.791   2.812  1.00 52.36           N
ATOM     36 CA   SER A   5      -1.364  17.838   4.256  1.00 53.79           C
ATOM     37  C   SER A   5      -2.492  16.929   4.739  1.00 54.92           C
ATOM     38  O   SER A   5      -2.546  16.606   5.924  1.00 51.19           O
ATOM     39 CB   SER A   5      -1.645  19.272   4.706  1.00 49.86           C
ATOM     40 OG   SER A   5      -2.830  19.760   4.111  1.00 45.73           O
ATOM     41  N   ASN A   6      -3.371  16.513   3.850  1.00 54.49           N
ATOM     42 CA   ASN A   6      -4.446  15.626   4.259  1.00 56.27           C
ATOM     43  C   ASN A   6      -3.907  14.298   4.765  1.00 57.06           C
ATOM     44  O   ASN A   6      -4.549  13.639   5.587  1.00 54.16           O
ATOM     45 CB   ASN A   6      -5.408  15.388   3.099  1.00 52.91           C
ATOM     46 CG   ASN A   6      -6.260  16.592   2.802  1.00 48.30           C
ATOM     47 OD1  ASN A   6      -6.515  17.419   3.674  1.00 44.39           O
ATOM     48 ND2  ASN A   6      -6.719  16.718   1.565  1.00 44.43           N
ATOM     49  N   ARG A   7      -2.743  13.898   4.303  1.00 58.71           N
ATOM     50 CA   ARG A   7      -2.127  12.671   4.789  1.00 59.57           C
ATOM     51  C   ARG A   7      -1.787  12.809   6.267  1.00 60.33           C
ATOM     52  O   ARG A   7      -1.945  11.859   7.044  1.00 58.84           O
ATOM     53 CB   ARG A   7      -0.856  12.365   3.990  1.00 57.67           C
ATOM     54 CG   ARG A   7      -1.101  12.062   2.536  1.00 54.98           C
ATOM     55 CD   ARG A   7      -1.258  10.585   2.309  1.00 53.12           C
ATOM     56 NE   ARG A   7      -2.586  10.095   2.682  1.00 50.34           N
ATOM     57 CZ   ARG A   7      -3.612  10.025   1.841  1.00 47.30           C
ATOM     58 NH1  ARG A   7      -3.496  10.411   0.591  1.00 44.99           N
ATOM     59 NH2  ARG A   7      -4.773   9.561   2.273  1.00 44.93           N
ATOM     60  N   GLN A   8      -1.335  13.980   6.671  1.00 58.72           N
ATOM     61 CA   GLN A   8      -1.036  14.205   8.073  1.00 57.59           C
ATOM     62  C   GLN A   8      -2.312  14.192   8.903  1.00 58.59           C
ATOM     63  O   GLN A   8      -2.299  13.748  10.054  1.00 56.00           O
ATOM     64 CB   GLN A   8      -0.305  15.533   8.257  1.00 53.61           C
ATOM     65 CG   GLN A   8       1.092  15.511   7.688  1.00 50.23           C
ATOM     66 CD   GLN A   8       1.865  16.758   8.046  1.00 46.04           C
ATOM     67 OE1  GLN A   8       1.275  17.807   8.277  1.00 44.04           O
ATOM     68 NE2  GLN A   8       3.175  16.653   8.098  1.00 41.21           N
ATOM     69  N   LEU A   9      -3.398  14.656   8.334  1.00 56.99           N
ATOM     70 CA   LEU A   9      -4.665  14.624   9.046  1.00 56.48           C
ATOM     71  C   LEU A   9      -5.092  13.186   9.305  1.00 56.38           C
ATOM     72  O   LEU A   9      -5.561  12.854  10.398  1.00 53.60           O
ATOM     73 CB   LEU A   9      -5.738  15.364   8.249  1.00 53.97           C
ATOM     74 CG   LEU A   9      -5.500  16.862   8.086  1.00 49.79           C
ATOM     75 CD1  LEU A   9      -6.564  17.474   7.194  1.00 46.33           C
ATOM     76 CD2  LEU A   9      -5.485  17.553   9.436  1.00 46.43           C
ATOM     77  N   GLU A  10      -4.942  12.337   8.309  1.00 58.65           N
ATOM     78 CA   GLU A  10      -5.249  10.916   8.496  1.00 58.55           C
ATOM     79  C   GLU A  10      -4.395  10.339   9.613  1.00 58.93           C
ATOM     80  O   GLU A  10      -4.875   9.609  10.474  1.00 55.05           O
ATOM     81 CB   GLU A  10      -4.974  10.136   7.219  1.00 55.07           C
ATOM     82 CG   GLU A  10      -5.950  10.410   6.095  1.00 51.10           C
ATOM     83 CD   GLU A  10      -5.652   9.542   4.898  1.00 46.31           C
ATOM     84 OE1  GLU A  10      -4.698   8.728   4.967  1.00 44.22           O
ATOM     85 OE2  GLU A  10      -6.354   9.658   3.895  1.00 45.98           O
ATOM     86  N   ARG A  11      -3.117  10.678   9.589  1.00 60.68           N
ATOM     87 CA   ARG A  11      -2.175  10.170  10.573  1.00 59.33           C
ATOM     88  C   ARG A  11      -2.552  10.638  11.974  1.00 58.80           C
ATOM     89  O   ARG A  11      -2.582   9.844  12.916  1.00 55.95           O
ATOM     90 CB   ARG A  11      -0.773  10.633  10.199  1.00 57.15           C
ATOM     91 CG   ARG A  11       0.314   9.889  10.904  1.00 53.88           C
ATOM     92 CD   ARG A  11       1.635  10.168  10.205  1.00 52.32           C
ATOM     93 NE   ARG A  11       1.927  11.594  10.189  1.00 48.61           N
ATOM     94 CZ   ARG A  11       2.680  12.199   9.270  1.00 46.25           C
ATOM     95 NH1  ARG A  11       3.207  11.507   8.282  1.00 42.96           N
ATOM     96 NH2  ARG A  11       2.881  13.500   9.347  1.00 42.95           N
ATOM     97  N   SER A  12      -2.850  11.906  12.110  1.00 59.95           N
ATOM     98 CA   SER A  12      -3.212  12.440  13.415  1.00 58.08           C
ATOM     99  C   SER A  12      -4.484  11.781  13.931  1.00 57.02           C
ATOM    100  O   SER A  12      -4.597  11.487  15.121  1.00 53.36           O
ATOM    101 CB   SER A  12      -3.396  13.952  13.336  1.00 54.74           C
ATOM    102 OG   SER A  12      -4.478  14.282  12.492  1.00 50.25           O
ATOM    103  N   GLY A  13      -5.437  11.552  13.049  1.00 56.03           N
ATOM    104 CA   GLY A  13      -6.667  10.889  13.467  1.00 54.42           C
ATOM    105  C   GLY A  13      -6.418   9.455  13.885  1.00 53.85           C
ATOM    106  O   GLY A  13      -6.956   8.986  14.886  1.00 51.39           O
ATOM    107  N   ARG A  14      -5.601   8.767  13.120  1.00 55.86           N
ATOM    108 CA   ARG A  14      -5.297   7.377  13.419  1.00 54.03           C
ATOM    109  C   ARG A  14      -4.484   7.249  14.704  1.00 53.53           C
ATOM    110  O   ARG A  14      -4.670   6.301  15.464  1.00 50.46           O
ATOM    111 CB   ARG A  14      -4.533   6.753  12.246  1.00 51.39           C
ATOM    112 CG   ARG A  14      -4.418   5.253  12.321  1.00 49.13           C
ATOM    113 CD   ARG A  14      -5.742   4.588  11.984  1.00 47.82           C
ATOM    114 NE   ARG A  14      -6.122   4.787  10.586  1.00 45.17           N
ATOM    115 CZ   ARG A  14      -7.202   4.254  10.023  1.00 43.71           C
ATOM    116 NH1  ARG A  14      -8.019   3.500  10.729  1.00 42.25           N
ATOM    117 NH2  ARG A  14      -7.463   4.489   8.755  1.00 42.52           N
ATOM    118  N   PHE A  15      -3.576   8.190  14.938  1.00 57.18           N
ATOM    119 CA   PHE A  15      -2.724   8.158  16.124  1.00 53.85           C
ATOM    120  C   PHE A  15      -3.317   8.907  17.299  1.00 52.69           C
ATOM    121  O   PHE A  15      -2.883   8.693  18.435  1.00 47.86           O
ATOM    122 CB   PHE A  15      -1.358   8.779  15.824  1.00 49.03           C
ATOM    123 CG   PHE A  15      -0.674   8.207  14.625  1.00 47.71           C
ATOM    124 CD1  PHE A  15      -0.997   6.974  14.128  1.00 45.60           C
ATOM    125 CD2  PHE A  15       0.314   8.938  13.983  1.00 44.63           C
ATOM    126 CE1  PHE A  15      -0.362   6.459  13.021  1.00 42.41           C
ATOM    127 CE2  PHE A  15       0.962   8.434  12.875  1.00 43.04           C
ATOM    128 CZ   PHE A  15       0.620   7.192  12.389  1.00 43.35           C
ATOM    129  N   GLY A  16      -4.252   9.782  17.054  1.00 52.22           N
ATOM    130 CA   GLY A  16      -4.801  10.621  18.113  1.00 50.56           C
ATOM    131  C   GLY A  16      -5.307   9.842  19.305  1.00 49.10           C
ATOM    132  O   GLY A  16      -5.205  10.314  20.439  1.00 45.86           O
ATOM    133  N   GLY A  17      -5.844   8.673  19.069  1.00 50.93           N
ATOM    134 CA   GLY A  17      -6.365   7.877  20.166  1.00 48.83           C
ATOM    135  C   GLY A  17      -7.654   8.445  20.726  1.00 47.68           C
ATOM    136  O   GLY A  17      -7.980   8.206  21.879  1.00 43.35           O
ATOM    137  N   ASN A  18      -8.379   9.190  19.921  1.00 46.02           N
ATOM    138 CA   ASN A  18      -9.629   9.763  20.375  1.00 45.88           C
ATOM    139  C   ASN A  18     -10.650   8.659  20.641  1.00 45.09           C
ATOM    140  O   ASN A  18     -10.619   7.617  19.993  1.00 40.53           O
ATOM    141 CB   ASN A  18     -10.173  10.744  19.340  1.00 42.37           C
ATOM    142 CG   ASN A  18      -9.320  11.980  19.219  1.00 38.42           C
ATOM    143 OD1  ASN A  18      -8.697  12.413  20.178  1.00 35.25           O
ATOM    144 ND2  ASN A  18      -9.290  12.567  18.043  1.00 35.57           N
ATOM    145  N   PRO A  19     -11.551   8.885  21.572  1.00 47.61           N
ATOM    146 CA   PRO A  19     -12.556   7.870  21.890  1.00 46.13           C
ATOM    147  C   PRO A  19     -13.611   7.688  20.806  1.00 46.18           C
ATOM    148  O   PRO A  19     -14.494   6.848  20.951  1.00 42.15           O
ATOM    149 CB   PRO A  19     -13.196   8.392  23.185  1.00 42.84           C
ATOM    150 CG   PRO A  19     -13.003   9.868  23.127  1.00 40.29           C
ATOM    151 CD   PRO A  19     -11.683  10.072  22.415  1.00 42.58           C
ATOM    152  N   GLY A  20     -13.537   8.454  19.733  1.00 45.94           N
ATOM    153 CA   GLY A  20     -14.525   8.348  18.663  1.00 45.36           C
ATOM    154  C   GLY A  20     -14.589   6.971  18.045  1.00 44.53           C
ATOM    155  O   GLY A  20     -15.673   6.473  17.735  1.00 41.13           O
ATOM    156  N   GLY A  21     -13.444   6.347  17.847  1.00 42.85           N
ATOM    157 CA   GLY A  21     -13.399   5.032  17.250  1.00 42.05           C
ATOM    158  C   GLY A  21     -12.265   4.922  16.252  1.00 41.36           C
ATOM    159  O   GLY A  21     -11.317   5.700  16.275  1.00 38.12           O
ATOM    160  N   PHE A  22     -12.373   3.947  15.380  1.00 46.54           N
ATOM    161 CA   PHE A  22     -11.342   3.729  14.377  1.00 44.62           C
ATOM    162  C   PHE A  22     -11.481   4.671  13.188  1.00 44.42           C
ATOM    163  O   PHE A  22     -10.519   4.869  12.451  1.00 40.17           O
ATOM    164 CB   PHE A  22     -11.386   2.278  13.898  1.00 40.91           C
ATOM    165 CG   PHE A  22     -11.170   1.299  15.006  1.00 38.94           C
ATOM    166 CD1  PHE A  22     -12.252   0.730  15.652  1.00 35.51           C
ATOM    167 CD2  PHE A  22      -9.899   0.961  15.420  1.00 35.74           C
ATOM    168 CE1  PHE A  22     -12.056  -0.170  16.680  1.00 34.67           C
ATOM    169 CE2  PHE A  22      -9.706   0.062  16.449  1.00 35.90           C
ATOM    170 CZ   PHE A  22     -10.782  -0.504  17.084  1.00 36.53           C
ATOM    171  N   GLY A  23     -12.662   5.225  12.994  1.00 43.77           N
ATOM    172 CA   GLY A  23     -12.896   6.152  11.897  1.00 43.41           C
ATOM    173  C   GLY A  23     -12.638   7.590  12.297  1.00 42.86           C
ATOM    174  O   GLY A  23     -13.269   8.501  11.767  1.00 39.60           O
ATOM    175  N   ASN A  24     -11.716   7.798  13.207  1.00 42.06           N
ATOM    176 CA   ASN A  24     -11.434   9.136  13.704  1.00 42.15           C
ATOM    177  C   ASN A  24     -10.700  10.017  12.703  1.00 41.88           C
ATOM    178  O   ASN A  24     -10.622  11.225  12.905  1.00 37.40           O
ATOM    179 CB   ASN A  24     -10.614   9.044  14.996  1.00 38.38           C
ATOM    180 CG   ASN A  24      -9.400   8.163  14.835  1.00 34.53           C
ATOM    181 OD1  ASN A  24      -9.042   7.796  13.727  1.00 31.39           O
ATOM    182 ND2  ASN A  24      -8.769   7.818  15.940  1.00 31.96           N
ATOM    183  N   GLN A  25     -10.173   9.464  11.637  1.00 43.46           N
ATOM    184 CA   GLN A  25      -9.512  10.293  10.640  1.00 42.16           C
ATOM    185  C   GLN A  25     -10.517  11.161   9.903  1.00 41.49           C
ATOM    186  O   GLN A  25     -10.160  12.206   9.377  1.00 37.57           O
ATOM    187 CB   GLN A  25      -8.733   9.434   9.657  1.00 38.60           C
ATOM    188 CG   GLN A  25      -9.585   8.486   8.847  1.00 35.02           C
ATOM    189 CD   GLN A  25      -8.747   7.632   7.929  1.00 32.74           C
ATOM    190 OE1  GLN A  25      -7.601   7.952   7.651  1.00 32.05           O
ATOM    191 NE2  GLN A  25      -9.311   6.527   7.452  1.00 31.05           N
ATOM    192  N   GLY A  26     -11.772  10.738   9.867  1.00 43.76           N
ATOM    193 CA   GLY A  26     -12.825  11.529   9.272  1.00 43.59           C
ATOM    194  C   GLY A  26     -12.651  11.777   7.791  1.00 42.67           C
ATOM    195  O   GLY A  26     -11.553  11.689   7.244  1.00 39.63           O
ATOM    196  N   GLY A  27     -13.767  12.109   7.136  1.00 40.65           N
ATOM    197 CA   GLY A  27     -13.738  12.476   5.729  1.00 39.96           C
ATOM    198  C   GLY A  27     -13.231  11.392   4.812  1.00 39.15           C
ATOM    199  O   GLY A  27     -14.009  10.624   4.240  1.00 36.26           O
ATOM    200  N   PHE A  28     -11.933  11.321   4.659  1.00 45.22           N
ATOM    201 CA   PHE A  28     -11.330  10.377   3.736  1.00 43.60           C
ATOM    202  C   PHE A  28     -11.674   8.935   4.092  1.00 43.30           C
ATOM    203  O   PHE A  28     -12.188   8.183   3.258  1.00 39.32           O
ATOM    204 CB   PHE A  28      -9.813  10.573   3.735  1.00 40.27           C
ATOM    205 CG   PHE A  28      -9.123   9.831   2.633  1.00 38.16           C
ATOM    206 CD1  PHE A  28      -8.957  10.415   1.395  1.00 34.95           C
ATOM    207 CD2  PHE A  28      -8.643   8.556   2.832  1.00 34.95           C
ATOM    208 CE1  PHE A  28      -8.323   9.740   0.375  1.00 33.51           C
ATOM    209 CE2  PHE A  28      -8.021   7.867   1.811  1.00 34.49           C
ATOM    210 CZ   PHE A  28      -7.851   8.470   0.579  1.00 34.39           C
ATOM    211  N   GLY A  29     -11.398   8.547   5.317  1.00 41.47           N
ATOM    212 CA   GLY A  29     -11.655   7.175   5.727  1.00 41.30           C
ATOM    213  C   GLY A  29     -13.130   6.833   5.833  1.00 40.47           C
ATOM    214  O   GLY A  29     -13.531   5.709   5.561  1.00 37.85           O
ATOM    215  N   ASN A  30     -13.928   7.801   6.210  1.00 39.30           N
ATOM    216 CA   ASN A  30     -15.352   7.556   6.368  1.00 39.72           C
ATOM    217  C   ASN A  30     -16.071   7.387   5.032  1.00 39.89           C
ATOM    218  O   ASN A  30     -17.143   6.795   4.995  1.00 35.75           O
ATOM    219 CB   ASN A  30     -15.995   8.689   7.160  1.00 36.30           C
ATOM    220 CG   ASN A  30     -15.581   8.674   8.614  1.00 32.71           C
ATOM    221 OD1  ASN A  30     -15.217   7.637   9.155  1.00 29.77           O
ATOM    222 ND2  ASN A  30     -15.644   9.823   9.262  1.00 30.22           N
ATOM    223  N   SER A  31     -15.498   7.901   3.970  1.00 39.43           N
ATOM    224 CA   SER A  31     -16.127   7.835   2.658  1.00 39.88           C
ATOM    225  C   SER A  31     -15.694   6.611   1.862  1.00 37.84           C
ATOM    226  O   SER A  31     -16.026   6.504   0.680  1.00 33.85           O
ATOM    227 CB   SER A  31     -15.827   9.099   1.860  1.00 37.68           C
ATOM    228 OG   SER A  31     -16.360  10.244   2.503  1.00 34.57           O
ATOM    229  N   ARG A  32     -14.992   5.705   2.469  1.00 42.19           N
ATOM    230 CA   ARG A  32     -14.550   4.518   1.763  1.00 40.58           C
ATOM    231  C   ARG A  32     -15.719   3.564   1.538  1.00 40.17           C
ATOM    232  O   ARG A  32     -16.617   3.464   2.374  1.00 37.02           O
ATOM    233 CB   ARG A  32     -13.452   3.799   2.550  1.00 36.97           C
ATOM    234 CG   ARG A  32     -12.165   4.593   2.624  1.00 34.16           C
ATOM    235 CD   ARG A  32     -11.124   3.866   3.452  1.00 32.88           C
ATOM    236 NE   ARG A  32      -9.938   4.694   3.676  1.00 30.73           N
ATOM    237 CZ   ARG A  32      -8.926   4.792   2.838  1.00 30.35           C
ATOM    238 NH1  ARG A  32      -8.932   4.133   1.697  1.00 29.53           N
ATOM    239 NH2  ARG A  32      -7.895   5.565   3.137  1.00 29.82           N
ATOM    240  N   GLY A  33     -15.698   2.874   0.421  1.00 38.03           N
ATOM    241 CA   GLY A  33     -16.745   1.929   0.100  1.00 37.79           C
ATOM    242  C   GLY A  33     -17.454   2.297  -1.187  1.00 37.13           C
ATOM    243  O   GLY A  33     -17.102   3.258  -1.872  1.00 34.84           O
ATOM    244  N   GLY A  34     -18.469   1.525  -1.519  1.00 37.96           N
ATOM    245 CA   GLY A  34     -19.231   1.775  -2.722  1.00 38.15           C
ATOM    246  C   GLY A  34     -19.854   3.162  -2.705  1.00 37.69           C
ATOM    247  O   GLY A  34     -20.500   3.541  -1.736  1.00 34.93           O
ATOM    248  N   GLY A  35     -19.641   3.909  -3.775  1.00 37.68           N
ATOM    249 CA   GLY A  35     -20.168   5.257  -3.869  1.00 36.86           C
ATOM    250  C   GLY A  35     -19.247   6.309  -3.281  1.00 36.44           C
ATOM    251  O   GLY A  35     -19.642   7.462  -3.163  1.00 33.53           O
ATOM    252  N   ALA A  36     -18.042   5.940  -2.929  1.00 39.13           N
ATOM    253 CA   ALA A  36     -17.090   6.898  -2.383  1.00 38.76           C
ATOM    254  C   ALA A  36     -16.648   7.850  -3.480  1.00 38.42           C
ATOM    255  O   ALA A  36     -16.049   7.433  -4.472  1.00 34.99           O
ATOM    256 CB   ALA A  36     -15.889   6.175  -1.792  1.00 36.71           C
ATOM    257  N   GLY A  37     -16.925   9.117  -3.298  1.00 36.96           N
ATOM    258 CA   GLY A  37     -16.582  10.114  -4.300  1.00 36.87           C
ATOM    259  C   GLY A  37     -17.614  11.220  -4.377  1.00 36.05           C
ATOM    260  O   GLY A  37     -17.758  11.859  -5.406  1.00 33.11           O
ATOM    261  N   LEU A  38     -18.326  11.462  -3.296  1.00 42.99           N
ATOM    262 CA   LEU A  38     -19.325  12.512  -3.267  1.00 41.55           C
ATOM    263  C   LEU A  38     -18.665  13.880  -3.430  1.00 41.36           C
ATOM    264  O   LEU A  38     -17.445  14.018  -3.320  1.00 37.01           O
ATOM    265 CB   LEU A  38     -20.107  12.456  -1.956  1.00 37.79           C
ATOM    266 CG   LEU A  38     -20.866  11.150  -1.730  1.00 34.25           C
ATOM    267 CD1  LEU A  38     -21.493  11.140  -0.346  1.00 32.03           C
ATOM    268 CD2  LEU A  38     -21.936  10.963  -2.795  1.00 32.56           C
ATOM    269  N   GLY A  39     -19.485  14.884  -3.682  1.00 37.92           N
ATOM    270 CA   GLY A  39     -18.955  16.225  -3.880  1.00 38.16           C
ATOM    271  C   GLY A  39     -18.113  16.707  -2.717  1.00 37.50           C
ATOM    272  O   GLY A  39     -17.072  17.334  -2.905  1.00 34.54           O
ATOM    273  N   ASN A  40     -18.578  16.412  -1.516  1.00 36.52           N
ATOM    274 CA   ASN A  40     -17.841  16.836  -0.333  1.00 37.09           C
ATOM    275  C   ASN A  40     -16.542  16.073  -0.147  1.00 36.94           C
ATOM    276  O   ASN A  40     -15.711  16.466   0.674  1.00 32.85           O
ATOM    277 CB   ASN A  40     -18.713  16.673   0.915  1.00 33.76           C
ATOM    278 CG   ASN A  40     -19.092  15.219   1.138  1.00 30.30           C
ATOM    279 OD1  ASN A  40     -19.065  14.409   0.221  1.00 27.64           O
ATOM    280 ND2  ASN A  40     -19.444  14.882   2.359  1.00 27.92           N
ATOM    281  N   ASN A  41     -16.349  15.008  -0.897  1.00 37.15           N
ATOM    282 CA   ASN A  41     -15.135  14.225  -0.792  1.00 37.36           C
ATOM    283  C   ASN A  41     -13.975  14.837  -1.566  1.00 36.88           C
ATOM    284  O   ASN A  41     -12.827  14.420  -1.409  1.00 33.41           O
ATOM    285 CB   ASN A  41     -15.379  12.800  -1.292  1.00 34.60           C
ATOM    286 CG   ASN A  41     -14.241  11.878  -0.960  1.00 31.19           C
ATOM    287 OD1  ASN A  41     -13.612  11.994   0.092  1.00 28.96           O
ATOM    288 ND2  ASN A  41     -13.930  10.942  -1.847  1.00 29.12           N
ATOM    289  N   GLN A  42     -14.259  15.825  -2.393  1.00 36.99           N
ATOM    290 CA   GLN A  42     -13.210  16.443  -3.191  1.00 36.38           C
ATOM    291  C   GLN A  42     -12.123  17.055  -2.311  1.00 35.98           C
ATOM    292  O   GLN A  42     -10.935  16.957  -2.619  1.00 32.35           O
ATOM    293 CB   GLN A  42     -13.822  17.516  -4.096  1.00 33.02           C
ATOM    294 CG   GLN A  42     -14.678  16.934  -5.208  1.00 29.49           C
ATOM    295 CD   GLN A  42     -15.357  18.004  -6.033  1.00 27.75           C
ATOM    296 OE1  GLN A  42     -16.535  17.920  -6.333  1.00 26.09           O
ATOM    297 NE2  GLN A  42     -14.611  19.034  -6.412  1.00 26.52           N
ATOM    298  N   GLY A  43     -12.530  17.676  -1.226  1.00 36.37           N
ATOM    299 CA   GLY A  43     -11.568  18.300  -0.328  1.00 37.22           C
ATOM    300  C   GLY A  43     -10.964  17.341   0.679  1.00 36.84           C
ATOM    301  O   GLY A  43     -10.087  17.733   1.445  1.00 34.34           O
ATOM    302  N   SER A  44     -11.415  16.103   0.686  1.00 36.12           N
ATOM    303 CA   SER A  44     -10.949  15.123   1.665  1.00 36.96           C
ATOM    304  C   SER A  44     -10.188  13.964   1.045  1.00 36.22           C
ATOM    305  O   SER A  44      -9.363  13.343   1.716  1.00 32.80           O
ATOM    306 CB   SER A  44     -12.137  14.579   2.458  1.00 34.32           C
ATOM    307 OG   SER A  44     -11.715  13.598   3.379  1.00 31.11           O
ATOM    308  N   ASN A  45     -10.457  13.663  -0.216  1.00 35.36           N
ATOM    309 CA   ASN A  45      -9.817  12.513  -0.845  1.00 35.40           C
ATOM    310  C   ASN A  45      -8.371  12.767  -1.235  1.00 35.01           C
ATOM    311  O   ASN A  45      -7.662  11.834  -1.592  1.00 31.63           O
ATOM    312 CB   ASN A  45     -10.618  12.063  -2.065  1.00 32.82           C
ATOM    313 CG   ASN A  45     -10.607  13.099  -3.165  1.00 29.74           C
ATOM    314 OD1  ASN A  45     -10.050  14.182  -3.025  1.00 27.03           O
ATOM    315 ND2  ASN A  45     -11.223  12.775  -4.290  1.00 26.93           N
ATOM    316  N   MET A  46      -7.939  14.018  -1.197  1.00 38.56           N
ATOM    317 CA   MET A  46      -6.548  14.379  -1.501  1.00 36.55           C
ATOM    318  C   MET A  46      -6.160  14.146  -2.956  1.00 36.43           C
ATOM    319  O   MET A  46      -5.333  14.874  -3.492  1.00 33.32           O
ATOM    320 CB   MET A  46      -5.587  13.618  -0.592  1.00 33.94           C
ATOM    321 CG   MET A  46      -5.767  13.957   0.865  1.00 30.50           C
ATOM    322 SD   MET A  46      -4.741  12.938   1.930  1.00 28.70           S
ATOM    323 CE   MET A  46      -5.784  11.516   2.083  1.00 26.65           C
ATOM    324  N   GLY A  47      -6.748  13.142  -3.581  1.00 35.86           N
ATOM    325 CA   GLY A  47      -6.413  12.826  -4.967  1.00 36.03           C
ATOM    326  C   GLY A  47      -7.074  13.727  -5.986  1.00 35.47           C
ATOM    327  O   GLY A  47      -6.902  13.515  -7.189  1.00 33.42           O
ATOM    328  N   GLY A  48      -7.824  14.699  -5.540  1.00 37.15           N
ATOM    329 CA   GLY A  48      -8.497  15.612  -6.447  1.00 37.79           C
ATOM    330  C   GLY A  48      -9.895  15.176  -6.830  1.00 37.36           C
ATOM    331  O   GLY A  48     -10.640  15.963  -7.426  1.00 34.51           O
ATOM    332  N   GLY A  49     -10.275  13.960  -6.513  1.00 35.18           N
ATOM    333 CA   GLY A  49     -11.592  13.463  -6.829  1.00 35.47           C
ATOM    334  C   GLY A  49     -11.561  12.396  -7.901  1.00 35.29           C
ATOM    335  O   GLY A  49     -10.739  12.430  -8.819  1.00 32.82           O
ATOM    336  N   MET A  50     -12.464  11.440  -7.772  1.00 39.29           N
ATOM    337 CA   MET A  50     -12.566  10.366  -8.747  1.00 38.98           C
ATOM    338  C   MET A  50     -13.778  10.584  -9.648  1.00 39.71           C
ATOM    339  O   MET A  50     -14.630  11.427  -9.379  1.00 37.03           O
ATOM    340 CB   MET A  50     -12.667   9.024  -8.030  1.00 36.48           C
ATOM    341 CG   MET A  50     -11.431   8.684  -7.232  1.00 33.59           C
ATOM    342 SD   MET A  50     -11.556   7.096  -6.412  1.00 31.17           S
ATOM    343 CE   MET A  50     -11.542   6.011  -7.825  1.00 29.35           C
ATOM    344  N   ASN A  51     -13.843   9.815 -10.709  1.00 38.83           N
ATOM    345 CA   ASN A  51     -14.948   9.929 -11.652  1.00 39.54           C
ATOM    346  C   ASN A  51     -16.240   9.498 -10.964  1.00 39.88           C
ATOM    347  O   ASN A  51     -16.410   8.333 -10.630  1.00 37.26           O
ATOM    348 CB   ASN A  51     -14.672   9.075 -12.878  1.00 37.30           C
ATOM    349 CG   ASN A  51     -15.699   9.300 -13.966  1.00 34.15           C
ATOM    350 OD1  ASN A  51     -16.726   9.940 -13.760  1.00 31.60           O
ATOM    351 ND2  ASN A  51     -15.441   8.789 -15.155  1.00 32.15           N
ATOM    352  N   PHE A  52     -17.143  10.436 -10.765  1.00 43.20           N
ATOM    353 CA   PHE A  52     -18.401  10.139 -10.090  1.00 42.45           C
ATOM    354  C   PHE A  52     -19.216   9.097 -10.841  1.00 42.70           C
ATOM    355  O   PHE A  52     -19.872   8.259 -10.225  1.00 40.00           O
ATOM    356 CB   PHE A  52     -19.217  11.419  -9.927  1.00 39.40           C
ATOM    357 CG   PHE A  52     -18.568  12.423  -9.018  1.00 37.87           C
ATOM    358 CD1  PHE A  52     -17.579  13.262  -9.489  1.00 35.02           C
ATOM    359 CD2  PHE A  52     -18.947  12.525  -7.693  1.00 35.26           C
ATOM    360 CE1  PHE A  52     -16.976  14.173  -8.654  1.00 34.06           C
ATOM    361 CE2  PHE A  52     -18.344  13.438  -6.856  1.00 33.78           C
ATOM    362 CZ   PHE A  52     -17.354  14.272  -7.334  1.00 34.55           C
ATOM    363  N   GLY A  53     -19.175   9.147 -12.160  1.00 43.28           N
ATOM    364 CA   GLY A  53     -19.925   8.180 -12.954  1.00 44.00           C
ATOM    365  C   GLY A  53     -19.408   6.768 -12.778  1.00 43.08           C
ATOM    366  O   GLY A  53     -20.179   5.809 -12.799  1.00 41.00           O
ATOM    367  N   ALA A  54     -18.112   6.627 -12.610  1.00 42.68           N
ATOM    368 CA   ALA A  54     -17.517   5.305 -12.437  1.00 42.83           C
ATOM    369  C   ALA A  54     -17.965   4.661 -11.130  1.00 42.42           C
ATOM    370  O   ALA A  54     -18.037   3.441 -11.034  1.00 39.35           O
ATOM    371 CB   ALA A  54     -15.999   5.402 -12.474  1.00 40.56           C
ATOM    372  N   PHE A  55     -18.277   5.473 -10.131  1.00 43.87           N
ATOM    373 CA   PHE A  55     -18.708   4.934  -8.848  1.00 43.84           C
ATOM    374  C   PHE A  55     -20.108   4.343  -8.918  1.00 45.17           C
ATOM    375  O   PHE A  55     -20.509   3.613  -8.014  1.00 42.49           O
ATOM    376 CB   PHE A  55     -18.673   6.018  -7.781  1.00 40.67           C
ATOM    377 CG   PHE A  55     -17.277   6.386  -7.363  1.00 38.65           C
ATOM    378 CD1  PHE A  55     -16.607   5.633  -6.416  1.00 35.81           C
ATOM    379 CD2  PHE A  55     -16.636   7.471  -7.925  1.00 35.16           C
ATOM    380 CE1  PHE A  55     -15.322   5.965  -6.031  1.00 34.00           C
ATOM    381 CE2  PHE A  55     -15.347   7.800  -7.549  1.00 34.25           C
ATOM    382 CZ   PHE A  55     -14.688   7.049  -6.602  1.00 34.06           C
ATOM    383  N   SER A  56     -20.845   4.630  -9.960  1.00 45.26           N
ATOM    384 CA   SER A  56     -22.188   4.087 -10.096  1.00 47.14           C
ATOM    385  C   SER A  56     -22.175   2.573 -10.276  1.00 46.66           C
ATOM    386  O   SER A  56     -23.181   1.915 -10.024  1.00 44.20           O
ATOM    387 CB   SER A  56     -22.908   4.745 -11.266  1.00 44.88           C
ATOM    388 OG   SER A  56     -22.273   4.437 -12.488  1.00 41.45           O
ATOM    389  N   ILE A  57     -21.067   2.020 -10.712  1.00 44.32           N
ATOM    390 CA   ILE A  57     -20.934   0.590 -10.930  1.00 44.98           C
ATOM    391  C   ILE A  57     -20.001  -0.034  -9.904  1.00 45.81           C
ATOM    392  O   ILE A  57     -19.305  -1.010 -10.189  1.00 43.61           O
ATOM    393 CB   ILE A  57     -20.441   0.290 -12.356  1.00 42.93           C
ATOM    394 CG1  ILE A  57     -19.149   1.052 -12.636  1.00 41.52           C
ATOM    395 CG2  ILE A  57     -21.518   0.650 -13.364  1.00 41.98           C
ATOM    396 CD1  ILE A  57     -18.465   0.623 -13.930  1.00 39.29           C
ATOM    397  N   ASN A  58     -19.993   0.516  -8.715  1.00 46.44           N
ATOM    398 CA   ASN A  58     -19.134  -0.003  -7.659  1.00 48.32           C
ATOM    399  C   ASN A  58     -19.367  -1.481  -7.365  1.00 50.23           C
ATOM    400  O   ASN A  58     -18.399  -2.200  -7.105  1.00 48.66           O
ATOM    401 CB   ASN A  58     -19.305   0.821  -6.388  1.00 46.05           C
ATOM    402 CG   ASN A  58     -18.395   2.026  -6.378  1.00 43.76           C
ATOM    403 OD1  ASN A  58     -17.185   1.898  -6.520  1.00 40.38           O
ATOM    404 ND2  ASN A  58     -18.962   3.205  -6.215  1.00 40.94           N
ATOM    405  N   PRO A  59     -20.615  -1.973  -7.389  1.00 50.88           N
ATOM    406 CA   PRO A  59     -20.808  -3.408  -7.156  1.00 50.91           C
ATOM    407  C   PRO A  59     -19.998  -4.253  -8.124  1.00 51.73           C
ATOM    408  O   PRO A  59     -19.419  -5.273  -7.737  1.00 50.70           O
ATOM    409 CB   PRO A  59     -22.316  -3.603  -7.358  1.00 49.30           C
ATOM    410 CG   PRO A  59     -22.891  -2.267  -7.033  1.00 49.67           C
ATOM    411 CD   PRO A  59     -21.878  -1.252  -7.486  1.00 52.01           C
ATOM    412  N   ALA A  60     -19.941  -3.835  -9.385  1.00 48.51           N
ATOM    413 CA   ALA A  60     -19.146  -4.564 -10.366  1.00 49.34           C
ATOM    414  C   ALA A  60     -17.662  -4.447 -10.044  1.00 50.02           C
ATOM    415  O   ALA A  60     -16.899  -5.397 -10.217  1.00 48.43           O
ATOM    416 CB   ALA A  60     -19.427  -4.025 -11.761  1.00 48.23           C
ATOM    417  N   MET A  61     -17.245  -3.278  -9.575  1.00 50.64           N
ATOM    418 CA   MET A  61     -15.849  -3.078  -9.209  1.00 52.40           C
ATOM    419  C   MET A  61     -15.470  -3.965  -8.025  1.00 55.68           C
ATOM    420  O   MET A  61     -14.348  -4.463  -7.951  1.00 54.41           O
ATOM    421 CB   MET A  61     -15.600  -1.608  -8.865  1.00 50.34           C
ATOM    422 CG   MET A  61     -15.792  -0.684 -10.053  1.00 47.89           C
ATOM    423 SD   MET A  61     -14.662  -1.018 -11.392  1.00 45.77           S
ATOM    424 CE   MET A  61     -13.118  -0.458 -10.681  1.00 43.57           C
ATOM    425  N   MET A  62     -16.408  -4.164  -7.114  1.00 55.36           N
ATOM    426 CA   MET A  62     -16.144  -5.036  -5.976  1.00 57.30           C
ATOM    427  C   MET A  62     -15.850  -6.448  -6.442  1.00 59.53           C
ATOM    428  O   MET A  62     -14.961  -7.119  -5.911  1.00 58.16           O
ATOM    429 CB   MET A  62     -17.330  -5.031  -5.017  1.00 54.56           C
ATOM    430 CG   MET A  62     -17.510  -3.699  -4.313  1.00 51.99           C
ATOM    431 SD   MET A  62     -16.178  -3.285  -3.191  1.00 48.45           S
ATOM    432 CE   MET A  62     -16.468  -4.479  -1.899  1.00 45.20           C
ATOM    433  N   ALA A  63     -16.594  -6.907  -7.433  1.00 53.54           N
ATOM    434 CA   ALA A  63     -16.363  -8.240  -7.972  1.00 54.54           C
ATOM    435  C   ALA A  63     -14.993  -8.321  -8.631  1.00 54.22           C
ATOM    436  O   ALA A  63     -14.310  -9.345  -8.538  1.00 53.21           O
ATOM    437 CB   ALA A  63     -17.454  -8.601  -8.966  1.00 53.65           C
ATOM    438  N   ALA A  64     -14.584  -7.249  -9.287  1.00 53.74           N
ATOM    439 CA   ALA A  64     -13.290  -7.210  -9.945  1.00 54.01           C
ATOM    440  C   ALA A  64     -12.148  -6.940  -8.973  1.00 54.03           C
ATOM    441  O   ALA A  64     -10.977  -7.106  -9.338  1.00 53.23           O
ATOM    442 CB   ALA A  64     -13.296  -6.145 -11.037  1.00 52.98           C
ATOM    443  N   ALA A  65     -12.478  -6.527  -7.763  1.00 56.25           N
ATOM    444 CA   ALA A  65     -11.445  -6.221  -6.784  1.00 55.78           C
ATOM    445  C   ALA A  65     -10.583  -7.437  -6.481  1.00 55.68           C
ATOM    446  O   ALA A  65      -9.380  -7.315  -6.247  1.00 54.50           O
ATOM    447 CB   ALA A  65     -12.076  -5.691  -5.505  1.00 54.63           C
ATOM    448  N   GLN A  66     -11.189  -8.611  -6.479  1.00 53.06           N
ATOM    449 CA   GLN A  66     -10.412  -9.816  -6.193  1.00 53.14           C
ATOM    450  C   GLN A  66      -9.356 -10.050  -7.269  1.00 53.01           C
ATOM    451  O   GLN A  66      -8.210 -10.401  -6.965  1.00 52.34           O
ATOM    452 CB   GLN A  66     -11.346 -11.019  -6.088  1.00 52.49           C
ATOM    453 CG   GLN A  66     -10.635 -12.268  -5.620  1.00 51.36           C
ATOM    454 CD   GLN A  66     -11.609 -13.391  -5.302  1.00 48.55           C
ATOM    455 OE1  GLN A  66     -12.809 -13.161  -5.143  1.00 47.55           O
ATOM    456 NE2  GLN A  66     -11.120 -14.607  -5.207  1.00 45.05           N
ATOM    457  N   ALA A  67      -9.731  -9.843  -8.520  1.00 55.69           N
ATOM    458 CA   ALA A  67      -8.768  -9.995  -9.601  1.00 54.86           C
ATOM    459  C   ALA A  67      -7.656  -8.963  -9.459  1.00 53.91           C
ATOM    460  O   ALA A  67      -6.474  -9.257  -9.698  1.00 52.60           O
ATOM    461 CB   ALA A  67      -9.464  -9.845 -10.948  1.00 53.79           C
ATOM    462  N   ALA A  68      -8.022  -7.761  -9.062  1.00 54.89           N
ATOM    463 CA   ALA A  68      -7.036  -6.708  -8.856  1.00 54.80           C
ATOM    464  C   ALA A  68      -6.072  -7.087  -7.738  1.00 54.66           C
ATOM    465  O   ALA A  68      -4.873  -6.808  -7.814  1.00 53.49           O
ATOM    466 CB   ALA A  68      -7.728  -5.391  -8.539  1.00 53.83           C
ATOM    467  N   LEU A  69      -6.594  -7.721  -6.697  1.00 53.03           N
ATOM    468 CA   LEU A  69      -5.742  -8.146  -5.594  1.00 53.53           C
ATOM    469  C   LEU A  69      -4.694  -9.139  -6.077  1.00 53.51           C
ATOM    470  O   LEU A  69      -3.527  -9.056  -5.692  1.00 51.61           O
ATOM    471 CB   LEU A  69      -6.590  -8.774  -4.489  1.00 52.88           C
ATOM    472 CG   LEU A  69      -7.420  -7.790  -3.674  1.00 52.36           C
ATOM    473 CD1  LEU A  69      -8.369  -8.538  -2.749  1.00 49.84           C
ATOM    474 CD2  LEU A  69      -6.523  -6.872  -2.873  1.00 48.91           C
ATOM    475  N   GLN A  70      -5.102 -10.068  -6.913  1.00 53.00           N
ATOM    476 CA   GLN A  70      -4.163 -11.050  -7.439  1.00 51.93           C
ATOM    477  C   GLN A  70      -3.037 -10.363  -8.196  1.00 51.03           C
ATOM    478  O   GLN A  70      -1.857 -10.696  -8.031  1.00 48.32           O
ATOM    479 CB   GLN A  70      -4.882 -12.038  -8.344  1.00 50.44           C
ATOM    480 CG   GLN A  70      -5.823 -12.954  -7.581  1.00 49.57           C
ATOM    481 CD   GLN A  70      -6.611 -13.867  -8.504  1.00 46.68           C
ATOM    482 OE1  GLN A  70      -7.734 -14.237  -8.216  1.00 44.68           O
ATOM    483 NE2  GLN A  70      -6.027 -14.240  -9.639  1.00 42.73           N
ATOM    484  N   SER A  71      -3.384  -9.394  -9.027  1.00 52.05           N
ATOM    485 CA   SER A  71      -2.378  -8.668  -9.793  1.00 51.62           C
ATOM    486  C   SER A  71      -1.448  -7.899  -8.859  1.00 51.34           C
ATOM    487  O   SER A  71      -0.234  -7.904  -9.043  1.00 48.56           O
ATOM    488 CB   SER A  71      -3.050  -7.714 -10.773  1.00 49.12           C
ATOM    489 OG   SER A  71      -3.849  -8.423 -11.703  1.00 46.70           O
ATOM    490  N   SER A  72      -2.033  -7.262  -7.856  1.00 51.79           N
ATOM    491 CA   SER A  72      -1.237  -6.497  -6.904  1.00 51.62           C
ATOM    492  C   SER A  72      -0.288  -7.405  -6.131  1.00 50.86           C
ATOM    493  O   SER A  72       0.873  -7.057  -5.895  1.00 48.54           O
ATOM    494 CB   SER A  72      -2.148  -5.740  -5.943  1.00 49.58           C
ATOM    495 OG   SER A  72      -2.975  -4.836  -6.643  1.00 47.57           O
ATOM    496  N   TRP A  73      -0.777  -8.575  -5.732  1.00 53.67           N
ATOM    497 CA   TRP A  73       0.071  -9.517  -5.018  1.00 53.59           C
ATOM    498  C   TRP A  73       1.223  -9.955  -5.912  1.00 53.93           C
ATOM    499  O   TRP A  73       2.337 -10.173  -5.432  1.00 51.01           O
ATOM    500 CB   TRP A  73      -0.737 -10.729  -4.572  1.00 51.45           C
ATOM    501 CG   TRP A  73      -1.784 -10.375  -3.580  1.00 53.06           C
ATOM    502 CD1  TRP A  73      -1.865  -9.270  -2.800  1.00 48.93           C
ATOM    503 CD2  TRP A  73      -2.940 -11.177  -3.241  1.00 49.44           C
ATOM    504 NE1  TRP A  73      -2.970  -9.309  -2.010  1.00 48.37           N
ATOM    505 CE2  TRP A  73      -3.646 -10.469  -2.258  1.00 48.57           C
ATOM    506 CE3  TRP A  73      -3.417 -12.407  -3.679  1.00 46.69           C
ATOM    507 CZ2  TRP A  73      -4.823 -10.965  -1.708  1.00 45.04           C
ATOM    508 CZ3  TRP A  73      -4.596 -12.896  -3.119  1.00 45.08           C
ATOM    509 CH2  TRP A  73      -5.275 -12.175  -2.150  1.00 45.11           C
ATOM    510  N   GLY A  74       0.965 -10.090  -7.201  1.00 55.09           N
ATOM    511 CA   GLY A  74       2.027 -10.446  -8.126  1.00 53.73           C
ATOM    512  C   GLY A  74       3.135  -9.422  -8.123  1.00 52.89           C
ATOM    513  O   GLY A  74       4.321  -9.766  -8.162  1.00 50.29           O
ATOM    514  N   VAL A  75       2.763  -8.162  -8.066  1.00 55.45           N
ATOM    515 CA   VAL A  75       3.753  -7.093  -8.014  1.00 55.14           C
ATOM    516  C   VAL A  75       4.624  -7.250  -6.774  1.00 55.51           C
ATOM    517  O   VAL A  75       5.856  -7.173  -6.841  1.00 52.39           O
ATOM    518 CB   VAL A  75       3.076  -5.714  -8.022  1.00 52.45           C
ATOM    519 CG1  VAL A  75       4.113  -4.618  -7.854  1.00 48.07           C
ATOM    520 CG2  VAL A  75       2.291  -5.523  -9.310  1.00 48.63           C
ATOM    521  N   MET A  76       3.985  -7.469  -5.634  1.00 55.17           N
ATOM    522 CA   MET A  76       4.738  -7.606  -4.394  1.00 55.30           C
ATOM    523  C   MET A  76       5.612  -8.844  -4.414  1.00 56.25           C
ATOM    524  O   MET A  76       6.730  -8.826  -3.894  1.00 52.08           O
ATOM    525 CB   MET A  76       3.777  -7.649  -3.204  1.00 52.86           C
ATOM    526 CG   MET A  76       2.956  -6.385  -3.056  1.00 52.21           C
ATOM    527 SD   MET A  76       3.953  -4.912  -2.936  1.00 49.07           S
ATOM    528 CE   MET A  76       4.632  -5.113  -1.297  1.00 45.39           C
ATOM    529  N   GLY A  77       5.119  -9.917  -5.001  1.00 53.60           N
ATOM    530 CA   GLY A  77       5.912 -11.133  -5.091  1.00 52.02           C
ATOM    531  C   GLY A  77       7.163 -10.916  -5.922  1.00 50.79           C
ATOM    532  O   GLY A  77       8.269 -11.299  -5.523  1.00 48.17           O
ATOM    533  N   MET A  78       7.005 -10.295  -7.078  1.00 54.46           N
ATOM    534 CA   MET A  78       8.151  -9.994  -7.924  1.00 54.04           C
ATOM    535  C   MET A  78       9.108  -9.053  -7.214  1.00 54.89           C
ATOM    536  O   MET A  78      10.331  -9.198  -7.306  1.00 51.34           O
ATOM    537 CB   MET A  78       7.679  -9.379  -9.242  1.00 50.53           C
ATOM    538 CG   MET A  78       6.871 -10.339 -10.098  1.00 48.99           C
ATOM    539 SD   MET A  78       7.828 -11.733 -10.681  1.00 45.92           S
ATOM    540 CE   MET A  78       8.882 -10.926 -11.884  1.00 42.92           C
ATOM    541  N   LEU A  79       8.547  -8.084  -6.507  1.00 49.15           N
ATOM    542 CA   LEU A  79       9.369  -7.128  -5.765  1.00 48.38           C
ATOM    543  C   LEU A  79      10.207  -7.838  -4.714  1.00 47.43           C
ATOM    544  O   LEU A  79      11.411  -7.593  -4.601  1.00 44.73           O
ATOM    545 CB   LEU A  79       8.465  -6.092  -5.099  1.00 46.22           C
ATOM    546 CG   LEU A  79       9.197  -5.040  -4.275  1.00 44.77           C
ATOM    547 CD1  LEU A  79      10.015  -4.149  -5.171  1.00 42.08           C
ATOM    548 CD2  LEU A  79       8.197  -4.228  -3.465  1.00 41.30           C
ATOM    549  N   ALA A  80       9.574  -8.706  -3.940  1.00 49.29           N
ATOM    550 CA   ALA A  80      10.294  -9.423  -2.889  1.00 48.03           C
ATOM    551  C   ALA A  80      11.412 -10.275  -3.480  1.00 47.18           C
ATOM    552  O   ALA A  80      12.520 -10.329  -2.948  1.00 44.31           O
ATOM    553 CB   ALA A  80       9.326 -10.282  -2.088  1.00 45.73           C
ATOM    554  N   SER A  81      11.126 -10.945  -4.584  1.00 50.54           N
ATOM    555 CA   SER A  81      12.135 -11.787  -5.221  1.00 50.04           C
ATOM    556  C   SER A  81      13.308 -10.939  -5.709  1.00 47.93           C
ATOM    557  O   SER A  81      14.463 -11.314  -5.525  1.00 44.99           O
ATOM    558 CB   SER A  81      11.519 -12.553  -6.382  1.00 47.90           C
ATOM    559 OG   SER A  81      10.503 -13.429  -5.923  1.00 43.89           O
ATOM    560  N   GLN A  82      13.000  -9.805  -6.311  1.00 48.18           N
ATOM    561 CA   GLN A  82      14.055  -8.927  -6.803  1.00 46.49           C
ATOM    562  C   GLN A  82      14.908  -8.409  -5.653  1.00 45.59           C
ATOM    563  O   GLN A  82      16.137  -8.350  -5.749  1.00 42.39           O
ATOM    564 CB   GLN A  82      13.442  -7.759  -7.570  1.00 42.95           C
ATOM    565 CG   GLN A  82      14.469  -6.923  -8.302  1.00 41.42           C
ATOM    566 CD   GLN A  82      13.811  -5.835  -9.134  1.00 39.26           C
ATOM    567 OE1  GLN A  82      12.616  -5.586  -9.013  1.00 37.66           O
ATOM    568 NE2  GLN A  82      14.586  -5.183  -9.982  1.00 36.60           N
ATOM    569  N   GLN A  83      14.258  -8.031  -4.562  1.00 47.04           N
ATOM    570 CA   GLN A  83      14.979  -7.537  -3.396  1.00 44.88           C
ATOM    571  C   GLN A  83      15.901  -8.613  -2.838  1.00 43.90           C
ATOM    572  O   GLN A  83      17.044  -8.340  -2.467  1.00 40.15           O
ATOM    573 CB   GLN A  83      13.992  -7.095  -2.326  1.00 40.74           C
ATOM    574 CG   GLN A  83      13.189  -5.872  -2.724  1.00 38.69           C
ATOM    575 CD   GLN A  83      12.050  -5.613  -1.768  1.00 37.12           C
ATOM    576 OE1  GLN A  83      11.936  -6.267  -0.738  1.00 34.91           O
ATOM    577 NE2  GLN A  83      11.194  -4.665  -2.098  1.00 33.72           N
ATOM    578  N   ASN A  84      15.393  -9.831  -2.765  1.00 47.12           N
ATOM    579 CA   ASN A  84      16.192 -10.920  -2.242  1.00 45.86           C
ATOM    580  C   ASN A  84      17.418 -11.179  -3.111  1.00 45.11           C
ATOM    581  O   ASN A  84      18.512 -11.437  -2.612  1.00 40.98           O
ATOM    582 CB   ASN A  84      15.347 -12.192  -2.144  1.00 42.10           C
ATOM    583 CG   ASN A  84      16.058 -13.291  -1.395  1.00 38.12           C
ATOM    584 OD1  ASN A  84      16.937 -13.037  -0.571  1.00 35.25           O
ATOM    585 ND2  ASN A  84      15.702 -14.526  -1.663  1.00 35.35           N
ATOM    586  N   GLN A  85      17.233 -11.078  -4.416  1.00 43.15           N
ATOM    587 CA   GLN A  85      18.353 -11.289  -5.326  1.00 41.03           C
ATOM    588  C   GLN A  85      19.419 -10.219  -5.148  1.00 39.60           C
ATOM    589  O   GLN A  85      20.614 -10.530  -5.110  1.00 35.79           O
ATOM    590 CB   GLN A  85      17.856 -11.304  -6.765  1.00 36.78           C
ATOM    591 CG   GLN A  85      17.062 -12.548  -7.110  1.00 34.08           C
ATOM    592 CD   GLN A  85      16.548 -12.528  -8.528  1.00 32.69           C
ATOM    593 OE1  GLN A  85      16.653 -11.510  -9.215  1.00 30.76           O
ATOM    594 NE2  GLN A  85      15.992 -13.630  -8.998  1.00 30.91           N
ATOM    595  N   SER A  86      18.998  -8.973  -5.025  1.00 39.81           N
ATOM    596 CA   SER A  86      19.953  -7.886  -4.847  1.00 40.08           C
ATOM    597  C   SER A  86      20.739  -8.074  -3.559  1.00 38.68           C
ATOM    598  O   SER A  86      21.967  -8.164  -3.566  1.00 35.89           O
ATOM    599 CB   SER A  86      19.227  -6.541  -4.845  1.00 37.50           C
ATOM    600 OG   SER A  86      18.595  -6.320  -6.094  1.00 33.96           O
ATOM    601  N   GLY A  87      20.027  -8.131  -2.447  1.00 38.71           N
ATOM    602 CA   GLY A  87      20.649  -8.384  -1.153  1.00 39.02           C
ATOM    603  C   GLY A  87      21.879  -7.564  -0.824  1.00 37.96           C
ATOM    604  O   GLY A  87      22.861  -8.112  -0.316  1.00 35.32           O
ATOM    605  N   PRO A  88      21.881  -6.247  -1.054  1.00 36.29           N
ATOM    606 CA   PRO A  88      23.042  -5.441  -0.654  1.00 35.81           C
ATOM    607  C   PRO A  88      23.129  -5.332   0.867  1.00 35.48           C
ATOM    608  O   PRO A  88      22.142  -5.495   1.574  1.00 32.83           O
ATOM    609 CB   PRO A  88      22.775  -4.069  -1.278  1.00 33.17           C
ATOM    610 CG   PRO A  88      21.723  -4.306  -2.303  1.00 31.68           C
ATOM    611 CD   PRO A  88      20.913  -5.463  -1.799  1.00 33.33           C
ATOM    612  N   SER A  89      24.320  -5.036   1.355  1.00 33.62           N
ATOM    613 CA   SER A  89      24.517  -4.902   2.794  1.00 34.58           C
ATOM    614  C   SER A  89      23.933  -3.602   3.325  1.00 34.05           C
ATOM    615  O   SER A  89      23.537  -3.528   4.485  1.00 31.64           O
ATOM    616 CB   SER A  89      26.003  -4.971   3.133  1.00 32.79           C
ATOM    617 OG   SER A  89      26.542  -6.227   2.767  1.00 29.49           O
ATOM    618  N   GLY A  90      23.898  -2.568   2.502  1.00 34.79           N
ATOM    619 CA   GLY A  90      23.375  -1.290   2.944  1.00 35.49           C
ATOM    620  C   GLY A  90      21.907  -1.371   3.307  1.00 35.19           C
ATOM    621  O   GLY A  90      21.164  -2.197   2.784  1.00 32.36           O
ATOM    622  N   ASN A  91      21.507  -0.498   4.224  1.00 34.83           N
ATOM    623 CA   ASN A  91      20.122  -0.440   4.665  1.00 35.68           C
ATOM    624  C   ASN A  91      19.779   1.003   4.989  1.00 35.63           C
ATOM    625  O   ASN A  91      20.451   1.633   5.805  1.00 32.03           O
ATOM    626 CB   ASN A  91      19.903  -1.330   5.887  1.00 32.61           C
ATOM    627 CG   ASN A  91      18.440  -1.412   6.267  1.00 29.13           C
ATOM    628 OD1  ASN A  91      17.602  -0.705   5.726  1.00 26.32           O
ATOM    629 ND2  ASN A  91      18.114  -2.281   7.202  1.00 26.18           N
ATOM    630  N   ASN A  92      18.745   1.514   4.353  1.00 36.79           N
ATOM    631 CA   ASN A  92      18.332   2.894   4.547  1.00 37.18           C
ATOM    632  C   ASN A  92      17.176   3.027   5.530  1.00 37.17           C
ATOM    633  O   ASN A  92      16.603   4.106   5.666  1.00 33.73           O
ATOM    634 CB   ASN A  92      17.942   3.514   3.205  1.00 34.07           C
ATOM    635 CG   ASN A  92      19.120   3.558   2.251  1.00 30.18           C
ATOM    636 OD1  ASN A  92      20.261   3.669   2.666  1.00 27.69           O
ATOM    637 ND2  ASN A  92      18.842   3.475   0.969  1.00 27.33           N
ATOM    638  N   GLN A  93      16.835   1.959   6.216  1.00 37.80           N
ATOM    639 CA   GLN A  93      15.730   1.997   7.172  1.00 37.46           C
ATOM    640  C   GLN A  93      16.038   2.894   8.354  1.00 36.85           C
ATOM    641  O   GLN A  93      15.127   3.448   8.975  1.00 33.17           O
ATOM    642 CB   GLN A  93      15.426   0.588   7.660  1.00 33.75           C
ATOM    643 CG   GLN A  93      14.260   0.513   8.635  1.00 31.30           C
ATOM    644 CD   GLN A  93      12.939   0.831   7.970  1.00 29.61           C
ATOM    645 OE1  GLN A  93      12.712   0.466   6.823  1.00 28.41           O
ATOM    646 NE2  GLN A  93      12.068   1.508   8.690  1.00 28.60           N
ATOM    647  N   ASN A  94      17.313   3.065   8.685  1.00 37.00           N
ATOM    648 CA   ASN A  94      17.711   3.869   9.832  1.00 37.95           C
ATOM    649  C   ASN A  94      17.811   5.350   9.508  1.00 37.70           C
ATOM    650  O   ASN A  94      18.374   6.111  10.297  1.00 34.43           O
ATOM    651 CB   ASN A  94      19.044   3.373  10.379  1.00 35.00           C
ATOM    652 CG   ASN A  94      18.920   1.987  10.982  1.00 31.07           C
ATOM    653 OD1  ASN A  94      18.181   1.779  11.935  1.00 28.31           O
ATOM    654 ND2  ASN A  94      19.630   1.041  10.415  1.00 27.40           N
ATOM    655  N   GLN A  95      17.283   5.774   8.381  1.00 36.46           N
ATOM    656 CA   GLN A  95      17.302   7.175   7.995  1.00 35.68           C
ATOM    657  C   GLN A  95      15.885   7.679   7.798  1.00 35.59           C
ATOM    658  O   GLN A  95      14.981   6.920   7.448  1.00 32.84           O
ATOM    659 CB   GLN A  95      18.099   7.379   6.714  1.00 32.36           C
ATOM    660 CG   GLN A  95      19.586   7.357   6.932  1.00 29.26           C
ATOM    661 CD   GLN A  95      20.343   7.756   5.692  1.00 27.37           C
ATOM    662 OE1  GLN A  95      20.450   8.934   5.377  1.00 26.48           O
ATOM    663 NE2  GLN A  95      20.849   6.786   4.961  1.00 26.14           N
ATOM    664  N   GLY A  96      15.702   8.956   8.023  1.00 34.17           N
ATOM    665 CA   GLY A  96      14.396   9.555   7.790  1.00 35.26           C
ATOM    666  C   GLY A  96      14.066   9.653   6.320  1.00 34.98           C
ATOM    667  O   GLY A  96      12.891   9.674   5.942  1.00 32.33           O
ATOM    668  N   ASN A  97      15.101   9.720   5.476  1.00 34.56           N
ATOM    669 CA   ASN A  97      14.888   9.800   4.040  1.00 35.10           C
ATOM    670  C   ASN A  97      14.271   8.501   3.538  1.00 35.51           C
ATOM    671  O   ASN A  97      14.673   7.415   3.944  1.00 32.34           O
ATOM    672 CB   ASN A  97      16.215  10.072   3.332  1.00 32.50           C
ATOM    673 CG   ASN A  97      16.001  10.508   1.904  1.00 28.61           C
ATOM    674 OD1  ASN A  97      14.879  10.547   1.403  1.00 25.89           O
ATOM    675 ND2  ASN A  97      17.072  10.862   1.215  1.00 25.54           N
ATOM    676  N   MET A  98      13.293   8.638   2.664  1.00 39.16           N
ATOM    677 CA   MET A  98      12.578   7.476   2.150  1.00 39.18           C
ATOM    678  C   MET A  98      13.385   6.764   1.074  1.00 40.10           C
ATOM    679  O   MET A  98      13.121   6.900  -0.111  1.00 37.75           O
ATOM    680 CB   MET A  98      11.228   7.920   1.589  1.00 36.80           C
ATOM    681 CG   MET A  98      10.457   8.815   2.517  1.00 33.72           C
ATOM    682 SD   MET A  98       9.205   9.761   1.650  1.00 30.92           S
ATOM    683 CE   MET A  98      10.227  10.771   0.604  1.00 29.67           C
ATOM    684  N   GLN A  99      14.363   5.996   1.504  1.00 38.14           N
ATOM    685 CA   GLN A  99      15.236   5.294   0.574  1.00 38.06           C
ATOM    686  C   GLN A  99      15.106   3.784   0.680  1.00 37.67           C
ATOM    687  O   GLN A  99      16.050   3.050   0.386  1.00 34.45           O
ATOM    688 CB   GLN A  99      16.681   5.720   0.812  1.00 35.03           C
ATOM    689 CG   GLN A  99      16.955   7.127   0.339  1.00 31.50           C
ATOM    690 CD   GLN A  99      18.348   7.595   0.691  1.00 29.07           C
ATOM    691 OE1  GLN A  99      18.547   8.289   1.671  1.00 27.19           O
ATOM    692 NE2  GLN A  99      19.331   7.193  -0.099  1.00 26.96           N
ATOM    693  N   ARG A 100      13.946   3.311   1.078  1.00 39.53           N
ATOM    694 CA   ARG A 100      13.709   1.873   1.127  1.00 39.29           C
ATOM    695  C   ARG A 100      13.884   1.269  -0.263  1.00 38.88           C
ATOM    696  O   ARG A 100      14.688   0.363  -0.462  1.00 36.39           O
ATOM    697 CB   ARG A 100      12.296   1.589   1.645  1.00 36.98           C
ATOM    698 CG   ARG A 100      12.123   1.805   3.129  1.00 33.65           C
ATOM    699 CD   ARG A 100      10.723   1.403   3.523  1.00 32.25           C
ATOM    700 NE   ARG A 100      10.552   1.312   4.964  1.00 30.02           N
ATOM    701 CZ   ARG A 100      10.123   2.306   5.728  1.00 28.56           C
ATOM    702 NH1  ARG A 100       9.831   3.486   5.194  1.00 27.07           N
ATOM    703 NH2  ARG A 100       9.984   2.129   7.026  1.00 26.55           N
ATOM    704  N   GLU A 101      13.101   1.778  -1.201  1.00 36.68           N
ATOM    705 CA   GLU A 101      13.170   1.360  -2.599  1.00 37.28           C
ATOM    706  C   GLU A 101      12.864  -0.138  -2.753  1.00 36.66           C
ATOM    707  O   GLU A 101      12.936  -0.894  -1.789  1.00 34.20           O
ATOM    708 CB   GLU A 101      14.538   1.708  -3.183  1.00 34.70           C
ATOM    709 CG   GLU A 101      14.777   3.213  -3.223  1.00 31.01           C
ATOM    710 CD   GLU A 101      16.018   3.570  -4.011  1.00 29.03           C
ATOM    711 OE1  GLU A 101      16.693   2.648  -4.498  1.00 27.62           O
ATOM    712 OE2  GLU A 101      16.313   4.763  -4.128  1.00 27.84           O
ATOM    713  N   PRO A 102      12.539  -0.574  -3.967  1.00 38.45           N
ATOM    714 CA   PRO A 102      12.221  -1.984  -4.178  1.00 38.30           C
ATOM    715  C   PRO A 102      13.368  -2.924  -3.827  1.00 38.14           C
ATOM    716  O   PRO A 102      13.142  -4.044  -3.388  1.00 35.74           O
ATOM    717 CB   PRO A 102      11.889  -2.060  -5.664  1.00 35.30           C
ATOM    718 CG   PRO A 102      11.555  -0.668  -6.059  1.00 33.32           C
ATOM    719 CD   PRO A 102      12.380   0.221  -5.189  1.00 34.60           C
ATOM    720  N   ASN A 103      14.593  -2.465  -4.016  1.00 35.17           N
ATOM    721 CA   ASN A 103      15.739  -3.331  -3.770  1.00 35.67           C
ATOM    722  C   ASN A 103      15.985  -3.582  -2.289  1.00 35.62           C
ATOM    723  O   ASN A 103      16.696  -4.528  -1.947  1.00 32.90           O
ATOM    724 CB   ASN A 103      16.986  -2.728  -4.420  1.00 32.94           C
ATOM    725 CG   ASN A 103      17.233  -1.311  -3.959  1.00 29.56           C
ATOM    726 OD1  ASN A 103      17.374  -1.043  -2.775  1.00 26.88           O
ATOM    727 ND2  ASN A 103      17.283  -0.397  -4.892  1.00 26.48           N
ATOM    728  N   GLN A 104      15.410  -2.765  -1.414  1.00 37.25           N
ATOM    729 CA   GLN A 104      15.627  -2.927   0.017  1.00 36.94           C
ATOM    730  C   GLN A 104      14.329  -2.899   0.825  1.00 36.36           C
ATOM    731  O   GLN A 104      14.372  -2.826   2.051  1.00 33.49           O
ATOM    732 CB   GLN A 104      16.560  -1.838   0.547  1.00 34.52           C
ATOM    733 CG   GLN A 104      17.984  -2.001   0.067  1.00 31.57           C
ATOM    734 CD   GLN A 104      18.622  -3.273   0.587  1.00 29.89           C
ATOM    735 OE1  GLN A 104      18.651  -3.498   1.788  1.00 28.34           O
ATOM    736 NE2  GLN A 104      19.119  -4.105  -0.299  1.00 28.01           N
ATOM    737  N   ALA A 105      13.193  -2.974   0.176  1.00 37.37           N
ATOM    738 CA   ALA A 105      11.928  -2.943   0.898  1.00 37.76           C
ATOM    739  C   ALA A 105      11.807  -4.139   1.838  1.00 37.44           C
ATOM    740  O   ALA A 105      11.291  -4.012   2.944  1.00 34.68           O
ATOM    741 CB   ALA A 105      10.765  -2.913  -0.081  1.00 35.36           C
ATOM    742  N   PHE A 106      12.272  -5.292   1.400  1.00 41.17           N
ATOM    743 CA   PHE A 106      12.223  -6.502   2.209  1.00 40.16           C
ATOM    744  C   PHE A 106      13.502  -7.316   2.083  1.00 39.70           C
ATOM    745  O   PHE A 106      13.552  -8.467   2.513  1.00 36.50           O
ATOM    746 CB   PHE A 106      11.042  -7.373   1.790  1.00 37.01           C
ATOM    747 CG   PHE A 106       9.735  -6.647   1.796  1.00 34.67           C
ATOM    748 CD1  PHE A 106       9.285  -6.008   0.661  1.00 32.16           C
ATOM    749 CD2  PHE A 106       8.965  -6.599   2.939  1.00 32.43           C
ATOM    750 CE1  PHE A 106       8.076  -5.332   0.667  1.00 31.00           C
ATOM    751 CE2  PHE A 106       7.760  -5.926   2.948  1.00 30.53           C
ATOM    752 CZ   PHE A 106       7.318  -5.289   1.810  1.00 30.94           C
ATOM    753  N   GLY A 107      14.534  -6.745   1.498  1.00 36.95           N
ATOM    754 CA   GLY A 107      15.778  -7.474   1.292  1.00 37.42           C
ATOM    755  C   GLY A 107      16.571  -7.692   2.562  1.00 36.16           C
ATOM    756  O   GLY A 107      17.028  -8.797   2.835  1.00 33.57           O
ATOM    757  N   SER A 108      16.723  -6.639   3.360  1.00 37.80           N
ATOM    758 CA   SER A 108      17.508  -6.744   4.584  1.00 38.15           C
ATOM    759  C   SER A 108      16.895  -7.749   5.554  1.00 37.30           C
ATOM    760  O   SER A 108      17.618  -8.482   6.223  1.00 33.91           O
ATOM    761 CB   SER A 108      17.628  -5.374   5.246  1.00 35.43           C
ATOM    762 OG   SER A 108      18.318  -4.465   4.410  1.00 31.66           O
ATOM    763  N   GLY A 109      15.576  -7.772   5.627  1.00 37.66           N
ATOM    764 CA   GLY A 109      14.906  -8.701   6.520  1.00 38.06           C
ATOM    765  C   GLY A 109      13.447  -8.852   6.143  1.00 37.36           C
ATOM    766  O   GLY A 109      12.814  -7.908   5.687  1.00 34.49           O
ATOM    767  N   ASN A 110      12.920 -10.039   6.342  1.00 37.41           N
ATOM    768 CA   ASN A 110      11.539 -10.341   6.001  1.00 37.88           C
ATOM    769  C   ASN A 110      10.642 -10.418   7.227  1.00 37.84           C
ATOM    770  O   ASN A 110       9.524 -10.915   7.138  1.00 34.09           O
ATOM    771 CB   ASN A 110      11.462 -11.658   5.228  1.00 34.51           C
ATOM    772 CG   ASN A 110      12.126 -11.549   3.877  1.00 31.02           C
ATOM    773 OD1  ASN A 110      12.135 -10.495   3.258  1.00 28.36           O
ATOM    774 ND2  ASN A 110      12.675 -12.645   3.403  1.00 28.23           N
ATOM    775  N   ASN A 111      11.101  -9.947   8.358  1.00 38.62           N
ATOM    776 CA   ASN A 111      10.337 -10.009   9.597  1.00 38.72           C
ATOM    777  C   ASN A 111       9.959  -8.625  10.098  1.00 39.17           C
ATOM    778  O   ASN A 111       9.735  -8.445  11.292  1.00 35.24           O
ATOM    779 CB   ASN A 111      11.141 -10.746  10.670  1.00 35.09           C
ATOM    780 CG   ASN A 111      12.442 -10.042  10.999  1.00 31.19           C
ATOM    781 OD1  ASN A 111      12.817  -9.067  10.360  1.00 28.35           O
ATOM    782 ND2  ASN A 111      13.138 -10.520  12.013  1.00 27.97           N
ATOM    783  N   SER A 112       9.875  -7.659   9.216  1.00 42.79           N
ATOM    784 CA   SER A 112       9.525  -6.305   9.628  1.00 43.04           C
ATOM    785  C   SER A 112       8.058  -6.200  10.018  1.00 41.95           C
ATOM    786  O   SER A 112       7.714  -5.493  10.961  1.00 37.98           O
ATOM    787 CB   SER A 112       9.835  -5.313   8.507  1.00 39.87           C
ATOM    788 OG   SER A 112      11.229  -5.263   8.252  1.00 36.09           O
ATOM    789  N   TYR A 113       7.196  -6.894   9.320  1.00 42.55           N
ATOM    790 CA   TYR A 113       5.765  -6.832   9.572  1.00 42.22           C
ATOM    791  C   TYR A 113       5.170  -8.182   9.916  1.00 42.21           C
ATOM    792  O   TYR A 113       3.986  -8.266  10.246  1.00 38.43           O
ATOM    793 CB   TYR A 113       5.046  -6.270   8.355  1.00 38.34           C
ATOM    794 CG   TYR A 113       5.725  -5.043   7.801  1.00 35.62           C
ATOM    795 CD1  TYR A 113       6.741  -5.168   6.878  1.00 32.45           C
ATOM    796 CD2  TYR A 113       5.360  -3.784   8.237  1.00 33.48           C
ATOM    797 CE1  TYR A 113       7.393  -4.052   6.389  1.00 33.14           C
ATOM    798 CE2  TYR A 113       6.002  -2.664   7.748  1.00 34.47           C
ATOM    799 CZ   TYR A 113       7.021  -2.797   6.821  1.00 35.65           C
ATOM    800 OH   TYR A 113       7.658  -1.694   6.344  1.00 32.17           O
ATOM    801  N   SER A 114       5.951  -9.219   9.846  1.00 44.87           N
ATOM    802 CA   SER A 114       5.490 -10.557  10.162  1.00 44.05           C
ATOM    803  C   SER A 114       5.789 -10.884  11.616  1.00 41.98           C
ATOM    804  O   SER A 114       6.834 -10.491  12.147  1.00 37.63           O
ATOM    805 CB   SER A 114       6.144 -11.585   9.246  1.00 41.24           C
ATOM    806 OG   SER A 114       7.537 -11.604   9.434  1.00 36.99           O
ATOM    807  N   GLY A 115       4.887 -11.592  12.254  1.00 39.03           N
ATOM    808 CA   GLY A 115       5.075 -11.945  13.649  1.00 38.17           C
ATOM    809  C   GLY A 115       3.878 -12.695  14.190  1.00 37.51           C
ATOM    810  O   GLY A 115       3.066 -13.223  13.436  1.00 34.34           O
ATOM    811  N   SER A 116       3.781 -12.724  15.508  1.00 37.82           N
ATOM    812 CA   SER A 116       2.690 -13.442  16.144  1.00 37.17           C
ATOM    813  C   SER A 116       1.329 -12.841  15.810  1.00 35.93           C
ATOM    814  O   SER A 116       0.355 -13.568  15.656  1.00 31.51           O
ATOM    815 CB   SER A 116       2.889 -13.458  17.661  1.00 33.43           C
ATOM    816 OG   SER A 116       2.912 -12.140  18.180  1.00 29.49           O
ATOM    817  N   ASN A 117       1.269 -11.530  15.688  1.00 38.95           N
ATOM    818 CA   ASN A 117       0.018 -10.846  15.389  1.00 38.18           C
ATOM    819  C   ASN A 117       0.001 -10.289  13.977  1.00 38.12           C
ATOM    820  O   ASN A 117      -0.701  -9.315  13.699  1.00 34.43           O
ATOM    821 CB   ASN A 117      -0.218  -9.725  16.392  1.00 34.44           C
ATOM    822 CG   ASN A 117       0.833  -8.641  16.284  1.00 31.29           C
ATOM    823 OD1  ASN A 117       1.919  -8.866  15.757  1.00 28.35           O
ATOM    824 ND2  ASN A 117       0.512  -7.459  16.757  1.00 28.01           N
ATOM    825  N   SER A 118       0.748 -10.886  13.077  1.00 37.84           N
ATOM    826 CA   SER A 118       0.819 -10.440  11.698  1.00 38.32           C
ATOM    827  C   SER A 118       0.775 -11.649  10.770  1.00 37.05           C
ATOM    828  O   SER A 118       0.880 -12.788  11.223  1.00 33.71           O
ATOM    829 CB   SER A 118       2.097  -9.633  11.454  1.00 35.77           C
ATOM    830 OG   SER A 118       2.132  -8.486  12.279  1.00 32.04           O
ATOM    831  N   GLY A 119       0.608 -11.381   9.485  1.00 35.51           N
ATOM    832 CA   GLY A 119       0.570 -12.469   8.520  1.00 35.65           C
ATOM    833  C   GLY A 119      -0.178 -12.094   7.262  1.00 35.14           C
ATOM    834  O   GLY A 119       0.422 -11.666   6.275  1.00 32.78           O
ATOM    835  N   ALA A 120      -1.489 -12.241   7.287  1.00 37.84           N
ATOM    836 CA   ALA A 120      -2.309 -11.991   6.112  1.00 37.75           C
ATOM    837  C   ALA A 120      -3.257 -10.829   6.362  1.00 37.54           C
ATOM    838  O   ALA A 120      -4.005 -10.831   7.336  1.00 34.74           O
ATOM    839 CB   ALA A 120      -3.095 -13.241   5.743  1.00 35.25           C
ATOM    840  N   ALA A 121      -3.213  -9.849   5.470  1.00 37.96           N
ATOM    841 CA   ALA A 121      -4.133  -8.731   5.552  1.00 38.09           C
ATOM    842  C   ALA A 121      -5.494  -9.157   5.006  1.00 37.83           C
ATOM    843  O   ALA A 121      -5.719 -10.332   4.696  1.00 34.88           O
ATOM    844 CB   ALA A 121      -3.575  -7.540   4.783  1.00 35.26           C
ATOM    845  N   ILE A 122      -6.393  -8.206   4.884  1.00 37.09           N
ATOM    846 CA   ILE A 122      -7.727  -8.524   4.395  1.00 35.95           C
ATOM    847  C   ILE A 122      -7.647  -9.059   2.969  1.00 35.86           C
ATOM    848  O   ILE A 122      -7.235  -8.352   2.054  1.00 33.96           O
ATOM    849 CB   ILE A 122      -8.636  -7.293   4.461  1.00 33.74           C
ATOM    850 CG1  ILE A 122      -8.842  -6.873   5.921  1.00 31.15           C
ATOM    851 CG2  ILE A 122      -9.982  -7.590   3.798  1.00 31.22           C
ATOM    852 CD1  ILE A 122      -9.553  -5.540   6.061  1.00 28.16           C
ATOM    853  N   GLY A 123      -8.046 -10.303   2.797  1.00 39.70           N
ATOM    854 CA   GLY A 123      -8.116 -10.906   1.478  1.00 40.22           C
ATOM    855  C   GLY A 123      -6.810 -11.390   0.914  1.00 39.71           C
ATOM    856  O   GLY A 123      -6.809 -12.273   0.054  1.00 37.37           O
ATOM    857  N   TRP A 124      -5.719 -10.884   1.387  1.00 39.83           N
ATOM    858 CA   TRP A 124      -4.445 -11.231   0.758  1.00 38.78           C
ATOM    859  C   TRP A 124      -3.858 -12.517   1.347  1.00 37.93           C
ATOM    860  O   TRP A 124      -3.177 -12.522   2.363  1.00 35.59           O
ATOM    861 CB   TRP A 124      -3.519 -10.021   0.827  1.00 36.44           C
ATOM    862 CG   TRP A 124      -2.385 -10.052   1.775  1.00 36.40           C
ATOM    863 CD1  TRP A 124      -2.400 -10.153   3.110  1.00 33.68           C
ATOM    864 CD2  TRP A 124      -1.001  -9.893   1.386  1.00 34.37           C
ATOM    865 NE1  TRP A 124      -1.122 -10.073   3.594  1.00 35.09           N
ATOM    866 CE2  TRP A 124      -0.263  -9.913   2.558  1.00 33.88           C
ATOM    867 CE3  TRP A 124      -0.358  -9.730   0.157  1.00 35.19           C
ATOM    868 CZ2  TRP A 124       1.121  -9.776   2.542  1.00 31.95           C
ATOM    869 CZ3  TRP A 124       1.015  -9.590   0.148  1.00 32.27           C
ATOM    870 CH2  TRP A 124       1.724  -9.620   1.324  1.00 31.85           C
ATOM    871  N   GLY A 125      -4.187 -13.611   0.693  1.00 38.86           N
ATOM    872 CA   GLY A 125      -3.748 -14.925   1.122  1.00 39.42           C
ATOM    873  C   GLY A 125      -4.890 -15.870   1.395  1.00 38.50           C
ATOM    874  O   GLY A 125      -4.798 -17.064   1.115  1.00 36.13           O
ATOM    875  N   SER A 126      -5.993 -15.341   1.915  1.00 36.64           N
ATOM    876 CA   SER A 126      -7.139 -16.170   2.256  1.00 36.62           C
ATOM    877  C   SER A 126      -8.326 -15.953   1.325  1.00 35.28           C
ATOM    878  O   SER A 126      -9.133 -16.865   1.141  1.00 31.76           O
ATOM    879 CB   SER A 126      -7.569 -15.885   3.697  1.00 34.53           C
ATOM    880 OG   SER A 126      -7.959 -14.532   3.836  1.00 30.68           O
ATOM    881  N   ALA A 127      -8.449 -14.772   0.752  1.00 36.64           N
ATOM    882 CA   ALA A 127      -9.585 -14.483  -0.122  1.00 37.09           C
ATOM    883  C   ALA A 127      -9.409 -15.076  -1.512  1.00 36.73           C
ATOM    884  O   ALA A 127     -10.397 -15.307  -2.215  1.00 33.61           O
ATOM    885 CB   ALA A 127      -9.796 -12.974  -0.229  1.00 34.04           C
ATOM    886  N   SER A 128      -8.192 -15.318  -1.930  1.00 34.58           N
ATOM    887 CA   SER A 128      -7.930 -15.855  -3.255  1.00 36.00           C
ATOM    888  C   SER A 128      -6.792 -16.860  -3.182  1.00 34.72           C
ATOM    889  O   SER A 128      -5.692 -16.529  -2.754  1.00 31.32           O
ATOM    890 CB   SER A 128      -7.591 -14.741  -4.226  1.00 33.60           C
ATOM    891 OG   SER A 128      -7.326 -15.258  -5.515  1.00 29.99           O
ATOM    892  N   ASN A 129      -7.081 -18.074  -3.617  1.00 31.40           N
ATOM    893 CA   ASN A 129      -6.057 -19.107  -3.656  1.00 31.11           C
ATOM    894  C   ASN A 129      -5.208 -19.026  -4.913  1.00 31.22           C
ATOM    895  O   ASN A 129      -4.141 -19.637  -4.972  1.00 28.24           O
ATOM    896 CB   ASN A 129      -6.703 -20.485  -3.559  1.00 28.42           C
ATOM    897 CG   ASN A 129      -7.334 -20.719  -2.202  1.00 25.57           C
ATOM    898 OD1  ASN A 129      -6.863 -20.215  -1.188  1.00 22.92           O
ATOM    899 ND2  ASN A 129      -8.404 -21.491  -2.168  1.00 23.27           N
ATOM    900  N   ALA A 130      -5.684 -18.289  -5.908  1.00 35.51           N
ATOM    901 CA   ALA A 130      -4.915 -18.141  -7.141  1.00 35.72           C
ATOM    902  C   ALA A 130      -3.621 -17.385  -6.889  1.00 35.42           C
ATOM    903  O   ALA A 130      -2.610 -17.630  -7.547  1.00 32.58           O
ATOM    904 CB   ALA A 130      -5.750 -17.421  -8.193  1.00 33.01           C
ATOM    905  N   GLY A 131      -3.654 -16.452  -5.945  1.00 34.67           N
ATOM    906 CA   GLY A 131      -2.459 -15.702  -5.612  1.00 35.78           C
ATOM    907  C   GLY A 131      -1.471 -16.553  -4.840  1.00 35.54           C
ATOM    908  O   GLY A 131      -1.730 -17.712  -4.505  1.00 33.09           O
ATOM    909  N   SER A 132      -0.333 -15.964  -4.536  1.00 33.40           N
ATOM    910 CA   SER A 132       0.706 -16.679  -3.794  1.00 34.39           C
ATOM    911  C   SER A 132       0.168 -17.092  -2.423  1.00 33.31           C
ATOM    912  O   SER A 132      -0.265 -16.250  -1.642  1.00 30.71           O
ATOM    913 CB   SER A 132       1.939 -15.809  -3.629  1.00 32.58           C
ATOM    914 OG   SER A 132       2.945 -16.496  -2.910  1.00 29.27           O
ATOM    915  N   GLY A 133       0.201 -18.379  -2.143  1.00 32.02           N
ATOM    916 CA   GLY A 133      -0.289 -18.870  -0.862  1.00 33.59           C
ATOM    917  C   GLY A 133       0.505 -18.350   0.315  1.00 32.90           C
ATOM    918  O   GLY A 133      -0.053 -18.023   1.362  1.00 30.75           O
ATOM    919  N   SER A 134       1.813 -18.250   0.136  1.00 33.40           N
ATOM    920 CA   SER A 134       2.684 -17.758   1.199  1.00 34.99           C
ATOM    921  C   SER A 134       2.731 -16.236   1.267  1.00 34.00           C
ATOM    922  O   SER A 134       3.309 -15.682   2.196  1.00 31.03           O
ATOM    923 CB   SER A 134       4.101 -18.292   1.009  1.00 33.08           C
ATOM    924 OG   SER A 134       4.652 -17.834  -0.204  1.00 29.70           O
ATOM    925  N   GLY A 135       2.137 -15.567   0.293  1.00 32.84           N
ATOM    926 CA   GLY A 135       2.140 -14.118   0.281  1.00 33.97           C
ATOM    927  C   GLY A 135       3.249 -13.559  -0.580  1.00 33.60           C
ATOM    928  O   GLY A 135       3.928 -14.276  -1.315  1.00 31.30           O
ATOM    929  N   PHE A 136       3.414 -12.268  -0.489  1.00 35.45           N
ATOM    930 CA   PHE A 136       4.406 -11.582  -1.298  1.00 34.64           C
ATOM    931  C   PHE A 136       5.833 -11.833  -0.826  1.00 34.22           C
ATOM    932  O   PHE A 136       6.772 -11.344  -1.446  1.00 31.23           O
ATOM    933 CB   PHE A 136       4.131 -10.078  -1.288  1.00 32.22           C
ATOM    934 CG   PHE A 136       4.530  -9.389  -0.021  1.00 30.01           C
ATOM    935 CD1  PHE A 136       3.745  -9.493   1.110  1.00 27.58           C
ATOM    936 CD2  PHE A 136       5.693  -8.656   0.051  1.00 27.95           C
ATOM    937 CE1  PHE A 136       4.114  -8.869   2.282  1.00 27.74           C
ATOM    938 CE2  PHE A 136       6.064  -8.026   1.221  1.00 27.37           C
ATOM    939 CZ   PHE A 136       5.270  -8.136   2.340  1.00 27.35           C
ATOM    940  N   ASN A 137       6.004 -12.571   0.244  1.00 32.27           N
ATOM    941 CA   ASN A 137       7.344 -12.804   0.787  1.00 33.57           C
ATOM    942  C   ASN A 137       8.263 -13.444  -0.244  1.00 33.03           C
ATOM    943  O   ASN A 137       9.459 -13.173  -0.267  1.00 30.44           O
ATOM    944 CB   ASN A 137       7.249 -13.689   2.028  1.00 31.90           C
ATOM    945 CG   ASN A 137       8.522 -13.625   2.850  1.00 28.46           C
ATOM    946 OD1  ASN A 137       8.666 -12.775   3.728  1.00 25.66           O
ATOM    947 ND2  ASN A 137       9.453 -14.522   2.588  1.00 25.94           N
ATOM    948  N   GLY A 138       7.703 -14.281  -1.093  1.00 32.85           N
ATOM    949 CA   GLY A 138       8.512 -14.927  -2.121  1.00 33.80           C
ATOM    950  C   GLY A 138       7.692 -15.823  -3.023  1.00 32.85           C
ATOM    951  O   GLY A 138       8.155 -16.879  -3.449  1.00 30.12           O
ATOM    952  N   GLY A 139       6.463 -15.405  -3.324  1.00 32.56           N
ATOM    953 CA   GLY A 139       5.596 -16.199  -4.169  1.00 33.89           C
ATOM    954  C   GLY A 139       5.853 -15.952  -5.646  1.00 32.97           C
ATOM    955  O   GLY A 139       6.991 -15.761  -6.074  1.00 30.35           O
ATOM    956  N   PHE A 140       4.770 -15.951  -6.408  1.00 35.74           N
ATOM    957 CA   PHE A 140       4.863 -15.755  -7.843  1.00 35.04           C
ATOM    958  C   PHE A 140       3.672 -14.944  -8.327  1.00 35.01           C
ATOM    959  O   PHE A 140       2.639 -14.874  -7.657  1.00 32.44           O
ATOM    960 CB   PHE A 140       4.899 -17.102  -8.566  1.00 32.86           C
ATOM    961 CG   PHE A 140       3.595 -17.838  -8.515  1.00 30.31           C
ATOM    962 CD1  PHE A 140       2.689 -17.755  -9.567  1.00 27.21           C
ATOM    963 CD2  PHE A 140       3.259 -18.599  -7.411  1.00 27.60           C
ATOM    964 CE1  PHE A 140       1.486 -18.434  -9.510  1.00 27.35           C
ATOM    965 CE2  PHE A 140       2.053 -19.273  -7.353  1.00 27.03           C
ATOM    966 CZ   PHE A 140       1.167 -19.188  -8.409  1.00 27.13           C
ATOM    967  N   GLY A 141       3.821 -14.353  -9.500  1.00 33.06           N
ATOM    968 CA   GLY A 141       2.742 -13.581 -10.085  1.00 34.42           C
ATOM    969  C   GLY A 141       3.272 -12.491 -10.991  1.00 33.77           C
ATOM    970  O   GLY A 141       4.041 -11.634 -10.556  1.00 31.64           O
ATOM    971  N   SER A 142       2.853 -12.529 -12.247  1.00 31.11           N
ATOM    972 CA   SER A 142       3.284 -11.536 -13.225  1.00 32.82           C
ATOM    973  C   SER A 142       2.113 -11.076 -14.083  1.00 32.09           C
ATOM    974  O   SER A 142       2.310 -10.582 -15.196  1.00 29.58           O
ATOM    975 CB   SER A 142       4.388 -12.101 -14.111  1.00 31.23           C
ATOM    976 OG   SER A 142       5.506 -12.481 -13.339  1.00 28.05           O
ATOM    977  N   SER A 143       0.894 -11.225 -13.594  1.00 28.78           N
ATOM    978 CA   SER A 143      -0.287 -10.849 -14.362  1.00 31.24           C
ATOM    979  C   SER A 143      -0.316  -9.349 -14.635  1.00 30.19           C
ATOM    980  O   SER A 143      -0.663  -8.926 -15.730  1.00 27.66           O
ATOM    981 CB   SER A 143      -1.556 -11.273 -13.627  1.00 29.88           C
ATOM    982 OG   SER A 143      -1.619 -12.675 -13.492  1.00 26.58           O
ATOM    983  N   MET A 144       0.037  -8.553 -13.637  1.00 31.31           N
ATOM    984 CA   MET A 144      -0.005  -7.099 -13.788  1.00 31.76           C
ATOM    985  C   MET A 144       0.979  -6.455 -12.821  1.00 32.01           C
ATOM    986  O   MET A 144       0.670  -6.240 -11.657  1.00 29.79           O
ATOM    987 CB   MET A 144      -1.415  -6.591 -13.535  1.00 29.96           C
ATOM    988 CG   MET A 144      -1.610  -5.144 -13.921  1.00 26.96           C
ATOM    989 SD   MET A 144      -3.296  -4.583 -13.619  1.00 25.10           S
ATOM    990 CE   MET A 144      -4.189  -5.551 -14.798  1.00 23.42           C
ATOM    991  N   ASP A 145       2.148  -6.166 -13.319  1.00 30.92           N
ATOM    992 CA   ASP A 145       3.181  -5.548 -12.496  1.00 33.50           C
ATOM    993  C   ASP A 145       3.801  -4.320 -13.154  1.00 32.85           C
ATOM    994  O   ASP A 145       4.646  -3.669 -12.558  1.00 30.10           O
ATOM    995 CB   ASP A 145       4.282  -6.559 -12.178  1.00 32.05           C
ATOM    996 CG   ASP A 145       4.955  -7.087 -13.433  1.00 28.78           C
ATOM    997 OD1  ASP A 145       4.496  -6.779 -14.541  1.00 26.46           O
ATOM    998 OD2  ASP A 145       5.946  -7.816 -13.298  1.00 25.90           O
ATOM    999  N   SER A 146       3.392  -4.008 -14.373  1.00 31.75           N
ATOM   1000 CA   SER A 146       3.980  -2.879 -15.084  1.00 33.42           C
ATOM   1001  C   SER A 146       3.604  -1.549 -14.445  1.00 32.57           C
ATOM   1002  O   SER A 146       4.399  -0.614 -14.453  1.00 29.77           O
ATOM   1003 CB   SER A 146       3.544  -2.890 -16.545  1.00 31.52           C
ATOM   1004 OG   SER A 146       3.964  -4.084 -17.187  1.00 27.87           O
ATOM   1005  N   LYS A 147       2.405  -1.452 -13.893  1.00 32.32           N
ATOM   1006 CA   LYS A 147       1.941  -0.191 -13.333  1.00 34.31           C
ATOM   1007  C   LYS A 147       2.697   0.225 -12.082  1.00 33.86           C
ATOM   1008  O   LYS A 147       2.731   1.413 -11.749  1.00 31.52           O
ATOM   1009 CB   LYS A 147       0.450  -0.279 -13.033  1.00 32.51           C
ATOM   1010 CG   LYS A 147       0.097  -1.418 -12.101  1.00 29.81           C
ATOM   1011 CD   LYS A 147      -1.406  -1.590 -12.035  1.00 27.80           C
ATOM   1012 CE   LYS A 147      -1.773  -2.849 -11.300  1.00 25.25           C
ATOM   1013 NZ   LYS A 147      -3.237  -3.094 -11.384  1.00 25.40           N
ATOM   1014  N   SER A 148       3.314  -0.705 -11.396  1.00 33.28           N
ATOM   1015 CA   SER A 148       4.058  -0.392 -10.177  1.00 35.21           C
ATOM   1016  C   SER A 148       5.388  -1.123 -10.118  1.00 34.33           C
ATOM   1017  O   SER A 148       5.950  -1.299  -9.045  1.00 32.13           O
ATOM   1018 CB   SER A 148       3.218  -0.719  -8.941  1.00 33.74           C
ATOM   1019 OG   SER A 148       2.870  -2.082  -8.935  1.00 29.84           O
ATOM   1020  N   SER A 149       5.895  -1.542 -11.254  1.00 32.06           N
ATOM   1021 CA   SER A 149       7.165  -2.259 -11.281  1.00 34.01           C
ATOM   1022  C   SER A 149       8.338  -1.359 -10.925  1.00 33.56           C
ATOM   1023  O   SER A 149       9.382  -1.863 -10.511  1.00 30.99           O
ATOM   1024 CB   SER A 149       7.400  -2.859 -12.662  1.00 31.56           C
ATOM   1025 OG   SER A 149       7.501  -1.848 -13.640  1.00 27.60           O
ATOM   1026  N   GLY A 150       8.168  -0.049 -11.087  1.00 32.78           N
ATOM   1027 CA   GLY A 150       9.256   0.878 -10.809  1.00 35.50           C
ATOM   1028  C   GLY A 150       9.106   1.645  -9.513  1.00 34.95           C
ATOM   1029  O   GLY A 150       9.972   2.449  -9.180  1.00 32.56           O
ATOM   1030  N   TRP A 151       8.029   1.407  -8.787  1.00 38.20           N
ATOM   1031 CA   TRP A 151       7.790   2.111  -7.528  1.00 37.69           C
ATOM   1032  C   TRP A 151       7.894   3.620  -7.724  1.00 37.33           C
ATOM   1033  O   TRP A 151       8.515   4.318  -6.934  1.00 34.34           O
ATOM   1034 CB   TRP A 151       8.783   1.647  -6.466  1.00 35.45           C
ATOM   1035 CG   TRP A 151       8.372   0.371  -5.818  1.00 34.48           C
ATOM   1036 CD1  TRP A 151       7.917  -0.742  -6.430  1.00 30.58           C
ATOM   1037 CD2  TRP A 151       8.361   0.090  -4.403  1.00 31.17           C
ATOM   1038 NE1  TRP A 151       7.629  -1.702  -5.509  1.00 31.27           N
ATOM   1039 CE2  TRP A 151       7.888  -1.219  -4.266  1.00 30.46           C
ATOM   1040 CE3  TRP A 151       8.707   0.826  -3.283  1.00 31.89           C
ATOM   1041 CZ2  TRP A 151       7.758  -1.818  -3.014  1.00 29.77           C
ATOM   1042 CZ3  TRP A 151       8.583   0.216  -2.029  1.00 29.30           C
ATOM   1043 CH2  TRP A 151       8.105  -1.080  -1.923  1.00 28.91           C
ATOM   1044  N   GLY A 152       7.284   4.107  -8.772  1.00 33.29           N
ATOM   1045 CA   GLY A 152       7.318   5.529  -9.060  1.00 35.96           C
ATOM   1046  C   GLY A 152       8.464   5.953  -9.949  1.00 35.55           C
ATOM   1047  O   GLY A 152       8.622   7.145 -10.233  1.00 32.69           O
ATOM   1048  N   MET A 153       9.251   5.001 -10.382  1.00 34.90           N
ATOM   1049 CA   MET A 153      10.397   5.301 -11.234  1.00 36.74           C
ATOM   1050  C   MET A 153      10.015   5.167 -12.709  1.00 35.92           C
ATOM   1051  O   MET A 153       9.106   4.382 -13.026  1.00 31.41           O
ATOM   1052 CB   MET A 153      11.561   4.367 -10.914  1.00 34.35           C
ATOM   1053 CG   MET A 153      12.830   4.676 -11.677  1.00 29.93           C
ATOM   1054 SD   MET A 153      14.237   3.697 -11.139  1.00 26.78           S
ATOM   1055 CE   MET A 153      13.705   2.085 -11.666  1.00 24.76           C
ATOM   1056 OXT  MET A 153      10.609   5.851 -13.538  1.00 27.63           O
HETATM 1057 CHA  HEM B   1       4.720  -3.424   3.645  1.00 46.19           C
HETATM 1058 CHB  HEM B   1       0.654  -5.139   1.836  1.00 47.85           C
HETATM 1059 CHC  HEM B   1       1.559  -2.842  -2.252  1.00 48.67           C
HETATM 1060 CHD  HEM B   1       5.350  -0.727  -0.249  1.00 47.96           C
HETATM 1061 C1A  HEM B   1       3.573  -4.145   3.495  1.00 48.76           C
HETATM 1062 C2A  HEM B   1       3.068  -5.108   4.391  1.00 42.45           C
HETATM 1063 C3A  HEM B   1       1.898  -5.555   3.883  1.00 44.41           C
HETATM 1064 C4A  HEM B   1       1.686  -4.905   2.656  1.00 49.66           C
HETATM 1065 CMA  HEM B   1       0.958  -6.609   4.508  1.00 38.91           C
HETATM 1066 CAA  HEM B   1       3.728  -5.668   5.622  1.00 36.27           C
HETATM 1067 CBA  HEM B   1       4.437  -6.922   5.147  1.00 39.21           C
HETATM 1068 CGA  HEM B   1       4.826  -7.873   6.218  1.00 40.78           C
HETATM 1069 O1A  HEM B   1       4.740  -9.083   6.001  1.00 45.88           O
HETATM 1070 O2A  HEM B   1       5.234  -7.422   7.303  1.00 47.26           O
HETATM 1071 C1B  HEM B   1       0.571  -4.695   0.554  1.00 50.40           C
HETATM 1072 C2B  HEM B   1      -0.394  -5.118  -0.383  1.00 46.96           C
HETATM 1073 C3B  HEM B   1      -0.125  -4.486  -1.542  1.00 46.16           C
HETATM 1074 C4B  HEM B   1       0.990  -3.663  -1.315  1.00 51.15           C
HETATM 1075 CMB  HEM B   1      -1.510  -6.103  -0.073  1.00 41.25           C
HETATM 1076 CAB  HEM B   1      -0.833  -4.610  -2.883  1.00 41.55           C
HETATM 1077 CBB  HEM B   1      -1.341  -5.765  -3.304  1.00 45.40           C
HETATM 1078 C1C  HEM B   1       2.652  -2.030  -2.062  1.00 51.52           C
HETATM 1079 C2C  HEM B   1       3.204  -1.158  -3.024  1.00 48.20           C
HETATM 1080 C3C  HEM B   1       4.260  -0.556  -2.455  1.00 48.44           C
HETATM 1081 C4C  HEM B   1       4.389  -1.054  -1.148  1.00 52.08           C
HETATM 1082 CMC  HEM B   1       2.648  -0.969  -4.439  1.00 42.90           C
HETATM 1083 CAC  HEM B   1       5.204   0.469  -3.028  1.00 42.26           C
HETATM 1084 CBC  HEM B   1       5.215   0.847  -4.278  1.00 42.36           C
HETATM 1085 C1D  HEM B   1       5.517  -1.274   0.968  1.00 48.87           C
HETATM 1086 C2D  HEM B   1       6.589  -0.981   1.839  1.00 45.33           C
HETATM 1087 C3D  HEM B   1       6.422  -1.745   2.975  1.00 43.72           C
HETATM 1088 C4D  HEM B   1       5.231  -2.507   2.774  1.00 47.99           C
HETATM 1089 CMD  HEM B   1       7.717   0.012   1.549  1.00 39.05           C
HETATM 1090 CAD  HEM B   1       7.330  -1.775   4.167  1.00 37.63           C
HETATM 1091 CBD  HEM B   1       8.669  -2.261   3.750  1.00 40.03           C
HETATM 1092 CGD  HEM B   1       9.759  -1.821   4.671  1.00 42.49           C
HETATM 1093 O1D  HEM B   1      10.803  -1.440   4.173  1.00 45.81           O
HETATM 1094 O2D  HEM B   1       9.547  -1.833   5.892  1.00 46.08           O
HETATM 1095 NA   HEM B   1       2.719  -4.052   2.442  1.00 48.91           N
HETATM 1096 NB   HEM B   1       1.385  -3.827  -0.040  1.00 52.86           N
HETATM 1097 NC   HEM B   1       3.389  -1.942  -0.934  1.00 53.59           N
HETATM 1098 ND   HEM B   1       4.729  -2.188   1.569  1.00 51.18           N
HETATM 1099 FE   HEM B   1       3.074  -2.993   0.782  1.00 51.84          FE
HETATM 1100  K     K C   1       1.781   1.865   5.265  1.00 67.94           K
HETATM 1101  K     K D   1       0.240   4.351   6.259  1.00 68.11           K
HETATM 1102  K     K E   1      -1.672   6.968   7.168  1.00 65.92           K
HETATM 1103  K     K F   1       3.100  -0.431   4.419  1.00 63.54           K
HETATM 1104  K     K G   1      14.324  12.569  -0.812  1.00 33.19           K
HETATM 1105  K     K H   1      -3.150  -7.535  15.271  1.00 30.12           K
ATOM   1106 OP3    A I   1      11.013  14.378  14.809  1.00 46.71           O
ATOM   1107  P     A I   1      11.291  13.734  15.856  1.00 49.07           P
ATOM   1108 OP1    A I   1      12.293  13.780  16.866  1.00 43.52           O
ATOM   1109 OP2    A I   1      11.554  12.639  14.993  1.00 43.93           O
ATOM   1110 O5'    A I   1       9.897  13.446  16.628  1.00 49.69           O
ATOM   1111 C5'    A I   1       9.680  13.757  17.987  1.00 50.74           C
ATOM   1112 C4'    A I   1       8.246  13.551  18.375  1.00 53.04           C
ATOM   1113 O4'    A I   1       7.409  14.456  17.627  1.00 52.00           O
ATOM   1114 C3'    A I   1       7.679  12.179  18.062  1.00 54.28           C
ATOM   1115 O3'    A I   1       7.980  11.235  19.082  1.00 54.38           O
ATOM   1116 C2'    A I   1       6.199  12.442  17.917  1.00 52.85           C
ATOM   1117 O2'    A I   1       5.570  12.512  19.191  1.00 50.50           O
ATOM   1118 C1'    A I   1       6.194  13.836  17.275  1.00 50.27           C
ATOM   1119 N9     A I   1       6.119  13.801  15.820  1.00 48.98           N
ATOM   1120 C8     A I   1       7.125  14.004  14.918  1.00 47.46           C
ATOM   1121 N7     A I   1       6.744  13.926  13.672  1.00 46.85           N
ATOM   1122 C5     A I   1       5.384  13.656  13.749  1.00 45.99           C
ATOM   1123 C6     A I   1       4.397  13.458  12.782  1.00 44.61           C
ATOM   1124 N6     A I   1       4.626  13.511  11.461  1.00 44.16           N
ATOM   1125 N1     A I   1       3.140  13.214  13.198  1.00 44.73           N
ATOM   1126 C2     A I   1       2.899  13.172  14.505  1.00 46.10           C
ATOM   1127 N3     A I   1       3.747  13.332  15.519  1.00 48.43           N
ATOM   1128 C4     A I   1       4.982  13.581  15.069  1.00 49.81           C
ATOM   1129  P     A I   2       8.410   9.756  18.708  1.00 51.91           P
ATOM   1130 OP1    A I   2       8.729   9.060  19.978  1.00 48.47           O
ATOM   1131 OP2    A I   2       9.397   9.801  17.612  1.00 48.88           O
ATOM   1132 O5'    A I   2       7.060   9.132  18.127  1.00 51.79           O
ATOM   1133 C5'    A I   2       5.897   9.040  18.929  1.00 51.80           C
ATOM   1134 C4'    A I   2       4.695   8.691  18.092  1.00 51.98           C
ATOM   1135 O4'    A I   2       4.424   9.764  17.164  1.00 52.45           O
ATOM   1136 C3'    A I   2       4.858   7.464  17.208  1.00 54.56           C
ATOM   1137 O3'    A I   2       4.613   6.263  17.909  1.00 52.89           O
ATOM   1138 C2'    A I   2       3.858   7.725  16.103  1.00 52.25           C
ATOM   1139 O2'    A I   2       2.533   7.420  16.518  1.00 49.90           O
ATOM   1140 C1'    A I   2       3.992   9.241  15.931  1.00 50.59           C
ATOM   1141 N9     A I   2       4.982   9.601  14.904  1.00 50.24           N
ATOM   1142 C8     A I   2       6.297   9.920  15.093  1.00 48.32           C
ATOM   1143 N7     A I   2       6.932  10.196  13.984  1.00 48.13           N
ATOM   1144 C5     A I   2       5.969  10.049  12.998  1.00 48.13           C
ATOM   1145 C6     A I   2       6.007  10.216  11.592  1.00 47.18           C
ATOM   1146 N6     A I   2       7.110  10.560  10.922  1.00 46.85           N
ATOM   1147 N1     A I   2       4.869   9.989  10.915  1.00 46.62           N
ATOM   1148 C2     A I   2       3.775   9.635  11.596  1.00 46.51           C
ATOM   1149 N3     A I   2       3.599   9.461  12.896  1.00 48.19           N
ATOM   1150 C4     A I   2       4.760   9.685  13.551  1.00 49.44           C
ATOM   1151  P     G I   3       5.367   4.943  17.502  1.00 51.94           P
ATOM   1152 OP1    G I   3       4.984   3.873  18.460  1.00 49.35           O
ATOM   1153 OP2    G I   3       6.797   5.285  17.305  1.00 49.89           O
ATOM   1154 O5'    G I   3       4.747   4.608  16.085  1.00 52.13           O
ATOM   1155 C5'    G I   3       4.429   3.280  15.733  1.00 53.42           C
ATOM   1156 C4'    G I   3       2.948   3.023  15.801  1.00 54.03           C
ATOM   1157 O4'    G I   3       2.233   4.121  15.182  1.00 55.66           O
ATOM   1158 C3'    G I   3       2.456   1.781  15.070  1.00 55.95           C
ATOM   1159 O3'    G I   3       2.603   0.614  15.865  1.00 55.40           O
ATOM   1160 C2'    G I   3       1.012   2.121  14.776  1.00 55.47           C
ATOM   1161 O2'    G I   3       0.194   1.903  15.909  1.00 55.52           O
ATOM   1162 C1'    G I   3       1.092   3.626  14.506  1.00 55.14           C
ATOM   1163 N9     G I   3       1.223   3.958  13.083  1.00 56.18           N
ATOM   1164 C8     G I   3       2.301   4.571  12.475  1.00 55.84           C
ATOM   1165 N7     G I   3       2.124   4.752  11.201  1.00 56.69           N
ATOM   1166 C5     G I   3       0.860   4.246  10.934  1.00 57.16           C
ATOM   1167 C6     G I   3       0.132   4.169   9.722  1.00 57.13           C
ATOM   1168 O6     G I   3       0.466   4.555   8.591  1.00 56.91           O
ATOM   1169 N1     G I   3      -1.114   3.577   9.911  1.00 56.37           N
ATOM   1170 C2     G I   3      -1.593   3.112  11.100  1.00 55.19           C
ATOM   1171 N2     G I   3      -2.821   2.576  11.085  1.00 54.75           N
ATOM   1172 N3     G I   3      -0.922   3.172  12.247  1.00 55.19           N
ATOM   1173 C4     G I   3       0.290   3.750  12.091  1.00 55.65           C
ATOM   1174  P     G I   4       2.967  -0.775  15.218  1.00 54.89           P
ATOM   1175 OP1    G I   4       3.234  -1.743  16.311  1.00 53.47           O
ATOM   1176 OP2    G I   4       3.987  -0.542  14.175  1.00 53.45           O
ATOM   1177 O5'    G I   4       1.609  -1.216  14.496  1.00 54.87           O
ATOM   1178 C5'    G I   4       0.430  -1.435  15.246  1.00 56.14           C
ATOM   1179 C4'    G I   4      -0.747  -1.717  14.348  1.00 56.86           C
ATOM   1180 O4'    G I   4      -1.060  -0.540  13.570  1.00 57.39           O
ATOM   1181 C3'    G I   4      -0.535  -2.808  13.315  1.00 57.09           C
ATOM   1182 O3'    G I   4      -0.741  -4.105  13.854  1.00 56.17           O
ATOM   1183 C2'    G I   4      -1.540  -2.447  12.233  1.00 56.77           C
ATOM   1184 O2'    G I   4      -2.840  -2.902  12.577  1.00 56.61           O
ATOM   1185 C1'    G I   4      -1.514  -0.919  12.288  1.00 56.53           C
ATOM   1186 N9     G I   4      -0.623  -0.318  11.290  1.00 57.67           N
ATOM   1187 C8     G I   4       0.634   0.194  11.501  1.00 57.80           C
ATOM   1188 N7     G I   4       1.178   0.683  10.422  1.00 58.49           N
ATOM   1189 C5     G I   4       0.218   0.489   9.433  1.00 59.27           C
ATOM   1190 C6     G I   4       0.244   0.822   8.056  1.00 59.45           C
ATOM   1191 O6     G I   4       1.144   1.374   7.402  1.00 59.33           O
ATOM   1192 N1     G I   4      -0.933   0.448   7.414  1.00 58.67           N
ATOM   1193 C2     G I   4      -1.992  -0.169   8.022  1.00 57.29           C
ATOM   1194 N2     G I   4      -3.043  -0.445   7.231  1.00 56.83           N
ATOM   1195 N3     G I   4      -2.030  -0.481   9.306  1.00 57.15           N
ATOM   1196 C4     G I   4      -0.895  -0.125   9.945  1.00 57.71           C
ATOM   1197  P     G I   5       0.144  -5.350  13.351  1.00 56.19           P
ATOM   1198 OP1    G I   5      -0.032  -6.460  14.318  1.00 56.61           O
ATOM   1199 OP2    G I   5       1.517  -4.877  13.026  1.00 56.19           O
ATOM   1200 O5'    G I   5      -0.567  -5.761  11.986  1.00 55.38           O
ATOM   1201 C5'    G I   5      -1.966  -6.019  11.958  1.00 56.52           C
ATOM   1202 C4'    G I   5      -2.421  -6.394  10.572  1.00 55.72           C
ATOM   1203 O4'    G I   5      -2.253  -5.243   9.694  1.00 54.51           O
ATOM   1204 C3'    G I   5      -1.638  -7.539   9.927  1.00 54.39           C
ATOM   1205 O3'    G I   5      -2.497  -8.323   9.109  1.00 52.87           O
ATOM   1206 C2'    G I   5      -0.630  -6.807   9.062  1.00 53.59           C
ATOM   1207 O2'    G I   5      -0.163  -7.546   7.955  1.00 52.94           O
ATOM   1208 C1'    G I   5      -1.425  -5.586   8.608  1.00 54.02           C
ATOM   1209 N9     G I   5      -0.572  -4.436   8.273  1.00 54.59           N
ATOM   1210 C8     G I   5       0.409  -3.877   9.045  1.00 55.33           C
ATOM   1211 N7     G I   5       1.010  -2.876   8.471  1.00 55.61           N
ATOM   1212 C5     G I   5       0.387  -2.766   7.230  1.00 56.58           C
ATOM   1213 C6     G I   5       0.618  -1.856   6.163  1.00 57.04           C
ATOM   1214 O6     G I   5       1.444  -0.944   6.095  1.00 57.02           O
ATOM   1215 N1     G I   5      -0.248  -2.102   5.096  1.00 56.34           N
ATOM   1216 C2     G I   5      -1.194  -3.080   5.061  1.00 55.08           C
ATOM   1217 N2     G I   5      -1.925  -3.158   3.943  1.00 53.43           N
ATOM   1218 N3     G I   5      -1.425  -3.937   6.050  1.00 54.12           N
ATOM   1219 C4     G I   5      -0.597  -3.715   7.096  1.00 54.91           C
ATOM   1220  P     U I   6      -2.531  -9.883   9.303  1.00 62.74           P
ATOM   1221 OP1    U I   6      -1.384 -10.299  10.165  1.00 61.95           O
ATOM   1222 OP2    U I   6      -2.706 -10.505   7.977  1.00 62.84           O
ATOM   1223 O5'    U I   6      -3.859 -10.080  10.134  1.00 62.05           O
ATOM   1224 C5'    U I   6      -5.129  -9.928   9.529  1.00 61.32           C
ATOM   1225 C4'    U I   6      -6.226 -10.265  10.495  1.00 60.20           C
ATOM   1226 O4'    U I   6      -6.157 -11.684  10.803  1.00 59.34           O
ATOM   1227 C3'    U I   6      -6.160  -9.534  11.828  1.00 60.79           C
ATOM   1228 O3'    U I   6      -7.467  -9.257  12.295  1.00 59.35           O
ATOM   1229 C2'    U I   6      -5.465 -10.536  12.738  1.00 56.67           C
ATOM   1230 O2'    U I   6      -5.769 -10.389  14.114  1.00 53.72           O
ATOM   1231 C1'    U I   6      -5.990 -11.862  12.192  1.00 55.37           C
ATOM   1232 N1     U I   6      -5.052 -12.987  12.400  1.00 53.92           N
ATOM   1233 C2     U I   6      -5.426 -13.993  13.268  1.00 52.21           C
ATOM   1234 O2     U I   6      -6.488 -13.992  13.860  1.00 50.39           O
ATOM   1235 N3     U I   6      -4.497 -14.987  13.412  1.00 50.65           N
ATOM   1236 C4     U I   6      -3.272 -15.086  12.793  1.00 50.18           C
ATOM   1237 O4     U I   6      -2.552 -16.046  13.030  1.00 49.61           O
ATOM   1238 C5     U I   6      -2.964 -14.003  11.920  1.00 50.77           C
ATOM   1239 C6     U I   6      -3.839 -13.011  11.757  1.00 52.59           C
ATOM   1240  P     U I   7      -7.810  -7.744  12.548  1.00 63.42           P
ATOM   1241 OP1    U I   7      -8.936  -7.393  11.659  1.00 62.24           O
ATOM   1242 OP2    U I   7      -6.549  -6.957  12.491  1.00 63.14           O
ATOM   1243 O5'    U I   7      -8.328  -7.706  14.065  1.00 63.26           O
ATOM   1244 C5'    U I   7      -9.506  -8.397  14.453  1.00 62.71           C
ATOM   1245 C4'    U I   7      -9.712  -8.284  15.945  1.00 62.30           C
ATOM   1246 O4'    U I   7      -8.546  -8.783  16.624  1.00 61.02           O
ATOM   1247 C3'    U I   7      -9.883  -6.871  16.474  1.00 63.45           C
ATOM   1248 O3'    U I   7     -11.245  -6.472  16.457  1.00 61.99           O
ATOM   1249 C2'    U I   7      -9.368  -6.950  17.902  1.00 58.61           C
ATOM   1250 O2'    U I   7     -10.386  -7.341  18.806  1.00 56.59           O
ATOM   1251 C1'    U I   7      -8.332  -8.071  17.821  1.00 58.06           C
ATOM   1252 N1     U I   7      -6.940  -7.580  17.849  1.00 56.44           N
ATOM   1253 C2     U I   7      -6.317  -7.530  19.082  1.00 53.86           C
ATOM   1254 O2     U I   7      -6.868  -7.858  20.115  1.00 52.18           O
ATOM   1255 N3     U I   7      -5.017  -7.075  19.059  1.00 52.23           N
ATOM   1256 C4     U I   7      -4.303  -6.682  17.945  1.00 51.88           C
ATOM   1257 O4     U I   7      -3.143  -6.293  18.081  1.00 51.40           O
ATOM   1258 C5     U I   7      -5.021  -6.766  16.710  1.00 52.75           C
ATOM   1259 C6     U I   7      -6.296  -7.205  16.700  1.00 55.20           C
ATOM   1260  P     A I   8     -11.906  -5.802  15.197  1.00 56.21           P
ATOM   1261 OP1    A I   8     -13.248  -5.301  15.611  1.00 54.61           O
ATOM   1262 OP2    A I   8     -11.793  -6.733  14.071  1.00 55.71           O
ATOM   1263 O5'    A I   8     -11.004  -4.544  14.877  1.00 55.56           O
ATOM   1264 C5'    A I   8     -11.392  -3.612  13.874  1.00 55.31           C
ATOM   1265 C4'    A I   8     -10.190  -3.005  13.199  1.00 55.30           C
ATOM   1266 O4'    A I   8      -9.495  -2.161  14.156  1.00 55.79           O
ATOM   1267 C3'    A I   8      -9.167  -3.998  12.667  1.00 57.14           C
ATOM   1268 O3'    A I   8      -8.572  -3.484  11.468  1.00 55.53           O
ATOM   1269 C2'    A I   8      -8.134  -4.042  13.792  1.00 53.91           C
ATOM   1270 O2'    A I   8      -6.845  -4.425  13.364  1.00 51.66           O
ATOM   1271 C1'    A I   8      -8.155  -2.594  14.287  1.00 52.91           C
ATOM   1272 N9     A I   8      -7.778  -2.443  15.689  1.00 52.24           N
ATOM   1273 C8     A I   8      -8.404  -2.962  16.788  1.00 49.99           C
ATOM   1274 N7     A I   8      -7.827  -2.649  17.928  1.00 49.66           N
ATOM   1275 C5     A I   8      -6.738  -1.868  17.549  1.00 49.66           C
ATOM   1276 C6     A I   8      -5.735  -1.227  18.268  1.00 48.54           C
ATOM   1277 N6     A I   8      -5.639  -1.275  19.611  1.00 48.16           N
ATOM   1278 N1     A I   8      -4.807  -0.532  17.587  1.00 48.10           N
ATOM   1279 C2     A I   8      -4.892  -0.481  16.256  1.00 48.36           C
ATOM   1280 N3     A I   8      -5.790  -1.045  15.450  1.00 49.45           N
ATOM   1281 C4     A I   8      -6.708  -1.731  16.164  1.00 51.03           C
ATOM   1282  P     G I   9      -9.116  -3.973  10.041  1.00 50.59           P
ATOM   1283 OP1    G I   9     -10.490  -4.498  10.237  1.00 48.36           O
ATOM   1284 OP2    G I   9      -8.054  -4.819   9.454  1.00 49.39           O
ATOM   1285 O5'    G I   9      -9.246  -2.660   9.119  1.00 51.24           O
ATOM   1286 C5'    G I   9      -8.344  -1.586   9.165  1.00 53.71           C
ATOM   1287 C4'    G I   9      -8.569  -0.685   7.987  1.00 53.33           C
ATOM   1288 O4'    G I   9      -8.170   0.678   8.316  1.00 55.08           O
ATOM   1289 C3'    G I   9      -7.754  -1.011   6.746  1.00 54.57           C
ATOM   1290 O3'    G I   9      -8.354  -2.038   5.965  1.00 54.36           O
ATOM   1291 C2'    G I   9      -7.711   0.327   6.018  1.00 54.38           C
ATOM   1292 O2'    G I   9      -8.908   0.543   5.296  1.00 54.39           O
ATOM   1293 C1'    G I   9      -7.636   1.316   7.182  1.00 54.31           C
ATOM   1294 N9     G I   9      -6.272   1.743   7.495  1.00 55.48           N
ATOM   1295 C8     G I   9      -5.543   1.441   8.616  1.00 55.37           C
ATOM   1296 N7     G I   9      -4.357   1.989   8.618  1.00 56.42           N
ATOM   1297 C5     G I   9      -4.305   2.699   7.427  1.00 56.46           C
ATOM   1298 C6     G I   9      -3.273   3.503   6.878  1.00 56.54           C
ATOM   1299 O6     G I   9      -2.161   3.751   7.346  1.00 56.38           O
ATOM   1300 N1     G I   9      -3.644   4.049   5.644  1.00 55.91           N
ATOM   1301 C2     G I   9      -4.840   3.845   5.028  1.00 54.87           C
ATOM   1302 N2     G I   9      -5.023   4.447   3.851  1.00 54.71           N
ATOM   1303 N3     G I   9      -5.822   3.090   5.530  1.00 54.77           N
ATOM   1304 C4     G I   9      -5.482   2.563   6.729  1.00 55.00           C
ATOM   1305  P     G I  10      -7.432  -2.963   5.016  1.00 50.57           P
ATOM   1306 OP1    G I  10      -8.278  -4.074   4.514  1.00 49.15           O
ATOM   1307 OP2    G I  10      -6.168  -3.257   5.722  1.00 49.74           O
ATOM   1308 O5'    G I  10      -7.083  -2.009   3.789  1.00 50.61           O
ATOM   1309 C5'    G I  10      -8.101  -1.519   2.936  1.00 52.28           C
ATOM   1310 C4'    G I  10      -7.546  -0.556   1.915  1.00 52.18           C
ATOM   1311 O4'    G I  10      -6.972   0.592   2.588  1.00 52.87           O
ATOM   1312 C3'    G I  10      -6.417  -1.088   1.055  1.00 51.97           C
ATOM   1313 O3'    G I  10      -6.897  -1.824  -0.058  1.00 51.18           O
ATOM   1314 C2'    G I  10      -5.674   0.178   0.646  1.00 52.83           C
ATOM   1315 O2'    G I  10      -6.324   0.825  -0.436  1.00 53.03           O
ATOM   1316 C1'    G I  10      -5.823   1.039   1.895  1.00 52.52           C
ATOM   1317 N9     G I  10      -4.674   0.947   2.807  1.00 53.92           N
ATOM   1318 C8     G I  10      -4.612   0.243   3.991  1.00 54.48           C
ATOM   1319 N7     G I  10      -3.471   0.368   4.598  1.00 55.38           N
ATOM   1320 C5     G I  10      -2.731   1.204   3.776  1.00 55.82           C
ATOM   1321 C6     G I  10      -1.401   1.694   3.929  1.00 56.25           C
ATOM   1322 O6     G I  10      -0.599   1.487   4.838  1.00 56.10           O
ATOM   1323 N1     G I  10      -1.043   2.518   2.855  1.00 55.58           N
ATOM   1324 C2     G I  10      -1.849   2.817   1.795  1.00 54.20           C
ATOM   1325 N2     G I  10      -1.319   3.628   0.866  1.00 53.88           N
ATOM   1326 N3     G I  10      -3.079   2.372   1.643  1.00 53.75           N
ATOM   1327 C4     G I  10      -3.456   1.573   2.673  1.00 54.17           C
ATOM   1328  P     G I  11      -6.098  -3.125  -0.608  1.00 54.83           P
ATOM   1329 OP1    G I  11      -7.021  -3.893  -1.465  1.00 55.29           O
ATOM   1330 OP2    G I  11      -5.423  -3.803   0.541  1.00 54.86           O
ATOM   1331 O5'    G I  11      -4.968  -2.490  -1.533  1.00 53.75           O
ATOM   1332 C5'    G I  11      -5.314  -1.584  -2.568  1.00 54.80           C
ATOM   1333 C4'    G I  11      -4.084  -1.049  -3.264  1.00 54.12           C
ATOM   1334 O4'    G I  11      -3.282  -0.317  -2.293  1.00 53.07           O
ATOM   1335 C3'    G I  11      -3.160  -2.125  -3.846  1.00 52.97           C
ATOM   1336 O3'    G I  11      -2.531  -1.639  -5.024  1.00 51.38           O
ATOM   1337 C2'    G I  11      -2.122  -2.309  -2.753  1.00 52.31           C
ATOM   1338 O2'    G I  11      -0.881  -2.804  -3.208  1.00 51.98           O
ATOM   1339 C1'    G I  11      -1.991  -0.882  -2.224  1.00 53.03           C
ATOM   1340 N9     G I  11      -1.530  -0.830  -0.832  1.00 53.63           N
ATOM   1341 C8     G I  11      -2.094  -1.447   0.257  1.00 54.34           C
ATOM   1342 N7     G I  11      -1.451  -1.235   1.365  1.00 54.87           N
ATOM   1343 C5     G I  11      -0.389  -0.421   0.985  1.00 55.64           C
ATOM   1344 C6     G I  11       0.658   0.136   1.771  1.00 56.00           C
ATOM   1345 O6     G I  11       0.864   0.016   2.981  1.00 56.07           O
ATOM   1346 N1     G I  11       1.527   0.905   0.987  1.00 55.33           N
ATOM   1347 C2     G I  11       1.394   1.098  -0.361  1.00 54.11           C
ATOM   1348 N2     G I  11       2.327   1.864  -0.936  1.00 52.85           N
ATOM   1349 N3     G I  11       0.421   0.580  -1.103  1.00 53.37           N
ATOM   1350 C4     G I  11      -0.424  -0.159  -0.357  1.00 54.01           C
ATOM   1351  P     U I  12      -2.600  -2.443  -6.395  1.00 59.06           P
ATOM   1352 OP1    U I  12      -3.186  -3.791  -6.155  1.00 58.88           O
ATOM   1353 OP2    U I  12      -1.274  -2.334  -7.039  1.00 59.50           O
ATOM   1354 O5'    U I  12      -3.639  -1.610  -7.248  1.00 58.21           O
ATOM   1355 C5'    U I  12      -3.346  -0.289  -7.670  1.00 57.66           C
ATOM   1356 C4'    U I  12      -4.487   0.280  -8.470  1.00 56.94           C
ATOM   1357 O4'    U I  12      -4.640  -0.501  -9.680  1.00 55.90           O
ATOM   1358 C3'    U I  12      -5.844   0.256  -7.780  1.00 57.38           C
ATOM   1359 O3'    U I  12      -6.602   1.397  -8.171  1.00 56.48           O
ATOM   1360 C2'    U I  12      -6.489  -1.008  -8.317  1.00 53.69           C
ATOM   1361 O2'    U I  12      -7.908  -1.002  -8.294  1.00 51.13           O
ATOM   1362 C1'    U I  12      -5.951  -1.030  -9.751  1.00 52.74           C
ATOM   1363 N1     U I  12      -5.880  -2.378 -10.319  1.00 51.27           N
ATOM   1364 C2     U I  12      -6.771  -2.715 -11.324  1.00 49.49           C
ATOM   1365 O2     U I  12      -7.610  -1.939 -11.754  1.00 48.13           O
ATOM   1366 N3     U I  12      -6.649  -3.991 -11.804  1.00 48.07           N
ATOM   1367 C4     U I  12      -5.746  -4.949 -11.396  1.00 47.64           C
ATOM   1368 O4     U I  12      -5.768  -6.061 -11.922  1.00 47.30           O
ATOM   1369 C5     U I  12      -4.873  -4.532 -10.353  1.00 48.36           C
ATOM   1370 C6     U I  12      -4.963  -3.291  -9.863  1.00 50.10           C
ATOM   1371  P     U I  13      -7.208   2.279  -7.041  1.00 57.71           P
ATOM   1372 OP1    U I  13      -6.540   3.601  -7.133  1.00 57.09           O
ATOM   1373 OP2    U I  13      -7.180   1.520  -5.768  1.00 57.75           O
ATOM   1374 O5'    U I  13      -8.748   2.477  -7.463  1.00 57.20           O
ATOM   1375 C5'    U I  13      -9.065   3.089  -8.688  1.00 56.81           C
ATOM   1376 C4'    U I  13     -10.553   3.073  -8.952  1.00 56.53           C
ATOM   1377 O4'    U I  13     -11.080   1.757  -8.667  1.00 55.34           O
ATOM   1378 C3'    U I  13     -11.401   3.989  -8.085  1.00 57.16           C
ATOM   1379 O3'    U I  13     -11.442   5.309  -8.604  1.00 55.97           O
ATOM   1380 C2'    U I  13     -12.782   3.342  -8.150  1.00 52.72           C
ATOM   1381 O2'    U I  13     -13.509   3.776  -9.289  1.00 50.83           O
ATOM   1382 C1'    U I  13     -12.446   1.861  -8.335  1.00 52.20           C
ATOM   1383 N1     U I  13     -12.733   1.051  -7.147  1.00 50.82           N
ATOM   1384 C2     U I  13     -13.941   0.372  -7.133  1.00 48.72           C
ATOM   1385 O2     U I  13     -14.738   0.427  -8.051  1.00 47.58           O
ATOM   1386 N3     U I  13     -14.173  -0.370  -6.009  1.00 47.35           N
ATOM   1387 C4     U I  13     -13.353  -0.508  -4.917  1.00 46.90           C
ATOM   1388 O4     U I  13     -13.707  -1.214  -3.975  1.00 46.63           O
ATOM   1389 C5     U I  13     -12.130   0.224  -4.998  1.00 47.74           C
ATOM   1390 C6     U I  13     -11.867   0.969  -6.091  1.00 49.80           C
ATOM   1391  P     A I  14     -10.478   6.436  -8.059  1.00 54.72           P
ATOM   1392 OP1    A I  14     -11.154   7.740  -8.324  1.00 54.11           O
ATOM   1393 OP2    A I  14      -9.162   6.156  -8.639  1.00 55.22           O
ATOM   1394 O5'    A I  14     -10.385   6.269  -6.482  1.00 53.79           O
ATOM   1395 C5'    A I  14      -9.558   7.141  -5.714  1.00 53.35           C
ATOM   1396 C4'    A I  14      -8.820   6.399  -4.638  1.00 53.11           C
ATOM   1397 O4'    A I  14      -9.748   6.070  -3.571  1.00 53.27           O
ATOM   1398 C3'    A I  14      -8.178   5.089  -5.065  1.00 54.42           C
ATOM   1399 O3'    A I  14      -6.952   4.877  -4.384  1.00 52.71           O
ATOM   1400 C2'    A I  14      -9.222   4.048  -4.657  1.00 51.08           C
ATOM   1401 O2'    A I  14      -8.666   2.776  -4.391  1.00 48.80           O
ATOM   1402 C1'    A I  14      -9.815   4.681  -3.403  1.00 50.19           C
ATOM   1403 N9     A I  14     -11.227   4.340  -3.209  1.00 49.42           N
ATOM   1404 C8     A I  14     -12.304   4.937  -3.796  1.00 47.64           C
ATOM   1405 N7     A I  14     -13.460   4.435  -3.439  1.00 47.43           N
ATOM   1406 C5     A I  14     -13.113   3.424  -2.548  1.00 47.20           C
ATOM   1407 C6     A I  14     -13.879   2.515  -1.821  1.00 46.18           C
ATOM   1408 N6     A I  14     -15.215   2.459  -1.868  1.00 46.07           N
ATOM   1409 N1     A I  14     -13.232   1.647  -1.029  1.00 45.89           N
ATOM   1410 C2     A I  14     -11.896   1.696  -0.979  1.00 46.11           C
ATOM   1411 N3     A I  14     -11.058   2.510  -1.620  1.00 47.06           N
ATOM   1412 C4     A I  14     -11.733   3.374  -2.397  1.00 48.58           C
ATOM   1413  P     G I  15      -5.589   5.118  -5.195  1.00 49.75           P
ATOM   1414 OP1    G I  15      -5.972   5.619  -6.539  1.00 47.48           O
ATOM   1415 OP2    G I  15      -4.773   3.897  -5.046  1.00 48.74           O
ATOM   1416 O5'    G I  15      -4.834   6.320  -4.457  1.00 50.45           O
ATOM   1417 C5'    G I  15      -4.543   6.304  -3.094  1.00 53.17           C
ATOM   1418 C4'    G I  15      -3.421   7.266  -2.799  1.00 52.72           C
ATOM   1419 O4'    G I  15      -3.624   7.852  -1.489  1.00 54.54           O
ATOM   1420 C3'    G I  15      -2.040   6.644  -2.733  1.00 54.17           C
ATOM   1421 O3'    G I  15      -1.441   6.528  -4.010  1.00 53.91           O
ATOM   1422 C2'    G I  15      -1.287   7.612  -1.827  1.00 54.10           C
ATOM   1423 O2'    G I  15      -0.861   8.737  -2.560  1.00 54.25           O
ATOM   1424 C1'    G I  15      -2.385   8.026  -0.845  1.00 54.08           C
ATOM   1425 N9     G I  15      -2.401   7.217   0.371  1.00 55.28           N
ATOM   1426 C8     G I  15      -3.327   6.273   0.734  1.00 55.02           C
ATOM   1427 N7     G I  15      -3.086   5.729   1.894  1.00 56.22           N
ATOM   1428 C5     G I  15      -1.928   6.360   2.328  1.00 56.09           C
ATOM   1429 C6     G I  15      -1.187   6.186   3.527  1.00 56.17           C
ATOM   1430 O6     G I  15      -1.409   5.419   4.466  1.00 56.04           O
ATOM   1431 N1     G I  15      -0.078   7.030   3.565  1.00 55.57           N
ATOM   1432 C2     G I  15       0.272   7.919   2.586  1.00 54.59           C
ATOM   1433 N2     G I  15       1.362   8.641   2.785  1.00 54.54           N
ATOM   1434 N3     G I  15      -0.415   8.085   1.461  1.00 54.43           N
ATOM   1435 C4     G I  15      -1.498   7.283   1.400  1.00 54.61           C
ATOM   1436  P     G I  16      -0.265   5.439  -4.244  1.00 52.74           P
ATOM   1437 OP1    G I  16       0.034   5.406  -5.698  1.00 51.31           O
ATOM   1438 OP2    G I  16      -0.646   4.188  -3.547  1.00 51.55           O
ATOM   1439 O5'    G I  16       0.995   6.040  -3.499  1.00 52.71           O
ATOM   1440 C5'    G I  16       1.573   7.262  -3.917  1.00 54.09           C
ATOM   1441 C4'    G I  16       2.690   7.686  -3.000  1.00 54.18           C
ATOM   1442 O4'    G I  16       2.174   7.901  -1.667  1.00 54.83           O
ATOM   1443 C3'    G I  16       3.797   6.664  -2.805  1.00 54.37           C
ATOM   1444 O3'    G I  16       4.759   6.724  -3.843  1.00 53.63           O
ATOM   1445 C2'    G I  16       4.369   7.042  -1.450  1.00 54.73           C
ATOM   1446 O2'    G I  16       5.256   8.140  -1.561  1.00 54.73           O
ATOM   1447 C1'    G I  16       3.119   7.488  -0.707  1.00 54.26           C
ATOM   1448 N9     G I  16       2.514   6.426   0.098  1.00 55.55           N
ATOM   1449 C8     G I  16       1.385   5.697  -0.197  1.00 55.67           C
ATOM   1450 N7     G I  16       1.072   4.833   0.719  1.00 56.56           N
ATOM   1451 C5     G I  16       2.048   4.993   1.694  1.00 57.22           C
ATOM   1452 C6     G I  16       2.224   4.323   2.936  1.00 57.54           C
ATOM   1453 O6     G I  16       1.527   3.429   3.432  1.00 57.43           O
ATOM   1454 N1     G I  16       3.334   4.795   3.613  1.00 56.75           N
ATOM   1455 C2     G I  16       4.173   5.782   3.152  1.00 55.27           C
ATOM   1456 N2     G I  16       5.200   6.101   3.955  1.00 54.90           N
ATOM   1457 N3     G I  16       4.027   6.415   2.010  1.00 54.98           N
ATOM   1458 C4     G I  16       2.941   5.970   1.334  1.00 55.46           C
ATOM   1459  P     G I  17       5.497   5.376  -4.367  1.00 56.39           P
ATOM   1460 OP1    G I  17       6.155   5.687  -5.657  1.00 57.21           O
ATOM   1461 OP2    G I  17       4.540   4.243  -4.295  1.00 56.37           O
ATOM   1462 O5'    G I  17       6.621   5.133  -3.273  1.00 55.04           O
ATOM   1463 C5'    G I  17       7.537   6.164  -2.950  1.00 55.96           C
ATOM   1464 C4'    G I  17       8.539   5.692  -1.932  1.00 54.94           C
ATOM   1465 O4'    G I  17       7.855   5.442  -0.676  1.00 53.65           O
ATOM   1466 C3'    G I  17       9.250   4.391  -2.299  1.00 53.58           C
ATOM   1467 O3'    G I  17      10.599   4.424  -1.854  1.00 51.74           O
ATOM   1468 C2'    G I  17       8.473   3.338  -1.525  1.00 52.36           C
ATOM   1469 O2'    G I  17       9.221   2.181  -1.204  1.00 51.76           O
ATOM   1470 C1'    G I  17       8.073   4.106  -0.267  1.00 52.66           C
ATOM   1471 N9     G I  17       6.848   3.590   0.338  1.00 53.34           N
ATOM   1472 C8     G I  17       5.638   3.418  -0.284  1.00 54.19           C
ATOM   1473 N7     G I  17       4.725   2.913   0.503  1.00 54.59           N
ATOM   1474 C5     G I  17       5.370   2.746   1.717  1.00 55.59           C
ATOM   1475 C6     G I  17       4.893   2.235   2.947  1.00 55.97           C
ATOM   1476 O6     G I  17       3.754   1.819   3.225  1.00 56.07           O
ATOM   1477 N1     G I  17       5.881   2.248   3.930  1.00 55.24           N
ATOM   1478 C2     G I  17       7.165   2.690   3.741  1.00 53.81           C
ATOM   1479 N2     G I  17       7.978   2.613   4.805  1.00 52.29           N
ATOM   1480 N3     G I  17       7.632   3.162   2.588  1.00 53.04           N
ATOM   1481 C4     G I  17       6.678   3.164   1.636  1.00 53.75           C
ATOM   1482  P     U I  18      11.778   4.304  -2.908  1.00 62.71           P
ATOM   1483 OP1    U I  18      11.218   3.767  -4.180  1.00 62.47           O
ATOM   1484 OP2    U I  18      12.940   3.622  -2.282  1.00 62.70           O
ATOM   1485 O5'    U I  18      12.172   5.823  -3.135  1.00 61.17           O
ATOM   1486 C5'    U I  18      13.234   6.413  -2.422  1.00 60.59           C
ATOM   1487 C4'    U I  18      13.901   7.492  -3.232  1.00 60.22           C
ATOM   1488 O4'    U I  18      14.270   6.949  -4.520  1.00 58.74           O
ATOM   1489 C3'    U I  18      13.058   8.700  -3.557  1.00 60.77           C
ATOM   1490 O3'    U I  18      13.029   9.639  -2.491  1.00 59.43           O
ATOM   1491 C2'    U I  18      13.726   9.248  -4.806  1.00 56.49           C
ATOM   1492 O2'    U I  18      14.870  10.024  -4.481  1.00 53.80           O
ATOM   1493 C1'    U I  18      14.164   7.961  -5.505  1.00 55.41           C
ATOM   1494 N1     U I  18      13.222   7.530  -6.547  1.00 53.93           N
ATOM   1495 C2     U I  18      13.279   8.167  -7.777  1.00 52.21           C
ATOM   1496 O2     U I  18      14.063   9.071  -8.016  1.00 50.70           O
ATOM   1497 N3     U I  18      12.375   7.725  -8.706  1.00 50.65           N
ATOM   1498 C4     U I  18      11.443   6.710  -8.539  1.00 50.38           C
ATOM   1499 O4     U I  18      10.698   6.426  -9.480  1.00 50.06           O
ATOM   1500 C5     U I  18      11.452   6.097  -7.250  1.00 51.05           C
ATOM   1501 C6     U I  18      12.325   6.518  -6.316  1.00 52.86           C
ATOM   1502  P     U I  19      11.726  10.420  -2.126  1.00 63.76           P
ATOM   1503 OP1    U I  19      12.006  11.190  -0.895  1.00 63.33           O
ATOM   1504 OP2    U I  19      10.591   9.467  -2.164  1.00 63.44           O
ATOM   1505 O5'    U I  19      11.531  11.452  -3.330  1.00 62.51           O
ATOM   1506 C5'    U I  19      12.520  12.435  -3.607  1.00 61.92           C
ATOM   1507 C4'    U I  19      12.172  13.216  -4.852  1.00 62.32           C
ATOM   1508 O4'    U I  19      11.841  12.295  -5.913  1.00 60.49           O
ATOM   1509 C3'    U I  19      10.959  14.120  -4.757  1.00 62.85           C
ATOM   1510 O3'    U I  19      11.280  15.391  -4.222  1.00 61.55           O
ATOM   1511 C2'    U I  19      10.478  14.224  -6.195  1.00 57.92           C
ATOM   1512 O2'    U I  19      11.211  15.214  -6.914  1.00 56.04           O
ATOM   1513 C1'    U I  19      10.839  12.844  -6.751  1.00 57.87           C
ATOM   1514 N1     U I  19       9.692  11.933  -6.785  1.00 56.40           N
ATOM   1515 C2     U I  19       8.948  11.883  -7.953  1.00 54.14           C
ATOM   1516 O2     U I  19       9.216  12.567  -8.929  1.00 52.62           O
ATOM   1517 N3     U I  19       7.887  11.021  -7.940  1.00 52.44           N
ATOM   1518 C4     U I  19       7.492  10.202  -6.893  1.00 52.02           C
ATOM   1519 O4     U I  19       6.510   9.473  -7.028  1.00 51.80           O
ATOM   1520 C5     U I  19       8.314  10.310  -5.719  1.00 52.91           C
ATOM   1521 C6     U I  19       9.353  11.151  -5.704  1.00 55.12           C
ATOM   1522  P     A I  20      11.246  15.637  -2.686  1.00 59.05           P
ATOM   1523 OP1    A I  20      11.528  17.081  -2.494  1.00 58.53           O
ATOM   1524 OP2    A I  20      12.110  14.625  -2.064  1.00 59.33           O
ATOM   1525 O5'    A I  20       9.752  15.379  -2.223  1.00 57.52           O
ATOM   1526 C5'    A I  20       9.349  15.691  -0.891  1.00 56.89           C
ATOM   1527 C4'    A I  20       8.471  14.622  -0.313  1.00 56.94           C
ATOM   1528 O4'    A I  20       7.196  14.633  -1.015  1.00 56.97           O
ATOM   1529 C3'    A I  20       9.014  13.210  -0.425  1.00 58.52           C
ATOM   1530 O3'    A I  20       8.624  12.439   0.715  1.00 56.86           O
ATOM   1531 C2'    A I  20       8.320  12.681  -1.689  1.00 55.23           C
ATOM   1532 O2'    A I  20       8.179  11.279  -1.716  1.00 52.78           O
ATOM   1533 C1'    A I  20       6.966  13.382  -1.607  1.00 53.83           C
ATOM   1534 N9     A I  20       6.357  13.630  -2.920  1.00 52.99           N
ATOM   1535 C8     A I  20       6.810  14.472  -3.900  1.00 51.02           C
ATOM   1536 N7     A I  20       6.045  14.500  -4.970  1.00 50.78           N
ATOM   1537 C5     A I  20       5.027  13.604  -4.664  1.00 50.61           C
ATOM   1538 C6     A I  20       3.890  13.177  -5.391  1.00 49.43           C
ATOM   1539 N6     A I  20       3.594  13.614  -6.620  1.00 49.29           N
ATOM   1540 N1     A I  20       3.072  12.282  -4.802  1.00 48.97           N
ATOM   1541 C2     A I  20       3.377  11.846  -3.569  1.00 49.21           C
ATOM   1542 N3     A I  20       4.407  12.173  -2.790  1.00 50.34           N
ATOM   1543 C4     A I  20       5.200  13.073  -3.404  1.00 51.89           C
ATOM   1544  P     G I  21       9.739  12.107   1.827  1.00 54.07           P
ATOM   1545 OP1    G I  21      10.816  13.109   1.703  1.00 52.24           O
ATOM   1546 OP2    G I  21      10.043  10.665   1.698  1.00 52.89           O
ATOM   1547 O5'    G I  21       9.059  12.329   3.241  1.00 54.52           O
ATOM   1548 C5'    G I  21       7.860  11.701   3.658  1.00 56.74           C
ATOM   1549 C4'    G I  21       8.036  11.000   4.970  1.00 56.24           C
ATOM   1550 O4'    G I  21       6.715  10.767   5.573  1.00 57.41           O
ATOM   1551 C3'    G I  21       8.675   9.622   4.879  1.00 57.46           C
ATOM   1552 O3'    G I  21       9.487   9.358   6.024  1.00 56.91           O
ATOM   1553 C2'    G I  21       7.472   8.684   4.878  1.00 56.87           C
ATOM   1554 O2'    G I  21       7.748   7.375   5.310  1.00 56.06           O
ATOM   1555 C1'    G I  21       6.536   9.399   5.830  1.00 56.59           C
ATOM   1556 N9     G I  21       5.151   9.007   5.602  1.00 57.65           N
ATOM   1557 C8     G I  21       4.445   9.095   4.429  1.00 57.60           C
ATOM   1558 N7     G I  21       3.246   8.614   4.523  1.00 58.41           N
ATOM   1559 C5     G I  21       3.146   8.181   5.829  1.00 58.55           C
ATOM   1560 C6     G I  21       2.074   7.566   6.516  1.00 58.57           C
ATOM   1561 O6     G I  21       0.948   7.260   6.089  1.00 58.38           O
ATOM   1562 N1     G I  21       2.404   7.292   7.854  1.00 57.97           N
ATOM   1563 C2     G I  21       3.608   7.580   8.434  1.00 56.85           C
ATOM   1564 N2     G I  21       3.747   7.237   9.723  1.00 56.20           N
ATOM   1565 N3     G I  21       4.626   8.149   7.806  1.00 56.39           N
ATOM   1566 C4     G I  21       4.317   8.425   6.513  1.00 56.83           C
ATOM   1567  P     G I  22      10.504   8.060   5.965  1.00 55.64           P
ATOM   1568 OP1    G I  22      11.876   8.591   6.234  1.00 54.86           O
ATOM   1569 OP2    G I  22      10.264   7.253   4.756  1.00 54.43           O
ATOM   1570 O5'    G I  22      10.059   7.185   7.232  1.00 55.33           O
ATOM   1571 C5'    G I  22      10.390   7.595   8.543  1.00 56.23           C
ATOM   1572 C4'    G I  22       9.633   6.808   9.583  1.00 56.39           C
ATOM   1573 O4'    G I  22       8.217   7.052   9.454  1.00 57.48           O
ATOM   1574 C3'    G I  22       9.761   5.294   9.503  1.00 57.05           C
ATOM   1575 O3'    G I  22      10.954   4.820  10.095  1.00 56.16           O
ATOM   1576 C2'    G I  22       8.513   4.829  10.241  1.00 56.37           C
ATOM   1577 O2'    G I  22       8.700   4.894  11.642  1.00 56.04           O
ATOM   1578 C1'    G I  22       7.498   5.897   9.831  1.00 55.76           C
ATOM   1579 N9     G I  22       6.653   5.472   8.713  1.00 56.90           N
ATOM   1580 C8     G I  22       6.748   5.873   7.403  1.00 56.80           C
ATOM   1581 N7     G I  22       5.843   5.335   6.637  1.00 57.55           N
ATOM   1582 C5     G I  22       5.093   4.532   7.490  1.00 58.43           C
ATOM   1583 C6     G I  22       3.976   3.712   7.234  1.00 58.66           C
ATOM   1584 O6     G I  22       3.394   3.514   6.153  1.00 58.63           O
ATOM   1585 N1     G I  22       3.530   3.071   8.385  1.00 57.78           N
ATOM   1586 C2     G I  22       4.089   3.210   9.621  1.00 56.16           C
ATOM   1587 N2     G I  22       3.517   2.513  10.607  1.00 55.52           N
ATOM   1588 N3     G I  22       5.134   3.972   9.883  1.00 55.91           N
ATOM   1589 C4     G I  22       5.585   4.612   8.771  1.00 56.47           C
ATOM   1590  P     G I  23      11.629   3.464   9.584  1.00 56.02           P
ATOM   1591 OP1    G I  23      12.982   3.379  10.181  1.00 56.17           O
ATOM   1592 OP2    G I  23      11.456   3.371   8.124  1.00 55.73           O
ATOM   1593 O5'    G I  23      10.728   2.322  10.256  1.00 55.58           O
ATOM   1594 C5'    G I  23      10.697   2.160  11.662  1.00 56.65           C
ATOM   1595 C4'    G I  23       9.684   1.128  12.074  1.00 56.40           C
ATOM   1596 O4'    G I  23       8.353   1.557  11.677  1.00 55.87           O
ATOM   1597 C3'    G I  23       9.833  -0.238  11.435  1.00 55.67           C
ATOM   1598 O3'    G I  23      10.795  -1.036  12.103  1.00 54.00           O
ATOM   1599 C2'    G I  23       8.425  -0.810  11.520  1.00 54.69           C
ATOM   1600 O2'    G I  23       8.178  -1.357  12.803  1.00 54.24           O
ATOM   1601 C1'    G I  23       7.570   0.441  11.333  1.00 54.87           C
ATOM   1602 N9     G I  23       7.105   0.610   9.950  1.00 55.69           N
ATOM   1603 C8     G I  23       7.695   1.349   8.948  1.00 55.86           C
ATOM   1604 N7     G I  23       7.041   1.310   7.823  1.00 56.36           N
ATOM   1605 C5     G I  23       5.939   0.500   8.086  1.00 57.36           C
ATOM   1606 C6     G I  23       4.876   0.093   7.253  1.00 57.66           C
ATOM   1607 O6     G I  23       4.673   0.373   6.062  1.00 57.73           O
ATOM   1608 N1     G I  23       3.972  -0.733   7.925  1.00 56.85           N
ATOM   1609 C2     G I  23       4.095  -1.106   9.237  1.00 55.37           C
ATOM   1610 N2     G I  23       3.130  -1.905   9.716  1.00 54.33           N
ATOM   1611 N3     G I  23       5.088  -0.740  10.036  1.00 54.94           N
ATOM   1612 C4     G I  23       5.970   0.063   9.396  1.00 55.61           C
ATOM   1613  P     U I  24      11.439  -2.328  11.333  1.00 59.67           P
ATOM   1614 OP1    U I  24      10.407  -2.868  10.409  1.00 58.60           O
ATOM   1615 OP2    U I  24      12.072  -3.229  12.329  1.00 59.61           O
ATOM   1616 O5'    U I  24      12.593  -1.663  10.484  1.00 59.49           O
ATOM   1617 C5'    U I  24      13.882  -1.463  11.060  1.00 59.45           C
ATOM   1618 C4'    U I  24      14.918  -1.320   9.974  1.00 59.63           C
ATOM   1619 O4'    U I  24      14.942  -2.552   9.208  1.00 58.21           O
ATOM   1620 C3'    U I  24      14.662  -0.204   8.964  1.00 58.90           C
ATOM   1621 O3'    U I  24      15.900   0.320   8.496  1.00 58.00           O
ATOM   1622 C2'    U I  24      13.954  -0.929   7.838  1.00 55.21           C
ATOM   1623 O2'    U I  24      14.064  -0.292   6.586  1.00 53.22           O
ATOM   1624 C1'    U I  24      14.672  -2.273   7.855  1.00 54.63           C
ATOM   1625 N1     U I  24      13.864  -3.378   7.307  1.00 53.14           N
ATOM   1626 C2     U I  24      14.125  -3.796   6.013  1.00 51.51           C
ATOM   1627 O2     U I  24      14.986  -3.288   5.317  1.00 50.01           O
ATOM   1628 N3     U I  24      13.333  -4.822   5.566  1.00 50.29           N
ATOM   1629 C4     U I  24      12.333  -5.472   6.268  1.00 49.76           C
ATOM   1630 O4     U I  24      11.713  -6.379   5.717  1.00 49.41           O
ATOM   1631 C5     U I  24      12.134  -4.981   7.595  1.00 50.22           C
ATOM   1632 C6     U I  24      12.885  -3.976   8.051  1.00 51.75           C
ENDMDL                                                                          
END                                                                             
