# Supplementary material for: G-Quadruplexes Abet Neuronal Burnout in ALS and FTD
Source: Antioxidants (Basel). 2025 Dec 19;15(1):5. doi: 10.3390/antiox15010005 (PMC12837804; doi:10.3390/antiox15010005)
Supplement: Supplementary file 1 [file antioxidants-15-00005-s001.zip › Figure_S4B-Tau-1-758-hemex3-Kx7-3xrtelx1.pdb]

TITLE fold_tau_hemex3_kx7_3xrtelx1_s528133945_model_0.cif                       
MODEL 1                                                                         
ATOM      1  N   MET A   1      19.241  17.386 -25.851  1.00 23.62           N
ATOM      2 CA   MET A   1      18.662  16.043 -25.815  1.00 27.53           C
ATOM      3  C   MET A   1      18.146  15.612 -27.178  1.00 27.78           C
ATOM      4  O   MET A   1      17.617  14.516 -27.326  1.00 25.44           O
ATOM      5 CB   MET A   1      17.511  15.973 -24.811  1.00 26.63           C
ATOM      6 CG   MET A   1      17.940  16.164 -23.370  1.00 23.80           C
ATOM      7 SD   MET A   1      16.575  16.024 -22.226  1.00 22.33           S
ATOM      8 CE   MET A   1      17.434  16.280 -20.674  1.00 21.76           C
ATOM      9  N   ALA A   2      18.290  16.491 -28.151  1.00 32.72           N
ATOM     10 CA   ALA A   2      17.806  16.178 -29.486  1.00 37.52           C
ATOM     11  C   ALA A   2      18.555  14.987 -30.070  1.00 36.61           C
ATOM     12  O   ALA A   2      17.948  14.035 -30.566  1.00 33.73           O
ATOM     13 CB   ALA A   2      17.947  17.388 -30.399  1.00 35.84           C
ATOM     14  N   GLU A   3      19.861  15.056 -29.998  1.00 33.55           N
ATOM     15 CA   GLU A   3      20.674  13.964 -30.515  1.00 37.52           C
ATOM     16  C   GLU A   3      20.416  12.666 -29.752  1.00 35.91           C
ATOM     17  O   GLU A   3      20.201  11.623 -30.382  1.00 33.81           O
ATOM     18 CB   GLU A   3      22.154  14.340 -30.467  1.00 36.85           C
ATOM     19 CG   GLU A   3      23.070  13.262 -31.034  1.00 33.65           C
ATOM     20 CD   GLU A   3      24.528  13.669 -30.985  1.00 32.02           C
ATOM     21 OE1  GLU A   3      24.811  14.777 -30.485  1.00 32.31           O
ATOM     22 OE2  GLU A   3      25.365  12.884 -31.449  1.00 33.33           O
ATOM     23  N   PRO A   4      20.431  12.721 -28.449  1.00 35.04           N
ATOM     24 CA   PRO A   4      20.120  11.497 -27.691  1.00 38.45           C
ATOM     25  C   PRO A   4      18.731  10.964 -27.994  1.00 37.64           C
ATOM     26  O   PRO A   4      18.528   9.753 -28.051  1.00 35.56           O
ATOM     27 CB   PRO A   4      20.208  11.945 -26.227  1.00 36.63           C
ATOM     28 CG   PRO A   4      21.125  13.114 -26.256  1.00 35.46           C
ATOM     29 CD   PRO A   4      20.862  13.805 -27.575  1.00 38.37           C
ATOM     30  N   ARG A   5      17.784  11.869 -28.216  1.00 33.48           N
ATOM     31 CA   ARG A   5      16.430  11.450 -28.541  1.00 37.78           C
ATOM     32  C   ARG A   5      16.399  10.763 -29.891  1.00 36.39           C
ATOM     33  O   ARG A   5      15.763   9.718 -30.052  1.00 34.78           O
ATOM     34 CB   ARG A   5      15.479  12.646 -28.541  1.00 37.12           C
ATOM     35 CG   ARG A   5      14.057  12.257 -28.880  1.00 33.42           C
ATOM     36 CD   ARG A   5      13.143  13.463 -28.858  1.00 33.36           C
ATOM     37 NE   ARG A   5      12.977  13.994 -27.517  1.00 32.54           N
ATOM     38 CZ   ARG A   5      12.273  15.085 -27.229  1.00 31.27           C
ATOM     39 NH1  ARG A   5      11.682  15.756 -28.196  1.00 30.14           N
ATOM     40 NH2  ARG A   5      12.163  15.496 -25.984  1.00 28.39           N
ATOM     41  N   GLN A   6      17.088  11.369 -30.857  1.00 35.58           N
ATOM     42 CA   GLN A   6      17.142  10.776 -32.182  1.00 39.49           C
ATOM     43  C   GLN A   6      17.830   9.423 -32.124  1.00 37.92           C
ATOM     44  O   GLN A   6      17.370   8.457 -32.742  1.00 35.63           O
ATOM     45 CB   GLN A   6      17.882  11.698 -33.146  1.00 38.63           C
ATOM     46 CG   GLN A   6      17.920  11.170 -34.569  1.00 36.04           C
ATOM     47 CD   GLN A   6      18.627  12.130 -35.508  1.00 34.33           C
ATOM     48 OE1  GLN A   6      19.027  13.224 -35.103  1.00 35.39           O
ATOM     49 NE2  GLN A   6      18.790  11.731 -36.757  1.00 34.22           N
ATOM     50  N   GLU A   7      18.901   9.361 -31.380  1.00 34.19           N
ATOM     51 CA   GLU A   7      19.610   8.102 -31.219  1.00 37.49           C
ATOM     52  C   GLU A   7      18.718   7.080 -30.541  1.00 35.37           C
ATOM     53  O   GLU A   7      18.730   5.899 -30.887  1.00 33.89           O
ATOM     54 CB   GLU A   7      20.879   8.316 -30.403  1.00 36.90           C
ATOM     55 CG   GLU A   7      21.705   7.044 -30.202  1.00 33.88           C
ATOM     56 CD   GLU A   7      22.266   6.528 -31.510  1.00 32.90           C
ATOM     57 OE1  GLU A   7      22.252   7.264 -32.505  1.00 32.52           O
ATOM     58 OE2  GLU A   7      22.731   5.375 -31.533  1.00 32.60           O
ATOM     59  N   PHE A   8      17.938   7.559 -29.598  1.00 34.23           N
ATOM     60 CA   PHE A   8      17.015   6.678 -28.907  1.00 39.42           C
ATOM     61  C   PHE A   8      15.943   6.169 -29.856  1.00 37.69           C
ATOM     62  O   PHE A   8      15.559   4.995 -29.805  1.00 35.73           O
ATOM     63 CB   PHE A   8      16.363   7.392 -27.733  1.00 38.21           C
ATOM     64 CG   PHE A   8      15.382   6.543 -26.978  1.00 36.09           C
ATOM     65 CD1  PHE A   8      15.828   5.582 -26.090  1.00 34.27           C
ATOM     66 CD2  PHE A   8      14.025   6.706 -27.164  1.00 35.30           C
ATOM     67 CE1  PHE A   8      14.929   4.795 -25.402  1.00 32.80           C
ATOM     68 CE2  PHE A   8      13.118   5.917 -26.472  1.00 32.23           C
ATOM     69 CZ   PHE A   8      13.569   4.959 -25.589  1.00 32.22           C
ATOM     70  N   GLU A   9      15.477   7.059 -30.724  1.00 33.70           N
ATOM     71 CA   GLU A   9      14.475   6.663 -31.701  1.00 37.90           C
ATOM     72  C   GLU A   9      15.036   5.637 -32.665  1.00 35.82           C
ATOM     73  O   GLU A   9      14.372   4.649 -32.986  1.00 33.81           O
ATOM     74 CB   GLU A   9      13.975   7.884 -32.474  1.00 37.55           C
ATOM     75 CG   GLU A   9      13.140   8.822 -31.632  1.00 34.63           C
ATOM     76 CD   GLU A   9      12.720  10.056 -32.409  1.00 32.76           C
ATOM     77 OE1  GLU A   9      13.239  10.259 -33.524  1.00 32.55           O
ATOM     78 OE2  GLU A   9      11.879  10.816 -31.896  1.00 32.45           O
ATOM     79  N   VAL A  10      16.250   5.884 -33.107  1.00 32.47           N
ATOM     80 CA   VAL A  10      16.906   4.941 -34.005  1.00 37.27           C
ATOM     81  C   VAL A  10      17.101   3.606 -33.308  1.00 34.88           C
ATOM     82  O   VAL A  10      16.855   2.543 -33.880  1.00 33.00           O
ATOM     83 CB   VAL A  10      18.249   5.489 -34.495  1.00 36.64           C
ATOM     84 CG1  VAL A  10      19.004   4.439 -35.296  1.00 33.85           C
ATOM     85 CG2  VAL A  10      18.031   6.739 -35.346  1.00 35.79           C
ATOM     86  N   MET A  11      17.539   3.674 -32.093  1.00 33.25           N
ATOM     87 CA   MET A  11      17.738   2.464 -31.313  1.00 36.12           C
ATOM     88  C   MET A  11      16.420   1.737 -31.095  1.00 34.22           C
ATOM     89  O   MET A  11      16.364   0.507 -31.161  1.00 32.36           O
ATOM     90 CB   MET A  11      18.385   2.785 -29.968  1.00 35.63           C
ATOM     91 CG   MET A  11      18.670   1.564 -29.121  1.00 33.15           C
ATOM     92 SD   MET A  11      19.482   1.975 -27.572  1.00 32.16           S
ATOM     93 CE   MET A  11      19.607   0.333 -26.851  1.00 31.40           C
ATOM     94  N   GLU A  12      15.386   2.511 -30.863  1.00 31.42           N
ATOM     95 CA   GLU A  12      14.065   1.926 -30.655  1.00 34.43           C
ATOM     96  C   GLU A  12      13.564   1.280 -31.932  1.00 32.53           C
ATOM     97  O   GLU A  12      12.950   0.212 -31.897  1.00 31.09           O
ATOM     98 CB   GLU A  12      13.076   2.985 -30.180  1.00 34.29           C
ATOM     99 CG   GLU A  12      11.672   2.448 -29.908  1.00 31.75           C
ATOM    100 CD   GLU A  12      11.655   1.469 -28.750  1.00 30.36           C
ATOM    101 OE1  GLU A  12      12.646   1.416 -28.000  1.00 30.92           O
ATOM    102 OE2  GLU A  12      10.647   0.762 -28.603  1.00 31.48           O
ATOM    103  N   ASP A  13      13.835   1.926 -33.049  1.00 31.63           N
ATOM    104 CA   ASP A  13      13.441   1.373 -34.332  1.00 35.13           C
ATOM    105  C   ASP A  13      14.156   0.060 -34.591  1.00 32.88           C
ATOM    106  O   ASP A  13      13.536  -0.926 -34.997  1.00 30.37           O
ATOM    107 CB   ASP A  13      13.732   2.365 -35.455  1.00 32.79           C
ATOM    108 CG   ASP A  13      12.801   3.562 -35.424  1.00 29.20           C
ATOM    109 OD1  ASP A  13      11.769   3.487 -34.731  1.00 28.73           O
ATOM    110 OD2  ASP A  13      13.105   4.565 -36.099  1.00 30.35           O
ATOM    111  N   HIS A  14      15.442   0.065 -34.363  1.00 32.02           N
ATOM    112 CA   HIS A  14      16.225  -1.161 -34.544  1.00 36.23           C
ATOM    113  C   HIS A  14      15.774  -2.228 -33.565  1.00 33.60           C
ATOM    114  O   HIS A  14      15.726  -3.410 -33.901  1.00 30.78           O
ATOM    115 CB   HIS A  14      17.714  -0.881 -34.369  1.00 34.19           C
ATOM    116 CG   HIS A  14      18.315  -0.124 -35.504  1.00 30.96           C
ATOM    117 ND1  HIS A  14      18.240   1.246 -35.625  1.00 29.54           N
ATOM    118 CD2  HIS A  14      18.998  -0.554 -36.590  1.00 30.20           C
ATOM    119 CE1  HIS A  14      18.856   1.619 -36.731  1.00 30.51           C
ATOM    120 NE2  HIS A  14      19.331   0.555 -37.339  1.00 30.25           N
ATOM    121  N   ALA A  15      15.451  -1.807 -32.382  1.00 32.40           N
ATOM    122 CA   ALA A  15      14.970  -2.745 -31.384  1.00 35.00           C
ATOM    123  C   ALA A  15      13.627  -3.325 -31.799  1.00 32.71           C
ATOM    124  O   ALA A  15      13.357  -4.508 -31.579  1.00 30.69           O
ATOM    125 CB   ALA A  15      14.850  -2.064 -30.024  1.00 34.11           C
ATOM    126  N   GLY A  16      12.805  -2.471 -32.402  1.00 33.87           N
ATOM    127 CA   GLY A  16      11.505  -2.924 -32.866  1.00 37.57           C
ATOM    128  C   GLY A  16      11.611  -3.847 -34.055  1.00 35.87           C
ATOM    129  O   GLY A  16      10.816  -4.779 -34.200  1.00 33.43           O
ATOM    130  N   THR A  17      12.596  -3.581 -34.904  1.00 32.33           N
ATOM    131 CA   THR A  17      12.772  -4.402 -36.095  1.00 35.09           C
ATOM    132  C   THR A  17      13.518  -5.695 -35.775  1.00 33.53           C
ATOM    133  O   THR A  17      12.942  -6.782 -35.820  1.00 30.66           O
ATOM    134 CB   THR A  17      13.528  -3.634 -37.180  1.00 33.04           C
ATOM    135 OG1  THR A  17      14.792  -3.206 -36.680  1.00 30.49           O
ATOM    136 CG2  THR A  17      12.736  -2.426 -37.632  1.00 31.81           C
ATOM    137  N   TYR A  18      14.793  -5.559 -35.483  1.00 30.11           N
ATOM    138 CA   TYR A  18      15.607  -6.738 -35.223  1.00 35.30           C
ATOM    139  C   TYR A  18      16.622  -6.504 -34.102  1.00 34.17           C
ATOM    140  O   TYR A  18      17.109  -7.452 -33.484  1.00 31.93           O
ATOM    141 CB   TYR A  18      16.338  -7.157 -36.501  1.00 33.23           C
ATOM    142 CG   TYR A  18      17.191  -8.378 -36.324  1.00 31.14           C
ATOM    143 CD1  TYR A  18      16.619  -9.649 -36.286  1.00 29.80           C
ATOM    144 CD2  TYR A  18      18.571  -8.287 -36.189  1.00 31.31           C
ATOM    145 CE1  TYR A  18      17.389 -10.777 -36.123  1.00 29.76           C
ATOM    146 CE2  TYR A  18      19.354  -9.414 -36.020  1.00 30.33           C
ATOM    147 CZ   TYR A  18      18.756 -10.657 -35.998  1.00 30.36           C
ATOM    148 OH   TYR A  18      19.528 -11.772 -35.827  1.00 29.77           O
ATOM    149  N   GLY A  19      16.915  -5.247 -33.859  1.00 31.94           N
ATOM    150 CA   GLY A  19      17.901  -4.915 -32.843  1.00 35.57           C
ATOM    151  C   GLY A  19      17.498  -5.385 -31.470  1.00 34.33           C
ATOM    152  O   GLY A  19      18.354  -5.654 -30.620  1.00 32.09           O
ATOM    153  N   LEU A  20      16.213  -5.498 -31.285  1.00 28.85           N
ATOM    154 CA   LEU A  20      15.722  -5.976 -29.997  1.00 33.35           C
ATOM    155  C   LEU A  20      16.196  -7.395 -29.730  1.00 31.26           C
ATOM    156  O   LEU A  20      16.690  -7.700 -28.639  1.00 29.58           O
ATOM    157 CB   LEU A  20      14.194  -5.926 -29.957  1.00 32.23           C
ATOM    158 CG   LEU A  20      13.569  -6.400 -28.650  1.00 30.57           C
ATOM    159 CD1  LEU A  20      14.000  -5.510 -27.495  1.00 31.13           C
ATOM    160 CD2  LEU A  20      12.051  -6.415 -28.767  1.00 33.79           C
ATOM    161  N   GLY A  21      16.043  -8.245 -30.739  1.00 30.82           N
ATOM    162 CA   GLY A  21      16.489  -9.622 -30.592  1.00 34.81           C
ATOM    163  C   GLY A  21      17.973  -9.708 -30.359  1.00 33.65           C
ATOM    164  O   GLY A  21      18.440 -10.484 -29.518  1.00 31.31           O
ATOM    165  N   ASP A  22      18.700  -8.891 -31.093  1.00 35.15           N
ATOM    166 CA   ASP A  22      20.146  -8.859 -30.921  1.00 39.02           C
ATOM    167  C   ASP A  22      20.499  -8.378 -29.520  1.00 37.01           C
ATOM    168  O   ASP A  22      21.397  -8.925 -28.873  1.00 33.87           O
ATOM    169 CB   ASP A  22      20.779  -7.946 -31.968  1.00 37.16           C
ATOM    170 CG   ASP A  22      22.287  -8.005 -31.935  1.00 33.02           C
ATOM    171 OD1  ASP A  22      22.840  -8.934 -31.317  1.00 31.62           O
ATOM    172 OD2  ASP A  22      22.930  -7.129 -32.551  1.00 32.96           O
ATOM    173  N   ARG A  23      19.791  -7.371 -29.088  1.00 30.44           N
ATOM    174 CA   ARG A  23      20.019  -6.854 -27.746  1.00 34.25           C
ATOM    175  C   ARG A  23      19.692  -7.901 -26.699  1.00 32.26           C
ATOM    176  O   ARG A  23      20.412  -8.047 -25.708  1.00 29.91           O
ATOM    177 CB   ARG A  23      19.186  -5.597 -27.514  1.00 32.63           C
ATOM    178 CG   ARG A  23      19.420  -4.988 -26.149  1.00 30.21           C
ATOM    179 CD   ARG A  23      18.591  -3.741 -25.964  1.00 29.63           C
ATOM    180 NE   ARG A  23      18.783  -3.150 -24.651  1.00 29.43           N
ATOM    181 CZ   ARG A  23      18.176  -2.048 -24.220  1.00 29.06           C
ATOM    182 NH1  ARG A  23      17.329  -1.400 -25.001  1.00 28.38           N
ATOM    183 NH2  ARG A  23      18.415  -1.586 -23.016  1.00 27.31           N
ATOM    184  N   LYS A  24      18.614  -8.621 -26.944  1.00 31.68           N
ATOM    185 CA   LYS A  24      18.222  -9.667 -26.017  1.00 35.98           C
ATOM    186  C   LYS A  24      19.264 -10.775 -25.979  1.00 33.72           C
ATOM    187  O   LYS A  24      19.560 -11.322 -24.923  1.00 31.43           O
ATOM    188 CB   LYS A  24      16.859 -10.239 -26.394  1.00 34.72           C
ATOM    189 CG   LYS A  24      15.724  -9.237 -26.273  1.00 31.70           C
ATOM    190 CD   LYS A  24      15.534  -8.769 -24.842  1.00 30.39           C
ATOM    191 CE   LYS A  24      14.369  -7.796 -24.734  1.00 29.70           C
ATOM    192 NZ   LYS A  24      14.196  -7.301 -23.348  1.00 28.82           N
ATOM    193  N   ASP A  25      19.800 -11.067 -27.145  1.00 34.27           N
ATOM    194 CA   ASP A  25      20.807 -12.113 -27.220  1.00 37.90           C
ATOM    195  C   ASP A  25      22.087 -11.693 -26.522  1.00 35.94           C
ATOM    196  O   ASP A  25      22.575 -12.393 -25.630  1.00 32.67           O
ATOM    197 CB   ASP A  25      21.096 -12.465 -28.676  1.00 35.63           C
ATOM    198 CG   ASP A  25      19.928 -13.168 -29.334  1.00 31.64           C
ATOM    199 OD1  ASP A  25      19.031 -13.640 -28.601  1.00 30.77           O
ATOM    200 OD2  ASP A  25      19.910 -13.255 -30.567  1.00 32.13           O
ATOM    201  N   GLN A  26      22.608 -10.531 -26.917  1.00 35.97           N
ATOM    202 CA   GLN A  26      23.844 -10.056 -26.338  1.00 38.41           C
ATOM    203  C   GLN A  26      23.684  -9.739 -24.856  1.00 36.67           C
ATOM    204  O   GLN A  26      24.390 -10.291 -24.014  1.00 33.76           O
ATOM    205 CB   GLN A  26      24.343  -8.826 -27.079  1.00 36.19           C
ATOM    206 CG   GLN A  26      24.785  -9.117 -28.497  1.00 33.51           C
ATOM    207 CD   GLN A  26      25.245  -7.863 -29.213  1.00 32.23           C
ATOM    208 OE1  GLN A  26      24.931  -6.750 -28.788  1.00 33.62           O
ATOM    209 NE2  GLN A  26      25.989  -8.032 -30.293  1.00 32.44           N
ATOM    210  N   GLY A  27      22.747  -8.847 -24.586  1.00 33.98           N
ATOM    211 CA   GLY A  27      22.513  -8.457 -23.204  1.00 36.67           C
ATOM    212  C   GLY A  27      22.093  -9.632 -22.357  1.00 35.25           C
ATOM    213  O   GLY A  27      22.554  -9.786 -21.224  1.00 32.90           O
ATOM    214  N   GLY A  28      21.236 -10.455 -22.925  1.00 34.42           N
ATOM    215 CA   GLY A  28      20.779 -11.624 -22.202  1.00 36.96           C
ATOM    216  C   GLY A  28      21.912 -12.570 -21.876  1.00 35.69           C
ATOM    217  O   GLY A  28      22.175 -12.847 -20.709  1.00 33.10           O
ATOM    218  N   TYR A  29      22.601 -13.027 -22.914  1.00 31.43           N
ATOM    219 CA   TYR A  29      23.671 -13.994 -22.706  1.00 36.14           C
ATOM    220  C   TYR A  29      24.801 -13.408 -21.861  1.00 34.61           C
ATOM    221  O   TYR A  29      25.293 -14.053 -20.930  1.00 32.68           O
ATOM    222 CB   TYR A  29      24.210 -14.472 -24.051  1.00 34.69           C
ATOM    223 CG   TYR A  29      25.267 -15.529 -23.924  1.00 32.91           C
ATOM    224 CD1  TYR A  29      24.926 -16.842 -23.619  1.00 31.72           C
ATOM    225 CD2  TYR A  29      26.611 -15.223 -24.102  1.00 32.75           C
ATOM    226 CE1  TYR A  29      25.891 -17.818 -23.498  1.00 30.75           C
ATOM    227 CE2  TYR A  29      27.586 -16.198 -23.981  1.00 30.68           C
ATOM    228 CZ   TYR A  29      27.215 -17.493 -23.684  1.00 30.53           C
ATOM    229 OH   TYR A  29      28.185 -18.455 -23.564  1.00 30.21           O
ATOM    230  N   THR A  30      25.187 -12.186 -22.200  1.00 35.15           N
ATOM    231 CA   THR A  30      26.264 -11.540 -21.462  1.00 38.54           C
ATOM    232  C   THR A  30      25.866 -11.355 -20.001  1.00 36.74           C
ATOM    233  O   THR A  30      26.644 -11.659 -19.094  1.00 33.91           O
ATOM    234 CB   THR A  30      26.606 -10.184 -22.065  1.00 36.72           C
ATOM    235 OG1  THR A  30      27.019 -10.359 -23.418  1.00 33.66           O
ATOM    236 CG2  THR A  30      27.724  -9.515 -21.285  1.00 34.32           C
ATOM    237  N   MET A  31      24.669 -10.866 -19.811  1.00 31.87           N
ATOM    238 CA   MET A  31      24.195 -10.659 -18.459  1.00 35.69           C
ATOM    239  C   MET A  31      23.955 -11.981 -17.749  1.00 34.61           C
ATOM    240  O   MET A  31      24.014 -12.031 -16.527  1.00 32.18           O
ATOM    241 CB   MET A  31      22.919  -9.822 -18.458  1.00 34.08           C
ATOM    242 CG   MET A  31      23.171  -8.378 -18.886  1.00 31.71           C
ATOM    243 SD   MET A  31      24.289  -7.512 -17.782  1.00 30.89           S
ATOM    244 CE   MET A  31      24.406  -5.929 -18.624  1.00 29.70           C
ATOM    245  N   HIS A  32      23.675 -13.009 -18.521  1.00 34.35           N
ATOM    246 CA   HIS A  32      23.514 -14.314 -17.901  1.00 38.48           C
ATOM    247  C   HIS A  32      24.837 -14.803 -17.329  1.00 35.20           C
ATOM    248  O   HIS A  32      24.879 -15.318 -16.216  1.00 32.53           O
ATOM    249 CB   HIS A  32      22.968 -15.335 -18.904  1.00 37.30           C
ATOM    250 CG   HIS A  32      21.513 -15.156 -19.208  1.00 35.06           C
ATOM    251 ND1  HIS A  32      20.535 -15.236 -18.249  1.00 34.66           N
ATOM    252 CD2  HIS A  32      20.877 -14.916 -20.373  1.00 35.37           C
ATOM    253 CE1  HIS A  32      19.360 -15.040 -18.814  1.00 35.08           C
ATOM    254 NE2  HIS A  32      19.530 -14.837 -20.102  1.00 33.96           N
ATOM    255  N   GLN A  33      25.899 -14.606 -18.111  1.00 34.38           N
ATOM    256 CA   GLN A  33      27.206 -14.985 -17.610  1.00 36.85           C
ATOM    257  C   GLN A  33      27.584 -14.141 -16.400  1.00 34.58           C
ATOM    258  O   GLN A  33      28.031 -14.660 -15.382  1.00 31.66           O
ATOM    259 CB   GLN A  33      28.254 -14.830 -18.702  1.00 34.83           C
ATOM    260 CG   GLN A  33      28.120 -15.846 -19.810  1.00 32.70           C
ATOM    261 CD   GLN A  33      29.172 -15.655 -20.875  1.00 32.23           C
ATOM    262 OE1  GLN A  33      29.700 -14.555 -21.044  1.00 33.85           O
ATOM    263 NE2  GLN A  33      29.497 -16.710 -21.595  1.00 33.20           N
ATOM    264  N   ASP A  34      27.364 -12.834 -16.547  1.00 34.87           N
ATOM    265 CA   ASP A  34      27.648 -11.938 -15.444  1.00 38.19           C
ATOM    266  C   ASP A  34      26.740 -12.253 -14.264  1.00 35.25           C
ATOM    267  O   ASP A  34      27.157 -12.216 -13.108  1.00 32.27           O
ATOM    268 CB   ASP A  34      27.465 -10.487 -15.885  1.00 36.37           C
ATOM    269 CG   ASP A  34      27.917  -9.506 -14.819  1.00 32.19           C
ATOM    270 OD1  ASP A  34      28.552  -9.937 -13.837  1.00 31.84           O
ATOM    271 OD2  ASP A  34      27.649  -8.297 -14.976  1.00 33.00           O
ATOM    272  N   GLN A  35      25.520 -12.569 -14.596  1.00 35.00           N
ATOM    273 CA   GLN A  35      24.566 -12.918 -13.558  1.00 38.26           C
ATOM    274  C   GLN A  35      24.968 -14.217 -12.880  1.00 35.22           C
ATOM    275  O   GLN A  35      24.822 -14.359 -11.661  1.00 32.05           O
ATOM    276 CB   GLN A  35      23.160 -13.048 -14.131  1.00 36.55           C
ATOM    277 CG   GLN A  35      22.103 -13.347 -13.091  1.00 34.03           C
ATOM    278 CD   GLN A  35      20.716 -13.421 -13.697  1.00 33.51           C
ATOM    279 OE1  GLN A  35      20.539 -13.173 -14.889  1.00 34.94           O
ATOM    280 NE2  GLN A  35      19.733 -13.764 -12.882  1.00 35.15           N
ATOM    281  N   GLU A  36      25.468 -15.133 -13.680  1.00 32.72           N
ATOM    282 CA   GLU A  36      25.945 -16.387 -13.113  1.00 35.25           C
ATOM    283  C   GLU A  36      27.162 -16.152 -12.237  1.00 32.69           C
ATOM    284  O   GLU A  36      27.279 -16.738 -11.160  1.00 31.25           O
ATOM    285 CB   GLU A  36      26.275 -17.383 -14.220  1.00 34.77           C
ATOM    286 CG   GLU A  36      25.044 -17.925 -14.924  1.00 32.31           C
ATOM    287 CD   GLU A  36      25.412 -18.846 -16.066  1.00 31.96           C
ATOM    288 OE1  GLU A  36      26.609 -18.938 -16.407  1.00 32.48           O
ATOM    289 OE2  GLU A  36      24.503 -19.485 -16.626  1.00 32.88           O
ATOM    290  N   GLY A  37      28.045 -15.270 -12.719  1.00 33.65           N
ATOM    291 CA   GLY A  37      29.212 -14.932 -11.925  1.00 36.42           C
ATOM    292  C   GLY A  37      28.836 -14.229 -10.651  1.00 34.32           C
ATOM    293  O   GLY A  37      29.334 -14.561  -9.571  1.00 31.58           O
ATOM    294  N   ASP A  38      27.928 -13.274 -10.794  1.00 36.10           N
ATOM    295 CA   ASP A  38      27.445 -12.564  -9.625  1.00 38.35           C
ATOM    296  C   ASP A  38      26.653 -13.498  -8.722  1.00 36.02           C
ATOM    297  O   ASP A  38      26.698 -13.378  -7.495  1.00 33.35           O
ATOM    298 CB   ASP A  38      26.574 -11.375 -10.039  1.00 36.33           C
ATOM    299 CG   ASP A  38      27.391 -10.288 -10.695  1.00 32.45           C
ATOM    300 OD1  ASP A  38      28.629 -10.310 -10.573  1.00 31.61           O
ATOM    301 OD2  ASP A  38      26.784  -9.390 -11.320  1.00 32.67           O
ATOM    302  N   THR A  39      25.943 -14.405  -9.349  1.00 35.22           N
ATOM    303 CA   THR A  39      25.175 -15.383  -8.587  1.00 38.71           C
ATOM    304  C   THR A  39      26.123 -16.304  -7.844  1.00 36.47           C
ATOM    305  O   THR A  39      25.849 -16.697  -6.706  1.00 33.48           O
ATOM    306 CB   THR A  39      24.281 -16.207  -9.505  1.00 37.15           C
ATOM    307 OG1  THR A  39      23.365 -15.345 -10.174  1.00 34.87           O
ATOM    308 CG2  THR A  39      23.500 -17.236  -8.708  1.00 36.52           C
ATOM    309  N   ASP A  40      27.231 -16.629  -8.493  1.00 37.22           N
ATOM    310 CA   ASP A  40      28.231 -17.456  -7.848  1.00 39.80           C
ATOM    311  C   ASP A  40      28.860 -16.716  -6.679  1.00 38.17           C
ATOM    312  O   ASP A  40      28.987 -17.257  -5.581  1.00 35.00           O
ATOM    313 CB   ASP A  40      29.309 -17.872  -8.851  1.00 37.32           C
ATOM    314 CG   ASP A  40      30.292 -18.864  -8.251  1.00 33.26           C
ATOM    315 OD1  ASP A  40      30.001 -19.422  -7.183  1.00 32.19           O
ATOM    316 OD2  ASP A  40      31.344 -19.098  -8.876  1.00 33.84           O
ATOM    317  N   ALA A  41      29.216 -15.467  -6.943  1.00 35.98           N
ATOM    318 CA   ALA A  41      29.775 -14.641  -5.880  1.00 38.70           C
ATOM    319  C   ALA A  41      28.743 -14.428  -4.787  1.00 36.57           C
ATOM    320  O   ALA A  41      29.053 -14.490  -3.592  1.00 34.20           O
ATOM    321 CB   ALA A  41      30.241 -13.304  -6.433  1.00 37.15           C
ATOM    322  N   GLY A  42      27.520 -14.176  -5.221  1.00 34.98           N
ATOM    323 CA   GLY A  42      26.426 -14.020  -4.271  1.00 38.35           C
ATOM    324  C   GLY A  42      26.161 -15.306  -3.544  1.00 36.59           C
ATOM    325  O   GLY A  42      25.806 -15.308  -2.360  1.00 34.17           O
ATOM    326  N   LEU A  43      26.356 -16.401  -4.248  1.00 33.48           N
ATOM    327 CA   LEU A  43      26.198 -17.715  -3.644  1.00 36.54           C
ATOM    328  C   LEU A  43      27.286 -17.957  -2.617  1.00 34.43           C
ATOM    329  O   LEU A  43      27.078 -18.678  -1.644  1.00 32.04           O
ATOM    330 CB   LEU A  43      26.235 -18.803  -4.714  1.00 35.18           C
ATOM    331 CG   LEU A  43      26.047 -20.229  -4.196  1.00 33.21           C
ATOM    332 CD1  LEU A  43      24.673 -20.395  -3.583  1.00 34.20           C
ATOM    333 CD2  LEU A  43      26.257 -21.232  -5.325  1.00 36.60           C
ATOM    334  N   LYS A  44      28.448 -17.345  -2.854  1.00 33.74           N
ATOM    335 CA   LYS A  44      29.518 -17.433  -1.879  1.00 38.99           C
ATOM    336  C   LYS A  44      29.178 -16.638  -0.634  1.00 36.97           C
ATOM    337  O   LYS A  44      29.509 -17.026   0.488  1.00 34.79           O
ATOM    338 CB   LYS A  44      30.827 -16.925  -2.478  1.00 38.12           C
ATOM    339 CG   LYS A  44      31.381 -17.830  -3.560  1.00 35.21           C
ATOM    340 CD   LYS A  44      32.651 -17.252  -4.150  1.00 34.10           C
ATOM    341 CE   LYS A  44      33.212 -18.152  -5.238  1.00 33.16           C
ATOM    342 NZ   LYS A  44      34.429 -17.576  -5.844  1.00 32.01           N
ATOM    343  N   GLU A  45      28.513 -15.508  -0.861  1.00 37.54           N
ATOM    344 CA   GLU A  45      28.134 -14.640   0.245  1.00 40.13           C
ATOM    345  C   GLU A  45      26.827 -15.087   0.892  1.00 38.01           C
ATOM    346  O   GLU A  45      26.702 -15.078   2.116  1.00 36.34           O
ATOM    347 CB   GLU A  45      28.003 -13.203  -0.239  1.00 39.10           C
ATOM    348 CG   GLU A  45      29.322 -12.598  -0.694  1.00 36.82           C
ATOM    349 CD   GLU A  45      29.154 -11.186  -1.222  1.00 36.24           C
ATOM    350 OE1  GLU A  45      27.995 -10.779  -1.440  1.00 36.45           O
ATOM    351 OE2  GLU A  45      30.166 -10.510  -1.422  1.00 35.64           O
ATOM    352  N   SER A  46      25.896 -15.458   0.057  1.00 40.36           N
ATOM    353 CA   SER A  46      24.575 -15.815   0.551  1.00 43.27           C
ATOM    354  C   SER A  46      24.477 -17.235   1.104  1.00 40.05           C
ATOM    355  O   SER A  46      23.822 -17.444   2.122  1.00 37.39           O
ATOM    356 CB   SER A  46      23.532 -15.614  -0.548  1.00 41.78           C
ATOM    357 OG   SER A  46      23.742 -16.490  -1.619  1.00 39.55           O
ATOM    358  N   PRO A  47      25.142 -18.189   0.449  1.00 39.77           N
ATOM    359 CA   PRO A  47      24.944 -19.627   0.695  1.00 41.48           C
ATOM    360  C   PRO A  47      23.925 -19.959   1.780  1.00 39.35           C
ATOM    361  O   PRO A  47      22.829 -19.409   1.801  1.00 37.31           O
ATOM    362 CB   PRO A  47      26.336 -20.128   1.122  1.00 40.12           C
ATOM    363 CG   PRO A  47      27.285 -19.191   0.490  1.00 38.64           C
ATOM    364 CD   PRO A  47      26.587 -17.871   0.396  1.00 41.80           C
ATOM    365  N   LEU A  48      24.332 -20.810   2.668  1.00 36.86           N
ATOM    366 CA   LEU A  48      23.439 -21.221   3.737  1.00 39.98           C
ATOM    367  C   LEU A  48      23.513 -20.263   4.917  1.00 37.65           C
ATOM    368  O   LEU A  48      22.658 -20.290   5.798  1.00 35.04           O
ATOM    369 CB   LEU A  48      23.796 -22.630   4.196  1.00 38.43           C
ATOM    370 CG   LEU A  48      23.589 -23.723   3.142  1.00 35.89           C
ATOM    371 CD1  LEU A  48      24.113 -25.049   3.650  1.00 36.12           C
ATOM    372 CD2  LEU A  48      22.129 -23.839   2.747  1.00 38.10           C
ATOM    373  N   GLN A  49      24.529 -19.409   4.911  1.00 39.38           N
ATOM    374 CA   GLN A  49      24.698 -18.469   6.007  1.00 42.35           C
ATOM    375  C   GLN A  49      23.589 -17.423   6.018  1.00 39.11           C
ATOM    376  O   GLN A  49      22.898 -17.242   7.018  1.00 36.71           O
ATOM    377 CB   GLN A  49      26.057 -17.778   5.908  1.00 41.02           C
ATOM    378 CG   GLN A  49      27.221 -18.712   6.161  1.00 39.14           C
ATOM    379 CD   GLN A  49      28.552 -18.012   6.019  1.00 37.99           C
ATOM    380 OE1  GLN A  49      28.644 -16.958   5.388  1.00 38.84           O
ATOM    381 NE2  GLN A  49      29.587 -18.589   6.586  1.00 36.82           N
ATOM    382  N   THR A  50      23.446 -16.753   4.875  1.00 39.70           N
ATOM    383 CA   THR A  50      22.417 -15.725   4.768  1.00 42.43           C
ATOM    384  C   THR A  50      21.020 -16.310   4.978  1.00 39.57           C
ATOM    385  O   THR A  50      20.241 -15.761   5.757  1.00 36.39           O
ATOM    386 CB   THR A  50      22.490 -15.017   3.421  1.00 40.90           C
ATOM    387 OG1  THR A  50      23.779 -14.446   3.271  1.00 37.60           O
ATOM    388 CG2  THR A  50      21.437 -13.932   3.323  1.00 39.24           C
ATOM    389  N   PRO A  51      20.722 -17.419   4.314  1.00 39.24           N
ATOM    390 CA   PRO A  51      19.420 -18.052   4.546  1.00 41.07           C
ATOM    391  C   PRO A  51      19.228 -18.465   5.992  1.00 38.56           C
ATOM    392  O   PRO A  51      18.114 -18.421   6.497  1.00 36.42           O
ATOM    393 CB   PRO A  51      19.451 -19.278   3.633  1.00 39.30           C
ATOM    394 CG   PRO A  51      20.397 -18.917   2.549  1.00 38.05           C
ATOM    395 CD   PRO A  51      21.438 -18.067   3.210  1.00 41.59           C
ATOM    396  N   THR A  52      20.312 -18.855   6.625  1.00 38.78           N
ATOM    397 CA   THR A  52      20.218 -19.244   8.028  1.00 41.78           C
ATOM    398  C   THR A  52      19.918 -18.028   8.889  1.00 39.16           C
ATOM    399  O   THR A  52      19.088 -18.088   9.795  1.00 36.35           O
ATOM    400 CB   THR A  52      21.512 -19.903   8.503  1.00 40.31           C
ATOM    401 OG1  THR A  52      21.730 -21.087   7.750  1.00 37.38           O
ATOM    402 CG2  THR A  52      21.420 -20.256   9.973  1.00 38.57           C
ATOM    403  N   GLU A  53      20.599 -16.937   8.584  1.00 36.38           N
ATOM    404 CA   GLU A  53      20.372 -15.710   9.332  1.00 40.10           C
ATOM    405  C   GLU A  53      18.961 -15.187   9.102  1.00 38.19           C
ATOM    406  O   GLU A  53      18.238 -14.897  10.052  1.00 35.85           O
ATOM    407 CB   GLU A  53      21.394 -14.653   8.941  1.00 38.33           C
ATOM    408 CG   GLU A  53      22.799 -14.990   9.394  1.00 35.93           C
ATOM    409 CD   GLU A  53      23.812 -13.949   8.929  1.00 35.21           C
ATOM    410 OE1  GLU A  53      23.431 -13.075   8.129  1.00 36.03           O
ATOM    411 OE2  GLU A  53      24.964 -14.018   9.372  1.00 36.04           O
ATOM    412  N   ASP A  54      18.604 -15.104   7.833  1.00 37.60           N
ATOM    413 CA   ASP A  54      17.272 -14.629   7.500  1.00 41.06           C
ATOM    414  C   ASP A  54      16.218 -15.606   7.994  1.00 39.07           C
ATOM    415  O   ASP A  54      15.154 -15.214   8.463  1.00 36.36           O
ATOM    416 CB   ASP A  54      17.137 -14.430   5.991  1.00 38.73           C
ATOM    417 CG   ASP A  54      17.964 -13.266   5.497  1.00 34.20           C
ATOM    418 OD1  ASP A  54      18.410 -12.462   6.339  1.00 33.37           O
ATOM    419 OD2  ASP A  54      18.151 -13.150   4.275  1.00 35.39           O
ATOM    420  N   GLY A  55      16.544 -16.876   7.894  1.00 34.87           N
ATOM    421 CA   GLY A  55      15.653 -17.914   8.373  1.00 38.54           C
ATOM    422  C   GLY A  55      15.552 -17.920   9.873  1.00 36.67           C
ATOM    423  O   GLY A  55      14.603 -18.479  10.435  1.00 34.22           O
ATOM    424  N   SER A  56      16.535 -17.311  10.516  1.00 36.93           N
ATOM    425 CA   SER A  56      16.503 -17.174  11.964  1.00 41.44           C
ATOM    426  C   SER A  56      15.834 -15.869  12.369  1.00 38.62           C
ATOM    427  O   SER A  56      15.116 -15.812  13.362  1.00 36.05           O
ATOM    428 CB   SER A  56      17.911 -17.227  12.542  1.00 40.52           C
ATOM    429 OG   SER A  56      18.508 -18.485  12.294  1.00 37.63           O
ATOM    430  N   GLU A  57      16.100 -14.844  11.575  1.00 38.35           N
ATOM    431 CA   GLU A  57      15.529 -13.534  11.860  1.00 42.37           C
ATOM    432  C   GLU A  57      14.035 -13.500  11.588  1.00 40.02           C
ATOM    433  O   GLU A  57      13.253 -13.059  12.432  1.00 37.99           O
ATOM    434 CB   GLU A  57      16.229 -12.457  11.046  1.00 41.31           C
ATOM    435 CG   GLU A  57      17.662 -12.209  11.475  1.00 38.04           C
ATOM    436 CD   GLU A  57      18.350 -11.189  10.588  1.00 37.04           C
ATOM    437 OE1  GLU A  57      17.775 -10.819   9.542  1.00 37.63           O
ATOM    438 OE2  GLU A  57      19.459 -10.752  10.940  1.00 37.24           O
ATOM    439  N   GLU A  58      13.669 -13.969  10.408  1.00 40.52           N
ATOM    440 CA   GLU A  58      12.262 -13.942  10.023  1.00 43.16           C
ATOM    441  C   GLU A  58      11.411 -14.765  10.987  1.00 40.05           C
ATOM    442  O   GLU A  58      10.385 -14.272  11.469  1.00 37.51           O
ATOM    443 CB   GLU A  58      12.089 -14.424   8.584  1.00 41.71           C
ATOM    444 CG   GLU A  58      10.725 -14.110   7.990  1.00 38.39           C
ATOM    445 CD   GLU A  58       9.646 -15.043   8.486  1.00 37.44           C
ATOM    446 OE1  GLU A  58       9.973 -16.186   8.850  1.00 37.81           O
ATOM    447 OE2  GLU A  58       8.477 -14.634   8.538  1.00 36.84           O
ATOM    448  N   PRO A  59      11.831 -15.990  11.279  1.00 40.78           N
ATOM    449 CA   PRO A  59      11.079 -16.773  12.268  1.00 42.15           C
ATOM    450  C   PRO A  59      11.054 -16.093  13.625  1.00 39.37           C
ATOM    451  O   PRO A  59      10.064 -16.209  14.345  1.00 37.24           O
ATOM    452 CB   PRO A  59      11.843 -18.094  12.345  1.00 40.28           C
ATOM    453 CG   PRO A  59      12.509 -18.217  11.025  1.00 39.20           C
ATOM    454 CD   PRO A  59      12.869 -16.810  10.640  1.00 43.22           C
ATOM    455  N   GLY A  60      12.127 -15.395  13.957  1.00 38.78           N
ATOM    456 CA   GLY A  60      12.151 -14.654  15.197  1.00 41.31           C
ATOM    457  C   GLY A  60      11.136 -13.542  15.197  1.00 39.28           C
ATOM    458  O   GLY A  60      10.391 -13.363  16.163  1.00 36.87           O
ATOM    459  N   SER A  61      11.115 -12.801  14.100  1.00 38.91           N
ATOM    460 CA   SER A  61      10.145 -11.726  13.960  1.00 42.01           C
ATOM    461  C   SER A  61       8.736 -12.299  13.904  1.00 38.74           C
ATOM    462  O   SER A  61       7.810 -11.745  14.494  1.00 35.80           O
ATOM    463 CB   SER A  61      10.431 -10.912  12.708  1.00 41.41           C
ATOM    464 OG   SER A  61      10.267 -11.684  11.541  1.00 38.42           O
ATOM    465  N   GLU A  62       8.595 -13.399  13.195  1.00 39.32           N
ATOM    466 CA   GLU A  62       7.304 -14.056  13.097  1.00 42.46           C
ATOM    467  C   GLU A  62       6.876 -14.556  14.458  1.00 39.45           C
ATOM    468  O   GLU A  62       5.695 -14.474  14.830  1.00 36.79           O
ATOM    469 CB   GLU A  62       7.366 -15.207  12.093  1.00 40.93           C
ATOM    470 CG   GLU A  62       6.008 -15.800  11.751  1.00 38.06           C
ATOM    471 CD   GLU A  62       5.535 -16.795  12.781  1.00 37.11           C
ATOM    472 OE1  GLU A  62       6.376 -17.384  13.476  1.00 36.72           O
ATOM    473 OE2  GLU A  62       4.306 -16.988  12.904  1.00 36.56           O
ATOM    474  N   THR A  63       7.845 -15.063  15.214  1.00 42.06           N
ATOM    475 CA   THR A  63       7.556 -15.535  16.564  1.00 44.43           C
ATOM    476  C   THR A  63       7.159 -14.366  17.454  1.00 41.90           C
ATOM    477  O   THR A  63       6.241 -14.484  18.264  1.00 38.60           O
ATOM    478 CB   THR A  63       8.764 -16.241  17.162  1.00 41.67           C
ATOM    479 OG1  THR A  63       9.115 -17.357  16.349  1.00 38.94           O
ATOM    480 CG2  THR A  63       8.455 -16.729  18.566  1.00 40.60           C
ATOM    481  N   SER A  64       7.849 -13.247  17.289  1.00 42.70           N
ATOM    482 CA   SER A  64       7.519 -12.062  18.056  1.00 46.24           C
ATOM    483  C   SER A  64       6.127 -11.570  17.690  1.00 42.85           C
ATOM    484  O   SER A  64       5.351 -11.174  18.565  1.00 39.49           O
ATOM    485 CB   SER A  64       8.545 -10.956  17.811  1.00 44.41           C
ATOM    486 OG   SER A  64       8.492 -10.489  16.484  1.00 41.67           O
ATOM    487  N   ASP A  65       5.828 -11.615  16.401  1.00 41.74           N
ATOM    488 CA   ASP A  65       4.499 -11.230  15.946  1.00 44.83           C
ATOM    489  C   ASP A  65       3.455 -12.210  16.458  1.00 41.87           C
ATOM    490  O   ASP A  65       2.400 -11.815  16.942  1.00 38.90           O
ATOM    491 CB   ASP A  65       4.449 -11.171  14.422  1.00 42.22           C
ATOM    492 CG   ASP A  65       5.298 -10.044  13.866  1.00 37.54           C
ATOM    493 OD1  ASP A  65       5.675  -9.152  14.650  1.00 36.81           O
ATOM    494 OD2  ASP A  65       5.574 -10.057  12.657  1.00 38.08           O
ATOM    495  N   ALA A  66       3.786 -13.482  16.350  1.00 39.81           N
ATOM    496 CA   ALA A  66       2.887 -14.525  16.809  1.00 42.18           C
ATOM    497  C   ALA A  66       2.740 -14.491  18.316  1.00 39.03           C
ATOM    498  O   ALA A  66       1.761 -15.005  18.854  1.00 36.47           O
ATOM    499 CB   ALA A  66       3.385 -15.891  16.363  1.00 40.76           C
ATOM    500  N   LYS A  67       3.720 -13.907  18.979  1.00 39.63           N
ATOM    501 CA   LYS A  67       3.635 -13.764  20.419  1.00 43.41           C
ATOM    502  C   LYS A  67       2.897 -12.493  20.788  1.00 40.78           C
ATOM    503  O   LYS A  67       2.074 -12.483  21.700  1.00 38.23           O
ATOM    504 CB   LYS A  67       5.022 -13.753  21.038  1.00 41.43           C
ATOM    505 CG   LYS A  67       4.972 -13.654  22.541  1.00 38.52           C
ATOM    506 CD   LYS A  67       6.347 -13.631  23.155  1.00 37.82           C
ATOM    507 CE   LYS A  67       6.247 -13.490  24.666  1.00 36.82           C
ATOM    508 NZ   LYS A  67       7.575 -13.438  25.282  1.00 34.63           N
ATOM    509  N   SER A  68       3.208 -11.422  20.080  1.00 41.99           N
ATOM    510 CA   SER A  68       2.586 -10.142  20.363  1.00 44.85           C
ATOM    511  C   SER A  68       1.095 -10.173  20.062  1.00 41.45           C
ATOM    512  O   SER A  68       0.278  -9.802  20.902  1.00 39.06           O
ATOM    513 CB   SER A  68       3.257  -9.037  19.558  1.00 44.27           C
ATOM    514 OG   SER A  68       3.076  -9.232  18.171  1.00 41.04           O
ATOM    515  N   THR A  69       0.770 -10.632  18.874  1.00 42.89           N
ATOM    516 CA   THR A  69      -0.630 -10.654  18.455  1.00 44.96           C
ATOM    517  C   THR A  69      -1.437 -11.764  19.137  1.00 42.02           C
ATOM    518  O   THR A  69      -2.350 -11.472  19.905  1.00 38.89           O
ATOM    519 CB   THR A  69      -0.737 -10.775  16.938  1.00 42.92           C
ATOM    520 OG1  THR A  69      -0.122  -9.642  16.341  1.00 40.12           O
ATOM    521 CG2  THR A  69      -2.180 -10.859  16.492  1.00 42.07           C
ATOM    522  N   PRO A  70      -1.095 -13.030  18.874  1.00 39.12           N
ATOM    523 CA   PRO A  70      -1.875 -14.121  19.477  1.00 41.68           C
ATOM    524  C   PRO A  70      -1.858 -14.124  20.993  1.00 39.18           C
ATOM    525  O   PRO A  70      -2.830 -14.545  21.605  1.00 37.13           O
ATOM    526 CB   PRO A  70      -1.217 -15.383  18.923  1.00 40.40           C
ATOM    527 CG   PRO A  70      -0.579 -14.950  17.658  1.00 39.30           C
ATOM    528 CD   PRO A  70      -0.117 -13.542  17.915  1.00 42.11           C
ATOM    529  N   THR A  71      -0.765 -13.669  21.577  1.00 42.50           N
ATOM    530 CA   THR A  71      -0.704 -13.628  23.036  1.00 45.85           C
ATOM    531  C   THR A  71      -1.687 -12.598  23.574  1.00 43.30           C
ATOM    532  O   THR A  71      -2.435 -12.864  24.509  1.00 40.56           O
ATOM    533 CB   THR A  71       0.699 -13.298  23.526  1.00 43.56           C
ATOM    534 OG1  THR A  71       1.610 -14.287  23.056  1.00 39.80           O
ATOM    535 CG2  THR A  71       0.741 -13.268  25.040  1.00 41.20           C
ATOM    536  N   ALA A  72      -1.659 -11.438  22.967  1.00 38.04           N
ATOM    537 CA   ALA A  72      -2.602 -10.401  23.349  1.00 41.67           C
ATOM    538  C   ALA A  72      -4.018 -10.816  22.989  1.00 39.14           C
ATOM    539  O   ALA A  72      -4.976 -10.466  23.681  1.00 37.27           O
ATOM    540 CB   ALA A  72      -2.252  -9.087  22.666  1.00 40.48           C
ATOM    541  N   GLU A  73      -4.123 -11.579  21.929  1.00 39.85           N
ATOM    542 CA   GLU A  73      -5.419 -12.088  21.517  1.00 42.84           C
ATOM    543  C   GLU A  73      -5.920 -13.132  22.490  1.00 40.57           C
ATOM    544  O   GLU A  73      -7.118 -13.208  22.770  1.00 38.24           O
ATOM    545 CB   GLU A  73      -5.346 -12.671  20.114  1.00 41.76           C
ATOM    546 CG   GLU A  73      -6.685 -13.161  19.591  1.00 39.06           C
ATOM    547 CD   GLU A  73      -6.577 -13.722  18.192  1.00 37.47           C
ATOM    548 OE1  GLU A  73      -5.462 -13.731  17.643  1.00 37.82           O
ATOM    549 OE2  GLU A  73      -7.611 -14.158  17.653  1.00 37.61           O
ATOM    550  N   ASP A  74      -4.998 -13.928  22.986  1.00 42.11           N
ATOM    551 CA   ASP A  74      -5.360 -14.978  23.918  1.00 44.38           C
ATOM    552  C   ASP A  74      -5.965 -14.400  25.185  1.00 41.94           C
ATOM    553  O   ASP A  74      -6.954 -14.922  25.710  1.00 39.75           O
ATOM    554 CB   ASP A  74      -4.136 -15.826  24.262  1.00 42.19           C
ATOM    555 CG   ASP A  74      -4.498 -17.036  25.100  1.00 38.18           C
ATOM    556 OD1  ASP A  74      -5.692 -17.359  25.211  1.00 37.46           O
ATOM    557 OD2  ASP A  74      -3.575 -17.683  25.635  1.00 39.04           O
ATOM    558  N   VAL A  75      -5.381 -13.325  25.664  1.00 40.49           N
ATOM    559 CA   VAL A  75      -5.882 -12.698  26.884  1.00 44.42           C
ATOM    560  C   VAL A  75      -7.181 -11.949  26.637  1.00 41.59           C
ATOM    561  O   VAL A  75      -8.069 -11.927  27.487  1.00 39.69           O
ATOM    562 CB   VAL A  75      -4.828 -11.760  27.491  1.00 42.54           C
ATOM    563 CG1  VAL A  75      -3.617 -12.549  27.952  1.00 40.40           C
ATOM    564 CG2  VAL A  75      -4.417 -10.689  26.497  1.00 42.94           C
ATOM    565  N   THR A  76      -7.270 -11.345  25.465  1.00 40.50           N
ATOM    566 CA   THR A  76      -8.450 -10.543  25.143  1.00 43.09           C
ATOM    567  C   THR A  76      -9.523 -11.378  24.449  1.00 40.65           C
ATOM    568  O   THR A  76     -10.685 -10.983  24.403  1.00 38.36           O
ATOM    569 CB   THR A  76      -8.062  -9.360  24.260  1.00 41.60           C
ATOM    570 OG1  THR A  76      -6.984  -8.650  24.857  1.00 39.38           O
ATOM    571 CG2  THR A  76      -9.228  -8.399  24.088  1.00 40.48           C
ATOM    572  N   ALA A  77      -9.107 -12.523  23.932  1.00 38.68           N
ATOM    573 CA   ALA A  77     -10.019 -13.380  23.181  1.00 41.35           C
ATOM    574  C   ALA A  77     -11.308 -13.695  23.923  1.00 38.69           C
ATOM    575  O   ALA A  77     -12.387 -13.572  23.340  1.00 36.84           O
ATOM    576 CB   ALA A  77      -9.324 -14.674  22.766  1.00 40.70           C
ATOM    577  N   PRO A  78     -11.230 -14.117  25.192  1.00 39.57           N
ATOM    578 CA   PRO A  78     -12.462 -14.437  25.921  1.00 41.77           C
ATOM    579  C   PRO A  78     -13.433 -13.265  26.002  1.00 39.08           C
ATOM    580  O   PRO A  78     -14.617 -13.416  25.711  1.00 37.13           O
ATOM    581 CB   PRO A  78     -11.970 -14.822  27.314  1.00 40.48           C
ATOM    582 CG   PRO A  78     -10.564 -15.265  27.111  1.00 39.46           C
ATOM    583 CD   PRO A  78     -10.034 -14.415  25.991  1.00 42.29           C
ATOM    584  N   LEU A  79     -12.906 -12.115  26.385  1.00 37.37           N
ATOM    585 CA   LEU A  79     -13.755 -10.937  26.533  1.00 41.15           C
ATOM    586  C   LEU A  79     -14.271 -10.476  25.175  1.00 38.26           C
ATOM    587  O   LEU A  79     -15.444 -10.152  25.024  1.00 36.20           O
ATOM    588 CB   LEU A  79     -12.974  -9.816  27.207  1.00 39.51           C
ATOM    589 CG   LEU A  79     -12.540 -10.103  28.644  1.00 37.02           C
ATOM    590 CD1  LEU A  79     -11.669  -8.977  29.161  1.00 36.73           C
ATOM    591 CD2  LEU A  79     -13.743 -10.313  29.554  1.00 38.40           C
ATOM    592  N   VAL A  80     -13.361 -10.463  24.223  1.00 39.34           N
ATOM    593 CA   VAL A  80     -13.737 -10.072  22.867  1.00 44.18           C
ATOM    594  C   VAL A  80     -14.727 -11.077  22.301  1.00 41.02           C
ATOM    595  O   VAL A  80     -15.667 -10.712  21.595  1.00 38.84           O
ATOM    596 CB   VAL A  80     -12.508  -9.954  21.966  1.00 42.34           C
ATOM    597 CG1  VAL A  80     -12.918  -9.706  20.528  1.00 40.13           C
ATOM    598 CG2  VAL A  80     -11.607  -8.836  22.457  1.00 42.19           C
ATOM    599  N   ASP A  81     -14.497 -12.334  22.638  1.00 43.02           N
ATOM    600 CA   ASP A  81     -15.375 -13.386  22.166  1.00 46.43           C
ATOM    601  C   ASP A  81     -16.743 -13.265  22.805  1.00 44.56           C
ATOM    602  O   ASP A  81     -17.756 -13.597  22.189  1.00 42.17           O
ATOM    603 CB   ASP A  81     -14.775 -14.759  22.466  1.00 44.16           C
ATOM    604 CG   ASP A  81     -15.527 -15.882  21.790  1.00 39.35           C
ATOM    605 OD1  ASP A  81     -16.414 -15.594  20.960  1.00 38.32           O
ATOM    606 OD2  ASP A  81     -15.225 -17.054  22.068  1.00 40.04           O
ATOM    607  N   GLU A  82     -16.774 -12.783  24.032  1.00 40.90           N
ATOM    608 CA   GLU A  82     -18.052 -12.528  24.669  1.00 43.44           C
ATOM    609  C   GLU A  82     -18.725 -11.303  24.063  1.00 41.39           C
ATOM    610  O   GLU A  82     -19.941 -11.260  23.927  1.00 38.85           O
ATOM    611 CB   GLU A  82     -17.875 -12.323  26.161  1.00 41.65           C
ATOM    612 CG   GLU A  82     -17.512 -13.601  26.908  1.00 39.16           C
ATOM    613 CD   GLU A  82     -17.316 -13.354  28.390  1.00 37.91           C
ATOM    614 OE1  GLU A  82     -17.273 -12.182  28.791  1.00 38.21           O
ATOM    615 OE2  GLU A  82     -17.206 -14.339  29.137  1.00 37.33           O
ATOM    616  N   GLY A  83     -17.892 -10.335  23.716  1.00 38.49           N
ATOM    617 CA   GLY A  83     -18.415  -9.142  23.071  1.00 41.50           C
ATOM    618  C   GLY A  83     -18.955  -9.438  21.692  1.00 39.55           C
ATOM    619  O   GLY A  83     -20.000  -8.922  21.294  1.00 37.50           O
ATOM    620  N   ALA A  84     -18.219 -10.299  20.976  1.00 39.23           N
ATOM    621 CA   ALA A  84     -18.633 -10.678  19.637  1.00 42.06           C
ATOM    622  C   ALA A  84     -19.955 -11.445  19.637  1.00 39.69           C
ATOM    623  O   ALA A  84     -20.850 -11.123  18.844  1.00 37.40           O
ATOM    624 CB   ALA A  84     -17.537 -11.486  18.947  1.00 41.00           C
ATOM    625  N   PRO A  85     -20.095 -12.447  20.520  1.00 39.58           N
ATOM    626 CA   PRO A  85     -21.365 -13.174  20.620  1.00 41.62           C
ATOM    627  C   PRO A  85     -22.523 -12.264  20.989  1.00 40.07           C
ATOM    628  O   PRO A  85     -23.650 -12.499  20.558  1.00 38.23           O
ATOM    629 CB   PRO A  85     -21.116 -14.198  21.732  1.00 39.92           C
ATOM    630 CG   PRO A  85     -19.663 -14.439  21.712  1.00 39.03           C
ATOM    631 CD   PRO A  85     -19.056 -13.115  21.329  1.00 42.78           C
ATOM    632  N   GLY A  86     -22.236 -11.245  21.772  1.00 40.02           N
ATOM    633 CA   GLY A  86     -23.273 -10.279  22.097  1.00 43.11           C
ATOM    634  C   GLY A  86     -23.775  -9.592  20.850  1.00 41.78           C
ATOM    635  O   GLY A  86     -24.983  -9.415  20.664  1.00 39.26           O
ATOM    636  N   LYS A  87     -22.837  -9.257  20.017  1.00 38.79           N
ATOM    637 CA   LYS A  87     -23.197  -8.662  18.734  1.00 43.51           C
ATOM    638  C   LYS A  87     -23.838  -9.704  17.832  1.00 41.74           C
ATOM    639  O   LYS A  87     -24.763  -9.397  17.079  1.00 39.42           O
ATOM    640 CB   LYS A  87     -21.969  -8.076  18.061  1.00 41.34           C
ATOM    641 CG   LYS A  87     -21.401  -6.880  18.786  1.00 38.77           C
ATOM    642 CD   LYS A  87     -20.195  -6.328  18.050  1.00 37.17           C
ATOM    643 CE   LYS A  87     -19.012  -7.285  18.103  1.00 35.88           C
ATOM    644 NZ   LYS A  87     -17.821  -6.700  17.458  1.00 33.31           N
ATOM    645  N   GLN A  88     -23.333 -10.913  17.924  1.00 40.58           N
ATOM    646 CA   GLN A  88     -23.912 -12.003  17.160  1.00 42.30           C
ATOM    647  C   GLN A  88     -25.334 -12.288  17.614  1.00 40.17           C
ATOM    648  O   GLN A  88     -26.180 -12.676  16.812  1.00 37.60           O
ATOM    649 CB   GLN A  88     -23.053 -13.260  17.292  1.00 39.86           C
ATOM    650 CG   GLN A  88     -21.715 -13.145  16.593  1.00 37.73           C
ATOM    651 CD   GLN A  88     -20.880 -14.389  16.757  1.00 37.11           C
ATOM    652 OE1  GLN A  88     -21.126 -15.196  17.651  1.00 37.78           O
ATOM    653 NE2  GLN A  88     -19.886 -14.559  15.902  1.00 36.22           N
ATOM    654  N   ALA A  89     -25.562 -12.083  18.900  1.00 40.28           N
ATOM    655 CA   ALA A  89     -26.911 -12.223  19.428  1.00 42.58           C
ATOM    656  C   ALA A  89     -27.811 -11.148  18.839  1.00 39.91           C
ATOM    657  O   ALA A  89     -29.011 -11.360  18.652  1.00 38.09           O
ATOM    658 CB   ALA A  89     -26.896 -12.136  20.946  1.00 41.28           C
ATOM    659  N   ALA A  90     -27.209 -10.014  18.564  1.00 39.32           N
ATOM    660 CA   ALA A  90     -27.924  -8.925  17.918  1.00 42.10           C
ATOM    661  C   ALA A  90     -28.034  -9.158  16.411  1.00 39.83           C
ATOM    662  O   ALA A  90     -28.666  -8.370  15.706  1.00 37.78           O
ATOM    663 CB   ALA A  90     -27.231  -7.598  18.187  1.00 40.81           C
ATOM    664  N   ALA A  91     -27.400 -10.245  15.965  1.00 40.58           N
ATOM    665 CA   ALA A  91     -27.435 -10.610  14.553  1.00 43.36           C
ATOM    666  C   ALA A  91     -26.835  -9.530  13.664  1.00 41.26           C
ATOM    667  O   ALA A  91     -27.414  -9.155  12.641  1.00 39.10           O
ATOM    668 CB   ALA A  91     -28.862 -10.928  14.118  1.00 42.07           C
ATOM    669  N   GLN A  92     -25.682  -9.057  14.060  1.00 39.10           N
ATOM    670 CA   GLN A  92     -24.982  -8.064  13.257  1.00 41.74           C
ATOM    671  C   GLN A  92     -23.814  -8.699  12.494  1.00 39.31           C
ATOM    672  O   GLN A  92     -23.884  -8.830  11.274  1.00 36.93           O
ATOM    673 CB   GLN A  92     -24.506  -6.906  14.137  1.00 40.24           C
ATOM    674 CG   GLN A  92     -25.636  -6.070  14.693  1.00 38.16           C
ATOM    675 CD   GLN A  92     -25.155  -4.957  15.580  1.00 37.25           C
ATOM    676 OE1  GLN A  92     -24.059  -5.017  16.128  1.00 38.21           O
ATOM    677 NE2  GLN A  92     -25.969  -3.926  15.741  1.00 36.12           N
ATOM    678  N   PRO A  93     -22.758  -9.079  13.204  1.00 39.83           N
ATOM    679 CA   PRO A  93     -21.640  -9.758  12.536  1.00 42.19           C
ATOM    680  C   PRO A  93     -21.847 -11.268  12.497  1.00 40.32           C
ATOM    681  O   PRO A  93     -20.918 -12.014  12.219  1.00 38.34           O
ATOM    682 CB   PRO A  93     -20.426  -9.404  13.402  1.00 40.20           C
ATOM    683 CG   PRO A  93     -20.971  -8.966  14.732  1.00 39.52           C
ATOM    684 CD   PRO A  93     -22.475  -8.844  14.616  1.00 43.03           C
ATOM    685  N   HIS A  94     -23.045 -11.687  12.788  1.00 37.92           N
ATOM    686 CA   HIS A  94     -23.344 -13.110  12.864  1.00 41.76           C
ATOM    687  C   HIS A  94     -22.918 -13.862  11.618  1.00 39.37           C
ATOM    688  O   HIS A  94     -22.225 -14.875  11.698  1.00 37.28           O
ATOM    689 CB   HIS A  94     -24.836 -13.314  13.105  1.00 39.96           C
ATOM    690 CG   HIS A  94     -25.236 -14.751  13.203  1.00 38.18           C
ATOM    691 ND1  HIS A  94     -24.883 -15.556  14.264  1.00 37.49           N
ATOM    692 CD2  HIS A  94     -25.985 -15.523  12.375  1.00 37.45           C
ATOM    693 CE1  HIS A  94     -25.395 -16.758  14.070  1.00 36.12           C
ATOM    694 NE2  HIS A  94     -26.066 -16.778  12.935  1.00 35.36           N
ATOM    695  N   THR A  95     -23.334 -13.358  10.473  1.00 39.79           N
ATOM    696 CA   THR A  95     -22.984 -14.008   9.221  1.00 43.53           C
ATOM    697  C   THR A  95     -21.560 -13.650   8.803  1.00 41.28           C
ATOM    698  O   THR A  95     -20.920 -14.382   8.064  1.00 38.41           O
ATOM    699 CB   THR A  95     -23.960 -13.625   8.115  1.00 42.20           C
ATOM    700 OG1  THR A  95     -25.295 -13.859   8.561  1.00 39.15           O
ATOM    701 CG2  THR A  95     -23.709 -14.432   6.859  1.00 40.01           C
ATOM    702  N   GLU A  96     -21.105 -12.535   9.302  1.00 38.75           N
ATOM    703 CA   GLU A  96     -19.759 -12.095   8.964  1.00 42.05           C
ATOM    704  C   GLU A  96     -18.719 -13.008   9.594  1.00 39.37           C
ATOM    705  O   GLU A  96     -17.738 -13.391   8.948  1.00 37.55           O
ATOM    706 CB   GLU A  96     -19.533 -10.660   9.418  1.00 41.29           C
ATOM    707 CG   GLU A  96     -18.173 -10.115   9.038  1.00 38.61           C
ATOM    708 CD   GLU A  96     -17.982  -8.689   9.497  1.00 37.60           C
ATOM    709 OE1  GLU A  96     -18.907  -8.130  10.111  1.00 37.49           O
ATOM    710 OE2  GLU A  96     -16.904  -8.133   9.241  1.00 36.80           O
ATOM    711  N   ILE A  97     -18.930 -13.336  10.834  1.00 39.55           N
ATOM    712 CA   ILE A  97     -18.011 -14.224  11.547  1.00 42.36           C
ATOM    713  C   ILE A  97     -17.929 -15.600  10.907  1.00 39.22           C
ATOM    714  O   ILE A  97     -16.827 -16.132  10.735  1.00 37.09           O
ATOM    715 CB   ILE A  97     -18.407 -14.341  13.030  1.00 41.19           C
ATOM    716 CG1  ILE A  97     -18.373 -12.969  13.698  1.00 38.76           C
ATOM    717 CG2  ILE A  97     -17.490 -15.310  13.754  1.00 40.99           C
ATOM    718 CD1  ILE A  97     -17.000 -12.344  13.716  1.00 39.61           C
ATOM    719  N   PRO A  98     -19.064 -16.187  10.564  1.00 40.82           N
ATOM    720 CA   PRO A  98     -19.063 -17.513   9.935  1.00 42.91           C
ATOM    721  C   PRO A  98     -18.215 -17.575   8.682  1.00 40.69           C
ATOM    722  O   PRO A  98     -17.531 -18.572   8.456  1.00 38.56           O
ATOM    723 CB   PRO A  98     -20.530 -17.746   9.589  1.00 41.43           C
ATOM    724 CG   PRO A  98     -21.285 -16.950  10.584  1.00 40.18           C
ATOM    725 CD   PRO A  98     -20.426 -15.753  10.875  1.00 43.20           C
ATOM    726  N   GLU A  99     -18.258 -16.548   7.888  1.00 37.63           N
ATOM    727 CA   GLU A  99     -17.458 -16.530   6.676  1.00 39.70           C
ATOM    728  C   GLU A  99     -15.985 -16.576   7.025  1.00 37.55           C
ATOM    729  O   GLU A  99     -15.220 -17.346   6.438  1.00 35.81           O
ATOM    730 CB   GLU A  99     -17.761 -15.292   5.848  1.00 38.91           C
ATOM    731 CG   GLU A  99     -16.983 -15.234   4.544  1.00 35.98           C
ATOM    732 CD   GLU A  99     -17.314 -14.001   3.734  1.00 34.92           C
ATOM    733 OE1  GLU A  99     -18.129 -13.185   4.196  1.00 35.27           O
ATOM    734 OE2  GLU A  99     -16.748 -13.854   2.640  1.00 34.84           O
ATOM    735  N   GLY A 100     -15.609 -15.768   7.995  1.00 35.45           N
ATOM    736 CA   GLY A 100     -14.236 -15.761   8.446  1.00 37.98           C
ATOM    737  C   GLY A 100     -13.830 -17.077   9.053  1.00 35.81           C
ATOM    738  O   GLY A 100     -12.758 -17.608   8.747  1.00 33.61           O
ATOM    739  N   THR A 101     -14.690 -17.621   9.877  1.00 39.53           N
ATOM    740 CA   THR A 101     -14.402 -18.897  10.518  1.00 42.18           C
ATOM    741  C   THR A 101     -14.340 -20.021   9.490  1.00 39.59           C
ATOM    742  O   THR A 101     -13.503 -20.913   9.594  1.00 36.88           O
ATOM    743 CB   THR A 101     -15.462 -19.237  11.568  1.00 40.65           C
ATOM    744 OG1  THR A 101     -16.751 -19.232  10.975  1.00 37.89           O
ATOM    745 CG2  THR A 101     -15.422 -18.227  12.703  1.00 39.72           C
ATOM    746  N   THR A 102     -15.213 -19.961   8.508  1.00 38.27           N
ATOM    747 CA   THR A 102     -15.210 -20.964   7.448  1.00 41.94           C
ATOM    748  C   THR A 102     -13.918 -20.876   6.652  1.00 40.13           C
ATOM    749  O   THR A 102     -13.301 -21.892   6.339  1.00 37.35           O
ATOM    750 CB   THR A 102     -16.398 -20.776   6.513  1.00 40.15           C
ATOM    751 OG1  THR A 102     -17.607 -20.893   7.258  1.00 36.75           O
ATOM    752 CG2  THR A 102     -16.385 -21.824   5.416  1.00 37.74           C
ATOM    753  N   ALA A 103     -13.525 -19.670   6.349  1.00 36.83           N
ATOM    754 CA   ALA A 103     -12.280 -19.456   5.635  1.00 39.85           C
ATOM    755  C   ALA A 103     -11.103 -19.932   6.474  1.00 37.70           C
ATOM    756  O   ALA A 103     -10.153 -20.522   5.949  1.00 35.75           O
ATOM    757 CB   ALA A 103     -12.115 -17.995   5.273  1.00 38.61           C
ATOM    758  N   GLU A 104     -11.178 -19.672   7.757  1.00 39.93           N
ATOM    759 CA   GLU A 104     -10.129 -20.124   8.656  1.00 43.43           C
ATOM    760  C   GLU A 104     -10.092 -21.643   8.731  1.00 41.39           C
ATOM    761  O   GLU A 104      -9.011 -22.236   8.755  1.00 39.29           O
ATOM    762 CB   GLU A 104     -10.332 -19.543  10.056  1.00 41.72           C
ATOM    763 CG   GLU A 104     -10.060 -18.054  10.127  1.00 38.52           C
ATOM    764 CD   GLU A 104     -10.307 -17.500  11.510  1.00 37.37           C
ATOM    765 OE1  GLU A 104     -10.839 -18.233  12.361  1.00 38.22           O
ATOM    766 OE2  GLU A 104      -9.970 -16.320  11.749  1.00 37.99           O
ATOM    767  N   GLU A 105     -11.250 -22.262   8.763  1.00 39.15           N
ATOM    768 CA   GLU A 105     -11.307 -23.713   8.776  1.00 41.58           C
ATOM    769  C   GLU A 105     -10.721 -24.286   7.495  1.00 39.12           C
ATOM    770  O   GLU A 105      -9.972 -25.265   7.533  1.00 37.15           O
ATOM    771 CB   GLU A 105     -12.746 -24.192   8.951  1.00 39.97           C
ATOM    772 CG   GLU A 105     -13.295 -23.943  10.336  1.00 36.78           C
ATOM    773 CD   GLU A 105     -14.742 -24.384  10.464  1.00 36.13           C
ATOM    774 OE1  GLU A 105     -15.355 -24.716   9.433  1.00 36.60           O
ATOM    775 OE2  GLU A 105     -15.256 -24.396  11.586  1.00 36.02           O
ATOM    776  N   ALA A 106     -11.052 -23.664   6.385  1.00 38.49           N
ATOM    777 CA   ALA A 106     -10.487 -24.079   5.112  1.00 40.60           C
ATOM    778  C   ALA A 106      -8.980 -23.882   5.127  1.00 38.25           C
ATOM    779  O   ALA A 106      -8.223 -24.722   4.625  1.00 36.29           O
ATOM    780 CB   ALA A 106     -11.110 -23.300   3.968  1.00 39.52           C
ATOM    781  N   GLY A 107      -8.545 -22.781   5.710  1.00 35.69           N
ATOM    782 CA   GLY A 107      -7.133 -22.507   5.837  1.00 38.69           C
ATOM    783  C   GLY A 107      -6.446 -23.509   6.726  1.00 36.46           C
ATOM    784  O   GLY A 107      -5.332 -23.955   6.447  1.00 34.02           O
ATOM    785  N   ILE A 108      -7.115 -23.883   7.797  1.00 36.50           N
ATOM    786 CA   ILE A 108      -6.589 -24.894   8.710  1.00 38.64           C
ATOM    787  C   ILE A 108      -6.487 -26.231   7.994  1.00 36.09           C
ATOM    788  O   ILE A 108      -5.531 -26.981   8.196  1.00 34.32           O
ATOM    789 CB   ILE A 108      -7.470 -25.017   9.960  1.00 37.81           C
ATOM    790 CG1  ILE A 108      -7.383 -23.739  10.798  1.00 36.56           C
ATOM    791 CG2  ILE A 108      -7.054 -26.211  10.795  1.00 39.38           C
ATOM    792 CD1  ILE A 108      -8.458 -23.636  11.852  1.00 38.57           C
ATOM    793  N   GLY A 109      -7.473 -26.524   7.174  1.00 36.72           N
ATOM    794 CA   GLY A 109      -7.448 -27.749   6.393  1.00 39.93           C
ATOM    795  C   GLY A 109      -6.367 -27.719   5.337  1.00 37.80           C
ATOM    796  O   GLY A 109      -5.772 -28.746   5.003  1.00 35.30           O
ATOM    797  N   ASP A 110      -6.106 -26.517   4.833  1.00 41.32           N
ATOM    798 CA   ASP A 110      -5.094 -26.349   3.805  1.00 44.55           C
ATOM    799  C   ASP A 110      -3.697 -26.238   4.400  1.00 42.41           C
ATOM    800  O   ASP A 110      -2.716 -26.525   3.725  1.00 39.77           O
ATOM    801 CB   ASP A 110      -5.388 -25.120   2.963  1.00 42.07           C
ATOM    802 CG   ASP A 110      -6.615 -25.293   2.085  1.00 38.51           C
ATOM    803 OD1  ASP A 110      -7.049 -26.444   1.916  1.00 37.46           O
ATOM    804 OD2  ASP A 110      -7.124 -24.283   1.573  1.00 38.87           O
ATOM    805  N   THR A 111      -3.628 -25.822   5.653  1.00 40.47           N
ATOM    806 CA   THR A 111      -2.333 -25.651   6.309  1.00 43.13           C
ATOM    807  C   THR A 111      -1.519 -26.951   6.320  1.00 40.77           C
ATOM    808  O   THR A 111      -0.371 -26.945   5.859  1.00 37.86           O
ATOM    809 CB   THR A 111      -2.501 -25.135   7.736  1.00 41.00           C
ATOM    810 OG1  THR A 111      -3.124 -23.855   7.705  1.00 37.86           O
ATOM    811 CG2  THR A 111      -1.156 -25.017   8.431  1.00 39.78           C
ATOM    812  N   PRO A 112      -2.085 -28.053   6.825  1.00 37.85           N
ATOM    813 CA   PRO A 112      -1.347 -29.322   6.810  1.00 40.32           C
ATOM    814  C   PRO A 112      -1.013 -29.768   5.396  1.00 38.58           C
ATOM    815  O   PRO A 112       0.041 -30.356   5.165  1.00 36.77           O
ATOM    816 CB   PRO A 112      -2.310 -30.310   7.469  1.00 38.92           C
ATOM    817 CG   PRO A 112      -3.231 -29.468   8.283  1.00 37.84           C
ATOM    818 CD   PRO A 112      -3.371 -28.183   7.513  1.00 40.76           C
ATOM    819  N   SER A 113      -1.907 -29.498   4.480  1.00 37.16           N
ATOM    820 CA   SER A 113      -1.702 -29.897   3.096  1.00 41.06           C
ATOM    821  C   SER A 113      -0.645 -29.038   2.425  1.00 38.66           C
ATOM    822  O   SER A 113       0.159 -29.533   1.637  1.00 35.93           O
ATOM    823 CB   SER A 113      -3.005 -29.816   2.317  1.00 39.71           C
ATOM    824 OG   SER A 113      -3.967 -30.716   2.835  1.00 36.09           O
ATOM    825  N   LEU A 114      -0.657 -27.778   2.755  1.00 33.71           N
ATOM    826 CA   LEU A 114       0.246 -26.827   2.127  1.00 38.42           C
ATOM    827  C   LEU A 114       1.258 -26.282   3.122  1.00 36.09           C
ATOM    828  O   LEU A 114       1.674 -25.127   3.035  1.00 33.95           O
ATOM    829 CB   LEU A 114      -0.547 -25.687   1.488  1.00 37.04           C
ATOM    830 CG   LEU A 114      -1.485 -26.129   0.359  1.00 34.94           C
ATOM    831 CD1  LEU A 114      -2.327 -24.952  -0.110  1.00 35.67           C
ATOM    832 CD2  LEU A 114      -0.715 -26.740  -0.794  1.00 38.31           C
ATOM    833  N   GLU A 115       1.635 -27.118   4.036  1.00 37.43           N
ATOM    834 CA   GLU A 115       2.632 -26.748   5.035  1.00 40.13           C
ATOM    835  C   GLU A 115       4.042 -26.928   4.483  1.00 37.60           C
ATOM    836  O   GLU A 115       5.001 -27.102   5.230  1.00 35.56           O
ATOM    837 CB   GLU A 115       2.442 -27.574   6.305  1.00 38.57           C
ATOM    838 CG   GLU A 115       3.189 -27.044   7.517  1.00 35.61           C
ATOM    839 CD   GLU A 115       2.926 -27.879   8.756  1.00 35.11           C
ATOM    840 OE1  GLU A 115       2.175 -28.859   8.662  1.00 35.67           O
ATOM    841 OE2  GLU A 115       3.484 -27.548   9.821  1.00 35.86           O
ATOM    842  N   ASP A 116       4.142 -26.918   3.171  1.00 38.99           N
ATOM    843 CA   ASP A 116       5.421 -27.127   2.510  1.00 41.95           C
ATOM    844  C   ASP A 116       6.476 -26.146   2.997  1.00 40.00           C
ATOM    845  O   ASP A 116       7.628 -26.528   3.216  1.00 37.21           O
ATOM    846 CB   ASP A 116       5.263 -27.001   0.997  1.00 39.38           C
ATOM    847 CG   ASP A 116       6.523 -27.389   0.245  1.00 34.71           C
ATOM    848 OD1  ASP A 116       7.421 -27.977   0.860  1.00 33.83           O
ATOM    849 OD2  ASP A 116       6.591 -27.118  -0.966  1.00 35.80           O
ATOM    850  N   GLU A 117       6.081 -24.918   3.186  1.00 39.21           N
ATOM    851 CA   GLU A 117       7.026 -23.932   3.685  1.00 42.25           C
ATOM    852  C   GLU A 117       7.511 -24.323   5.070  1.00 39.81           C
ATOM    853  O   GLU A 117       8.705 -24.255   5.360  1.00 37.33           O
ATOM    854 CB   GLU A 117       6.384 -22.548   3.715  1.00 40.10           C
ATOM    855 CG   GLU A 117       5.226 -22.424   4.685  1.00 36.82           C
ATOM    856 CD   GLU A 117       4.666 -21.019   4.730  1.00 36.23           C
ATOM    857 OE1  GLU A 117       5.066 -20.200   3.888  1.00 36.25           O
ATOM    858 OE2  GLU A 117       3.842 -20.749   5.619  1.00 36.53           O
ATOM    859  N   ALA A 118       6.585 -24.737   5.897  1.00 37.85           N
ATOM    860 CA   ALA A 118       6.940 -25.174   7.230  1.00 40.51           C
ATOM    861  C   ALA A 118       7.809 -26.418   7.160  1.00 38.12           C
ATOM    862  O   ALA A 118       8.786 -26.551   7.906  1.00 35.77           O
ATOM    863 CB   ALA A 118       5.692 -25.457   8.059  1.00 39.03           C
ATOM    864  N   ALA A 119       7.460 -27.313   6.257  1.00 38.10           N
ATOM    865 CA   ALA A 119       8.249 -28.521   6.058  1.00 40.44           C
ATOM    866  C   ALA A 119       9.643 -28.163   5.578  1.00 38.47           C
ATOM    867  O   ALA A 119      10.637 -28.771   6.000  1.00 36.55           O
ATOM    868 CB   ALA A 119       7.570 -29.448   5.062  1.00 39.10           C
ATOM    869  N   GLY A 120       9.717 -27.183   4.687  1.00 36.46           N
ATOM    870 CA   GLY A 120      10.997 -26.705   4.209  1.00 39.49           C
ATOM    871  C   GLY A 120      11.806 -26.093   5.326  1.00 37.80           C
ATOM    872  O   GLY A 120      13.015 -26.319   5.436  1.00 35.63           O
ATOM    873  N   HIS A 121      11.140 -25.343   6.167  1.00 36.60           N
ATOM    874 CA   HIS A 121      11.799 -24.745   7.311  1.00 40.05           C
ATOM    875  C   HIS A 121      12.250 -25.816   8.293  1.00 37.72           C
ATOM    876  O   HIS A 121      13.305 -25.693   8.909  1.00 34.71           O
ATOM    877 CB   HIS A 121      10.877 -23.758   8.005  1.00 38.16           C
ATOM    878 CG   HIS A 121      10.592 -22.535   7.189  1.00 35.96           C
ATOM    879 ND1  HIS A 121      11.564 -21.631   6.822  1.00 35.09           N
ATOM    880 CD2  HIS A 121       9.427 -22.063   6.678  1.00 35.48           C
ATOM    881 CE1  HIS A 121      11.010 -20.667   6.105  1.00 34.17           C
ATOM    882 NE2  HIS A 121       9.710 -20.899   6.001  1.00 33.60           N
ATOM    883  N   VAL A 122      11.448 -26.835   8.417  1.00 37.04           N
ATOM    884 CA   VAL A 122      11.823 -27.948   9.275  1.00 41.30           C
ATOM    885  C   VAL A 122      13.045 -28.653   8.698  1.00 39.23           C
ATOM    886  O   VAL A 122      13.936 -29.084   9.428  1.00 36.65           O
ATOM    887 CB   VAL A 122      10.664 -28.938   9.444  1.00 39.46           C
ATOM    888 CG1  VAL A 122      11.127 -30.203  10.158  1.00 36.89           C
ATOM    889 CG2  VAL A 122       9.529 -28.300  10.226  1.00 38.84           C
ATOM    890  N   THR A 123      13.070 -28.756   7.380  1.00 39.13           N
ATOM    891 CA   THR A 123      14.212 -29.368   6.714  1.00 43.09           C
ATOM    892  C   THR A 123      15.458 -28.517   6.899  1.00 41.04           C
ATOM    893  O   THR A 123      16.547 -29.032   7.143  1.00 37.73           O
ATOM    894 CB   THR A 123      13.922 -29.554   5.224  1.00 40.83           C
ATOM    895 OG1  THR A 123      12.776 -30.380   5.058  1.00 37.62           O
ATOM    896 CG2  THR A 123      15.110 -30.205   4.527  1.00 38.65           C
ATOM    897  N   GLN A 124      15.267 -27.209   6.772  1.00 36.05           N
ATOM    898 CA   GLN A 124      16.378 -26.288   6.945  1.00 39.49           C
ATOM    899  C   GLN A 124      16.727 -26.127   8.422  1.00 37.59           C
ATOM    900  O   GLN A 124      17.847 -26.393   8.840  1.00 35.12           O
ATOM    901 CB   GLN A 124      16.029 -24.930   6.339  1.00 38.27           C
ATOM    902 CG   GLN A 124      15.913 -24.967   4.829  1.00 36.21           C
ATOM    903 CD   GLN A 124      15.499 -23.625   4.268  1.00 35.36           C
ATOM    904 OE1  GLN A 124      14.989 -22.774   4.997  1.00 36.50           O
ATOM    905 NE2  GLN A 124      15.715 -23.428   2.978  1.00 35.12           N
ATOM    906  N   GLU A 125      15.740 -25.697   9.162  1.00 38.23           N
ATOM    907 CA   GLU A 125      15.902 -25.478  10.588  1.00 41.25           C
ATOM    908  C   GLU A 125      14.663 -25.967  11.324  1.00 38.49           C
ATOM    909  O   GLU A 125      13.597 -25.371  11.202  1.00 36.56           O
ATOM    910 CB   GLU A 125      16.139 -24.010  10.897  1.00 39.98           C
ATOM    911 CG   GLU A 125      17.455 -23.477  10.373  1.00 36.72           C
ATOM    912 CD   GLU A 125      17.639 -22.000  10.651  1.00 36.38           C
ATOM    913 OE1  GLU A 125      16.662 -21.356  11.067  1.00 36.07           O
ATOM    914 OE2  GLU A 125      18.752 -21.505  10.451  1.00 36.51           O
ATOM    915  N   PRO A 126      14.821 -27.034  12.070  1.00 40.07           N
ATOM    916 CA   PRO A 126      13.693 -27.572  12.841  1.00 42.08           C
ATOM    917  C   PRO A 126      13.095 -26.556  13.800  1.00 40.21           C
ATOM    918  O   PRO A 126      11.888 -26.553  14.025  1.00 38.08           O
ATOM    919 CB   PRO A 126      14.300 -28.750  13.608  1.00 39.81           C
ATOM    920 CG   PRO A 126      15.475 -29.166  12.780  1.00 38.51           C
ATOM    921 CD   PRO A 126      16.010 -27.899  12.169  1.00 41.93           C
ATOM    922  N   GLU A 127      13.954 -25.712  14.354  1.00 38.06           N
ATOM    923 CA   GLU A 127      13.490 -24.701  15.297  1.00 41.07           C
ATOM    924  C   GLU A 127      12.545 -23.721  14.617  1.00 39.16           C
ATOM    925  O   GLU A 127      11.489 -23.393  15.155  1.00 37.04           O
ATOM    926 CB   GLU A 127      14.669 -23.957  15.907  1.00 39.55           C
ATOM    927 CG   GLU A 127      14.255 -22.926  16.947  1.00 37.06           C
ATOM    928 CD   GLU A 127      15.453 -22.209  17.542  1.00 35.97           C
ATOM    929 OE1  GLU A 127      16.584 -22.512  17.133  1.00 36.24           O
ATOM    930 OE2  GLU A 127      15.244 -21.358  18.415  1.00 36.46           O
ATOM    931  N   SER A 128      12.957 -23.271  13.448  1.00 38.48           N
ATOM    932 CA   SER A 128      12.118 -22.348  12.695  1.00 41.82           C
ATOM    933  C   SER A 128      10.813 -23.027  12.310  1.00 40.46           C
ATOM    934  O   SER A 128       9.751 -22.405  12.332  1.00 38.00           O
ATOM    935 CB   SER A 128      12.843 -21.863  11.446  1.00 40.91           C
ATOM    936 OG   SER A 128      13.112 -22.917  10.548  1.00 37.88           O
ATOM    937  N   GLY A 129      10.912 -24.294  11.967  1.00 37.20           N
ATOM    938 CA   GLY A 129       9.712 -25.053  11.652  1.00 40.13           C
ATOM    939  C   GLY A 129       8.800 -25.176  12.848  1.00 38.50           C
ATOM    940  O   GLY A 129       7.573 -25.090  12.722  1.00 36.35           O
ATOM    941  N   LYS A 130       9.412 -25.347  14.001  1.00 35.94           N
ATOM    942 CA   LYS A 130       8.643 -25.456  15.226  1.00 39.73           C
ATOM    943  C   LYS A 130       7.930 -24.152  15.551  1.00 37.31           C
ATOM    944  O   LYS A 130       6.765 -24.161  15.952  1.00 35.33           O
ATOM    945 CB   LYS A 130       9.542 -25.857  16.393  1.00 39.04           C
ATOM    946 CG   LYS A 130      10.037 -27.287  16.302  1.00 36.44           C
ATOM    947 CD   LYS A 130      10.957 -27.609  17.461  1.00 35.09           C
ATOM    948 CE   LYS A 130      11.468 -29.033  17.367  1.00 33.86           C
ATOM    949 NZ   LYS A 130      12.400 -29.355  18.477  1.00 31.85           N
ATOM    950  N   VAL A 131       8.637 -23.054  15.379  1.00 37.90           N
ATOM    951 CA   VAL A 131       8.022 -21.761  15.670  1.00 41.82           C
ATOM    952  C   VAL A 131       6.932 -21.455  14.654  1.00 40.03           C
ATOM    953  O   VAL A 131       5.902 -20.877  15.000  1.00 37.69           O
ATOM    954 CB   VAL A 131       9.065 -20.632  15.699  1.00 39.86           C
ATOM    955 CG1  VAL A 131      10.050 -20.851  16.831  1.00 36.86           C
ATOM    956 CG2  VAL A 131       9.793 -20.517  14.371  1.00 38.87           C
ATOM    957  N   VAL A 132       7.172 -21.864  13.416  1.00 39.05           N
ATOM    958 CA   VAL A 132       6.156 -21.666  12.390  1.00 43.36           C
ATOM    959  C   VAL A 132       4.932 -22.517  12.704  1.00 41.66           C
ATOM    960  O   VAL A 132       3.795 -22.060  12.598  1.00 39.44           O
ATOM    961 CB   VAL A 132       6.701 -22.001  11.000  1.00 41.16           C
ATOM    962 CG1  VAL A 132       5.581 -21.995   9.971  1.00 38.11           C
ATOM    963 CG2  VAL A 132       7.778 -21.000  10.603  1.00 39.86           C
ATOM    964  N   GLN A 133       5.187 -23.750  13.110  1.00 36.87           N
ATOM    965 CA   GLN A 133       4.100 -24.630  13.499  1.00 40.30           C
ATOM    966  C   GLN A 133       3.389 -24.095  14.734  1.00 38.59           C
ATOM    967  O   GLN A 133       2.174 -24.230  14.865  1.00 36.69           O
ATOM    968 CB   GLN A 133       4.623 -26.037  13.771  1.00 39.51           C
ATOM    969 CG   GLN A 133       5.060 -26.763  12.517  1.00 37.02           C
ATOM    970 CD   GLN A 133       5.628 -28.132  12.830  1.00 35.44           C
ATOM    971 OE1  GLN A 133       5.980 -28.414  13.969  1.00 36.39           O
ATOM    972 NE2  GLN A 133       5.725 -28.973  11.820  1.00 35.32           N
ATOM    973  N   GLU A 134       4.161 -23.488  15.609  1.00 37.41           N
ATOM    974 CA   GLU A 134       3.575 -22.882  16.789  1.00 40.37           C
ATOM    975  C   GLU A 134       2.658 -21.736  16.390  1.00 37.99           C
ATOM    976  O   GLU A 134       1.560 -21.599  16.927  1.00 36.41           O
ATOM    977 CB   GLU A 134       4.660 -22.376  17.730  1.00 39.41           C
ATOM    978 CG   GLU A 134       4.106 -21.775  19.012  1.00 36.91           C
ATOM    979 CD   GLU A 134       5.208 -21.296  19.932  1.00 35.90           C
ATOM    980 OE1  GLU A 134       6.389 -21.429  19.563  1.00 35.79           O
ATOM    981 OE2  GLU A 134       4.882 -20.783  21.011  1.00 35.79           O
ATOM    982  N   GLY A 135       3.134 -20.934  15.450  1.00 37.82           N
ATOM    983 CA   GLY A 135       2.312 -19.851  14.939  1.00 40.86           C
ATOM    984  C   GLY A 135       1.050 -20.371  14.290  1.00 39.01           C
ATOM    985  O   GLY A 135      -0.037 -19.842  14.507  1.00 36.94           O
ATOM    986  N   PHE A 136       1.216 -21.442  13.526  1.00 35.14           N
ATOM    987 CA   PHE A 136       0.064 -22.058  12.882  1.00 40.76           C
ATOM    988  C   PHE A 136      -0.875 -22.651  13.913  1.00 39.14           C
ATOM    989  O   PHE A 136      -2.093 -22.657  13.723  1.00 36.53           O
ATOM    990 CB   PHE A 136       0.517 -23.155  11.918  1.00 38.25           C
ATOM    991 CG   PHE A 136       1.241 -22.629  10.706  1.00 36.68           C
ATOM    992 CD1  PHE A 136       1.072 -21.324  10.295  1.00 35.57           C
ATOM    993 CD2  PHE A 136       2.085 -23.456   9.979  1.00 35.68           C
ATOM    994 CE1  PHE A 136       1.733 -20.848   9.188  1.00 33.86           C
ATOM    995 CE2  PHE A 136       2.740 -22.980   8.863  1.00 32.84           C
ATOM    996 CZ   PHE A 136       2.572 -21.671   8.466  1.00 32.51           C
ATOM    997  N   LEU A 137      -0.313 -23.147  14.980  1.00 35.96           N
ATOM    998 CA   LEU A 137      -1.130 -23.713  16.038  1.00 41.49           C
ATOM    999  C   LEU A 137      -1.847 -22.617  16.810  1.00 39.50           C
ATOM   1000  O   LEU A 137      -2.974 -22.801  17.258  1.00 37.36           O
ATOM   1001 CB   LEU A 137      -0.266 -24.535  16.986  1.00 39.57           C
ATOM   1002 CG   LEU A 137      -1.015 -25.200  18.134  1.00 37.08           C
ATOM   1003 CD1  LEU A 137      -2.019 -26.203  17.594  1.00 37.10           C
ATOM   1004 CD2  LEU A 137      -0.044 -25.876  19.097  1.00 39.26           C
ATOM   1005  N   ARG A 138      -1.166 -21.494  16.941  1.00 34.96           N
ATOM   1006 CA   ARG A 138      -1.750 -20.373  17.663  1.00 40.16           C
ATOM   1007  C   ARG A 138      -2.854 -19.711  16.861  1.00 38.29           C
ATOM   1008  O   ARG A 138      -3.778 -19.137  17.435  1.00 35.88           O
ATOM   1009 CB   ARG A 138      -0.677 -19.353  18.029  1.00 39.31           C
ATOM   1010 CG   ARG A 138       0.326 -19.884  19.031  1.00 36.40           C
ATOM   1011 CD   ARG A 138       1.352 -18.835  19.385  1.00 35.26           C
ATOM   1012 NE   ARG A 138       0.778 -17.748  20.155  1.00 35.44           N
ATOM   1013 CZ   ARG A 138       0.600 -17.758  21.463  1.00 33.26           C
ATOM   1014 NH1  ARG A 138       0.956 -18.816  22.185  1.00 32.70           N
ATOM   1015 NH2  ARG A 138       0.054 -16.719  22.074  1.00 31.18           N
ATOM   1016  N   GLU A 139      -2.737 -19.806  15.558  1.00 39.28           N
ATOM   1017 CA   GLU A 139      -3.780 -19.250  14.707  1.00 41.89           C
ATOM   1018  C   GLU A 139      -5.118 -19.973  14.912  1.00 39.49           C
ATOM   1019  O   GLU A 139      -6.143 -19.316  15.103  1.00 36.84           O
ATOM   1020 CB   GLU A 139      -3.358 -19.305  13.244  1.00 39.84           C
ATOM   1021 CG   GLU A 139      -2.253 -18.331  12.900  1.00 37.46           C
ATOM   1022 CD   GLU A 139      -1.833 -18.432  11.450  1.00 36.26           C
ATOM   1023 OE1  GLU A 139      -2.267 -19.375  10.771  1.00 36.68           O
ATOM   1024 OE2  GLU A 139      -1.056 -17.572  11.000  1.00 36.76           O
ATOM   1025  N   PRO A 140      -5.100 -21.295  14.871  1.00 40.09           N
ATOM   1026 CA   PRO A 140      -6.325 -22.050  15.131  1.00 41.07           C
ATOM   1027  C   PRO A 140      -6.745 -22.027  16.599  1.00 38.87           C
ATOM   1028  O   PRO A 140      -7.885 -22.363  16.911  1.00 36.93           O
ATOM   1029 CB   PRO A 140      -5.979 -23.478  14.709  1.00 39.22           C
ATOM   1030 CG   PRO A 140      -4.811 -23.348  13.798  1.00 38.33           C
ATOM   1031 CD   PRO A 140      -4.058 -22.152  14.307  1.00 41.52           C
ATOM   1032  N   GLY A 141      -5.820 -21.653  17.465  1.00 38.09           N
ATOM   1033 CA   GLY A 141      -6.122 -21.608  18.883  1.00 40.57           C
ATOM   1034  C   GLY A 141      -7.308 -20.723  19.212  1.00 38.18           C
ATOM   1035  O   GLY A 141      -8.346 -21.217  19.661  1.00 35.84           O
ATOM   1036  N   PRO A 142      -7.144 -19.430  18.984  1.00 36.16           N
ATOM   1037 CA   PRO A 142      -8.263 -18.505  19.207  1.00 38.68           C
ATOM   1038  C   PRO A 142      -9.504 -18.861  18.394  1.00 37.21           C
ATOM   1039  O   PRO A 142     -10.610 -18.803  18.931  1.00 34.71           O
ATOM   1040 CB   PRO A 142      -7.695 -17.145  18.792  1.00 36.54           C
ATOM   1041 CG   PRO A 142      -6.228 -17.285  18.942  1.00 35.20           C
ATOM   1042 CD   PRO A 142      -5.921 -18.723  18.624  1.00 38.46           C
ATOM   1043  N   PRO A 143      -9.316 -19.230  17.134  1.00 37.08           N
ATOM   1044 CA   PRO A 143     -10.472 -19.684  16.352  1.00 39.08           C
ATOM   1045  C   PRO A 143     -11.152 -20.881  16.984  1.00 37.56           C
ATOM   1046  O   PRO A 143     -12.373 -20.984  16.940  1.00 35.37           O
ATOM   1047 CB   PRO A 143      -9.875 -20.053  14.995  1.00 37.37           C
ATOM   1048 CG   PRO A 143      -8.671 -19.193  14.868  1.00 36.42           C
ATOM   1049 CD   PRO A 143      -8.141 -19.058  16.274  1.00 39.74           C
ATOM   1050  N   GLY A 144     -10.365 -21.773  17.565  1.00 36.04           N
ATOM   1051 CA   GLY A 144     -10.944 -22.916  18.245  1.00 38.81           C
ATOM   1052  C   GLY A 144     -11.829 -22.486  19.387  1.00 37.20           C
ATOM   1053  O   GLY A 144     -12.942 -22.994  19.552  1.00 34.87           O
ATOM   1054  N   LEU A 145     -11.331 -21.539  20.153  1.00 34.17           N
ATOM   1055 CA   LEU A 145     -12.135 -20.989  21.241  1.00 38.34           C
ATOM   1056  C   LEU A 145     -13.359 -20.282  20.681  1.00 36.89           C
ATOM   1057  O   LEU A 145     -14.456 -20.382  21.232  1.00 34.64           O
ATOM   1058 CB   LEU A 145     -11.307 -20.018  22.069  1.00 35.76           C
ATOM   1059 CG   LEU A 145     -12.041 -19.399  23.249  1.00 33.34           C
ATOM   1060 CD1  LEU A 145     -12.454 -20.462  24.251  1.00 33.94           C
ATOM   1061 CD2  LEU A 145     -11.164 -18.342  23.925  1.00 36.77           C
ATOM   1062  N   SER A 146     -13.150 -19.584  19.583  1.00 36.98           N
ATOM   1063 CA   SER A 146     -14.245 -18.901  18.925  1.00 41.67           C
ATOM   1064  C   SER A 146     -15.282 -19.906  18.439  1.00 40.70           C
ATOM   1065  O   SER A 146     -16.482 -19.680  18.571  1.00 38.39           O
ATOM   1066 CB   SER A 146     -13.742 -18.067  17.758  1.00 40.07           C
ATOM   1067 OG   SER A 146     -12.864 -17.065  18.203  1.00 37.54           O
ATOM   1068  N   HIS A 147     -14.790 -21.009  17.888  1.00 33.59           N
ATOM   1069 CA   HIS A 147     -15.691 -22.057  17.420  1.00 38.83           C
ATOM   1070  C   HIS A 147     -16.435 -22.687  18.583  1.00 37.35           C
ATOM   1071  O   HIS A 147     -17.604 -23.045  18.454  1.00 34.98           O
ATOM   1072 CB   HIS A 147     -14.919 -23.132  16.658  1.00 37.07           C
ATOM   1073 CG   HIS A 147     -14.382 -22.652  15.347  1.00 35.05           C
ATOM   1074 ND1  HIS A 147     -15.182 -22.295  14.297  1.00 34.28           N
ATOM   1075 CD2  HIS A 147     -13.107 -22.501  14.922  1.00 35.13           C
ATOM   1076 CE1  HIS A 147     -14.424 -21.928  13.281  1.00 34.28           C
ATOM   1077 NE2  HIS A 147     -13.158 -22.034  13.621  1.00 33.49           N
ATOM   1078  N   GLN A 148     -15.750 -22.812  19.693  1.00 40.63           N
ATOM   1079 CA   GLN A 148     -16.378 -23.411  20.858  1.00 44.42           C
ATOM   1080  C   GLN A 148     -17.547 -22.569  21.353  1.00 42.74           C
ATOM   1081  O   GLN A 148     -18.652 -23.080  21.547  1.00 40.29           O
ATOM   1082 CB   GLN A 148     -15.360 -23.589  21.980  1.00 41.68           C
ATOM   1083 CG   GLN A 148     -15.921 -24.285  23.210  1.00 40.47           C
ATOM   1084 CD   GLN A 148     -14.869 -24.491  24.277  1.00 38.40           C
ATOM   1085 OE1  GLN A 148     -13.690 -24.199  24.075  1.00 38.63           O
ATOM   1086 NE2  GLN A 148     -15.286 -24.986  25.424  1.00 37.56           N
ATOM   1087  N   LEU A 149     -17.271 -21.298  21.536  1.00 36.31           N
ATOM   1088 CA   LEU A 149     -18.308 -20.398  22.033  1.00 41.96           C
ATOM   1089  C   LEU A 149     -19.284 -19.994  20.933  1.00 39.97           C
ATOM   1090  O   LEU A 149     -20.479 -19.839  21.172  1.00 37.94           O
ATOM   1091 CB   LEU A 149     -17.665 -19.158  22.645  1.00 39.56           C
ATOM   1092 CG   LEU A 149     -16.801 -19.428  23.891  1.00 36.52           C
ATOM   1093 CD1  LEU A 149     -16.128 -18.152  24.350  1.00 36.96           C
ATOM   1094 CD2  LEU A 149     -17.642 -20.032  25.010  1.00 39.15           C
ATOM   1095  N   MET A 150     -18.739 -19.842  19.746  1.00 36.68           N
ATOM   1096 CA   MET A 150     -19.547 -19.387  18.626  1.00 39.41           C
ATOM   1097  C   MET A 150     -20.168 -20.539  17.842  1.00 37.82           C
ATOM   1098  O   MET A 150     -20.913 -20.307  16.901  1.00 35.52           O
ATOM   1099 CB   MET A 150     -18.716 -18.533  17.685  1.00 37.61           C
ATOM   1100 CG   MET A 150     -18.250 -17.220  18.296  1.00 35.35           C
ATOM   1101 SD   MET A 150     -17.264 -16.244  17.147  1.00 34.73           S
ATOM   1102 CE   MET A 150     -16.947 -14.809  18.161  1.00 33.28           C
ATOM   1103  N   SER A 151     -19.845 -21.758  18.247  1.00 40.77           N
ATOM   1104 CA   SER A 151     -20.347 -22.917  17.512  1.00 44.61           C
ATOM   1105  C   SER A 151     -21.865 -22.913  17.419  1.00 43.02           C
ATOM   1106  O   SER A 151     -22.433 -23.395  16.437  1.00 40.30           O
ATOM   1107 CB   SER A 151     -19.883 -24.210  18.179  1.00 42.63           C
ATOM   1108 OG   SER A 151     -20.403 -25.334  17.519  1.00 39.80           O
ATOM   1109  N   GLY A 152     -22.491 -22.384  18.443  1.00 36.65           N
ATOM   1110 CA   GLY A 152     -23.946 -22.341  18.461  1.00 40.35           C
ATOM   1111  C   GLY A 152     -24.544 -21.509  17.346  1.00 39.01           C
ATOM   1112  O   GLY A 152     -25.174 -22.038  16.429  1.00 36.60           O
ATOM   1113  N   MET A 153     -24.322 -20.221  17.428  1.00 35.42           N
ATOM   1114 CA   MET A 153     -24.896 -19.312  16.444  1.00 37.71           C
ATOM   1115  C   MET A 153     -24.243 -19.431  15.063  1.00 36.20           C
ATOM   1116  O   MET A 153     -24.941 -19.674  14.080  1.00 33.91           O
ATOM   1117 CB   MET A 153     -24.826 -17.871  16.950  1.00 36.08           C
ATOM   1118 CG   MET A 153     -25.674 -17.620  18.189  1.00 34.08           C
ATOM   1119 SD   MET A 153     -25.569 -15.923  18.765  1.00 33.39           S
ATOM   1120 CE   MET A 153     -26.683 -16.025  20.155  1.00 32.45           C
ATOM   1121  N   PRO A 154     -22.915 -19.283  15.000  1.00 39.01           N
ATOM   1122 CA   PRO A 154     -22.245 -19.416  13.706  1.00 41.48           C
ATOM   1123  C   PRO A 154     -22.390 -20.811  13.111  1.00 39.85           C
ATOM   1124  O   PRO A 154     -22.227 -20.987  11.904  1.00 37.76           O
ATOM   1125 CB   PRO A 154     -20.777 -19.120  14.018  1.00 39.32           C
ATOM   1126 CG   PRO A 154     -20.818 -18.276  15.236  1.00 38.46           C
ATOM   1127 CD   PRO A 154     -21.991 -18.790  16.023  1.00 42.18           C
ATOM   1128  N   GLY A 155     -22.676 -21.780  13.961  1.00 36.14           N
ATOM   1129 CA   GLY A 155     -22.862 -23.134  13.468  1.00 39.49           C
ATOM   1130  C   GLY A 155     -23.964 -23.223  12.443  1.00 37.80           C
ATOM   1131  O   GLY A 155     -23.832 -23.906  11.428  1.00 35.51           O
ATOM   1132  N   ALA A 156     -25.033 -22.518  12.707  1.00 34.94           N
ATOM   1133 CA   ALA A 156     -26.150 -22.497  11.777  1.00 38.16           C
ATOM   1134  C   ALA A 156     -25.747 -21.896  10.425  1.00 35.85           C
ATOM   1135  O   ALA A 156     -26.015 -22.498   9.378  1.00 34.01           O
ATOM   1136 CB   ALA A 156     -27.341 -21.762  12.380  1.00 37.23           C
ATOM   1137  N   PRO A 157     -25.112 -20.734  10.434  1.00 37.35           N
ATOM   1138 CA   PRO A 157     -24.624 -20.171   9.168  1.00 39.59           C
ATOM   1139  C   PRO A 157     -23.559 -21.031   8.511  1.00 37.96           C
ATOM   1140  O   PRO A 157     -23.456 -21.045   7.287  1.00 36.08           O
ATOM   1141 CB   PRO A 157     -24.047 -18.818   9.570  1.00 38.15           C
ATOM   1142 CG   PRO A 157     -24.757 -18.456  10.825  1.00 37.11           C
ATOM   1143 CD   PRO A 157     -25.017 -19.768  11.519  1.00 40.05           C
ATOM   1144  N   LEU A 158     -22.765 -21.730   9.317  1.00 36.06           N
ATOM   1145 CA   LEU A 158     -21.730 -22.584   8.757  1.00 40.77           C
ATOM   1146  C   LEU A 158     -22.341 -23.738   7.975  1.00 38.61           C
ATOM   1147  O   LEU A 158     -21.815 -24.143   6.940  1.00 36.53           O
ATOM   1148 CB   LEU A 158     -20.835 -23.135   9.862  1.00 39.00           C
ATOM   1149 CG   LEU A 158     -19.908 -22.122  10.538  1.00 36.31           C
ATOM   1150 CD1  LEU A 158     -19.184 -22.760  11.713  1.00 36.16           C
ATOM   1151 CD2  LEU A 158     -18.906 -21.546   9.543  1.00 38.07           C
ATOM   1152  N   LEU A 159     -23.437 -24.252   8.473  1.00 35.73           N
ATOM   1153 CA   LEU A 159     -24.112 -25.349   7.791  1.00 41.58           C
ATOM   1154  C   LEU A 159     -24.598 -24.934   6.399  1.00 39.65           C
ATOM   1155  O   LEU A 159     -24.372 -25.669   5.434  1.00 37.46           O
ATOM   1156 CB   LEU A 159     -25.270 -25.867   8.638  1.00 39.22           C
ATOM   1157 CG   LEU A 159     -24.862 -26.589   9.928  1.00 35.80           C
ATOM   1158 CD1  LEU A 159     -26.088 -26.925  10.761  1.00 35.95           C
ATOM   1159 CD2  LEU A 159     -24.069 -27.851   9.611  1.00 38.07           C
ATOM   1160  N   PRO A 160     -25.245 -23.796   6.290  1.00 38.27           N
ATOM   1161 CA   PRO A 160     -25.645 -23.325   4.959  1.00 41.92           C
ATOM   1162  C   PRO A 160     -24.468 -22.942   4.083  1.00 40.02           C
ATOM   1163  O   PRO A 160     -24.459 -23.247   2.899  1.00 37.65           O
ATOM   1164 CB   PRO A 160     -26.513 -22.098   5.246  1.00 39.92           C
ATOM   1165 CG   PRO A 160     -27.010 -22.289   6.630  1.00 38.95           C
ATOM   1166 CD   PRO A 160     -25.897 -23.014   7.345  1.00 42.11           C
ATOM   1167  N   GLU A 161     -23.495 -22.282   4.678  1.00 39.00           N
ATOM   1168 CA   GLU A 161     -22.361 -21.816   3.899  1.00 42.10           C
ATOM   1169  C   GLU A 161     -21.460 -22.965   3.472  1.00 40.06           C
ATOM   1170  O   GLU A 161     -20.951 -22.967   2.352  1.00 38.05           O
ATOM   1171 CB   GLU A 161     -21.554 -20.789   4.685  1.00 40.71           C
ATOM   1172 CG   GLU A 161     -22.281 -19.466   4.872  1.00 38.52           C
ATOM   1173 CD   GLU A 161     -21.449 -18.465   5.650  1.00 37.52           C
ATOM   1174 OE1  GLU A 161     -20.411 -18.858   6.200  1.00 37.57           O
ATOM   1175 OE2  GLU A 161     -21.855 -17.295   5.707  1.00 37.65           O
ATOM   1176  N   GLY A 162     -21.271 -23.925   4.360  1.00 38.17           N
ATOM   1177 CA   GLY A 162     -20.466 -25.081   4.027  1.00 41.68           C
ATOM   1178  C   GLY A 162     -20.997 -25.805   2.810  1.00 39.93           C
ATOM   1179  O   GLY A 162     -20.284 -25.945   1.801  1.00 37.79           O
ATOM   1180  N   PRO A 163     -22.233 -26.248   2.879  1.00 39.48           N
ATOM   1181 CA   PRO A 163     -22.862 -26.857   1.704  1.00 41.67           C
ATOM   1182  C   PRO A 163     -22.965 -25.881   0.545  1.00 40.05           C
ATOM   1183  O   PRO A 163     -22.977 -26.303  -0.608  1.00 38.13           O
ATOM   1184 CB   PRO A 163     -24.248 -27.250   2.203  1.00 39.80           C
ATOM   1185 CG   PRO A 163     -24.074 -27.435   3.668  1.00 38.51           C
ATOM   1186 CD   PRO A 163     -23.048 -26.410   4.074  1.00 42.17           C
ATOM   1187  N   ARG A 164     -23.036 -24.622   0.853  1.00 34.00           N
ATOM   1188 CA   ARG A 164     -23.105 -23.618  -0.193  1.00 39.98           C
ATOM   1189  C   ARG A 164     -21.829 -23.630  -1.016  1.00 38.02           C
ATOM   1190  O   ARG A 164     -21.872 -23.733  -2.238  1.00 36.16           O
ATOM   1191 CB   ARG A 164     -23.335 -22.231   0.393  1.00 39.28           C
ATOM   1192 CG   ARG A 164     -23.466 -21.150  -0.658  1.00 36.41           C
ATOM   1193 CD   ARG A 164     -23.665 -19.794  -0.015  1.00 36.04           C
ATOM   1194 NE   ARG A 164     -24.944 -19.702   0.668  1.00 35.69           N
ATOM   1195 CZ   ARG A 164     -25.344 -18.659   1.383  1.00 34.25           C
ATOM   1196 NH1  ARG A 164     -24.548 -17.608   1.530  1.00 33.41           N
ATOM   1197 NH2  ARG A 164     -26.525 -18.655   1.960  1.00 32.07           N
ATOM   1198  N   GLU A 165     -20.714 -23.550  -0.332  1.00 39.10           N
ATOM   1199 CA   GLU A 165     -19.435 -23.585  -1.027  1.00 41.65           C
ATOM   1200  C   GLU A 165     -19.208 -24.944  -1.670  1.00 39.38           C
ATOM   1201  O   GLU A 165     -18.729 -25.038  -2.797  1.00 37.41           O
ATOM   1202 CB   GLU A 165     -18.300 -23.271  -0.060  1.00 40.56           C
ATOM   1203 CG   GLU A 165     -18.317 -21.838   0.443  1.00 37.87           C
ATOM   1204 CD   GLU A 165     -17.195 -21.570   1.426  1.00 37.36           C
ATOM   1205 OE1  GLU A 165     -16.544 -22.535   1.858  1.00 37.15           O
ATOM   1206 OE2  GLU A 165     -16.983 -20.394   1.769  1.00 37.25           O
ATOM   1207  N   ALA A 166     -19.583 -25.976  -0.953  1.00 39.32           N
ATOM   1208 CA   ALA A 166     -19.440 -27.325  -1.475  1.00 42.07           C
ATOM   1209  C   ALA A 166     -20.326 -27.537  -2.693  1.00 39.29           C
ATOM   1210  O   ALA A 166     -19.980 -28.293  -3.602  1.00 37.06           O
ATOM   1211 CB   ALA A 166     -19.769 -28.351  -0.399  1.00 40.92           C
ATOM   1212  N   THR A 167     -21.461 -26.879  -2.699  1.00 42.02           N
ATOM   1213 CA   THR A 167     -22.380 -26.976  -3.826  1.00 45.26           C
ATOM   1214  C   THR A 167     -21.919 -26.095  -4.980  1.00 42.82           C
ATOM   1215  O   THR A 167     -22.162 -26.401  -6.145  1.00 39.33           O
ATOM   1216 CB   THR A 167     -23.792 -26.574  -3.413  1.00 42.58           C
ATOM   1217 OG1  THR A 167     -24.226 -27.385  -2.324  1.00 39.66           O
ATOM   1218 CG2  THR A 167     -24.771 -26.729  -4.560  1.00 40.99           C
ATOM   1219  N   ARG A 168     -21.259 -25.024  -4.636  1.00 37.04           N
ATOM   1220 CA   ARG A 168     -20.776 -24.109  -5.653  1.00 42.40           C
ATOM   1221  C   ARG A 168     -19.665 -24.730  -6.485  1.00 40.72           C
ATOM   1222  O   ARG A 168     -19.567 -24.471  -7.679  1.00 39.05           O
ATOM   1223 CB   ARG A 168     -20.283 -22.799  -5.029  1.00 41.17           C
ATOM   1224 CG   ARG A 168     -21.423 -21.928  -4.526  1.00 38.59           C
ATOM   1225 CD   ARG A 168     -20.891 -20.685  -3.839  1.00 37.80           C
ATOM   1226 NE   ARG A 168     -21.974 -19.836  -3.339  1.00 36.86           N
ATOM   1227 CZ   ARG A 168     -21.797 -18.720  -2.649  1.00 34.06           C
ATOM   1228 NH1  ARG A 168     -20.574 -18.286  -2.372  1.00 33.34           N
ATOM   1229 NH2  ARG A 168     -22.832 -18.018  -2.234  1.00 31.63           N
ATOM   1230  N   GLN A 169     -18.844 -25.540  -5.849  1.00 39.32           N
ATOM   1231 CA   GLN A 169     -17.784 -26.208  -6.594  1.00 41.39           C
ATOM   1232  C   GLN A 169     -18.357 -27.142  -7.664  1.00 38.77           C
ATOM   1233  O   GLN A 169     -18.009 -27.006  -8.837  1.00 36.07           O
ATOM   1234 CB   GLN A 169     -16.858 -26.968  -5.643  1.00 38.90           C
ATOM   1235 CG   GLN A 169     -15.998 -26.064  -4.796  1.00 37.34           C
ATOM   1236 CD   GLN A 169     -15.093 -26.835  -3.863  1.00 36.72           C
ATOM   1237 OE1  GLN A 169     -15.386 -27.975  -3.506  1.00 37.56           O
ATOM   1238 NE2  GLN A 169     -13.995 -26.230  -3.458  1.00 36.33           N
ATOM   1239  N   PRO A 170     -19.239 -28.072  -7.275  1.00 40.66           N
ATOM   1240 CA   PRO A 170     -19.902 -28.900  -8.285  1.00 42.37           C
ATOM   1241  C   PRO A 170     -20.750 -28.069  -9.231  1.00 40.18           C
ATOM   1242  O   PRO A 170     -20.899 -28.412 -10.398  1.00 38.10           O
ATOM   1243 CB   PRO A 170     -20.774 -29.852  -7.463  1.00 40.14           C
ATOM   1244 CG   PRO A 170     -20.127 -29.908  -6.131  1.00 39.30           C
ATOM   1245 CD   PRO A 170     -19.548 -28.527  -5.920  1.00 43.12           C
ATOM   1246  N   SER A 171     -21.293 -27.001  -8.711  1.00 39.71           N
ATOM   1247 CA   SER A 171     -22.097 -26.116  -9.539  1.00 42.66           C
ATOM   1248  C   SER A 171     -21.221 -25.415 -10.569  1.00 40.05           C
ATOM   1249  O   SER A 171     -21.687 -25.073 -11.656  1.00 37.38           O
ATOM   1250 CB   SER A 171     -22.817 -25.085  -8.682  1.00 41.30           C
ATOM   1251 OG   SER A 171     -23.583 -24.208  -9.487  1.00 39.16           O
ATOM   1252  N   GLY A 172     -19.966 -25.205 -10.216  1.00 35.92           N
ATOM   1253 CA   GLY A 172     -19.037 -24.571 -11.134  1.00 39.55           C
ATOM   1254  C   GLY A 172     -18.504 -25.537 -12.167  1.00 37.73           C
ATOM   1255  O   GLY A 172     -18.293 -25.171 -13.322  1.00 35.53           O
ATOM   1256  N   THR A 173     -18.283 -26.772 -11.747  1.00 42.17           N
ATOM   1257 CA   THR A 173     -17.733 -27.782 -12.645  1.00 44.76           C
ATOM   1258  C   THR A 173     -18.821 -28.505 -13.430  1.00 42.11           C
ATOM   1259  O   THR A 173     -18.610 -28.876 -14.587  1.00 38.70           O
ATOM   1260 CB   THR A 173     -16.913 -28.809 -11.863  1.00 42.39           C
ATOM   1261 OG1  THR A 173     -17.724 -29.416 -10.865  1.00 40.11           O
ATOM   1262 CG2  THR A 173     -15.724 -28.150 -11.201  1.00 41.52           C
ATOM   1263  N   GLY A 174     -19.952 -28.741 -12.792  1.00 35.17           N
ATOM   1264 CA   GLY A 174     -21.028 -29.478 -13.423  1.00 39.22           C
ATOM   1265  C   GLY A 174     -21.713 -28.751 -14.565  1.00 37.34           C
ATOM   1266  O   GLY A 174     -21.771 -29.270 -15.684  1.00 35.05           O
ATOM   1267  N   PRO A 175     -22.222 -27.569 -14.297  1.00 35.89           N
ATOM   1268 CA   PRO A 175     -22.981 -26.840 -15.308  1.00 38.85           C
ATOM   1269  C   PRO A 175     -22.139 -26.495 -16.529  1.00 36.57           C
ATOM   1270  O   PRO A 175     -20.993 -26.067 -16.397  1.00 34.42           O
ATOM   1271 CB   PRO A 175     -23.432 -25.564 -14.602  1.00 37.34           C
ATOM   1272 CG   PRO A 175     -23.433 -25.905 -13.156  1.00 36.54           C
ATOM   1273 CD   PRO A 175     -22.298 -26.890 -12.994  1.00 40.54           C
ATOM   1274  N   GLU A 176     -22.701 -26.713 -17.678  1.00 37.91           N
ATOM   1275 CA   GLU A 176     -22.051 -26.308 -18.914  1.00 41.89           C
ATOM   1276  C   GLU A 176     -22.125 -24.796 -19.053  1.00 39.23           C
ATOM   1277  O   GLU A 176     -21.274 -24.173 -19.682  1.00 37.18           O
ATOM   1278 CB   GLU A 176     -22.707 -26.972 -20.124  1.00 40.31           C
ATOM   1279 CG   GLU A 176     -22.687 -28.495 -20.103  1.00 38.34           C
ATOM   1280 CD   GLU A 176     -23.807 -29.070 -19.257  1.00 37.67           C
ATOM   1281 OE1  GLU A 176     -24.611 -28.291 -18.718  1.00 37.83           O
ATOM   1282 OE2  GLU A 176     -23.879 -30.303 -19.138  1.00 38.41           O
ATOM   1283  N   ASP A 177     -23.150 -24.242 -18.460  1.00 40.03           N
ATOM   1284 CA   ASP A 177     -23.360 -22.809 -18.509  1.00 43.89           C
ATOM   1285  C   ASP A 177     -22.708 -22.155 -17.303  1.00 41.06           C
ATOM   1286  O   ASP A 177     -23.190 -22.289 -16.177  1.00 38.20           O
ATOM   1287 CB   ASP A 177     -24.848 -22.479 -18.568  1.00 41.31           C
ATOM   1288 CG   ASP A 177     -25.108 -21.002 -18.780  1.00 36.84           C
ATOM   1289 OD1  ASP A 177     -24.122 -20.253 -18.977  1.00 36.33           O
ATOM   1290 OD2  ASP A 177     -26.277 -20.588 -18.758  1.00 37.58           O
ATOM   1291  N   THR A 178     -21.619 -21.487 -17.577  1.00 40.64           N
ATOM   1292 CA   THR A 178     -20.920 -20.769 -16.520  1.00 44.33           C
ATOM   1293  C   THR A 178     -21.790 -19.654 -15.967  1.00 42.15           C
ATOM   1294  O   THR A 178     -21.750 -19.352 -14.776  1.00 38.81           O
ATOM   1295 CB   THR A 178     -19.607 -20.189 -17.031  1.00 42.01           C
ATOM   1296 OG1  THR A 178     -18.802 -21.237 -17.559  1.00 39.15           O
ATOM   1297 CG2  THR A 178     -18.851 -19.486 -15.919  1.00 40.57           C
ATOM   1298  N   GLU A 179     -22.575 -19.077 -16.853  1.00 36.76           N
ATOM   1299 CA   GLU A 179     -23.475 -18.014 -16.438  1.00 40.48           C
ATOM   1300  C   GLU A 179     -24.527 -18.547 -15.470  1.00 38.65           C
ATOM   1301  O   GLU A 179     -24.824 -17.916 -14.460  1.00 36.69           O
ATOM   1302 CB   GLU A 179     -24.145 -17.386 -17.654  1.00 39.11           C
ATOM   1303 CG   GLU A 179     -23.179 -16.631 -18.547  1.00 36.65           C
ATOM   1304 CD   GLU A 179     -23.863 -16.049 -19.777  1.00 35.72           C
ATOM   1305 OE1  GLU A 179     -25.039 -16.398 -20.009  1.00 36.02           O
ATOM   1306 OE2  GLU A 179     -23.222 -15.268 -20.489  1.00 36.16           O
ATOM   1307  N   GLY A 180     -25.044 -19.716 -15.802  1.00 38.63           N
ATOM   1308 CA   GLY A 180     -26.010 -20.340 -14.906  1.00 41.88           C
ATOM   1309  C   GLY A 180     -25.383 -20.668 -13.571  1.00 40.22           C
ATOM   1310  O   GLY A 180     -26.009 -20.517 -12.521  1.00 38.26           O
ATOM   1311  N   GLY A 181     -24.134 -21.114 -13.635  1.00 38.68           N
ATOM   1312 CA   GLY A 181     -23.383 -21.361 -12.420  1.00 42.11           C
ATOM   1313  C   GLY A 181     -23.119 -20.082 -11.672  1.00 40.96           C
ATOM   1314  O   GLY A 181     -22.919 -20.095 -10.458  1.00 38.78           O
ATOM   1315  N   ARG A 182     -23.119 -18.997 -12.410  1.00 34.46           N
ATOM   1316 CA   ARG A 182     -22.955 -17.685 -11.797  1.00 39.82           C
ATOM   1317  C   ARG A 182     -24.268 -17.213 -11.202  1.00 37.85           C
ATOM   1318  O   ARG A 182     -24.281 -16.559 -10.154  1.00 35.44           O
ATOM   1319 CB   ARG A 182     -22.447 -16.686 -12.832  1.00 38.20           C
ATOM   1320 CG   ARG A 182     -22.284 -15.268 -12.293  1.00 36.26           C
ATOM   1321 CD   ARG A 182     -21.271 -15.224 -11.172  1.00 36.11           C
ATOM   1322 NE   ARG A 182     -21.056 -13.861 -10.694  1.00 36.05           N
ATOM   1323 CZ   ARG A 182     -20.274 -13.539  -9.667  1.00 33.81           C
ATOM   1324 NH1  ARG A 182     -19.622 -14.476  -8.997  1.00 33.30           N
ATOM   1325 NH2  ARG A 182     -20.135 -12.279  -9.310  1.00 32.43           N
ATOM   1326  N   HIS A 183     -25.345 -17.556 -11.868  1.00 36.27           N
ATOM   1327 CA   HIS A 183     -26.658 -17.144 -11.392  1.00 40.28           C
ATOM   1328  C   HIS A 183     -27.018 -17.841 -10.083  1.00 37.91           C
ATOM   1329  O   HIS A 183     -27.605 -17.227  -9.196  1.00 35.88           O
ATOM   1330 CB   HIS A 183     -27.725 -17.434 -12.435  1.00 39.06           C
ATOM   1331 CG   HIS A 183     -27.653 -16.532 -13.628  1.00 37.31           C
ATOM   1332 ND1  HIS A 183     -27.915 -15.185 -13.562  1.00 36.88           N
ATOM   1333 CD2  HIS A 183     -27.358 -16.789 -14.924  1.00 37.85           C
ATOM   1334 CE1  HIS A 183     -27.773 -14.659 -14.773  1.00 37.18           C
ATOM   1335 NE2  HIS A 183     -27.435 -15.603 -15.618  1.00 36.57           N
ATOM   1336  N   ALA A 184     -26.644 -19.105  -9.995  1.00 38.03           N
ATOM   1337 CA   ALA A 184     -26.945 -19.854  -8.783  1.00 41.16           C
ATOM   1338  C   ALA A 184     -26.307 -19.212  -7.548  1.00 39.23           C
ATOM   1339  O   ALA A 184     -27.004 -18.932  -6.567  1.00 36.97           O
ATOM   1340 CB   ALA A 184     -26.517 -21.308  -8.931  1.00 39.62           C
ATOM   1341  N   PRO A 185     -25.001 -18.982  -7.603  1.00 37.75           N
ATOM   1342 CA   PRO A 185     -24.365 -18.271  -6.491  1.00 41.06           C
ATOM   1343  C   PRO A 185     -24.953 -16.886  -6.285  1.00 39.48           C
ATOM   1344  O   PRO A 185     -25.065 -16.433  -5.152  1.00 37.34           O
ATOM   1345 CB   PRO A 185     -22.895 -18.174  -6.905  1.00 38.97           C
ATOM   1346 CG   PRO A 185     -22.696 -19.310  -7.839  1.00 38.04           C
ATOM   1347 CD   PRO A 185     -24.011 -19.445  -8.567  1.00 41.30           C
ATOM   1348  N   GLU A 186     -25.315 -16.250  -7.375  1.00 38.61           N
ATOM   1349 CA   GLU A 186     -25.925 -14.937  -7.263  1.00 42.20           C
ATOM   1350  C   GLU A 186     -27.262 -15.017  -6.538  1.00 40.53           C
ATOM   1351  O   GLU A 186     -27.565 -14.171  -5.699  1.00 38.68           O
ATOM   1352 CB   GLU A 186     -26.122 -14.308  -8.639  1.00 41.02           C
ATOM   1353 CG   GLU A 186     -24.822 -13.835  -9.266  1.00 38.46           C
ATOM   1354 CD   GLU A 186     -25.042 -13.238 -10.642  1.00 37.15           C
ATOM   1355 OE1  GLU A 186     -26.156 -13.372 -11.171  1.00 36.55           O
ATOM   1356 OE2  GLU A 186     -24.092 -12.632 -11.176  1.00 36.85           O
ATOM   1357  N   LEU A 187     -28.023 -16.043  -6.853  1.00 36.99           N
ATOM   1358 CA   LEU A 187     -29.298 -16.223  -6.179  1.00 41.14           C
ATOM   1359  C   LEU A 187     -29.087 -16.439  -4.685  1.00 39.69           C
ATOM   1360  O   LEU A 187     -29.806 -15.877  -3.858  1.00 37.60           O
ATOM   1361 CB   LEU A 187     -30.053 -17.410  -6.776  1.00 39.05           C
ATOM   1362 CG   LEU A 187     -30.552 -17.202  -8.200  1.00 36.41           C
ATOM   1363 CD1  LEU A 187     -31.150 -18.485  -8.746  1.00 36.13           C
ATOM   1364 CD2  LEU A 187     -31.572 -16.075  -8.268  1.00 38.54           C
ATOM   1365  N   LEU A 188     -28.089 -17.251  -4.382  1.00 37.85           N
ATOM   1366 CA   LEU A 188     -27.766 -17.483  -2.986  1.00 43.17           C
ATOM   1367  C   LEU A 188     -27.289 -16.193  -2.328  1.00 41.42           C
ATOM   1368  O   LEU A 188     -27.637 -15.909  -1.184  1.00 39.34           O
ATOM   1369 CB   LEU A 188     -26.684 -18.554  -2.867  1.00 40.37           C
ATOM   1370 CG   LEU A 188     -27.113 -19.942  -3.328  1.00 37.52           C
ATOM   1371 CD1  LEU A 188     -25.937 -20.891  -3.301  1.00 36.91           C
ATOM   1372 CD2  LEU A 188     -28.251 -20.471  -2.470  1.00 40.15           C
ATOM   1373  N   LYS A 189     -26.520 -15.445  -3.074  1.00 38.23           N
ATOM   1374 CA   LYS A 189     -26.049 -14.163  -2.577  1.00 42.69           C
ATOM   1375  C   LYS A 189     -27.203 -13.182  -2.418  1.00 40.49           C
ATOM   1376  O   LYS A 189     -27.206 -12.377  -1.493  1.00 38.75           O
ATOM   1377 CB   LYS A 189     -24.990 -13.586  -3.503  1.00 41.25           C
ATOM   1378 CG   LYS A 189     -23.684 -14.334  -3.463  1.00 39.35           C
ATOM   1379 CD   LYS A 189     -22.678 -13.736  -4.432  1.00 38.41           C
ATOM   1380 CE   LYS A 189     -21.364 -14.490  -4.398  1.00 37.09           C
ATOM   1381 NZ   LYS A 189     -20.382 -13.928  -5.362  1.00 34.74           N
ATOM   1382  N   HIS A 190     -28.135 -13.264  -3.329  1.00 39.26           N
ATOM   1383 CA   HIS A 190     -29.303 -12.396  -3.231  1.00 42.96           C
ATOM   1384  C   HIS A 190     -30.138 -12.750  -2.013  1.00 40.43           C
ATOM   1385  O   HIS A 190     -30.608 -11.869  -1.296  1.00 38.62           O
ATOM   1386 CB   HIS A 190     -30.155 -12.491  -4.490  1.00 41.35           C
ATOM   1387 CG   HIS A 190     -29.528 -11.845  -5.687  1.00 39.26           C
ATOM   1388 ND1  HIS A 190     -29.281 -10.494  -5.768  1.00 37.90           N
ATOM   1389 CD2  HIS A 190     -29.115 -12.374  -6.858  1.00 38.49           C
ATOM   1390 CE1  HIS A 190     -28.725 -10.232  -6.946  1.00 37.04           C
ATOM   1391 NE2  HIS A 190     -28.610 -11.348  -7.624  1.00 36.36           N
ATOM   1392  N   GLN A 191     -30.291 -14.040  -1.805  1.00 43.20           N
ATOM   1393 CA   GLN A 191     -31.020 -14.483  -0.628  1.00 45.62           C
ATOM   1394  C   GLN A 191     -30.280 -14.084   0.636  1.00 43.21           C
ATOM   1395  O   GLN A 191     -30.883 -13.589   1.592  1.00 40.93           O
ATOM   1396 CB   GLN A 191     -31.218 -15.994  -0.655  1.00 43.37           C
ATOM   1397 CG   GLN A 191     -32.035 -16.516   0.520  1.00 41.62           C
ATOM   1398 CD   GLN A 191     -32.246 -18.013   0.439  1.00 39.47           C
ATOM   1399 OE1  GLN A 191     -31.858 -18.649  -0.538  1.00 39.52           O
ATOM   1400 NE2  GLN A 191     -32.851 -18.576   1.470  1.00 38.00           N
ATOM   1401  N   LEU A 192     -28.983 -14.298   0.604  1.00 38.23           N
ATOM   1402 CA   LEU A 192     -28.157 -13.894   1.731  1.00 42.57           C
ATOM   1403  C   LEU A 192     -28.214 -12.392   1.910  1.00 40.23           C
ATOM   1404  O   LEU A 192     -28.289 -11.897   3.037  1.00 37.73           O
ATOM   1405 CB   LEU A 192     -26.711 -14.336   1.511  1.00 39.94           C
ATOM   1406 CG   LEU A 192     -25.750 -13.966   2.643  1.00 37.04           C
ATOM   1407 CD1  LEU A 192     -26.164 -14.641   3.933  1.00 36.56           C
ATOM   1408 CD2  LEU A 192     -24.320 -14.346   2.275  1.00 39.13           C
ATOM   1409  N   LEU A 193     -28.192 -11.697   0.810  1.00 38.52           N
ATOM   1410 CA   LEU A 193     -28.285 -10.243   0.858  1.00 43.21           C
ATOM   1411  C   LEU A 193     -29.618  -9.822   1.441  1.00 40.30           C
ATOM   1412  O   LEU A 193     -29.688  -8.868   2.210  1.00 38.42           O
ATOM   1413 CB   LEU A 193     -28.113  -9.660  -0.536  1.00 41.02           C
ATOM   1414 CG   LEU A 193     -28.172  -8.131  -0.602  1.00 38.50           C
ATOM   1415 CD1  LEU A 193     -27.043  -7.518   0.201  1.00 38.62           C
ATOM   1416 CD2  LEU A 193     -28.113  -7.660  -2.050  1.00 40.78           C
ATOM   1417  N   GLY A 194     -30.656 -10.543   1.069  1.00 35.52           N
ATOM   1418 CA   GLY A 194     -31.964 -10.263   1.623  1.00 39.93           C
ATOM   1419  C   GLY A 194     -31.988 -10.465   3.119  1.00 38.35           C
ATOM   1420  O   GLY A 194     -32.568  -9.667   3.854  1.00 36.10           O
ATOM   1421  N   ASP A 195     -31.343 -11.536   3.544  1.00 40.91           N
ATOM   1422 CA   ASP A 195     -31.215 -11.790   4.972  1.00 43.48           C
ATOM   1423  C   ASP A 195     -30.391 -10.694   5.622  1.00 40.89           C
ATOM   1424  O   ASP A 195     -30.687 -10.244   6.731  1.00 38.23           O
ATOM   1425 CB   ASP A 195     -30.576 -13.152   5.215  1.00 40.78           C
ATOM   1426 CG   ASP A 195     -30.571 -13.525   6.681  1.00 37.67           C
ATOM   1427 OD1  ASP A 195     -31.271 -12.869   7.475  1.00 37.25           O
ATOM   1428 OD2  ASP A 195     -29.870 -14.496   7.041  1.00 38.66           O
ATOM   1429  N   LEU A 196     -29.384 -10.269   4.917  1.00 37.87           N
ATOM   1430 CA   LEU A 196     -28.554  -9.187   5.413  1.00 42.86           C
ATOM   1431  C   LEU A 196     -29.342  -7.886   5.484  1.00 40.85           C
ATOM   1432  O   LEU A 196     -29.120  -7.077   6.374  1.00 38.55           O
ATOM   1433 CB   LEU A 196     -27.324  -9.007   4.525  1.00 39.97           C
ATOM   1434 CG   LEU A 196     -26.336 -10.168   4.568  1.00 37.08           C
ATOM   1435 CD1  LEU A 196     -25.239  -9.954   3.538  1.00 37.24           C
ATOM   1436 CD2  LEU A 196     -25.744 -10.320   5.960  1.00 39.56           C
ATOM   1437  N   HIS A 197     -30.237  -7.722   4.546  1.00 38.12           N
ATOM   1438 CA   HIS A 197     -31.104  -6.550   4.589  1.00 43.38           C
ATOM   1439  C   HIS A 197     -32.015  -6.609   5.803  1.00 41.48           C
ATOM   1440  O   HIS A 197     -32.346  -5.587   6.400  1.00 38.88           O
ATOM   1441 CB   HIS A 197     -31.940  -6.451   3.317  1.00 41.22           C
ATOM   1442 CG   HIS A 197     -31.145  -6.039   2.119  1.00 38.76           C
ATOM   1443 ND1  HIS A 197     -30.532  -4.817   2.013  1.00 37.55           N
ATOM   1444 CD2  HIS A 197     -30.883  -6.695   0.971  1.00 38.57           C
ATOM   1445 CE1  HIS A 197     -29.915  -4.744   0.840  1.00 37.61           C
ATOM   1446 NE2  HIS A 197     -30.105  -5.868   0.187  1.00 37.39           N
ATOM   1447  N   GLN A 198     -32.406  -7.830   6.144  1.00 38.26           N
ATOM   1448 CA   GLN A 198     -33.242  -8.008   7.315  1.00 41.53           C
ATOM   1449  C   GLN A 198     -32.468  -7.707   8.591  1.00 39.70           C
ATOM   1450  O   GLN A 198     -32.986  -7.058   9.493  1.00 37.02           O
ATOM   1451 CB   GLN A 198     -33.791  -9.435   7.360  1.00 39.82           C
ATOM   1452 CG   GLN A 198     -34.803  -9.714   6.269  1.00 37.75           C
ATOM   1453 CD   GLN A 198     -35.297 -11.154   6.310  1.00 36.51           C
ATOM   1454 OE1  GLN A 198     -34.648 -12.016   6.910  1.00 37.25           O
ATOM   1455 NE2  GLN A 198     -36.417 -11.415   5.684  1.00 36.11           N
ATOM   1456  N   GLU A 199     -31.241  -8.188   8.630  1.00 38.82           N
ATOM   1457 CA   GLU A 199     -30.413  -7.927   9.798  1.00 41.67           C
ATOM   1458  C   GLU A 199     -29.836  -6.520   9.759  1.00 39.19           C
ATOM   1459  O   GLU A 199     -29.634  -5.897  10.802  1.00 37.25           O
ATOM   1460 CB   GLU A 199     -29.289  -8.962   9.898  1.00 40.23           C
ATOM   1461 CG   GLU A 199     -28.344  -8.936   8.716  1.00 37.95           C
ATOM   1462 CD   GLU A 199     -27.230  -9.956   8.866  1.00 37.18           C
ATOM   1463 OE1  GLU A 199     -27.153 -10.600   9.923  1.00 37.22           O
ATOM   1464 OE2  GLU A 199     -26.428 -10.085   7.922  1.00 37.22           O
ATOM   1465  N   GLY A 200     -29.602  -6.028   8.566  1.00 39.55           N
ATOM   1466 CA   GLY A 200     -29.111  -4.681   8.394  1.00 41.85           C
ATOM   1467  C   GLY A 200     -27.753  -4.605   7.721  1.00 39.34           C
ATOM   1468  O   GLY A 200     -27.674  -4.300   6.527  1.00 37.23           O
ATOM   1469  N   PRO A 201     -26.708  -4.875   8.472  1.00 37.46           N
ATOM   1470 CA   PRO A 201     -25.349  -4.701   7.954  1.00 39.86           C
ATOM   1471  C   PRO A 201     -24.941  -5.771   6.937  1.00 37.84           C
ATOM   1472  O   PRO A 201     -25.002  -6.959   7.242  1.00 35.60           O
ATOM   1473 CB   PRO A 201     -24.465  -4.782   9.198  1.00 38.29           C
ATOM   1474 CG   PRO A 201     -25.236  -5.617  10.159  1.00 37.17           C
ATOM   1475 CD   PRO A 201     -26.687  -5.317   9.885  1.00 40.68           C
ATOM   1476  N   PRO A 202     -24.547  -5.371   5.771  1.00 36.97           N
ATOM   1477 CA   PRO A 202     -23.999  -6.291   4.775  1.00 39.15           C
ATOM   1478  C   PRO A 202     -22.675  -6.893   5.247  1.00 37.57           C
ATOM   1479  O   PRO A 202     -22.034  -6.365   6.145  1.00 35.54           O
ATOM   1480 CB   PRO A 202     -23.780  -5.414   3.541  1.00 37.95           C
ATOM   1481 CG   PRO A 202     -24.701  -4.261   3.717  1.00 36.21           C
ATOM   1482 CD   PRO A 202     -24.756  -4.032   5.203  1.00 39.64           C
ATOM   1483  N   LEU A 203     -22.291  -7.978   4.636  1.00 35.55           N
ATOM   1484 CA   LEU A 203     -21.062  -8.653   4.992  1.00 39.82           C
ATOM   1485  C   LEU A 203     -20.114  -8.715   3.804  1.00 37.86           C
ATOM   1486  O   LEU A 203     -20.367  -8.119   2.765  1.00 35.09           O
ATOM   1487 CB   LEU A 203     -21.387 -10.052   5.513  1.00 37.70           C
ATOM   1488 CG   LEU A 203     -22.319 -10.902   4.650  1.00 35.07           C
ATOM   1489 CD1  LEU A 203     -21.591 -11.547   3.499  1.00 35.17           C
ATOM   1490 CD2  LEU A 203     -23.002 -11.959   5.500  1.00 37.85           C
ATOM   1491  N   LYS A 204     -19.041  -9.436   3.992  1.00 36.91           N
ATOM   1492 CA   LYS A 204     -18.045  -9.544   2.938  1.00 42.00           C
ATOM   1493  C   LYS A 204     -18.621 -10.206   1.692  1.00 40.07           C
ATOM   1494  O   LYS A 204     -18.231  -9.873   0.575  1.00 37.95           O
ATOM   1495 CB   LYS A 204     -16.836 -10.337   3.436  1.00 40.24           C
ATOM   1496 CG   LYS A 204     -16.048  -9.603   4.501  1.00 37.21           C
ATOM   1497 CD   LYS A 204     -14.840 -10.410   4.939  1.00 35.72           C
ATOM   1498 CE   LYS A 204     -13.805 -10.531   3.833  1.00 34.67           C
ATOM   1499 NZ   LYS A 204     -13.211  -9.233   3.502  1.00 32.64           N
ATOM   1500  N   GLY A 205     -19.528 -11.125   1.905  1.00 36.57           N
ATOM   1501 CA   GLY A 205     -20.173 -11.778   0.780  1.00 39.69           C
ATOM   1502  C   GLY A 205     -20.923 -10.782  -0.081  1.00 38.10           C
ATOM   1503  O   GLY A 205     -20.837 -10.810  -1.307  1.00 35.40           O
ATOM   1504  N   ALA A 206     -21.623  -9.897   0.588  1.00 37.91           N
ATOM   1505 CA   ALA A 206     -22.317  -8.837  -0.119  1.00 40.76           C
ATOM   1506  C   ALA A 206     -21.327  -7.825  -0.662  1.00 38.32           C
ATOM   1507  O   ALA A 206     -21.504  -7.286  -1.761  1.00 35.50           O
ATOM   1508 CB   ALA A 206     -23.322  -8.156   0.805  1.00 38.75           C
ATOM   1509  N   GLY A 207     -20.279  -7.598   0.115  1.00 35.26           N
ATOM   1510 CA   GLY A 207     -19.227  -6.681  -0.311  1.00 39.18           C
ATOM   1511  C   GLY A 207     -18.367  -7.265  -1.408  1.00 37.93           C
ATOM   1512  O   GLY A 207     -17.603  -6.545  -2.046  1.00 35.09           O
ATOM   1513  N   GLY A 208     -18.496  -8.572  -1.611  1.00 36.32           N
ATOM   1514 CA   GLY A 208     -17.748  -9.223  -2.679  1.00 40.14           C
ATOM   1515  C   GLY A 208     -18.087  -8.656  -4.039  1.00 38.90           C
ATOM   1516  O   GLY A 208     -17.266  -8.671  -4.953  1.00 36.14           O
ATOM   1517  N   LYS A 209     -19.304  -8.155  -4.154  1.00 33.79           N
ATOM   1518 CA   LYS A 209     -19.707  -7.509  -5.395  1.00 39.80           C
ATOM   1519  C   LYS A 209     -18.878  -6.257  -5.647  1.00 37.79           C
ATOM   1520  O   LYS A 209     -18.614  -5.896  -6.786  1.00 35.16           O
ATOM   1521 CB   LYS A 209     -21.189  -7.161  -5.341  1.00 38.09           C
ATOM   1522 CG   LYS A 209     -22.080  -8.381  -5.330  1.00 35.14           C
ATOM   1523 CD   LYS A 209     -23.550  -7.999  -5.261  1.00 33.92           C
ATOM   1524 CE   LYS A 209     -24.441  -9.224  -5.262  1.00 33.23           C
ATOM   1525 NZ   LYS A 209     -25.866  -8.856  -5.156  1.00 32.29           N
ATOM   1526  N   GLU A 210     -18.492  -5.632  -4.567  1.00 39.14           N
ATOM   1527 CA   GLU A 210     -17.646  -4.460  -4.648  1.00 42.54           C
ATOM   1528  C   GLU A 210     -16.218  -4.833  -4.258  1.00 40.67           C
ATOM   1529  O   GLU A 210     -15.776  -4.566  -3.141  1.00 38.20           O
ATOM   1530 CB   GLU A 210     -18.172  -3.351  -3.752  1.00 40.85           C
ATOM   1531 CG   GLU A 210     -19.504  -2.796  -4.212  1.00 37.49           C
ATOM   1532 CD   GLU A 210     -20.018  -1.724  -3.269  1.00 36.27           C
ATOM   1533 OE1  GLU A 210     -19.449  -1.566  -2.175  1.00 36.43           O
ATOM   1534 OE2  GLU A 210     -21.010  -1.050  -3.629  1.00 36.21           O
ATOM   1535  N   ARG A 211     -15.562  -5.492  -5.188  1.00 35.84           N
ATOM   1536 CA   ARG A 211     -14.186  -5.911  -4.959  1.00 39.62           C
ATOM   1537  C   ARG A 211     -13.238  -4.720  -4.856  1.00 37.25           C
ATOM   1538  O   ARG A 211     -12.413  -4.680  -3.938  1.00 34.66           O
ATOM   1539 CB   ARG A 211     -13.728  -6.844  -6.076  1.00 37.91           C
ATOM   1540 CG   ARG A 211     -14.478  -8.146  -6.087  1.00 34.79           C
ATOM   1541 CD   ARG A 211     -14.180  -8.902  -7.364  1.00 33.99           C
ATOM   1542 NE   ARG A 211     -14.669  -8.159  -8.520  1.00 33.75           N
ATOM   1543 CZ   ARG A 211     -15.889  -8.238  -9.005  1.00 31.70           C
ATOM   1544 NH1  ARG A 211     -16.787  -9.032  -8.437  1.00 30.95           N
ATOM   1545 NH2  ARG A 211     -16.227  -7.523 -10.060  1.00 30.82           N
ATOM   1546  N   PRO A 212     -13.353  -3.775  -5.772  1.00 38.58           N
ATOM   1547 CA   PRO A 212     -12.482  -2.602  -5.701  1.00 40.41           C
ATOM   1548  C   PRO A 212     -12.597  -1.885  -4.368  1.00 38.46           C
ATOM   1549  O   PRO A 212     -11.594  -1.440  -3.812  1.00 36.00           O
ATOM   1550 CB   PRO A 212     -12.973  -1.699  -6.845  1.00 38.03           C
ATOM   1551 CG   PRO A 212     -13.587  -2.630  -7.820  1.00 37.03           C
ATOM   1552 CD   PRO A 212     -14.206  -3.715  -6.997  1.00 40.86           C
ATOM   1553  N   GLY A 213     -13.832  -1.795  -3.884  1.00 36.59           N
ATOM   1554 CA   GLY A 213     -14.040  -1.179  -2.586  1.00 39.80           C
ATOM   1555  C   GLY A 213     -13.395  -1.984  -1.484  1.00 38.39           C
ATOM   1556  O   GLY A 213     -12.834  -1.430  -0.538  1.00 35.74           O
ATOM   1557  N   SER A 214     -13.470  -3.296  -1.637  1.00 36.73           N
ATOM   1558 CA   SER A 214     -12.836  -4.186  -0.665  1.00 41.01           C
ATOM   1559  C   SER A 214     -11.322  -4.012  -0.696  1.00 39.12           C
ATOM   1560  O   SER A 214     -10.683  -3.861   0.341  1.00 36.13           O
ATOM   1561 CB   SER A 214     -13.193  -5.639  -0.955  1.00 39.39           C
ATOM   1562 OG   SER A 214     -12.579  -6.501  -0.018  1.00 36.91           O
ATOM   1563  N   LYS A 215     -10.774  -4.030  -1.890  1.00 32.70           N
ATOM   1564 CA   LYS A 215      -9.340  -3.839  -2.050  1.00 38.47           C
ATOM   1565  C   LYS A 215      -8.931  -2.451  -1.567  1.00 36.29           C
ATOM   1566  O   LYS A 215      -7.886  -2.289  -0.936  1.00 34.06           O
ATOM   1567 CB   LYS A 215      -8.936  -4.021  -3.513  1.00 37.63           C
ATOM   1568 CG   LYS A 215      -9.201  -5.417  -4.042  1.00 35.02           C
ATOM   1569 CD   LYS A 215      -8.331  -6.451  -3.383  1.00 34.27           C
ATOM   1570 CE   LYS A 215      -8.618  -7.835  -3.938  1.00 33.72           C
ATOM   1571 NZ   LYS A 215      -8.209  -7.949  -5.361  1.00 31.69           N
ATOM   1572  N   GLU A 216      -9.770  -1.507  -1.870  1.00 37.93           N
ATOM   1573 CA   GLU A 216      -9.491  -0.131  -1.471  1.00 41.98           C
ATOM   1574  C   GLU A 216      -9.491   0.006   0.042  1.00 39.30           C
ATOM   1575  O   GLU A 216      -8.582   0.599   0.616  1.00 37.19           O
ATOM   1576 CB   GLU A 216     -10.510   0.819  -2.091  1.00 41.18           C
ATOM   1577 CG   GLU A 216     -10.267   2.279  -1.758  1.00 37.62           C
ATOM   1578 CD   GLU A 216      -8.989   2.794  -2.375  1.00 35.80           C
ATOM   1579 OE1  GLU A 216      -8.446   2.124  -3.268  1.00 36.30           O
ATOM   1580 OE2  GLU A 216      -8.535   3.874  -1.965  1.00 36.01           O
ATOM   1581  N   GLU A 217     -10.511  -0.545   0.668  1.00 36.31           N
ATOM   1582 CA   GLU A 217     -10.589  -0.442   2.117  1.00 39.51           C
ATOM   1583  C   GLU A 217      -9.494  -1.256   2.780  1.00 36.10           C
ATOM   1584  O   GLU A 217      -8.975  -0.863   3.825  1.00 34.29           O
ATOM   1585 CB   GLU A 217     -11.967  -0.892   2.624  1.00 39.23           C
ATOM   1586 CG   GLU A 217     -12.240  -2.358   2.377  1.00 36.38           C
ATOM   1587 CD   GLU A 217     -13.583  -2.788   2.928  1.00 35.64           C
ATOM   1588 OE1  GLU A 217     -14.146  -2.061   3.768  1.00 35.84           O
ATOM   1589 OE2  GLU A 217     -14.067  -3.857   2.524  1.00 35.70           O
ATOM   1590  N   VAL A 218      -9.134  -2.365   2.160  1.00 34.02           N
ATOM   1591 CA   VAL A 218      -8.031  -3.171   2.678  1.00 39.27           C
ATOM   1592  C   VAL A 218      -6.726  -2.387   2.564  1.00 35.75           C
ATOM   1593  O   VAL A 218      -5.913  -2.387   3.485  1.00 33.54           O
ATOM   1594 CB   VAL A 218      -7.921  -4.501   1.929  1.00 37.95           C
ATOM   1595 CG1  VAL A 218      -6.646  -5.230   2.316  1.00 36.61           C
ATOM   1596 CG2  VAL A 218      -9.132  -5.364   2.233  1.00 38.89           C
ATOM   1597  N   ASP A 219      -6.568  -1.749   1.423  1.00 34.91           N
ATOM   1598 CA   ASP A 219      -5.386  -0.925   1.214  1.00 38.74           C
ATOM   1599  C   ASP A 219      -5.384   0.239   2.191  1.00 36.15           C
ATOM   1600  O   ASP A 219      -4.337   0.599   2.741  1.00 33.79           O
ATOM   1601 CB   ASP A 219      -5.335  -0.412  -0.215  1.00 37.82           C
ATOM   1602 CG   ASP A 219      -4.032   0.292  -0.514  1.00 34.19           C
ATOM   1603 OD1  ASP A 219      -3.092   0.180   0.299  1.00 33.39           O
ATOM   1604 OD2  ASP A 219      -3.937   0.932  -1.577  1.00 34.89           O
ATOM   1605  N   GLU A 220      -6.543   0.806   2.410  1.00 35.38           N
ATOM   1606 CA   GLU A 220      -6.656   1.896   3.374  1.00 38.94           C
ATOM   1607  C   GLU A 220      -6.285   1.409   4.769  1.00 36.47           C
ATOM   1608  O   GLU A 220      -5.548   2.082   5.479  1.00 34.37           O
ATOM   1609 CB   GLU A 220      -8.075   2.466   3.375  1.00 38.38           C
ATOM   1610 CG   GLU A 220      -8.404   3.251   2.125  1.00 35.51           C
ATOM   1611 CD   GLU A 220      -9.825   3.765   2.146  1.00 34.58           C
ATOM   1612 OE1  GLU A 220     -10.578   3.379   3.055  1.00 35.30           O
ATOM   1613 OE2  GLU A 220     -10.188   4.546   1.250  1.00 34.81           O
ATOM   1614  N   ASP A 221      -6.806   0.247   5.113  1.00 35.04           N
ATOM   1615 CA   ASP A 221      -6.470  -0.326   6.415  1.00 38.71           C
ATOM   1616  C   ASP A 221      -4.979  -0.583   6.512  1.00 35.73           C
ATOM   1617  O   ASP A 221      -4.367  -0.353   7.554  1.00 33.00           O
ATOM   1618 CB   ASP A 221      -7.236  -1.630   6.639  1.00 37.08           C
ATOM   1619 CG   ASP A 221      -8.710  -1.396   6.876  1.00 33.53           C
ATOM   1620 OD1  ASP A 221      -9.066  -0.253   7.221  1.00 33.32           O
ATOM   1621 OD2  ASP A 221      -9.492  -2.338   6.721  1.00 35.08           O
ATOM   1622  N   ARG A 222      -4.416  -1.058   5.433  1.00 31.13           N
ATOM   1623 CA   ARG A 222      -2.989  -1.318   5.390  1.00 36.35           C
ATOM   1624  C   ARG A 222      -2.211  -0.027   5.574  1.00 33.24           C
ATOM   1625  O   ARG A 222      -1.261   0.028   6.342  1.00 31.09           O
ATOM   1626 CB   ARG A 222      -2.607  -1.985   4.063  1.00 36.74           C
ATOM   1627 CG   ARG A 222      -1.148  -2.325   3.982  1.00 34.72           C
ATOM   1628 CD   ARG A 222      -0.830  -3.016   2.676  1.00 34.57           C
ATOM   1629 NE   ARG A 222      -1.034  -2.129   1.547  1.00 34.50           N
ATOM   1630 CZ   ARG A 222      -0.940  -2.512   0.287  1.00 32.67           C
ATOM   1631 NH1  ARG A 222      -0.644  -3.768  -0.010  1.00 32.05           N
ATOM   1632 NH2  ARG A 222      -1.144  -1.641  -0.677  1.00 30.63           N
ATOM   1633  N   ASP A 223      -2.629   0.996   4.829  1.00 36.55           N
ATOM   1634 CA   ASP A 223      -1.961   2.286   4.924  1.00 39.22           C
ATOM   1635  C   ASP A 223      -2.172   2.909   6.294  1.00 36.29           C
ATOM   1636  O   ASP A 223      -1.242   3.465   6.880  1.00 32.97           O
ATOM   1637 CB   ASP A 223      -2.468   3.230   3.837  1.00 36.99           C
ATOM   1638 CG   ASP A 223      -1.709   4.530   3.829  1.00 33.16           C
ATOM   1639 OD1  ASP A 223      -0.614   4.578   4.420  1.00 32.60           O
ATOM   1640 OD2  ASP A 223      -2.201   5.499   3.223  1.00 33.87           O
ATOM   1641  N   VAL A 224      -3.383   2.805   6.794  1.00 36.20           N
ATOM   1642 CA   VAL A 224      -3.711   3.364   8.095  1.00 40.27           C
ATOM   1643  C   VAL A 224      -2.886   2.688   9.178  1.00 37.05           C
ATOM   1644  O   VAL A 224      -2.243   3.355   9.990  1.00 34.65           O
ATOM   1645 CB   VAL A 224      -5.203   3.215   8.406  1.00 38.87           C
ATOM   1646 CG1  VAL A 224      -5.481   3.618   9.843  1.00 37.27           C
ATOM   1647 CG2  VAL A 224      -6.022   4.051   7.453  1.00 39.70           C
ATOM   1648  N   ASP A 225      -2.919   1.371   9.158  1.00 38.23           N
ATOM   1649 CA   ASP A 225      -2.168   0.613  10.136  1.00 41.12           C
ATOM   1650  C   ASP A 225      -0.677   0.825   9.941  1.00 38.75           C
ATOM   1651  O   ASP A 225       0.094   0.713  10.886  1.00 36.03           O
ATOM   1652 CB   ASP A 225      -2.503  -0.872  10.042  1.00 39.30           C
ATOM   1653 CG   ASP A 225      -3.899  -1.176  10.540  1.00 34.80           C
ATOM   1654 OD1  ASP A 225      -4.494  -0.298  11.211  1.00 34.12           O
ATOM   1655 OD2  ASP A 225      -4.408  -2.276  10.270  1.00 35.76           O
ATOM   1656  N   GLU A 226      -0.296   1.116   8.722  1.00 36.74           N
ATOM   1657 CA   GLU A 226       1.098   1.415   8.441  1.00 39.57           C
ATOM   1658  C   GLU A 226       1.453   2.812   8.935  1.00 37.58           C
ATOM   1659  O   GLU A 226       2.554   3.038   9.421  1.00 35.35           O
ATOM   1660 CB   GLU A 226       1.387   1.307   6.945  1.00 38.12           C
ATOM   1661 CG   GLU A 226       2.841   1.539   6.593  1.00 35.39           C
ATOM   1662 CD   GLU A 226       3.086   1.403   5.110  1.00 34.93           C
ATOM   1663 OE1  GLU A 226       2.127   1.144   4.368  1.00 35.19           O
ATOM   1664 OE2  GLU A 226       4.250   1.567   4.700  1.00 34.35           O
ATOM   1665  N   SER A 227       0.503   3.721   8.783  1.00 38.96           N
ATOM   1666 CA   SER A 227       0.727   5.099   9.195  1.00 42.70           C
ATOM   1667  C   SER A 227       0.920   5.194  10.699  1.00 39.78           C
ATOM   1668  O   SER A 227       1.857   5.834  11.179  1.00 36.77           O
ATOM   1669 CB   SER A 227      -0.436   5.986   8.763  1.00 41.33           C
ATOM   1670 OG   SER A 227      -0.519   6.058   7.366  1.00 38.79           O
ATOM   1671  N   SER A 228       0.034   4.537  11.424  1.00 37.49           N
ATOM   1672 CA   SER A 228       0.131   4.557  12.881  1.00 41.40           C
ATOM   1673  C   SER A 228       1.439   3.930  13.361  1.00 38.63           C
ATOM   1674  O   SER A 228       2.220   4.589  14.059  1.00 35.77           O
ATOM   1675 CB   SER A 228      -1.073   3.863  13.509  1.00 40.16           C
ATOM   1676 OG   SER A 228      -0.955   3.816  14.914  1.00 37.09           O
ATOM   1677  N   PRO A 229       1.693   2.678  12.977  1.00 35.58           N
ATOM   1678 CA   PRO A 229       2.980   2.061  13.323  1.00 38.38           C
ATOM   1679  C   PRO A 229       4.156   2.757  12.658  1.00 36.33           C
ATOM   1680  O   PRO A 229       5.273   2.632  13.140  1.00 34.12           O
ATOM   1681 CB   PRO A 229       2.852   0.626  12.807  1.00 36.57           C
ATOM   1682 CG   PRO A 229       1.397   0.358  12.798  1.00 35.70           C
ATOM   1683 CD   PRO A 229       0.770   1.676  12.430  1.00 39.40           C
ATOM   1684  N   GLN A 230       3.903   3.450  11.570  1.00 36.04           N
ATOM   1685 CA   GLN A 230       4.974   4.180  10.916  1.00 38.67           C
ATOM   1686  C   GLN A 230       5.368   5.397  11.742  1.00 36.10           C
ATOM   1687  O   GLN A 230       6.510   5.859  11.679  1.00 33.67           O
ATOM   1688 CB   GLN A 230       4.559   4.624   9.514  1.00 36.71           C
ATOM   1689 CG   GLN A 230       5.639   5.358   8.752  1.00 35.35           C
ATOM   1690 CD   GLN A 230       5.190   5.722   7.356  1.00 34.68           C
ATOM   1691 OE1  GLN A 230       4.164   5.265   6.872  1.00 36.39           O
ATOM   1692 NE2  GLN A 230       5.982   6.562   6.692  1.00 35.46           N
ATOM   1693  N   ASP A 231       4.414   5.897  12.506  1.00 40.66           N
ATOM   1694 CA   ASP A 231       4.682   7.065  13.330  1.00 43.48           C
ATOM   1695  C   ASP A 231       5.186   6.674  14.709  1.00 41.28           C
ATOM   1696  O   ASP A 231       6.191   7.205  15.186  1.00 38.07           O
ATOM   1697 CB   ASP A 231       3.421   7.917  13.461  1.00 40.47           C
ATOM   1698 CG   ASP A 231       3.064   8.612  12.162  1.00 36.77           C
ATOM   1699 OD1  ASP A 231       3.933   8.682  11.280  1.00 36.27           O
ATOM   1700 OD2  ASP A 231       1.929   9.090  12.042  1.00 38.19           O
ATOM   1701  N   SER A 232       4.480   5.758  15.339  1.00 39.94           N
ATOM   1702 CA   SER A 232       4.845   5.368  16.690  1.00 42.54           C
ATOM   1703  C   SER A 232       6.215   4.671  16.772  1.00 39.59           C
ATOM   1704  O   SER A 232       7.036   5.065  17.613  1.00 37.05           O
ATOM   1705 CB   SER A 232       3.751   4.488  17.313  1.00 41.30           C
ATOM   1706 OG   SER A 232       3.539   3.320  16.569  1.00 38.96           O
ATOM   1707  N   PRO A 233       6.478   3.680  15.928  1.00 37.06           N
ATOM   1708 CA   PRO A 233       7.803   3.044  15.950  1.00 39.04           C
ATOM   1709  C   PRO A 233       8.948   4.005  15.667  1.00 36.88           C
ATOM   1710  O   PRO A 233       9.951   3.961  16.388  1.00 34.53           O
ATOM   1711 CB   PRO A 233       7.703   1.954  14.878  1.00 37.50           C
ATOM   1712 CG   PRO A 233       6.265   1.614  14.822  1.00 36.66           C
ATOM   1713 CD   PRO A 233       5.554   2.906  15.088  1.00 40.35           C
ATOM   1714  N   PRO A 234       8.820   4.860  14.665  1.00 38.17           N
ATOM   1715 CA   PRO A 234       9.884   5.839  14.435  1.00 39.71           C
ATOM   1716  C   PRO A 234      10.015   6.826  15.584  1.00 38.01           C
ATOM   1717  O   PRO A 234      11.128   7.157  15.991  1.00 36.13           O
ATOM   1718 CB   PRO A 234       9.449   6.560  13.150  1.00 38.11           C
ATOM   1719 CG   PRO A 234       8.631   5.568  12.430  1.00 36.94           C
ATOM   1720 CD   PRO A 234       7.907   4.821  13.513  1.00 40.91           C
ATOM   1721  N   SER A 235       8.896   7.274  16.094  1.00 40.10           N
ATOM   1722 CA   SER A 235       8.917   8.179  17.231  1.00 42.93           C
ATOM   1723  C   SER A 235       9.411   7.450  18.467  1.00 40.57           C
ATOM   1724  O   SER A 235       9.983   8.056  19.375  1.00 37.76           O
ATOM   1725 CB   SER A 235       7.535   8.760  17.485  1.00 41.47           C
ATOM   1726 OG   SER A 235       6.616   7.756  17.855  1.00 38.86           O
ATOM   1727  N   LYS A 236       9.170   6.165  18.482  1.00 35.63           N
ATOM   1728 CA   LYS A 236       9.674   5.338  19.562  1.00 39.58           C
ATOM   1729  C   LYS A 236      11.145   5.008  19.337  1.00 37.43           C
ATOM   1730  O   LYS A 236      11.921   4.883  20.283  1.00 35.20           O
ATOM   1731 CB   LYS A 236       8.861   4.050  19.670  1.00 38.27           C
ATOM   1732 CG   LYS A 236       9.310   3.134  20.793  1.00 35.73           C
ATOM   1733 CD   LYS A 236       8.496   1.861  20.828  1.00 34.63           C
ATOM   1734 CE   LYS A 236       8.992   0.928  21.921  1.00 33.64           C
ATOM   1735 NZ   LYS A 236       8.235  -0.343  21.934  1.00 32.03           N
ATOM   1736  N   ALA A 237      11.492   4.861  18.077  1.00 39.54           N
ATOM   1737 CA   ALA A 237      12.857   4.536  17.714  1.00 41.30           C
ATOM   1738  C   ALA A 237      13.787   5.721  17.911  1.00 39.19           C
ATOM   1739  O   ALA A 237      14.940   5.553  18.300  1.00 36.79           O
ATOM   1740 CB   ALA A 237      12.926   4.041  16.276  1.00 39.76           C
ATOM   1741  N   SER A 238      13.283   6.916  17.633  1.00 41.89           N
ATOM   1742 CA   SER A 238      14.104   8.106  17.794  1.00 44.24           C
ATOM   1743  C   SER A 238      14.508   8.331  19.254  1.00 41.03           C
ATOM   1744  O   SER A 238      15.696   8.562  19.528  1.00 38.27           O
ATOM   1745 CB   SER A 238      13.394   9.339  17.216  1.00 42.63           C
ATOM   1746 OG   SER A 238      12.156   9.562  17.831  1.00 39.90           O
ATOM   1747  N   PRO A 239      13.560   8.247  20.181  1.00 37.37           N
ATOM   1748 CA   PRO A 239      13.952   8.306  21.596  1.00 39.55           C
ATOM   1749  C   PRO A 239      14.826   7.128  21.981  1.00 37.79           C
ATOM   1750  O   PRO A 239      15.690   7.256  22.839  1.00 35.72           O
ATOM   1751 CB   PRO A 239      12.622   8.275  22.351  1.00 37.71           C
ATOM   1752 CG   PRO A 239      11.612   8.765  21.384  1.00 36.68           C
ATOM   1753 CD   PRO A 239      12.087   8.266  20.048  1.00 40.28           C
ATOM   1754  N   ALA A 240      14.595   6.003  21.352  1.00 38.36           N
ATOM   1755 CA   ALA A 240      15.405   4.828  21.611  1.00 40.97           C
ATOM   1756  C   ALA A 240      16.835   5.062  21.149  1.00 38.88           C
ATOM   1757  O   ALA A 240      17.786   4.618  21.788  1.00 36.30           O
ATOM   1758 CB   ALA A 240      14.820   3.607  20.916  1.00 39.25           C
ATOM   1759  N   GLN A 241      16.971   5.765  20.049  1.00 37.00           N
ATOM   1760 CA   GLN A 241      18.289   6.116  19.550  1.00 39.98           C
ATOM   1761  C   GLN A 241      18.908   7.216  20.405  1.00 38.24           C
ATOM   1762  O   GLN A 241      20.112   7.228  20.645  1.00 35.54           O
ATOM   1763 CB   GLN A 241      18.196   6.572  18.092  1.00 37.54           C
ATOM   1764 CG   GLN A 241      17.857   5.445  17.134  1.00 36.20           C
ATOM   1765 CD   GLN A 241      17.708   5.944  15.706  1.00 34.77           C
ATOM   1766 OE1  GLN A 241      17.521   7.133  15.477  1.00 36.18           O
ATOM   1767 NE2  GLN A 241      17.780   5.036  14.747  1.00 35.63           N
ATOM   1768  N   ASP A 242      18.042   8.119  20.829  1.00 39.76           N
ATOM   1769 CA   ASP A 242      18.498   9.193  21.687  1.00 43.15           C
ATOM   1770  C   ASP A 242      18.932   8.641  23.036  1.00 40.93           C
ATOM   1771  O   ASP A 242      20.055   8.879  23.498  1.00 38.16           O
ATOM   1772 CB   ASP A 242      17.394  10.235  21.865  1.00 40.68           C
ATOM   1773 CG   ASP A 242      17.879  11.460  22.633  1.00 36.79           C
ATOM   1774 OD1  ASP A 242      19.109  11.591  22.828  1.00 35.64           O
ATOM   1775 OD2  ASP A 242      17.037  12.286  23.034  1.00 37.50           O
ATOM   1776  N   GLY A 243      18.044   7.887  23.646  1.00 37.56           N
ATOM   1777 CA   GLY A 243      18.337   7.224  24.906  1.00 40.68           C
ATOM   1778  C   GLY A 243      18.290   5.726  24.731  1.00 39.11           C
ATOM   1779  O   GLY A 243      17.405   5.051  25.263  1.00 36.71           O
ATOM   1780  N   ARG A 244      19.213   5.237  23.956  1.00 37.55           N
ATOM   1781 CA   ARG A 244      19.240   3.810  23.647  1.00 41.56           C
ATOM   1782  C   ARG A 244      19.450   2.944  24.885  1.00 39.17           C
ATOM   1783  O   ARG A 244      18.664   2.019  25.117  1.00 36.71           O
ATOM   1784 CB   ARG A 244      20.316   3.515  22.596  1.00 40.40           C
ATOM   1785 CG   ARG A 244      20.357   2.065  22.186  1.00 37.46           C
ATOM   1786 CD   ARG A 244      21.407   1.837  21.113  1.00 36.40           C
ATOM   1787 NE   ARG A 244      22.744   2.095  21.613  1.00 35.97           N
ATOM   1788 CZ   ARG A 244      23.854   2.062  20.866  1.00 33.83           C
ATOM   1789 NH1  ARG A 244      23.764   1.783  19.581  1.00 33.33           N
ATOM   1790 NH2  ARG A 244      25.025   2.301  21.406  1.00 33.03           N
ATOM   1791  N   PRO A 245      20.499   3.221  25.659  1.00 38.14           N
ATOM   1792 CA   PRO A 245      20.738   2.393  26.852  1.00 39.83           C
ATOM   1793  C   PRO A 245      19.553   2.358  27.810  1.00 38.34           C
ATOM   1794  O   PRO A 245      19.171   1.276  28.252  1.00 36.35           O
ATOM   1795 CB   PRO A 245      21.961   3.045  27.511  1.00 38.46           C
ATOM   1796 CG   PRO A 245      22.635   3.784  26.408  1.00 36.98           C
ATOM   1797 CD   PRO A 245      21.538   4.235  25.484  1.00 40.66           C
ATOM   1798  N   PRO A 246      18.982   3.503  28.133  1.00 38.61           N
ATOM   1799 CA   PRO A 246      17.824   3.499  29.027  1.00 40.44           C
ATOM   1800  C   PRO A 246      16.647   2.736  28.441  1.00 38.56           C
ATOM   1801  O   PRO A 246      15.952   2.023  29.153  1.00 36.71           O
ATOM   1802 CB   PRO A 246      17.470   4.976  29.206  1.00 38.94           C
ATOM   1803 CG   PRO A 246      18.727   5.710  28.891  1.00 37.96           C
ATOM   1804 CD   PRO A 246      19.406   4.884  27.833  1.00 41.23           C
ATOM   1805  N   GLN A 247      16.461   2.891  27.147  1.00 38.53           N
ATOM   1806 CA   GLN A 247      15.348   2.228  26.491  1.00 41.42           C
ATOM   1807  C   GLN A 247      15.549   0.717  26.490  1.00 39.78           C
ATOM   1808  O   GLN A 247      14.630  -0.041  26.793  1.00 37.36           O
ATOM   1809 CB   GLN A 247      15.195   2.738  25.059  1.00 39.47           C
ATOM   1810 CG   GLN A 247      13.978   2.171  24.349  1.00 37.65           C
ATOM   1811 CD   GLN A 247      12.678   2.601  24.993  1.00 36.27           C
ATOM   1812 OE1  GLN A 247      12.481   3.778  25.300  1.00 37.28           O
ATOM   1813 NE2  GLN A 247      11.785   1.655  25.219  1.00 35.75           N
ATOM   1814  N   THR A 248      16.760   0.308  26.151  1.00 39.61           N
ATOM   1815 CA   THR A 248      17.066  -1.119  26.110  1.00 41.83           C
ATOM   1816  C   THR A 248      16.941  -1.721  27.503  1.00 39.88           C
ATOM   1817  O   THR A 248      16.301  -2.763  27.687  1.00 36.93           O
ATOM   1818 CB   THR A 248      18.466  -1.367  25.573  1.00 39.89           C
ATOM   1819 OG1  THR A 248      18.567  -0.833  24.256  1.00 37.07           O
ATOM   1820 CG2  THR A 248      18.782  -2.855  25.547  1.00 38.31           C
ATOM   1821  N   ALA A 249      17.540  -1.041  28.474  1.00 37.95           N
ATOM   1822 CA   ALA A 249      17.453  -1.500  29.854  1.00 40.68           C
ATOM   1823  C   ALA A 249      16.011  -1.465  30.329  1.00 38.33           C
ATOM   1824  O   ALA A 249      15.576  -2.325  31.091  1.00 36.00           O
ATOM   1825 CB   ALA A 249      18.323  -0.638  30.751  1.00 39.28           C
ATOM   1826  N   ALA A 250      15.287  -0.480  29.871  1.00 37.95           N
ATOM   1827 CA   ALA A 250      13.885  -0.350  30.221  1.00 40.65           C
ATOM   1828  C   ALA A 250      13.083  -1.524  29.690  1.00 38.78           C
ATOM   1829  O   ALA A 250      12.252  -2.095  30.401  1.00 36.49           O
ATOM   1830 CB   ALA A 250      13.316   0.952  29.679  1.00 38.94           C
ATOM   1831  N   ARG A 251      13.380  -1.879  28.468  1.00 36.28           N
ATOM   1832 CA   ARG A 251      12.676  -3.003  27.858  1.00 40.97           C
ATOM   1833  C   ARG A 251      12.949  -4.285  28.625  1.00 38.84           C
ATOM   1834  O   ARG A 251      12.030  -5.049  28.911  1.00 36.94           O
ATOM   1835 CB   ARG A 251      13.097  -3.169  26.397  1.00 39.14           C
ATOM   1836 CG   ARG A 251      12.596  -2.047  25.515  1.00 36.14           C
ATOM   1837 CD   ARG A 251      13.059  -2.254  24.087  1.00 36.15           C
ATOM   1838 NE   ARG A 251      12.477  -3.444  23.495  1.00 35.84           N
ATOM   1839 CZ   ARG A 251      12.790  -3.912  22.290  1.00 34.51           C
ATOM   1840 NH1  ARG A 251      13.687  -3.300  21.542  1.00 33.33           N
ATOM   1841 NH2  ARG A 251      12.205  -5.005  21.830  1.00 32.11           N
ATOM   1842  N   GLU A 252      14.200  -4.498  28.936  1.00 38.40           N
ATOM   1843 CA   GLU A 252      14.557  -5.701  29.665  1.00 40.99           C
ATOM   1844  C   GLU A 252      13.961  -5.686  31.069  1.00 38.78           C
ATOM   1845  O   GLU A 252      13.418  -6.685  31.530  1.00 36.76           O
ATOM   1846 CB   GLU A 252      16.073  -5.840  29.743  1.00 39.58           C
ATOM   1847 CG   GLU A 252      16.723  -6.111  28.402  1.00 36.79           C
ATOM   1848 CD   GLU A 252      18.231  -6.193  28.503  1.00 36.14           C
ATOM   1849 OE1  GLU A 252      18.774  -5.855  29.574  1.00 36.28           O
ATOM   1850 OE2  GLU A 252      18.871  -6.594  27.510  1.00 36.50           O
ATOM   1851  N   ALA A 253      14.066  -4.550  31.714  1.00 37.23           N
ATOM   1852 CA   ALA A 253      13.559  -4.419  33.073  1.00 39.28           C
ATOM   1853  C   ALA A 253      12.049  -4.567  33.114  1.00 36.67           C
ATOM   1854  O   ALA A 253      11.498  -5.178  34.031  1.00 34.74           O
ATOM   1855 CB   ALA A 253      13.970  -3.077  33.664  1.00 38.16           C
ATOM   1856  N   THR A 254      11.397  -4.006  32.127  1.00 39.73           N
ATOM   1857 CA   THR A 254       9.943  -4.077  32.078  1.00 42.23           C
ATOM   1858  C   THR A 254       9.465  -5.396  31.478  1.00 40.52           C
ATOM   1859  O   THR A 254       8.316  -5.786  31.678  1.00 37.57           O
ATOM   1860 CB   THR A 254       9.371  -2.926  31.266  1.00 39.90           C
ATOM   1861 OG1  THR A 254       9.951  -2.926  29.967  1.00 37.71           O
ATOM   1862 CG2  THR A 254       9.664  -1.610  31.959  1.00 39.01           C
ATOM   1863  N   SER A 255      10.356  -6.052  30.749  1.00 36.41           N
ATOM   1864 CA   SER A 255      10.016  -7.343  30.169  1.00 40.39           C
ATOM   1865  C   SER A 255       9.944  -8.415  31.245  1.00 38.20           C
ATOM   1866  O   SER A 255       9.230  -9.405  31.100  1.00 36.10           O
ATOM   1867 CB   SER A 255      11.023  -7.751  29.108  1.00 39.44           C
ATOM   1868 OG   SER A 255      10.954  -6.899  27.983  1.00 37.40           O
ATOM   1869  N   ILE A 256      10.692  -8.209  32.304  1.00 36.06           N
ATOM   1870 CA   ILE A 256      10.676  -9.161  33.408  1.00 38.90           C
ATOM   1871  C   ILE A 256       9.289  -9.278  34.046  1.00 36.99           C
ATOM   1872  O   ILE A 256       8.766 -10.392  34.184  1.00 34.62           O
ATOM   1873 CB   ILE A 256      11.728  -8.798  34.468  1.00 36.94           C
ATOM   1874 CG1  ILE A 256      13.128  -8.895  33.873  1.00 35.34           C
ATOM   1875 CG2  ILE A 256      11.607  -9.710  35.677  1.00 37.36           C
ATOM   1876 CD1  ILE A 256      14.207  -8.317  34.763  1.00 35.95           C
ATOM   1877  N   PRO A 257       8.693  -8.162  34.441  1.00 36.60           N
ATOM   1878 CA   PRO A 257       7.344  -8.222  35.012  1.00 39.01           C
ATOM   1879  C   PRO A 257       6.323  -8.818  34.056  1.00 37.62           C
ATOM   1880  O   PRO A 257       5.427  -9.553  34.480  1.00 35.88           O
ATOM   1881 CB   PRO A 257       7.007  -6.764  35.309  1.00 37.44           C
ATOM   1882 CG   PRO A 257       8.325  -6.089  35.463  1.00 36.80           C
ATOM   1883 CD   PRO A 257       9.248  -6.806  34.514  1.00 40.02           C
ATOM   1884  N   GLY A 258       6.479  -8.493  32.790  1.00 35.49           N
ATOM   1885 CA   GLY A 258       5.557  -9.013  31.800  1.00 38.15           C
ATOM   1886  C   GLY A 258       6.042 -10.320  31.219  1.00 36.76           C
ATOM   1887  O   GLY A 258       7.079 -10.365  30.572  1.00 34.52           O
ATOM   1888  N   PHE A 259       5.294 -11.363  31.472  1.00 31.66           N
ATOM   1889 CA   PHE A 259       5.645 -12.675  30.951  1.00 36.60           C
ATOM   1890  C   PHE A 259       5.715 -12.678  29.423  1.00 34.76           C
ATOM   1891  O   PHE A 259       6.688 -13.186  28.852  1.00 32.38           O
ATOM   1892 CB   PHE A 259       4.650 -13.730  31.437  1.00 34.74           C
ATOM   1893 CG   PHE A 259       4.668 -13.921  32.925  1.00 33.56           C
ATOM   1894 CD1  PHE A 259       5.625 -14.723  33.512  1.00 32.82           C
ATOM   1895 CD2  PHE A 259       3.732 -13.303  33.724  1.00 34.10           C
ATOM   1896 CE1  PHE A 259       5.646 -14.899  34.877  1.00 31.96           C
ATOM   1897 CE2  PHE A 259       3.752 -13.472  35.094  1.00 31.31           C
ATOM   1898 CZ   PHE A 259       4.709 -14.273  35.677  1.00 31.13           C
ATOM   1899  N   PRO A 260       4.714 -12.123  28.761  1.00 35.57           N
ATOM   1900 CA   PRO A 260       4.786 -12.031  27.303  1.00 37.62           C
ATOM   1901  C   PRO A 260       5.979 -11.212  26.842  1.00 36.35           C
ATOM   1902  O   PRO A 260       6.621 -11.539  25.849  1.00 34.39           O
ATOM   1903 CB   PRO A 260       3.471 -11.344  26.912  1.00 36.52           C
ATOM   1904 CG   PRO A 260       2.548 -11.629  28.041  1.00 34.93           C
ATOM   1905 CD   PRO A 260       3.419 -11.654  29.267  1.00 38.01           C
ATOM   1906  N   ALA A 261       6.275 -10.167  27.594  1.00 34.09           N
ATOM   1907 CA   ALA A 261       7.416  -9.326  27.259  1.00 37.53           C
ATOM   1908  C   ALA A 261       8.720 -10.099  27.456  1.00 36.16           C
ATOM   1909  O   ALA A 261       9.664  -9.929  26.674  1.00 34.07           O
ATOM   1910 CB   ALA A 261       7.412  -8.066  28.106  1.00 36.52           C
ATOM   1911  N   GLU A 262       8.758 -10.918  28.471  1.00 35.93           N
ATOM   1912 CA   GLU A 262       9.932 -11.745  28.718  1.00 38.80           C
ATOM   1913  C   GLU A 262      10.152 -12.737  27.588  1.00 37.27           C
ATOM   1914  O   GLU A 262      11.284 -13.038  27.231  1.00 35.40           O
ATOM   1915 CB   GLU A 262       9.788 -12.503  30.037  1.00 37.29           C
ATOM   1916 CG   GLU A 262       9.914 -11.624  31.257  1.00 35.01           C
ATOM   1917 CD   GLU A 262       9.743 -12.405  32.545  1.00 33.87           C
ATOM   1918 OE1  GLU A 262       9.284 -13.562  32.472  1.00 34.57           O
ATOM   1919 OE2  GLU A 262      10.063 -11.867  33.611  1.00 34.67           O
ATOM   1920  N   GLY A 263       9.064 -13.239  27.052  1.00 34.86           N
ATOM   1921 CA   GLY A 263       9.163 -14.146  25.922  1.00 37.44           C
ATOM   1922  C   GLY A 263       9.480 -13.422  24.636  1.00 36.05           C
ATOM   1923  O   GLY A 263      10.020 -14.012  23.699  1.00 34.14           O
ATOM   1924  N   ALA A 264       9.154 -12.144  24.606  1.00 34.61           N
ATOM   1925 CA   ALA A 264       9.398 -11.339  23.416  1.00 36.74           C
ATOM   1926  C   ALA A 264      10.804 -10.751  23.414  1.00 34.97           C
ATOM   1927  O   ALA A 264      11.401 -10.566  22.353  1.00 33.29           O
ATOM   1928 CB   ALA A 264       8.364 -10.230  23.303  1.00 35.77           C
ATOM   1929  N   ILE A 265      11.327 -10.483  24.588  1.00 34.34           N
ATOM   1930 CA   ILE A 265      12.641  -9.876  24.692  1.00 37.46           C
ATOM   1931  C   ILE A 265      13.766 -10.784  24.210  1.00 36.18           C
ATOM   1932  O   ILE A 265      14.765 -10.281  23.663  1.00 34.28           O
ATOM   1933 CB   ILE A 265      12.912  -9.392  26.135  1.00 36.56           C
ATOM   1934 CG1  ILE A 265      14.166  -8.514  26.175  1.00 34.12           C
ATOM   1935 CG2  ILE A 265      13.061 -10.575  27.085  1.00 35.44           C
ATOM   1936 CD1  ILE A 265      14.006  -7.217  25.426  1.00 34.38           C
ATOM   1937  N   PRO A 266      13.652 -12.093  24.370  1.00 35.71           N
ATOM   1938 CA   PRO A 266      14.709 -12.982  23.874  1.00 37.95           C
ATOM   1939  C   PRO A 266      14.954 -12.837  22.378  1.00 36.72           C
ATOM   1940  O   PRO A 266      16.084 -12.982  21.928  1.00 35.31           O
ATOM   1941 CB   PRO A 266      14.193 -14.381  24.199  1.00 37.23           C
ATOM   1942 CG   PRO A 266      13.292 -14.189  25.356  1.00 36.14           C
ATOM   1943 CD   PRO A 266      12.659 -12.837  25.141  1.00 38.44           C
ATOM   1944  N   LEU A 267      13.913 -12.563  21.646  1.00 32.80           N
ATOM   1945 CA   LEU A 267      14.055 -12.414  20.208  1.00 36.60           C
ATOM   1946  C   LEU A 267      14.927 -11.212  19.850  1.00 35.09           C
ATOM   1947  O   LEU A 267      15.863 -11.350  19.064  1.00 33.26           O
ATOM   1948 CB   LEU A 267      12.675 -12.308  19.549  1.00 35.29           C
ATOM   1949 CG   LEU A 267      11.816 -13.570  19.677  1.00 32.05           C
ATOM   1950 CD1  LEU A 267      10.429 -13.326  19.112  1.00 31.29           C
ATOM   1951 CD2  LEU A 267      12.477 -14.750  18.985  1.00 33.48           C
ATOM   1952  N   PRO A 268      14.641 -10.043  20.417  1.00 34.78           N
ATOM   1953 CA   PRO A 268      15.518  -8.896  20.176  1.00 37.17           C
ATOM   1954  C   PRO A 268      16.936  -9.159  20.663  1.00 36.08           C
ATOM   1955  O   PRO A 268      17.895  -8.729  20.032  1.00 34.16           O
ATOM   1956 CB   PRO A 268      14.872  -7.764  20.976  1.00 35.99           C
ATOM   1957 CG   PRO A 268      13.442  -8.143  21.055  1.00 34.54           C
ATOM   1958 CD   PRO A 268      13.422  -9.649  21.119  1.00 36.79           C
ATOM   1959  N   VAL A 269      17.059  -9.854  21.780  1.00 35.48           N
ATOM   1960 CA   VAL A 269      18.375 -10.204  22.297  1.00 38.80           C
ATOM   1961  C   VAL A 269      19.071 -11.149  21.325  1.00 37.40           C
ATOM   1962  O   VAL A 269      20.272 -11.019  21.074  1.00 35.57           O
ATOM   1963 CB   VAL A 269      18.278 -10.840  23.686  1.00 37.34           C
ATOM   1964 CG1  VAL A 269      19.641 -11.359  24.138  1.00 35.32           C
ATOM   1965 CG2  VAL A 269      17.744  -9.834  24.686  1.00 36.58           C
ATOM   1966  N   ASP A 270      18.323 -12.076  20.787  1.00 37.22           N
ATOM   1967 CA   ASP A 270      18.855 -12.991  19.796  1.00 40.15           C
ATOM   1968  C   ASP A 270      19.268 -12.236  18.545  1.00 38.65           C
ATOM   1969  O   ASP A 270      20.308 -12.520  17.958  1.00 35.79           O
ATOM   1970 CB   ASP A 270      17.844 -14.069  19.444  1.00 37.79           C
ATOM   1971 CG   ASP A 270      17.637 -15.052  20.578  1.00 34.97           C
ATOM   1972 OD1  ASP A 270      18.465 -15.066  21.503  1.00 34.13           O
ATOM   1973 OD2  ASP A 270      16.655 -15.811  20.529  1.00 35.51           O
ATOM   1974  N   PHE A 271      18.455 -11.282  18.155  1.00 35.90           N
ATOM   1975 CA   PHE A 271      18.783 -10.451  17.014  1.00 39.95           C
ATOM   1976  C   PHE A 271      20.037  -9.649  17.291  1.00 39.00           C
ATOM   1977  O   PHE A 271      20.897  -9.488  16.417  1.00 36.53           O
ATOM   1978 CB   PHE A 271      17.627  -9.501  16.687  1.00 37.83           C
ATOM   1979 CG   PHE A 271      16.403 -10.196  16.182  1.00 36.27           C
ATOM   1980 CD1  PHE A 271      16.487 -11.396  15.508  1.00 34.91           C
ATOM   1981 CD2  PHE A 271      15.139  -9.656  16.404  1.00 34.91           C
ATOM   1982 CE1  PHE A 271      15.365 -12.044  15.047  1.00 33.34           C
ATOM   1983 CE2  PHE A 271      14.007 -10.297  15.940  1.00 31.80           C
ATOM   1984 CZ   PHE A 271      14.117 -11.493  15.266  1.00 31.37           C
ATOM   1985  N   LEU A 272      20.146  -9.163  18.497  1.00 37.41           N
ATOM   1986 CA   LEU A 272      21.308  -8.395  18.887  1.00 41.06           C
ATOM   1987  C   LEU A 272      22.547  -9.273  18.934  1.00 39.28           C
ATOM   1988  O   LEU A 272      23.622  -8.862  18.481  1.00 36.83           O
ATOM   1989 CB   LEU A 272      21.076  -7.754  20.257  1.00 38.36           C
ATOM   1990 CG   LEU A 272      22.219  -6.882  20.761  1.00 35.57           C
ATOM   1991 CD1  LEU A 272      22.428  -5.691  19.848  1.00 35.81           C
ATOM   1992 CD2  LEU A 272      21.948  -6.411  22.189  1.00 37.42           C
ATOM   1993  N   SER A 273      22.398 -10.456  19.468  1.00 39.30           N
ATOM   1994 CA   SER A 273      23.523 -11.371  19.581  1.00 42.11           C
ATOM   1995  C   SER A 273      23.918 -11.936  18.220  1.00 40.24           C
ATOM   1996  O   SER A 273      25.104 -12.044  17.902  1.00 37.58           O
ATOM   1997 CB   SER A 273      23.185 -12.504  20.538  1.00 41.02           C
ATOM   1998 OG   SER A 273      22.112 -13.275  20.057  1.00 38.14           O
ATOM   1999  N   LYS A 274      22.929 -12.302  17.452  1.00 35.52           N
ATOM   2000 CA   LYS A 274      23.180 -12.861  16.132  1.00 38.92           C
ATOM   2001  C   LYS A 274      23.723 -11.806  15.186  1.00 36.61           C
ATOM   2002  O   LYS A 274      24.685 -12.031  14.464  1.00 34.10           O
ATOM   2003 CB   LYS A 274      21.899 -13.467  15.562  1.00 37.48           C
ATOM   2004 CG   LYS A 274      21.466 -14.733  16.291  1.00 35.00           C
ATOM   2005 CD   LYS A 274      20.167 -15.262  15.721  1.00 34.03           C
ATOM   2006 CE   LYS A 274      19.714 -16.517  16.444  1.00 32.39           C
ATOM   2007 NZ   LYS A 274      18.424 -17.030  15.923  1.00 31.35           N
ATOM   2008  N   VAL A 275      23.093 -10.654  15.205  1.00 35.70           N
ATOM   2009 CA   VAL A 275      23.512  -9.544  14.371  1.00 38.59           C
ATOM   2010  C   VAL A 275      24.053  -8.432  15.260  1.00 36.46           C
ATOM   2011  O   VAL A 275      23.337  -7.493  15.613  1.00 34.27           O
ATOM   2012 CB   VAL A 275      22.364  -9.029  13.504  1.00 36.58           C
ATOM   2013 CG1  VAL A 275      22.848  -7.898  12.603  1.00 34.96           C
ATOM   2014 CG2  VAL A 275      21.776 -10.158  12.670  1.00 37.55           C
ATOM   2015  N   SER A 276      25.291  -8.555  15.610  1.00 37.32           N
ATOM   2016 CA   SER A 276      25.944  -7.581  16.461  1.00 41.25           C
ATOM   2017  C   SER A 276      26.583  -6.464  15.644  1.00 39.33           C
ATOM   2018  O   SER A 276      27.132  -5.519  16.206  1.00 37.15           O
ATOM   2019 CB   SER A 276      27.004  -8.258  17.324  1.00 40.16           C
ATOM   2020 OG   SER A 276      28.027  -8.811  16.527  1.00 36.68           O
ATOM   2021  N   THR A 277      26.521  -6.603  14.325  1.00 35.84           N
ATOM   2022 CA   THR A 277      27.101  -5.589  13.449  1.00 39.27           C
ATOM   2023  C   THR A 277      26.448  -4.235  13.695  1.00 37.34           C
ATOM   2024  O   THR A 277      27.127  -3.239  13.946  1.00 34.27           O
ATOM   2025 CB   THR A 277      26.945  -5.977  11.987  1.00 37.62           C
ATOM   2026 OG1  THR A 277      27.561  -7.241  11.761  1.00 35.25           O
ATOM   2027 CG2  THR A 277      27.586  -4.935  11.086  1.00 36.16           C
ATOM   2028  N   GLU A 278      25.150  -4.227  13.630  1.00 36.56           N
ATOM   2029 CA   GLU A 278      24.404  -3.007  13.873  1.00 39.38           C
ATOM   2030  C   GLU A 278      23.471  -3.228  15.056  1.00 37.15           C
ATOM   2031  O   GLU A 278      22.359  -3.734  14.897  1.00 34.71           O
ATOM   2032 CB   GLU A 278      23.617  -2.590  12.651  1.00 37.75           C
ATOM   2033 CG   GLU A 278      24.492  -2.178  11.480  1.00 35.22           C
ATOM   2034 CD   GLU A 278      23.680  -1.828  10.253  1.00 34.32           C
ATOM   2035 OE1  GLU A 278      22.465  -2.109  10.247  1.00 34.08           O
ATOM   2036 OE2  GLU A 278      24.258  -1.287   9.305  1.00 34.65           O
ATOM   2037  N   ILE A 279      23.968  -2.858  16.205  1.00 38.16           N
ATOM   2038 CA   ILE A 279      23.180  -3.022  17.422  1.00 40.89           C
ATOM   2039  C   ILE A 279      21.916  -2.168  17.398  1.00 38.43           C
ATOM   2040  O   ILE A 279      20.817  -2.690  17.578  1.00 36.36           O
ATOM   2041 CB   ILE A 279      24.021  -2.700  18.668  1.00 39.58           C
ATOM   2042 CG1  ILE A 279      25.188  -3.684  18.787  1.00 37.00           C
ATOM   2043 CG2  ILE A 279      23.156  -2.743  19.912  1.00 38.72           C
ATOM   2044 CD1  ILE A 279      26.193  -3.288  19.836  1.00 37.43           C
ATOM   2045  N   PRO A 280      22.074  -0.862  17.167  1.00 37.54           N
ATOM   2046 CA   PRO A 280      20.886  -0.005  17.120  1.00 39.53           C
ATOM   2047  C   PRO A 280      19.956  -0.382  15.976  1.00 37.32           C
ATOM   2048  O   PRO A 280      18.747  -0.338  16.125  1.00 35.15           O
ATOM   2049 CB   PRO A 280      21.452   1.402  16.905  1.00 37.97           C
ATOM   2050 CG   PRO A 280      22.876   1.329  17.307  1.00 37.07           C
ATOM   2051 CD   PRO A 280      23.309  -0.064  16.983  1.00 40.51           C
ATOM   2052  N   ALA A 281      20.547  -0.737  14.851  1.00 35.59           N
ATOM   2053 CA   ALA A 281      19.748  -1.090  13.690  1.00 37.71           C
ATOM   2054  C   ALA A 281      19.047  -2.422  13.901  1.00 35.63           C
ATOM   2055  O   ALA A 281      17.882  -2.587  13.526  1.00 33.47           O
ATOM   2056 CB   ALA A 281      20.616  -1.135  12.442  1.00 36.76           C
ATOM   2057  N   SER A 282      19.773  -3.350  14.504  1.00 37.62           N
ATOM   2058 CA   SER A 282      19.220  -4.677  14.723  1.00 41.27           C
ATOM   2059  C   SER A 282      18.097  -4.644  15.751  1.00 39.01           C
ATOM   2060  O   SER A 282      17.043  -5.253  15.556  1.00 36.28           O
ATOM   2061 CB   SER A 282      20.302  -5.642  15.178  1.00 39.81           C
ATOM   2062 OG   SER A 282      19.771  -6.926  15.418  1.00 37.40           O
ATOM   2063  N   GLU A 283      18.335  -3.926  16.836  1.00 37.12           N
ATOM   2064 CA   GLU A 283      17.341  -3.854  17.895  1.00 39.63           C
ATOM   2065  C   GLU A 283      16.063  -3.152  17.428  1.00 37.28           C
ATOM   2066  O   GLU A 283      14.977  -3.726  17.541  1.00 34.89           O
ATOM   2067 CB   GLU A 283      17.920  -3.171  19.124  1.00 38.19           C
ATOM   2068 CG   GLU A 283      16.955  -3.100  20.286  1.00 35.37           C
ATOM   2069 CD   GLU A 283      17.566  -2.437  21.505  1.00 34.29           C
ATOM   2070 OE1  GLU A 283      18.732  -2.025  21.440  1.00 34.75           O
ATOM   2071 OE2  GLU A 283      16.862  -2.343  22.525  1.00 35.02           O
ATOM   2072  N   PRO A 284      16.198  -1.928  16.928  1.00 36.49           N
ATOM   2073 CA   PRO A 284      15.004  -1.256  16.407  1.00 38.08           C
ATOM   2074  C   PRO A 284      14.455  -1.927  15.160  1.00 35.98           C
ATOM   2075  O   PRO A 284      13.248  -1.947  14.954  1.00 33.70           O
ATOM   2076 CB   PRO A 284      15.473   0.159  16.089  1.00 36.13           C
ATOM   2077 CG   PRO A 284      16.669   0.370  16.943  1.00 35.35           C
ATOM   2078 CD   PRO A 284      17.330  -0.969  16.994  1.00 38.61           C
ATOM   2079  N   ASP A 285      15.349  -2.459  14.350  1.00 39.30           N
ATOM   2080 CA   ASP A 285      14.912  -3.102  13.120  1.00 42.38           C
ATOM   2081  C   ASP A 285      14.147  -4.375  13.424  1.00 40.18           C
ATOM   2082  O   ASP A 285      13.135  -4.662  12.779  1.00 37.61           O
ATOM   2083 CB   ASP A 285      16.101  -3.407  12.213  1.00 40.10           C
ATOM   2084 CG   ASP A 285      15.674  -3.897  10.843  1.00 36.43           C
ATOM   2085 OD1  ASP A 285      14.488  -3.743  10.507  1.00 35.21           O
ATOM   2086 OD2  ASP A 285      16.531  -4.419  10.107  1.00 37.00           O
ATOM   2087  N   GLY A 286      14.633  -5.122  14.403  1.00 34.96           N
ATOM   2088 CA   GLY A 286      13.934  -6.320  14.802  1.00 36.94           C
ATOM   2089  C   GLY A 286      12.504  -6.039  15.210  1.00 35.11           C
ATOM   2090  O   GLY A 286      11.564  -6.596  14.626  1.00 33.05           O
ATOM   2091  N   PRO A 287      12.348  -5.181  16.200  1.00 35.69           N
ATOM   2092 CA   PRO A 287      10.994  -4.768  16.586  1.00 36.93           C
ATOM   2093  C   PRO A 287      10.258  -4.067  15.450  1.00 35.38           C
ATOM   2094  O   PRO A 287       9.054  -4.245  15.314  1.00 33.31           O
ATOM   2095 CB   PRO A 287      11.227  -3.808  17.755  1.00 35.35           C
ATOM   2096 CG   PRO A 287      12.517  -4.253  18.353  1.00 34.58           C
ATOM   2097 CD   PRO A 287      13.342  -4.728  17.184  1.00 38.01           C
ATOM   2098  N   SER A 288      10.980  -3.290  14.659  1.00 34.57           N
ATOM   2099 CA   SER A 288      10.354  -2.594  13.546  1.00 37.15           C
ATOM   2100  C   SER A 288       9.832  -3.592  12.527  1.00 35.42           C
ATOM   2101  O   SER A 288       8.713  -3.459  12.027  1.00 32.97           O
ATOM   2102 CB   SER A 288      11.333  -1.636  12.885  1.00 36.35           C
ATOM   2103 OG   SER A 288      11.690  -0.594  13.766  1.00 34.29           O
ATOM   2104  N   VAL A 289      10.664  -4.578  12.229  1.00 37.00           N
ATOM   2105 CA   VAL A 289      10.241  -5.631  11.309  1.00 39.59           C
ATOM   2106  C   VAL A 289       9.099  -6.421  11.929  1.00 38.18           C
ATOM   2107  O   VAL A 289       8.122  -6.755  11.253  1.00 35.57           O
ATOM   2108 CB   VAL A 289      11.405  -6.556  10.955  1.00 37.36           C
ATOM   2109 CG1  VAL A 289      10.914  -7.767  10.168  1.00 35.00           C
ATOM   2110 CG2  VAL A 289      12.447  -5.796  10.141  1.00 36.72           C
ATOM   2111  N   GLY A 290       9.229  -6.693  13.210  1.00 33.01           N
ATOM   2112 CA   GLY A 290       8.165  -7.397  13.906  1.00 36.17           C
ATOM   2113  C   GLY A 290       6.872  -6.620  13.888  1.00 34.88           C
ATOM   2114  O   GLY A 290       5.801  -7.177  13.634  1.00 32.55           O
ATOM   2115  N   ARG A 291       6.989  -5.336  14.143  1.00 34.62           N
ATOM   2116 CA   ARG A 291       5.811  -4.477  14.114  1.00 37.46           C
ATOM   2117  C   ARG A 291       5.302  -4.302  12.687  1.00 36.03           C
ATOM   2118  O   ARG A 291       4.097  -4.200  12.467  1.00 33.67           O
ATOM   2119 CB   ARG A 291       6.123  -3.116  14.738  1.00 35.67           C
ATOM   2120 CG   ARG A 291       6.516  -3.173  16.190  1.00 32.79           C
ATOM   2121 CD   ARG A 291       5.369  -3.633  17.073  1.00 31.74           C
ATOM   2122 NE   ARG A 291       4.283  -2.681  17.122  1.00 31.50           N
ATOM   2123 CZ   ARG A 291       3.142  -2.877  17.759  1.00 30.04           C
ATOM   2124 NH1  ARG A 291       2.914  -4.013  18.406  1.00 29.62           N
ATOM   2125 NH2  ARG A 291       2.204  -1.945  17.759  1.00 29.18           N
ATOM   2126  N   ALA A 292       6.237  -4.269  11.747  1.00 33.97           N
ATOM   2127 CA   ALA A 292       5.858  -4.144  10.349  1.00 36.23           C
ATOM   2128  C   ALA A 292       5.117  -5.391   9.880  1.00 34.51           C
ATOM   2129  O   ALA A 292       4.069  -5.294   9.231  1.00 31.92           O
ATOM   2130 CB   ALA A 292       7.084  -3.900   9.484  1.00 34.80           C
ATOM   2131  N   LYS A 293       5.673  -6.535  10.240  1.00 34.13           N
ATOM   2132 CA   LYS A 293       5.016  -7.787   9.896  1.00 37.63           C
ATOM   2133  C   LYS A 293       3.726  -7.931  10.687  1.00 35.91           C
ATOM   2134  O   LYS A 293       2.722  -8.418  10.170  1.00 34.06           O
ATOM   2135 CB   LYS A 293       5.940  -8.968  10.175  1.00 36.59           C
ATOM   2136 CG   LYS A 293       7.203  -8.953   9.332  1.00 33.54           C
ATOM   2137 CD   LYS A 293       6.906  -9.061   7.854  1.00 31.87           C
ATOM   2138 CE   LYS A 293       8.179  -9.074   7.030  1.00 31.59           C
ATOM   2139 NZ   LYS A 293       7.901  -9.121   5.570  1.00 30.17           N
ATOM   2140  N   GLY A 294       3.784  -7.498  11.928  1.00 33.12           N
ATOM   2141 CA   GLY A 294       2.602  -7.486  12.767  1.00 35.83           C
ATOM   2142  C   GLY A 294       1.584  -6.504  12.256  1.00 35.09           C
ATOM   2143  O   GLY A 294       0.401  -6.608  12.575  1.00 32.87           O
ATOM   2144  N   GLN A 295       2.054  -5.564  11.484  1.00 35.14           N
ATOM   2145 CA   GLN A 295       1.167  -4.633  10.808  1.00 37.11           C
ATOM   2146  C   GLN A 295       0.643  -5.246   9.522  1.00 35.80           C
ATOM   2147  O   GLN A 295      -0.529  -5.103   9.177  1.00 33.37           O
ATOM   2148 CB   GLN A 295       1.908  -3.332  10.493  1.00 34.98           C
ATOM   2149 CG   GLN A 295       1.079  -2.331   9.763  1.00 33.01           C
ATOM   2150 CD   GLN A 295       1.926  -1.213   9.218  1.00 31.26           C
ATOM   2151 OE1  GLN A 295       2.759  -0.657   9.920  1.00 32.40           O
ATOM   2152 NE2  GLN A 295       1.738  -0.902   7.951  1.00 32.23           N
ATOM   2153  N   ASP A 296       1.545  -5.929   8.814  1.00 33.95           N
ATOM   2154 CA   ASP A 296       1.171  -6.545   7.552  1.00 36.90           C
ATOM   2155  C   ASP A 296       0.196  -7.691   7.769  1.00 35.27           C
ATOM   2156  O   ASP A 296      -0.780  -7.841   7.033  1.00 32.78           O
ATOM   2157 CB   ASP A 296       2.418  -7.047   6.815  1.00 35.39           C
ATOM   2158 CG   ASP A 296       3.292  -5.913   6.321  1.00 32.24           C
ATOM   2159 OD1  ASP A 296       2.790  -4.771   6.271  1.00 30.85           O
ATOM   2160 OD2  ASP A 296       4.459  -6.171   5.995  1.00 32.74           O
ATOM   2161  N   ALA A 297       0.487  -8.474   8.785  1.00 34.08           N
ATOM   2162 CA   ALA A 297      -0.398  -9.585   9.125  1.00 36.27           C
ATOM   2163  C   ALA A 297      -1.809  -9.092   9.442  1.00 34.45           C
ATOM   2164  O   ALA A 297      -2.788  -9.629   8.909  1.00 32.50           O
ATOM   2165 CB   ALA A 297       0.180 -10.388  10.279  1.00 35.73           C
ATOM   2166  N   PRO A 298      -1.906  -8.074  10.296  1.00 33.77           N
ATOM   2167 CA   PRO A 298      -3.207  -7.469  10.565  1.00 35.19           C
ATOM   2168  C   PRO A 298      -3.866  -6.936   9.310  1.00 34.35           C
ATOM   2169  O   PRO A 298      -5.087  -6.895   9.242  1.00 32.73           O
ATOM   2170 CB   PRO A 298      -2.874  -6.314  11.511  1.00 34.11           C
ATOM   2171 CG   PRO A 298      -1.623  -6.730  12.186  1.00 32.75           C
ATOM   2172 CD   PRO A 298      -0.876  -7.552  11.185  1.00 35.14           C
ATOM   2173  N   LEU A 299      -3.067  -6.532   8.354  1.00 34.41           N
ATOM   2174 CA   LEU A 299      -3.621  -6.041   7.108  1.00 37.67           C
ATOM   2175  C   LEU A 299      -4.338  -7.173   6.380  1.00 36.69           C
ATOM   2176  O   LEU A 299      -5.452  -7.008   5.886  1.00 35.25           O
ATOM   2177 CB   LEU A 299      -2.511  -5.465   6.231  1.00 36.83           C
ATOM   2178 CG   LEU A 299      -1.839  -4.245   6.826  1.00 33.54           C
ATOM   2179 CD1  LEU A 299      -0.654  -3.811   5.983  1.00 31.32           C
ATOM   2180 CD2  LEU A 299      -2.829  -3.107   7.020  1.00 33.41           C
ATOM   2181  N   GLU A 300      -3.685  -8.317   6.349  1.00 31.93           N
ATOM   2182 CA   GLU A 300      -4.302  -9.484   5.755  1.00 33.84           C
ATOM   2183  C   GLU A 300      -5.475  -9.945   6.612  1.00 32.61           C
ATOM   2184  O   GLU A 300      -6.513 -10.343   6.097  1.00 31.21           O
ATOM   2185 CB   GLU A 300      -3.286 -10.601   5.602  1.00 34.17           C
ATOM   2186 CG   GLU A 300      -2.206 -10.279   4.590  1.00 31.51           C
ATOM   2187 CD   GLU A 300      -1.169 -11.375   4.500  1.00 29.86           C
ATOM   2188 OE1  GLU A 300      -1.185 -12.256   5.374  1.00 29.65           O
ATOM   2189 OE2  GLU A 300      -0.353 -11.341   3.574  1.00 29.79           O
ATOM   2190  N   PHE A 301      -5.283  -9.853   7.912  1.00 31.64           N
ATOM   2191 CA   PHE A 301      -6.356 -10.186   8.826  1.00 34.67           C
ATOM   2192  C   PHE A 301      -7.489  -9.177   8.691  1.00 33.86           C
ATOM   2193  O   PHE A 301      -8.666  -9.526   8.817  1.00 32.27           O
ATOM   2194 CB   PHE A 301      -5.849 -10.204  10.268  1.00 33.75           C
ATOM   2195 CG   PHE A 301      -4.850 -11.287  10.527  1.00 31.87           C
ATOM   2196 CD1  PHE A 301      -4.787 -12.411   9.723  1.00 29.44           C
ATOM   2197 CD2  PHE A 301      -3.954 -11.195  11.588  1.00 30.17           C
ATOM   2198 CE1  PHE A 301      -3.877 -13.409   9.959  1.00 27.92           C
ATOM   2199 CE2  PHE A 301      -3.045 -12.188  11.835  1.00 27.05           C
ATOM   2200 CZ   PHE A 301      -3.001 -13.294  11.019  1.00 26.47           C
ATOM   2201  N   THR A 302      -7.106  -7.954   8.442  1.00 32.19           N
ATOM   2202 CA   THR A 302      -8.073  -6.890   8.210  1.00 34.48           C
ATOM   2203  C   THR A 302      -8.836  -7.189   6.930  1.00 32.83           C
ATOM   2204  O   THR A 302     -10.031  -6.931   6.836  1.00 31.38           O
ATOM   2205 CB   THR A 302      -7.372  -5.535   8.089  1.00 34.32           C
ATOM   2206 OG1  THR A 302      -6.692  -5.239   9.300  1.00 31.69           O
ATOM   2207 CG2  THR A 302      -8.389  -4.440   7.814  1.00 32.23           C
ATOM   2208  N   PHE A 303      -8.114  -7.741   5.973  1.00 30.98           N
ATOM   2209 CA   PHE A 303      -8.756  -8.174   4.742  1.00 34.77           C
ATOM   2210  C   PHE A 303      -9.820  -9.216   5.044  1.00 34.01           C
ATOM   2211  O   PHE A 303     -10.852  -9.279   4.381  1.00 32.49           O
ATOM   2212 CB   PHE A 303      -7.720  -8.732   3.776  1.00 33.95           C
ATOM   2213 CG   PHE A 303      -8.330  -9.311   2.535  1.00 31.80           C
ATOM   2214 CD1  PHE A 303      -8.829  -8.493   1.541  1.00 29.07           C
ATOM   2215 CD2  PHE A 303      -8.399 -10.679   2.361  1.00 29.74           C
ATOM   2216 CE1  PHE A 303      -9.388  -9.023   0.408  1.00 28.38           C
ATOM   2217 CE2  PHE A 303      -8.961 -11.219   1.223  1.00 27.43           C
ATOM   2218 CZ   PHE A 303      -9.456 -10.386   0.237  1.00 27.07           C
ATOM   2219  N   HIS A 304      -9.542  -9.999   6.058  1.00 31.89           N
ATOM   2220 CA   HIS A 304     -10.510 -10.984   6.503  1.00 34.92           C
ATOM   2221  C   HIS A 304     -11.625 -10.320   7.299  1.00 32.97           C
ATOM   2222  O   HIS A 304     -12.709 -10.880   7.434  1.00 31.10           O
ATOM   2223 CB   HIS A 304      -9.817 -12.048   7.354  1.00 34.98           C
ATOM   2224 CG   HIS A 304     -10.563 -13.336   7.397  1.00 32.53           C
ATOM   2225 ND1  HIS A 304     -10.770 -14.116   6.287  1.00 30.00           N
ATOM   2226 CD2  HIS A 304     -11.137 -14.001   8.427  1.00 30.19           C
ATOM   2227 CE1  HIS A 304     -11.450 -15.194   6.635  1.00 28.75           C
ATOM   2228 NE2  HIS A 304     -11.680 -15.158   7.930  1.00 28.25           N
ATOM   2229  N   VAL A 305     -11.325  -9.132   7.811  1.00 32.43           N
ATOM   2230 CA   VAL A 305     -12.302  -8.308   8.528  1.00 35.54           C
ATOM   2231  C   VAL A 305     -12.673  -8.881   9.887  1.00 33.92           C
ATOM   2232  O   VAL A 305     -13.002  -8.140  10.811  1.00 32.36           O
ATOM   2233 CB   VAL A 305     -13.571  -8.103   7.688  1.00 35.09           C
ATOM   2234 CG1  VAL A 305     -14.593  -7.280   8.440  1.00 32.35           C
ATOM   2235 CG2  VAL A 305     -13.228  -7.435   6.368  1.00 33.39           C
ATOM   2236  N   GLU A 306     -12.624 -10.181  10.017  1.00 33.41           N
ATOM   2237 CA   GLU A 306     -13.013 -10.818  11.267  1.00 36.25           C
ATOM   2238  C   GLU A 306     -11.981 -10.587  12.362  1.00 34.23           C
ATOM   2239  O   GLU A 306     -12.313 -10.136  13.458  1.00 33.18           O
ATOM   2240 CB   GLU A 306     -13.221 -12.314  11.065  1.00 37.03           C
ATOM   2241 CG   GLU A 306     -13.655 -13.036  12.328  1.00 34.24           C
ATOM   2242 CD   GLU A 306     -13.857 -14.521  12.099  1.00 32.26           C
ATOM   2243 OE1  GLU A 306     -13.646 -14.974  10.962  1.00 31.80           O
ATOM   2244 OE2  GLU A 306     -14.216 -15.219  13.058  1.00 32.30           O
ATOM   2245  N   ILE A 307     -10.752 -10.901  12.052  1.00 32.37           N
ATOM   2246 CA   ILE A 307      -9.678 -10.811  13.038  1.00 34.80           C
ATOM   2247  C   ILE A 307      -9.155  -9.389  13.157  1.00 33.21           C
ATOM   2248  O   ILE A 307      -8.442  -9.054  14.098  1.00 31.31           O
ATOM   2249 CB   ILE A 307      -8.538 -11.780  12.683  1.00 34.65           C
ATOM   2250 CG1  ILE A 307      -9.070 -13.204  12.559  1.00 31.62           C
ATOM   2251 CG2  ILE A 307      -7.428 -11.736  13.716  1.00 32.34           C
ATOM   2252 CD1  ILE A 307      -8.066 -14.172  11.987  1.00 30.65           C
ATOM   2253  N   THR A 308      -9.526  -8.565  12.197  1.00 33.24           N
ATOM   2254 CA   THR A 308      -9.046  -7.192  12.160  1.00 35.80           C
ATOM   2255  C   THR A 308      -9.201  -6.451  13.494  1.00 34.11           C
ATOM   2256  O   THR A 308      -8.216  -5.926  14.012  1.00 31.80           O
ATOM   2257 CB   THR A 308      -9.742  -6.397  11.057  1.00 34.88           C
ATOM   2258 OG1  THR A 308      -9.475  -6.999   9.803  1.00 31.86           O
ATOM   2259 CG2  THR A 308      -9.261  -4.956  11.054  1.00 31.84           C
ATOM   2260  N   PRO A 309     -10.411  -6.396  14.029  1.00 33.89           N
ATOM   2261 CA   PRO A 309     -10.597  -5.682  15.302  1.00 35.56           C
ATOM   2262  C   PRO A 309      -9.740  -6.266  16.416  1.00 34.40           C
ATOM   2263  O   PRO A 309      -9.137  -5.528  17.185  1.00 32.52           O
ATOM   2264 CB   PRO A 309     -12.086  -5.883  15.618  1.00 34.18           C
ATOM   2265 CG   PRO A 309     -12.713  -6.197  14.314  1.00 33.25           C
ATOM   2266 CD   PRO A 309     -11.679  -6.942  13.532  1.00 35.48           C
ATOM   2267  N   ASN A 310      -9.694  -7.576  16.470  1.00 33.60           N
ATOM   2268 CA   ASN A 310      -8.917  -8.247  17.499  1.00 36.39           C
ATOM   2269  C   ASN A 310      -7.440  -7.925  17.355  1.00 34.57           C
ATOM   2270  O   ASN A 310      -6.765  -7.655  18.343  1.00 32.04           O
ATOM   2271 CB   ASN A 310      -9.136  -9.753  17.441  1.00 35.45           C
ATOM   2272 CG   ASN A 310     -10.540 -10.143  17.829  1.00 32.17           C
ATOM   2273 OD1  ASN A 310     -11.237  -9.395  18.511  1.00 31.12           O
ATOM   2274 ND2  ASN A 310     -10.982 -11.319  17.411  1.00 31.94           N
ATOM   2275  N   VAL A 311      -6.962  -7.946  16.117  1.00 33.87           N
ATOM   2276 CA   VAL A 311      -5.566  -7.653  15.866  1.00 37.02           C
ATOM   2277  C   VAL A 311      -5.248  -6.206  16.225  1.00 35.54           C
ATOM   2278  O   VAL A 311      -4.203  -5.914  16.804  1.00 32.94           O
ATOM   2279 CB   VAL A 311      -5.201  -7.922  14.404  1.00 35.89           C
ATOM   2280 CG1  VAL A 311      -3.772  -7.481  14.129  1.00 32.60           C
ATOM   2281 CG2  VAL A 311      -5.364  -9.397  14.084  1.00 33.78           C
ATOM   2282  N   GLN A 312      -6.160  -5.328  15.899  1.00 35.83           N
ATOM   2283 CA   GLN A 312      -5.966  -3.922  16.236  1.00 38.17           C
ATOM   2284  C   GLN A 312      -5.910  -3.743  17.747  1.00 36.32           C
ATOM   2285  O   GLN A 312      -5.087  -2.986  18.268  1.00 33.63           O
ATOM   2286 CB   GLN A 312      -7.089  -3.078  15.649  1.00 36.38           C
ATOM   2287 CG   GLN A 312      -7.015  -2.960  14.143  1.00 34.03           C
ATOM   2288 CD   GLN A 312      -8.164  -2.154  13.580  1.00 33.12           C
ATOM   2289 OE1  GLN A 312      -9.199  -2.026  14.222  1.00 33.65           O
ATOM   2290 NE2  GLN A 312      -7.988  -1.617  12.389  1.00 32.48           N
ATOM   2291  N   LYS A 313      -6.790  -4.451  18.432  1.00 35.38           N
ATOM   2292 CA   LYS A 313      -6.790  -4.388  19.885  1.00 38.54           C
ATOM   2293  C   LYS A 313      -5.517  -5.000  20.446  1.00 36.60           C
ATOM   2294  O   LYS A 313      -4.978  -4.517  21.431  1.00 34.66           O
ATOM   2295 CB   LYS A 313      -8.016  -5.103  20.441  1.00 37.91           C
ATOM   2296 CG   LYS A 313      -9.334  -4.468  20.026  1.00 34.97           C
ATOM   2297 CD   LYS A 313      -9.461  -3.069  20.556  1.00 33.97           C
ATOM   2298 CE   LYS A 313     -10.801  -2.462  20.166  1.00 32.76           C
ATOM   2299 NZ   LYS A 313     -10.838  -2.092  18.741  1.00 31.00           N
ATOM   2300  N   GLU A 314      -5.046  -6.040  19.798  1.00 39.53           N
ATOM   2301 CA   GLU A 314      -3.801  -6.665  20.205  1.00 41.75           C
ATOM   2302  C   GLU A 314      -2.633  -5.708  20.028  1.00 39.47           C
ATOM   2303  O   GLU A 314      -1.754  -5.621  20.881  1.00 37.32           O
ATOM   2304 CB   GLU A 314      -3.561  -7.935  19.402  1.00 40.15           C
ATOM   2305 CG   GLU A 314      -4.526  -9.051  19.756  1.00 36.78           C
ATOM   2306 CD   GLU A 314      -4.384 -10.237  18.830  1.00 35.92           C
ATOM   2307 OE1  GLU A 314      -3.637 -10.132  17.847  1.00 35.47           O
ATOM   2308 OE2  GLU A 314      -5.022 -11.264  19.092  1.00 35.45           O
ATOM   2309  N   GLN A 315      -2.653  -4.991  18.937  1.00 36.55           N
ATOM   2310 CA   GLN A 315      -1.627  -3.995  18.698  1.00 38.12           C
ATOM   2311  C   GLN A 315      -1.692  -2.905  19.764  1.00 35.86           C
ATOM   2312  O   GLN A 315      -0.662  -2.443  20.254  1.00 33.65           O
ATOM   2313 CB   GLN A 315      -1.782  -3.381  17.313  1.00 36.53           C
ATOM   2314 CG   GLN A 315      -1.441  -4.338  16.193  1.00 33.91           C
ATOM   2315 CD   GLN A 315      -1.646  -3.714  14.831  1.00 32.95           C
ATOM   2316 OE1  GLN A 315      -2.463  -2.812  14.683  1.00 33.96           O
ATOM   2317 NE2  GLN A 315      -0.911  -4.191  13.842  1.00 32.85           N
ATOM   2318  N   ALA A 316      -2.903  -2.526  20.096  1.00 36.32           N
ATOM   2319 CA   ALA A 316      -3.090  -1.532  21.136  1.00 38.12           C
ATOM   2320  C   ALA A 316      -2.549  -2.040  22.465  1.00 35.93           C
ATOM   2321  O   ALA A 316      -1.900  -1.298  23.211  1.00 33.52           O
ATOM   2322 CB   ALA A 316      -4.558  -1.163  21.268  1.00 36.95           C
ATOM   2323  N   HIS A 317      -2.804  -3.304  22.727  1.00 34.99           N
ATOM   2324 CA   HIS A 317      -2.278  -3.920  23.942  1.00 37.49           C
ATOM   2325  C   HIS A 317      -0.757  -3.944  23.910  1.00 35.25           C
ATOM   2326  O   HIS A 317      -0.105  -3.697  24.919  1.00 32.70           O
ATOM   2327 CB   HIS A 317      -2.819  -5.339  24.105  1.00 36.02           C
ATOM   2328 CG   HIS A 317      -4.280  -5.384  24.410  1.00 34.17           C
ATOM   2329 ND1  HIS A 317      -5.014  -6.548  24.424  1.00 34.62           N
ATOM   2330 CD2  HIS A 317      -5.143  -4.389  24.742  1.00 34.84           C
ATOM   2331 CE1  HIS A 317      -6.268  -6.273  24.733  1.00 34.67           C
ATOM   2332 NE2  HIS A 317      -6.382  -4.962  24.928  1.00 33.45           N
ATOM   2333  N   SER A 318      -0.224  -4.248  22.748  1.00 38.23           N
ATOM   2334 CA   SER A 318       1.223  -4.251  22.584  1.00 41.87           C
ATOM   2335  C   SER A 318       1.787  -2.863  22.831  1.00 40.15           C
ATOM   2336  O   SER A 318       2.811  -2.708  23.495  1.00 37.97           O
ATOM   2337 CB   SER A 318       1.607  -4.743  21.195  1.00 40.65           C
ATOM   2338 OG   SER A 318       1.205  -6.084  21.009  1.00 37.63           O
ATOM   2339  N   GLU A 319       1.111  -1.878  22.298  1.00 35.85           N
ATOM   2340 CA   GLU A 319       1.527  -0.503  22.513  1.00 38.98           C
ATOM   2341  C   GLU A 319       1.442  -0.143  23.986  1.00 36.92           C
ATOM   2342  O   GLU A 319       2.300   0.570  24.514  1.00 35.19           O
ATOM   2343 CB   GLU A 319       0.676   0.456  21.687  1.00 37.89           C
ATOM   2344 CG   GLU A 319       0.880   0.321  20.188  1.00 35.25           C
ATOM   2345 CD   GLU A 319       2.301   0.672  19.778  1.00 34.22           C
ATOM   2346 OE1  GLU A 319       2.916   1.530  20.433  1.00 34.21           O
ATOM   2347 OE2  GLU A 319       2.799   0.086  18.803  1.00 34.85           O
ATOM   2348  N   GLU A 320       0.425  -0.639  24.626  1.00 37.51           N
ATOM   2349 CA   GLU A 320       0.273  -0.395  26.049  1.00 40.91           C
ATOM   2350  C   GLU A 320       1.404  -1.058  26.829  1.00 39.17           C
ATOM   2351  O   GLU A 320       1.923  -0.474  27.781  1.00 36.90           O
ATOM   2352 CB   GLU A 320      -1.075  -0.915  26.535  1.00 39.00           C
ATOM   2353 CG   GLU A 320      -2.247  -0.108  26.022  1.00 36.42           C
ATOM   2354 CD   GLU A 320      -3.582  -0.698  26.457  1.00 35.71           C
ATOM   2355 OE1  GLU A 320      -3.576  -1.801  27.022  1.00 35.69           O
ATOM   2356 OE2  GLU A 320      -4.617  -0.049  26.227  1.00 36.15           O
ATOM   2357  N   HIS A 321       1.746  -2.257  26.428  1.00 36.86           N
ATOM   2358 CA   HIS A 321       2.842  -2.956  27.074  1.00 41.28           C
ATOM   2359  C   HIS A 321       4.158  -2.230  26.844  1.00 39.19           C
ATOM   2360  O   HIS A 321       4.987  -2.118  27.745  1.00 36.25           O
ATOM   2361 CB   HIS A 321       2.938  -4.393  26.570  1.00 38.78           C
ATOM   2362 CG   HIS A 321       1.803  -5.267  27.020  1.00 36.81           C
ATOM   2363 ND1  HIS A 321       1.610  -5.615  28.321  1.00 36.53           N
ATOM   2364 CD2  HIS A 321       0.818  -5.852  26.313  1.00 37.14           C
ATOM   2365 CE1  HIS A 321       0.532  -6.380  28.407  1.00 36.53           C
ATOM   2366 NE2  HIS A 321       0.025  -6.548  27.204  1.00 35.79           N
ATOM   2367  N   LEU A 322       4.329  -1.757  25.638  1.00 37.12           N
ATOM   2368 CA   LEU A 322       5.537  -1.027  25.306  1.00 39.88           C
ATOM   2369  C   LEU A 322       5.610   0.280  26.084  1.00 37.97           C
ATOM   2370  O   LEU A 322       6.669   0.648  26.595  1.00 35.88           O
ATOM   2371 CB   LEU A 322       5.599  -0.748  23.811  1.00 37.57           C
ATOM   2372 CG   LEU A 322       5.764  -1.996  22.931  1.00 35.02           C
ATOM   2373 CD1  LEU A 322       5.668  -1.632  21.466  1.00 35.33           C
ATOM   2374 CD2  LEU A 322       7.075  -2.707  23.238  1.00 37.72           C
ATOM   2375  N   GLY A 323       4.486   0.959  26.165  1.00 35.11           N
ATOM   2376 CA   GLY A 323       4.426   2.185  26.945  1.00 38.58           C
ATOM   2377  C   GLY A 323       4.641   1.902  28.411  1.00 37.21           C
ATOM   2378  O   GLY A 323       5.330   2.647  29.110  1.00 35.33           O
ATOM   2379  N   ARG A 324       4.064   0.808  28.866  1.00 35.34           N
ATOM   2380 CA   ARG A 324       4.233   0.369  30.248  1.00 37.97           C
ATOM   2381  C   ARG A 324       5.682  -0.008  30.503  1.00 35.82           C
ATOM   2382  O   ARG A 324       6.179   0.149  31.610  1.00 33.57           O
ATOM   2383 CB   ARG A 324       3.323  -0.832  30.524  1.00 36.80           C
ATOM   2384 CG   ARG A 324       3.442  -1.399  31.937  1.00 34.04           C
ATOM   2385 CD   ARG A 324       2.865  -0.445  32.959  1.00 33.58           C
ATOM   2386 NE   ARG A 324       2.887  -1.007  34.304  1.00 33.49           N
ATOM   2387 CZ   ARG A 324       3.881  -0.872  35.163  1.00 31.60           C
ATOM   2388 NH1  ARG A 324       4.969  -0.195  34.817  1.00 30.37           N
ATOM   2389 NH2  ARG A 324       3.804  -1.418  36.361  1.00 29.36           N
ATOM   2390  N   ALA A 325       6.328  -0.509  29.462  1.00 36.60           N
ATOM   2391 CA   ALA A 325       7.728  -0.884  29.569  1.00 38.83           C
ATOM   2392  C   ALA A 325       8.628   0.339  29.535  1.00 36.98           C
ATOM   2393  O   ALA A 325       9.590   0.439  30.299  1.00 34.74           O
ATOM   2394 CB   ALA A 325       8.094  -1.854  28.457  1.00 37.25           C
ATOM   2395  N   ALA A 326       8.312   1.249  28.643  1.00 36.62           N
ATOM   2396 CA   ALA A 326       9.143   2.424  28.451  1.00 39.14           C
ATOM   2397  C   ALA A 326       9.061   3.376  29.637  1.00 37.16           C
ATOM   2398  O   ALA A 326      10.076   3.912  30.092  1.00 34.88           O
ATOM   2399 CB   ALA A 326       8.750   3.152  27.177  1.00 37.58           C
ATOM   2400  N   PHE A 327       7.858   3.577  30.115  1.00 33.38           N
ATOM   2401 CA   PHE A 327       7.660   4.530  31.203  1.00 37.63           C
ATOM   2402  C   PHE A 327       8.380   4.124  32.497  1.00 35.95           C
ATOM   2403  O   PHE A 327       9.273   4.848  32.950  1.00 33.45           O
ATOM   2404 CB   PHE A 327       6.167   4.742  31.448  1.00 35.35           C
ATOM   2405 CG   PHE A 327       5.868   5.727  32.543  1.00 34.24           C
ATOM   2406 CD1  PHE A 327       5.978   7.084  32.304  1.00 33.81           C
ATOM   2407 CD2  PHE A 327       5.480   5.283  33.787  1.00 35.35           C
ATOM   2408 CE1  PHE A 327       5.711   7.985  33.311  1.00 32.83           C
ATOM   2409 CE2  PHE A 327       5.204   6.189  34.804  1.00 32.06           C
ATOM   2410 CZ   PHE A 327       5.319   7.542  34.564  1.00 31.10           C
ATOM   2411  N   PRO A 328       8.021   2.985  33.088  1.00 37.71           N
ATOM   2412 CA   PRO A 328       8.698   2.568  34.317  1.00 39.46           C
ATOM   2413  C   PRO A 328      10.173   2.268  34.097  1.00 37.59           C
ATOM   2414  O   PRO A 328      10.961   2.350  35.036  1.00 35.79           O
ATOM   2415 CB   PRO A 328       7.953   1.296  34.731  1.00 37.72           C
ATOM   2416 CG   PRO A 328       6.637   1.374  34.046  1.00 37.09           C
ATOM   2417 CD   PRO A 328       6.932   2.064  32.744  1.00 40.60           C
ATOM   2418  N   GLY A 329      10.503   1.896  32.873  1.00 36.63           N
ATOM   2419 CA   GLY A 329      11.882   1.570  32.560  1.00 39.77           C
ATOM   2420  C   GLY A 329      12.816   2.743  32.752  1.00 38.23           C
ATOM   2421  O   GLY A 329      13.918   2.592  33.274  1.00 36.01           O
ATOM   2422  N   ALA A 330      12.375   3.899  32.339  1.00 36.42           N
ATOM   2423 CA   ALA A 330      13.180   5.099  32.470  1.00 39.98           C
ATOM   2424  C   ALA A 330      12.311   6.288  32.845  1.00 37.76           C
ATOM   2425  O   ALA A 330      11.596   6.823  31.993  1.00 35.14           O
ATOM   2426 CB   ALA A 330      13.937   5.379  31.179  1.00 38.38           C
ATOM   2427  N   PRO A 331      12.368   6.690  34.092  1.00 36.39           N
ATOM   2428 CA   PRO A 331      11.643   7.885  34.534  1.00 38.42           C
ATOM   2429  C   PRO A 331      12.050   9.128  33.749  1.00 36.87           C
ATOM   2430  O   PRO A 331      11.237  10.025  33.553  1.00 34.92           O
ATOM   2431 CB   PRO A 331      12.030   8.021  36.011  1.00 36.88           C
ATOM   2432 CG   PRO A 331      12.379   6.636  36.445  1.00 35.95           C
ATOM   2433 CD   PRO A 331      13.012   6.000  35.231  1.00 39.89           C
ATOM   2434  N   GLY A 332      13.311   9.144  33.353  1.00 35.45           N
ATOM   2435 CA   GLY A 332      13.797  10.255  32.550  1.00 39.25           C
ATOM   2436  C   GLY A 332      13.131  10.308  31.194  1.00 37.70           C
ATOM   2437  O   GLY A 332      12.992  11.374  30.601  1.00 35.39           O
ATOM   2438  N   GLU A 333      12.735   9.153  30.747  1.00 38.43           N
ATOM   2439 CA   GLU A 333      12.026   9.072  29.478  1.00 41.66           C
ATOM   2440  C   GLU A 333      10.559   9.423  29.668  1.00 39.59           C
ATOM   2441  O   GLU A 333       9.841   9.676  28.702  1.00 37.30           O
ATOM   2442 CB   GLU A 333      12.162   7.680  28.879  1.00 40.08           C
ATOM   2443 CG   GLU A 333      11.568   7.553  27.488  1.00 37.64           C
ATOM   2444 CD   GLU A 333      11.738   6.164  26.923  1.00 36.33           C
ATOM   2445 OE1  GLU A 333      12.304   5.309  27.622  1.00 36.94           O
ATOM   2446 OE2  GLU A 333      11.303   5.939  25.782  1.00 36.46           O
ATOM   2447  N   GLY A 334      10.131   9.428  30.920  1.00 37.38           N
ATOM   2448 CA   GLY A 334       8.762   9.777  31.228  1.00 40.46           C
ATOM   2449  C   GLY A 334       8.345  11.109  30.645  1.00 38.84           C
ATOM   2450  O   GLY A 334       7.280  11.211  30.025  1.00 36.48           O
ATOM   2451  N   PRO A 335       9.178  12.130  30.842  1.00 37.78           N
ATOM   2452 CA   PRO A 335       8.890  13.430  30.223  1.00 40.59           C
ATOM   2453  C   PRO A 335       8.771  13.324  28.708  1.00 38.47           C
ATOM   2454  O   PRO A 335       7.912  13.972  28.107  1.00 36.21           O
ATOM   2455 CB   PRO A 335      10.092  14.295  30.615  1.00 38.48           C
ATOM   2456 CG   PRO A 335      10.577  13.699  31.895  1.00 38.04           C
ATOM   2457 CD   PRO A 335      10.318  12.216  31.773  1.00 41.96           C
ATOM   2458  N   GLU A 336       9.635  12.504  28.133  1.00 38.43           N
ATOM   2459 CA   GLU A 336       9.566  12.287  26.702  1.00 41.06           C
ATOM   2460  C   GLU A 336       8.372  11.410  26.356  1.00 38.79           C
ATOM   2461  O   GLU A 336       7.816  11.501  25.255  1.00 36.67           O
ATOM   2462 CB   GLU A 336      10.861  11.640  26.202  1.00 39.65           C
ATOM   2463 CG   GLU A 336      12.081  12.537  26.359  1.00 36.71           C
ATOM   2464 CD   GLU A 336      11.959  13.805  25.528  1.00 35.70           C
ATOM   2465 OE1  GLU A 336      11.372  13.749  24.433  1.00 35.84           O
ATOM   2466 OE2  GLU A 336      12.441  14.856  25.974  1.00 36.18           O
ATOM   2467  N   ALA A 337       8.013  10.565  27.285  1.00 38.53           N
ATOM   2468 CA   ALA A 337       6.861   9.691  27.106  1.00 41.11           C
ATOM   2469  C   ALA A 337       5.556  10.443  27.341  1.00 39.05           C
ATOM   2470  O   ALA A 337       4.476   9.917  27.076  1.00 36.74           O
ATOM   2471 CB   ALA A 337       6.947   8.496  28.039  1.00 39.64           C
ATOM   2472  N   ARG A 338       5.694  11.656  27.852  1.00 37.89           N
ATOM   2473 CA   ARG A 338       4.512  12.482  28.066  1.00 41.66           C
ATOM   2474  C   ARG A 338       3.830  12.775  26.741  1.00 39.32           C
ATOM   2475  O   ARG A 338       2.598  12.759  26.653  1.00 37.17           O
ATOM   2476 CB   ARG A 338       4.894  13.786  28.757  1.00 40.57           C
ATOM   2477 CG   ARG A 338       3.699  14.679  29.053  1.00 37.87           C
ATOM   2478 CD   ARG A 338       4.136  15.937  29.765  1.00 36.56           C
ATOM   2479 NE   ARG A 338       3.008  16.829  30.035  1.00 36.50           N
ATOM   2480 CZ   ARG A 338       3.109  17.996  30.658  1.00 34.26           C
ATOM   2481 NH1  ARG A 338       4.284  18.424  31.090  1.00 33.66           N
ATOM   2482 NH2  ARG A 338       2.035  18.732  30.858  1.00 32.88           N
ATOM   2483  N   GLY A 339       4.639  13.046  25.741  1.00 36.93           N
ATOM   2484 CA   GLY A 339       4.116  13.268  24.404  1.00 39.10           C
ATOM   2485  C   GLY A 339       3.344  12.071  23.897  1.00 37.20           C
ATOM   2486  O   GLY A 339       2.191  12.210  23.466  1.00 35.00           O
ATOM   2487  N   PRO A 340       3.968  10.905  23.961  1.00 38.05           N
ATOM   2488 CA   PRO A 340       3.263   9.682  23.578  1.00 39.32           C
ATOM   2489  C   PRO A 340       2.019   9.445  24.426  1.00 37.18           C
ATOM   2490  O   PRO A 340       1.001   8.981  23.912  1.00 35.13           O
ATOM   2491 CB   PRO A 340       4.288   8.574  23.807  1.00 37.43           C
ATOM   2492 CG   PRO A 340       5.608   9.245  23.611  1.00 37.01           C
ATOM   2493 CD   PRO A 340       5.412  10.654  24.118  1.00 41.25           C
ATOM   2494  N   SER A 341       2.116   9.767  25.712  1.00 36.06           N
ATOM   2495 CA   SER A 341       0.963   9.627  26.585  1.00 39.45           C
ATOM   2496  C   SER A 341      -0.146  10.558  26.130  1.00 36.99           C
ATOM   2497  O   SER A 341      -1.322  10.185  26.107  1.00 34.56           O
ATOM   2498 CB   SER A 341       1.342   9.934  28.028  1.00 38.44           C
ATOM   2499 OG   SER A 341       2.280   8.998  28.509  1.00 36.93           O
ATOM   2500  N   LEU A 342       0.241  11.756  25.772  1.00 33.14           N
ATOM   2501 CA   LEU A 342      -0.720  12.712  25.248  1.00 37.50           C
ATOM   2502  C   LEU A 342      -1.297  12.209  23.934  1.00 35.02           C
ATOM   2503  O   LEU A 342      -2.488  12.359  23.666  1.00 33.10           O
ATOM   2504 CB   LEU A 342      -0.060  14.070  25.041  1.00 36.28           C
ATOM   2505 CG   LEU A 342      -0.978  15.144  24.453  1.00 34.59           C
ATOM   2506 CD1  LEU A 342      -2.139  15.404  25.399  1.00 35.36           C
ATOM   2507 CD2  LEU A 342      -0.191  16.426  24.173  1.00 37.52           C
ATOM   2508  N   GLY A 343      -0.423  11.614  23.140  1.00 35.02           N
ATOM   2509 CA   GLY A 343      -0.875  11.031  21.891  1.00 38.46           C
ATOM   2510  C   GLY A 343      -1.854   9.915  22.126  1.00 36.48           C
ATOM   2511  O   GLY A 343      -2.861   9.793  21.425  1.00 34.32           O
ATOM   2512  N   GLU A 344      -1.562   9.111  23.136  1.00 36.01           N
ATOM   2513 CA   GLU A 344      -2.470   8.035  23.500  1.00 39.34           C
ATOM   2514  C   GLU A 344      -3.791   8.586  24.010  1.00 36.77           C
ATOM   2515  O   GLU A 344      -4.853   8.069  23.669  1.00 34.73           O
ATOM   2516 CB   GLU A 344      -1.831   7.140  24.565  1.00 38.66           C
ATOM   2517 CG   GLU A 344      -0.659   6.337  24.042  1.00 36.66           C
ATOM   2518 CD   GLU A 344      -0.009   5.505  25.133  1.00 35.86           C
ATOM   2519 OE1  GLU A 344      -0.358   5.706  26.317  1.00 36.31           O
ATOM   2520 OE2  GLU A 344       0.847   4.667  24.803  1.00 36.88           O
ATOM   2521  N   ASP A 345      -3.686   9.631  24.802  1.00 37.64           N
ATOM   2522 CA   ASP A 345      -4.892  10.278  25.297  1.00 41.86           C
ATOM   2523  C   ASP A 345      -5.686  10.870  24.144  1.00 38.88           C
ATOM   2524  O   ASP A 345      -6.913  10.783  24.107  1.00 36.50           O
ATOM   2525 CB   ASP A 345      -4.537  11.376  26.303  1.00 40.07           C
ATOM   2526 CG   ASP A 345      -5.761  11.989  26.940  1.00 36.57           C
ATOM   2527 OD1  ASP A 345      -6.862  11.423  26.801  1.00 36.44           O
ATOM   2528 OD2  ASP A 345      -5.627  13.042  27.600  1.00 38.22           O
ATOM   2529  N   THR A 346      -4.969  11.454  23.215  1.00 39.50           N
ATOM   2530 CA   THR A 346      -5.620  12.018  22.042  1.00 42.67           C
ATOM   2531  C   THR A 346      -6.277  10.919  21.224  1.00 40.16           C
ATOM   2532  O   THR A 346      -7.393  11.079  20.733  1.00 37.16           O
ATOM   2533 CB   THR A 346      -4.621  12.773  21.176  1.00 40.84           C
ATOM   2534 OG1  THR A 346      -4.033  13.821  21.938  1.00 38.27           O
ATOM   2535 CG2  THR A 346      -5.305  13.367  19.956  1.00 40.58           C
ATOM   2536  N   LYS A 347      -5.574   9.812  21.112  1.00 31.85           N
ATOM   2537 CA   LYS A 347      -6.124   8.673  20.389  1.00 38.42           C
ATOM   2538  C   LYS A 347      -7.349   8.127  21.103  1.00 35.69           C
ATOM   2539  O   LYS A 347      -8.341   7.776  20.472  1.00 33.84           O
ATOM   2540 CB   LYS A 347      -5.074   7.581  20.235  1.00 37.89           C
ATOM   2541 CG   LYS A 347      -3.960   7.962  19.290  1.00 35.92           C
ATOM   2542 CD   LYS A 347      -2.913   6.868  19.219  1.00 35.47           C
ATOM   2543 CE   LYS A 347      -1.774   7.246  18.276  1.00 34.88           C
ATOM   2544 NZ   LYS A 347      -0.740   6.195  18.237  1.00 33.91           N
ATOM   2545  N   GLU A 348      -7.235   8.048  22.394  1.00 36.15           N
ATOM   2546 CA   GLU A 348      -8.359   7.584  23.194  1.00 38.10           C
ATOM   2547  C   GLU A 348      -9.512   8.571  23.141  1.00 35.18           C
ATOM   2548  O   GLU A 348     -10.663   8.181  23.263  1.00 33.85           O
ATOM   2549 CB   GLU A 348      -7.931   7.369  24.646  1.00 38.07           C
ATOM   2550 CG   GLU A 348      -7.014   6.185  24.837  1.00 35.69           C
ATOM   2551 CD   GLU A 348      -6.588   6.017  26.282  1.00 35.41           C
ATOM   2552 OE1  GLU A 348      -6.850   6.928  27.084  1.00 35.54           O
ATOM   2553 OE2  GLU A 348      -6.010   4.972  26.603  1.00 35.54           O
ATOM   2554  N   ALA A 349      -9.172   9.834  22.979  1.00 37.10           N
ATOM   2555 CA   ALA A 349     -10.194  10.857  22.841  1.00 40.39           C
ATOM   2556  C   ALA A 349     -10.810  10.813  21.449  1.00 37.43           C
ATOM   2557  O   ALA A 349     -12.012  11.041  21.280  1.00 35.38           O
ATOM   2558 CB   ALA A 349      -9.617  12.233  23.118  1.00 39.32           C
ATOM   2559  N   ASP A 350      -9.961  10.523  20.490  1.00 40.97           N
ATOM   2560 CA   ASP A 350     -10.421  10.442  19.110  1.00 43.85           C
ATOM   2561  C   ASP A 350     -11.273   9.204  18.883  1.00 41.08           C
ATOM   2562  O   ASP A 350     -12.246   9.243  18.132  1.00 38.98           O
ATOM   2563 CB   ASP A 350      -9.237  10.438  18.146  1.00 42.27           C
ATOM   2564 CG   ASP A 350      -8.537  11.772  18.090  1.00 39.46           C
ATOM   2565 OD1  ASP A 350      -9.132  12.773  18.540  1.00 38.78           O
ATOM   2566 OD2  ASP A 350      -7.395  11.827  17.588  1.00 40.45           O
ATOM   2567  N   LEU A 351     -10.885   8.117  19.524  1.00 35.35           N
ATOM   2568 CA   LEU A 351     -11.622   6.868  19.361  1.00 38.15           C
ATOM   2569  C   LEU A 351     -13.049   6.975  19.907  1.00 35.70           C
ATOM   2570  O   LEU A 351     -13.995   6.594  19.205  1.00 33.60           O
ATOM   2571 CB   LEU A 351     -10.863   5.733  20.041  1.00 36.87           C
ATOM   2572 CG   LEU A 351     -11.522   4.359  19.949  1.00 34.56           C
ATOM   2573 CD1  LEU A 351     -11.725   3.965  18.496  1.00 34.66           C
ATOM   2574 CD2  LEU A 351     -10.665   3.325  20.673  1.00 36.64           C
ATOM   2575  N   PRO A 352     -13.209   7.469  21.140  1.00 37.77           N
ATOM   2576 CA   PRO A 352     -14.554   7.663  21.678  1.00 40.40           C
ATOM   2577  C   PRO A 352     -15.348   8.706  20.912  1.00 38.00           C
ATOM   2578  O   PRO A 352     -16.573   8.607  20.834  1.00 35.94           O
ATOM   2579 CB   PRO A 352     -14.318   8.136  23.119  1.00 39.17           C
ATOM   2580 CG   PRO A 352     -12.976   7.614  23.472  1.00 38.28           C
ATOM   2581 CD   PRO A 352     -12.192   7.674  22.188  1.00 41.80           C
ATOM   2582  N   GLU A 353     -14.656   9.675  20.373  1.00 39.25           N
ATOM   2583 CA   GLU A 353     -15.346  10.707  19.606  1.00 41.92           C
ATOM   2584  C   GLU A 353     -16.061  10.096  18.399  1.00 39.42           C
ATOM   2585  O   GLU A 353     -17.269  10.312  18.236  1.00 37.14           O
ATOM   2586 CB   GLU A 353     -14.372  11.802  19.187  1.00 41.13           C
ATOM   2587 CG   GLU A 353     -15.042  12.982  18.496  1.00 38.02           C
ATOM   2588 CD   GLU A 353     -15.232  12.747  17.014  1.00 36.71           C
ATOM   2589 OE1  GLU A 353     -14.440  11.993  16.434  1.00 36.89           O
ATOM   2590 OE2  GLU A 353     -16.186  13.307  16.444  1.00 36.40           O
ATOM   2591  N   PRO A 354     -15.345   9.349  17.575  1.00 37.45           N
ATOM   2592 CA   PRO A 354     -16.031   8.645  16.491  1.00 38.85           C
ATOM   2593  C   PRO A 354     -16.976   7.584  17.022  1.00 36.79           C
ATOM   2594  O   PRO A 354     -18.014   7.328  16.425  1.00 35.30           O
ATOM   2595 CB   PRO A 354     -14.894   8.003  15.686  1.00 37.82           C
ATOM   2596 CG   PRO A 354     -13.693   8.812  15.996  1.00 37.21           C
ATOM   2597 CD   PRO A 354     -13.881   9.238  17.423  1.00 41.42           C
ATOM   2598  N   SER A 355     -16.605   6.978  18.131  1.00 38.70           N
ATOM   2599 CA   SER A 355     -17.443   5.951  18.733  1.00 42.38           C
ATOM   2600  C   SER A 355     -18.773   6.543  19.176  1.00 40.13           C
ATOM   2601  O   SER A 355     -19.820   5.908  19.044  1.00 37.83           O
ATOM   2602 CB   SER A 355     -16.743   5.309  19.921  1.00 41.35           C
ATOM   2603 OG   SER A 355     -17.562   4.326  20.523  1.00 38.94           O
ATOM   2604  N   GLU A 356     -18.710   7.731  19.731  1.00 37.53           N
ATOM   2605 CA   GLU A 356     -19.926   8.425  20.126  1.00 41.09           C
ATOM   2606  C   GLU A 356     -20.620   9.033  18.920  1.00 38.98           C
ATOM   2607  O   GLU A 356     -21.845   9.159  18.898  1.00 36.84           O
ATOM   2608 CB   GLU A 356     -19.608   9.515  21.151  1.00 39.69           C
ATOM   2609 CG   GLU A 356     -19.120   8.966  22.474  1.00 37.06           C
ATOM   2610 CD   GLU A 356     -20.180   8.124  23.162  1.00 36.00           C
ATOM   2611 OE1  GLU A 356     -21.371   8.441  23.023  1.00 36.09           O
ATOM   2612 OE2  GLU A 356     -19.816   7.140  23.837  1.00 36.05           O
ATOM   2613  N   LYS A 357     -19.829   9.396  17.950  1.00 35.29           N
ATOM   2614 CA   LYS A 357     -20.373   9.996  16.742  1.00 39.07           C
ATOM   2615  C   LYS A 357     -21.108   8.955  15.912  1.00 36.86           C
ATOM   2616  O   LYS A 357     -22.121   9.257  15.287  1.00 34.86           O
ATOM   2617 CB   LYS A 357     -19.254  10.631  15.924  1.00 37.71           C
ATOM   2618 CG   LYS A 357     -19.741  11.314  14.650  1.00 35.35           C
ATOM   2619 CD   LYS A 357     -20.679  12.461  14.954  1.00 34.79           C
ATOM   2620 CE   LYS A 357     -21.070  13.191  13.683  1.00 33.92           C
ATOM   2621 NZ   LYS A 357     -22.041  14.276  13.955  1.00 32.26           N
ATOM   2622  N   GLN A 358     -20.573   7.748  15.912  1.00 40.00           N
ATOM   2623 CA   GLN A 358     -21.180   6.673  15.133  1.00 41.13           C
ATOM   2624  C   GLN A 358     -22.600   6.342  15.610  1.00 39.46           C
ATOM   2625  O   GLN A 358     -23.520   6.311  14.799  1.00 36.87           O
ATOM   2626 CB   GLN A 358     -20.284   5.437  15.183  1.00 38.30           C
ATOM   2627 CG   GLN A 358     -19.008   5.605  14.388  1.00 35.86           C
ATOM   2628 CD   GLN A 358     -18.018   4.510  14.648  1.00 34.92           C
ATOM   2629 OE1  GLN A 358     -18.198   3.681  15.529  1.00 35.13           O
ATOM   2630 NE2  GLN A 358     -16.940   4.492  13.872  1.00 33.20           N
ATOM   2631  N   PRO A 359     -22.770   6.111  16.912  1.00 38.08           N
ATOM   2632 CA   PRO A 359     -24.107   5.821  17.426  1.00 39.04           C
ATOM   2633  C   PRO A 359     -25.012   7.039  17.425  1.00 36.78           C
ATOM   2634  O   PRO A 359     -26.224   6.897  17.388  1.00 35.12           O
ATOM   2635 CB   PRO A 359     -23.855   5.350  18.861  1.00 37.99           C
ATOM   2636 CG   PRO A 359     -22.423   4.952  18.921  1.00 36.98           C
ATOM   2637 CD   PRO A 359     -21.736   5.852  17.938  1.00 40.25           C
ATOM   2638  N   ALA A 360     -24.402   8.209  17.487  1.00 37.06           N
ATOM   2639 CA   ALA A 360     -25.176   9.437  17.583  1.00 39.32           C
ATOM   2640  C   ALA A 360     -26.156   9.596  16.425  1.00 36.98           C
ATOM   2641  O   ALA A 360     -27.364   9.399  16.585  1.00 35.03           O
ATOM   2642 CB   ALA A 360     -24.247  10.641  17.659  1.00 38.51           C
ATOM   2643  N   ALA A 361     -25.625   9.935  15.278  1.00 36.44           N
ATOM   2644 CA   ALA A 361     -26.466  10.140  14.110  1.00 38.73           C
ATOM   2645  C   ALA A 361     -25.800   9.597  12.859  1.00 37.14           C
ATOM   2646  O   ALA A 361     -26.277   9.809  11.739  1.00 35.09           O
ATOM   2647 CB   ALA A 361     -26.783  11.622  13.936  1.00 37.77           C
ATOM   2648  N   ALA A 362     -24.707   8.897  13.072  1.00 36.76           N
ATOM   2649 CA   ALA A 362     -23.937   8.378  11.956  1.00 39.17           C
ATOM   2650  C   ALA A 362     -24.579   7.186  11.252  1.00 37.34           C
ATOM   2651  O   ALA A 362     -24.324   6.986  10.062  1.00 35.15           O
ATOM   2652 CB   ALA A 362     -22.522   8.013  12.413  1.00 38.16           C
ATOM   2653  N   PRO A 363     -25.405   6.395  11.965  1.00 36.74           N
ATOM   2654 CA   PRO A 363     -26.012   5.224  11.311  1.00 38.53           C
ATOM   2655  C   PRO A 363     -26.696   5.582   9.998  1.00 36.96           C
ATOM   2656  O   PRO A 363     -26.588   4.857   9.010  1.00 34.72           O
ATOM   2657 CB   PRO A 363     -27.026   4.719  12.338  1.00 36.81           C
ATOM   2658 CG   PRO A 363     -26.485   5.151  13.654  1.00 35.93           C
ATOM   2659 CD   PRO A 363     -25.798   6.469  13.390  1.00 38.85           C
ATOM   2660  N   ARG A 364     -27.395   6.699  10.011  1.00 36.08           N
ATOM   2661 CA   ARG A 364     -28.062   7.164   8.806  1.00 39.99           C
ATOM   2662  C   ARG A 364     -27.116   8.015   7.967  1.00 38.77           C
ATOM   2663  O   ARG A 364     -27.229   8.059   6.742  1.00 36.39           O
ATOM   2664 CB   ARG A 364     -29.306   7.965   9.181  1.00 38.29           C
ATOM   2665 CG   ARG A 364     -30.076   8.500   7.975  1.00 35.02           C
ATOM   2666 CD   ARG A 364     -30.570   7.378   7.084  1.00 32.67           C
ATOM   2667 NE   ARG A 364     -31.360   7.866   5.961  1.00 32.60           N
ATOM   2668 CZ   ARG A 364     -31.847   7.108   4.981  1.00 30.22           C
ATOM   2669 NH1  ARG A 364     -31.616   5.801   4.971  1.00 29.82           N
ATOM   2670 NH2  ARG A 364     -32.559   7.646   4.019  1.00 28.96           N
ATOM   2671  N   GLY A 365     -26.211   8.680   8.644  1.00 34.75           N
ATOM   2672 CA   GLY A 365     -25.302   9.588   7.967  1.00 37.47           C
ATOM   2673  C   GLY A 365     -24.176   8.905   7.230  1.00 35.91           C
ATOM   2674  O   GLY A 365     -23.753   9.374   6.170  1.00 33.86           O
ATOM   2675  N   LYS A 366     -23.708   7.805   7.784  1.00 35.99           N
ATOM   2676 CA   LYS A 366     -22.565   7.110   7.197  1.00 38.13           C
ATOM   2677  C   LYS A 366     -22.793   6.695   5.740  1.00 36.11           C
ATOM   2678  O   LYS A 366     -21.976   7.033   4.879  1.00 34.12           O
ATOM   2679 CB   LYS A 366     -22.190   5.890   8.042  1.00 37.37           C
ATOM   2680 CG   LYS A 366     -21.519   6.255   9.356  1.00 35.27           C
ATOM   2681 CD   LYS A 366     -21.095   5.009  10.118  1.00 33.64           C
ATOM   2682 CE   LYS A 366     -22.295   4.203  10.583  1.00 32.16           C
ATOM   2683 NZ   LYS A 366     -21.883   3.030  11.398  1.00 30.12           N
ATOM   2684  N   PRO A 367     -23.882   5.986   5.472  1.00 34.43           N
ATOM   2685 CA   PRO A 367     -24.104   5.535   4.091  1.00 35.88           C
ATOM   2686  C   PRO A 367     -24.210   6.682   3.093  1.00 34.33           C
ATOM   2687  O   PRO A 367     -23.665   6.601   2.004  1.00 32.52           O
ATOM   2688 CB   PRO A 367     -25.432   4.770   4.177  1.00 35.05           C
ATOM   2689 CG   PRO A 367     -25.552   4.366   5.599  1.00 33.65           C
ATOM   2690 CD   PRO A 367     -24.907   5.463   6.388  1.00 35.94           C
ATOM   2691  N   VAL A 368     -24.922   7.721   3.494  1.00 36.69           N
ATOM   2692 CA   VAL A 368     -25.172   8.835   2.590  1.00 38.74           C
ATOM   2693  C   VAL A 368     -24.075   9.891   2.654  1.00 37.47           C
ATOM   2694  O   VAL A 368     -23.879  10.645   1.702  1.00 35.31           O
ATOM   2695 CB   VAL A 368     -26.536   9.484   2.877  1.00 37.07           C
ATOM   2696 CG1  VAL A 368     -27.663   8.489   2.633  1.00 34.86           C
ATOM   2697 CG2  VAL A 368     -26.587  10.011   4.302  1.00 36.23           C
ATOM   2698  N   SER A 369     -23.381   9.926   3.770  1.00 35.97           N
ATOM   2699 CA   SER A 369     -22.366  10.943   3.981  1.00 38.75           C
ATOM   2700  C   SER A 369     -20.953  10.377   3.897  1.00 37.10           C
ATOM   2701  O   SER A 369     -20.016  10.952   4.436  1.00 35.58           O
ATOM   2702 CB   SER A 369     -22.567  11.635   5.328  1.00 38.32           C
ATOM   2703 OG   SER A 369     -23.801  12.303   5.373  1.00 36.20           O
ATOM   2704  N   ARG A 370     -20.829   9.262   3.233  1.00 31.64           N
ATOM   2705 CA   ARG A 370     -19.515   8.631   3.095  1.00 34.30           C
ATOM   2706  C   ARG A 370     -18.504   9.583   2.472  1.00 32.93           C
ATOM   2707  O   ARG A 370     -17.480   9.900   3.068  1.00 30.61           O
ATOM   2708 CB   ARG A 370     -19.625   7.357   2.259  1.00 33.16           C
ATOM   2709 CG   ARG A 370     -20.383   6.250   2.951  1.00 30.56           C
ATOM   2710 CD   ARG A 370     -20.513   5.028   2.052  1.00 29.21           C
ATOM   2711 NE   ARG A 370     -21.387   5.286   0.914  1.00 28.58           N
ATOM   2712 CZ   ARG A 370     -21.635   4.402  -0.054  1.00 26.99           C
ATOM   2713 NH1  ARG A 370     -21.078   3.209  -0.021  1.00 25.73           N
ATOM   2714 NH2  ARG A 370     -22.438   4.718  -1.049  1.00 24.21           N
ATOM   2715  N   VAL A 371     -18.837  10.021   1.270  1.00 34.86           N
ATOM   2716 CA   VAL A 371     -17.955  10.942   0.568  1.00 37.69           C
ATOM   2717  C   VAL A 371     -17.818  12.265   1.320  1.00 36.94           C
ATOM   2718  O   VAL A 371     -16.704  12.764   1.493  1.00 34.77           O
ATOM   2719 CB   VAL A 371     -18.439  11.180  -0.870  1.00 35.60           C
ATOM   2720 CG1  VAL A 371     -17.549  12.203  -1.573  1.00 32.88           C
ATOM   2721 CG2  VAL A 371     -18.465   9.873  -1.649  1.00 34.16           C
ATOM   2722  N   PRO A 372     -18.943  12.831   1.767  1.00 35.54           N
ATOM   2723 CA   PRO A 372     -18.861  14.076   2.536  1.00 37.64           C
ATOM   2724  C   PRO A 372     -17.990  13.949   3.775  1.00 36.39           C
ATOM   2725  O   PRO A 372     -17.243  14.862   4.102  1.00 34.61           O
ATOM   2726 CB   PRO A 372     -20.317  14.355   2.931  1.00 36.45           C
ATOM   2727 CG   PRO A 372     -21.121  13.681   1.881  1.00 35.01           C
ATOM   2728 CD   PRO A 372     -20.336  12.461   1.490  1.00 37.04           C
ATOM   2729  N   GLN A 373     -18.103  12.816   4.444  1.00 36.45           N
ATOM   2730 CA   GLN A 373     -17.281  12.589   5.621  1.00 39.15           C
ATOM   2731  C   GLN A 373     -15.815  12.534   5.239  1.00 37.77           C
ATOM   2732  O   GLN A 373     -14.970  13.089   5.938  1.00 35.50           O
ATOM   2733 CB   GLN A 373     -17.689  11.303   6.318  1.00 38.05           C
ATOM   2734 CG   GLN A 373     -19.016  11.404   7.061  1.00 34.82           C
ATOM   2735 CD   GLN A 373     -19.430  10.097   7.682  1.00 33.24           C
ATOM   2736 OE1  GLN A 373     -18.926   9.040   7.297  1.00 33.72           O
ATOM   2737 NE2  GLN A 373     -20.339  10.149   8.640  1.00 32.04           N
ATOM   2738  N   LEU A 374     -15.529  11.885   4.130  1.00 34.77           N
ATOM   2739 CA   LEU A 374     -14.167  11.836   3.658  1.00 37.93           C
ATOM   2740  C   LEU A 374     -13.646  13.239   3.380  1.00 36.11           C
ATOM   2741  O   LEU A 374     -12.562  13.610   3.826  1.00 33.78           O
ATOM   2742 CB   LEU A 374     -14.069  10.985   2.388  1.00 35.95           C
ATOM   2743 CG   LEU A 374     -14.330   9.493   2.589  1.00 33.02           C
ATOM   2744 CD1  LEU A 374     -14.387   8.782   1.245  1.00 32.48           C
ATOM   2745 CD2  LEU A 374     -13.250   8.879   3.467  1.00 33.58           C
ATOM   2746  N   LYS A 375     -14.454  13.999   2.680  1.00 36.43           N
ATOM   2747 CA   LYS A 375     -14.094  15.377   2.363  1.00 38.79           C
ATOM   2748  C   LYS A 375     -13.888  16.189   3.632  1.00 36.64           C
ATOM   2749  O   LYS A 375     -12.906  16.916   3.772  1.00 34.78           O
ATOM   2750 CB   LYS A 375     -15.172  16.019   1.504  1.00 37.78           C
ATOM   2751 CG   LYS A 375     -15.322  15.386   0.139  1.00 35.10           C
ATOM   2752 CD   LYS A 375     -16.464  16.019  -0.635  1.00 33.92           C
ATOM   2753 CE   LYS A 375     -16.620  15.390  -1.998  1.00 32.47           C
ATOM   2754 NZ   LYS A 375     -17.755  15.991  -2.760  1.00 30.23           N
ATOM   2755  N   ALA A 376     -14.836  16.046   4.537  1.00 34.31           N
ATOM   2756 CA   ALA A 376     -14.778  16.782   5.787  1.00 36.01           C
ATOM   2757  C   ALA A 376     -13.561  16.380   6.602  1.00 34.73           C
ATOM   2758  O   ALA A 376     -12.873  17.230   7.162  1.00 32.93           O
ATOM   2759 CB   ALA A 376     -16.054  16.555   6.591  1.00 34.90           C
ATOM   2760  N   ARG A 377     -13.315  15.088   6.651  1.00 34.76           N
ATOM   2761 CA   ARG A 377     -12.187  14.597   7.431  1.00 36.97           C
ATOM   2762  C   ARG A 377     -10.870  14.965   6.784  1.00 35.03           C
ATOM   2763  O   ARG A 377      -9.863  15.121   7.473  1.00 32.71           O
ATOM   2764 CB   ARG A 377     -12.281  13.081   7.620  1.00 35.17           C
ATOM   2765 CG   ARG A 377     -13.502  12.630   8.393  1.00 32.32           C
ATOM   2766 CD   ARG A 377     -13.563  13.256   9.772  1.00 31.64           C
ATOM   2767 NE   ARG A 377     -12.460  12.847  10.616  1.00 30.19           N
ATOM   2768 CZ   ARG A 377     -12.204  13.354  11.825  1.00 29.11           C
ATOM   2769 NH1  ARG A 377     -12.974  14.313  12.312  1.00 27.25           N
ATOM   2770 NH2  ARG A 377     -11.182  12.915  12.531  1.00 25.58           N
ATOM   2771  N   MET A 378     -10.891  15.105   5.473  1.00 33.19           N
ATOM   2772 CA   MET A 378      -9.679  15.541   4.788  1.00 35.01           C
ATOM   2773  C   MET A 378      -9.272  16.926   5.279  1.00 34.05           C
ATOM   2774  O   MET A 378      -8.111  17.190   5.561  1.00 32.23           O
ATOM   2775 CB   MET A 378      -9.886  15.575   3.280  1.00 34.94           C
ATOM   2776 CG   MET A 378     -10.077  14.193   2.662  1.00 32.39           C
ATOM   2777 SD   MET A 378      -8.747  13.064   3.065  1.00 31.13           S
ATOM   2778 CE   MET A 378      -9.324  11.592   2.232  1.00 29.80           C
ATOM   2779  N   VAL A 379     -10.260  17.792   5.373  1.00 38.10           N
ATOM   2780 CA   VAL A 379     -10.018  19.141   5.861  1.00 40.34           C
ATOM   2781  C   VAL A 379      -9.830  19.136   7.366  1.00 38.62           C
ATOM   2782  O   VAL A 379      -9.084  19.950   7.921  1.00 35.61           O
ATOM   2783 CB   VAL A 379     -11.169  20.076   5.475  1.00 38.11           C
ATOM   2784 CG1  VAL A 379     -10.940  21.477   6.017  1.00 34.98           C
ATOM   2785 CG2  VAL A 379     -11.337  20.109   3.957  1.00 36.35           C
ATOM   2786  N   SER A 380     -10.505  18.210   8.006  1.00 37.84           N
ATOM   2787 CA   SER A 380     -10.519  18.154   9.462  1.00 39.94           C
ATOM   2788  C   SER A 380      -9.506  17.170  10.032  1.00 37.82           C
ATOM   2789  O   SER A 380      -9.468  16.958  11.241  1.00 34.90           O
ATOM   2790 CB   SER A 380     -11.911  17.791   9.955  1.00 38.65           C
ATOM   2791 OG   SER A 380     -11.963  17.700  11.362  1.00 36.35           O
ATOM   2792  N   LYS A 381      -8.717  16.585   9.179  1.00 34.50           N
ATOM   2793 CA   LYS A 381      -7.780  15.574   9.657  1.00 37.70           C
ATOM   2794  C   LYS A 381      -6.816  16.166  10.671  1.00 35.48           C
ATOM   2795  O   LYS A 381      -6.194  17.203  10.440  1.00 32.83           O
ATOM   2796 CB   LYS A 381      -7.001  14.965   8.499  1.00 36.25           C
ATOM   2797 CG   LYS A 381      -6.111  15.945   7.779  1.00 33.84           C
ATOM   2798 CD   LYS A 381      -5.348  15.268   6.657  1.00 32.86           C
ATOM   2799 CE   LYS A 381      -4.464  16.258   5.936  1.00 31.63           C
ATOM   2800 NZ   LYS A 381      -3.675  15.603   4.856  1.00 30.46           N
ATOM   2801  N   SER A 382      -6.731  15.505  11.784  1.00 36.60           N
ATOM   2802 CA   SER A 382      -5.825  15.930  12.838  1.00 38.76           C
ATOM   2803  C   SER A 382      -4.475  15.233  12.684  1.00 36.76           C
ATOM   2804  O   SER A 382      -3.418  15.842  12.834  1.00 33.65           O
ATOM   2805 CB   SER A 382      -6.417  15.602  14.206  1.00 36.78           C
ATOM   2806 OG   SER A 382      -6.628  14.220  14.370  1.00 34.33           O
ATOM   2807  N   LYS A 383      -4.543  13.966  12.373  1.00 33.85           N
ATOM   2808 CA   LYS A 383      -3.351  13.158  12.181  1.00 37.99           C
ATOM   2809  C   LYS A 383      -3.592  12.210  11.028  1.00 35.44           C
ATOM   2810  O   LYS A 383      -4.696  11.700  10.862  1.00 32.62           O
ATOM   2811 CB   LYS A 383      -3.015  12.391  13.458  1.00 35.90           C
ATOM   2812 CG   LYS A 383      -1.700  11.649  13.405  1.00 33.38           C
ATOM   2813 CD   LYS A 383      -1.393  10.970  14.715  1.00 32.50           C
ATOM   2814 CE   LYS A 383      -0.092  10.193  14.655  1.00 31.57           C
ATOM   2815 NZ   LYS A 383       1.071  11.079  14.516  1.00 30.82           N
ATOM   2816  N   ASP A 384      -2.555  12.008  10.243  1.00 38.93           N
ATOM   2817 CA   ASP A 384      -2.688  11.159   9.065  1.00 41.25           C
ATOM   2818  C   ASP A 384      -3.232   9.778   9.400  1.00 38.42           C
ATOM   2819  O   ASP A 384      -4.240   9.342   8.823  1.00 34.78           O
ATOM   2820 CB   ASP A 384      -1.343  11.033   8.338  1.00 39.13           C
ATOM   2821 CG   ASP A 384      -0.243  10.506   9.239  1.00 34.31           C
ATOM   2822 OD1  ASP A 384      -0.487  10.354  10.448  1.00 33.21           O
ATOM   2823 OD2  ASP A 384       0.863  10.252   8.737  1.00 34.34           O
ATOM   2824  N   GLY A 385      -2.560   9.116  10.343  1.00 34.91           N
ATOM   2825 CA   GLY A 385      -3.007   7.794  10.742  1.00 37.05           C
ATOM   2826  C   GLY A 385      -4.334   7.825  11.449  1.00 34.90           C
ATOM   2827  O   GLY A 385      -5.227   7.018  11.169  1.00 32.44           O
ATOM   2828  N   THR A 386      -4.466   8.774  12.350  1.00 38.67           N
ATOM   2829 CA   THR A 386      -5.706   8.903  13.106  1.00 40.69           C
ATOM   2830  C   THR A 386      -6.862   9.289  12.191  1.00 38.32           C
ATOM   2831  O   THR A 386      -7.959   8.739  12.294  1.00 34.83           O
ATOM   2832 CB   THR A 386      -5.562   9.945  14.213  1.00 38.57           C
ATOM   2833 OG1  THR A 386      -4.497   9.570  15.083  1.00 36.29           O
ATOM   2834 CG2  THR A 386      -6.848  10.055  15.013  1.00 37.57           C
ATOM   2835  N   GLY A 387      -6.603  10.241  11.307  1.00 32.83           N
ATOM   2836 CA   GLY A 387      -7.630  10.674  10.373  1.00 35.63           C
ATOM   2837  C   GLY A 387      -8.037   9.560   9.446  1.00 33.87           C
ATOM   2838  O   GLY A 387      -9.227   9.366   9.177  1.00 31.54           O
ATOM   2839  N   SER A 388      -7.050   8.823   8.971  1.00 35.45           N
ATOM   2840 CA   SER A 388      -7.327   7.693   8.093  1.00 38.27           C
ATOM   2841  C   SER A 388      -8.092   6.608   8.839  1.00 36.16           C
ATOM   2842  O   SER A 388      -9.010   5.993   8.294  1.00 33.13           O
ATOM   2843 CB   SER A 388      -6.026   7.135   7.522  1.00 36.69           C
ATOM   2844 OG   SER A 388      -5.384   8.083   6.699  1.00 34.86           O
ATOM   2845  N   ASP A 389      -7.694   6.405  10.080  1.00 38.30           N
ATOM   2846 CA   ASP A 389      -8.379   5.419  10.904  1.00 41.85           C
ATOM   2847  C   ASP A 389      -9.815   5.843  11.151  1.00 39.52           C
ATOM   2848  O   ASP A 389     -10.741   5.031  11.092  1.00 36.27           O
ATOM   2849 CB   ASP A 389      -7.649   5.226  12.225  1.00 39.93           C
ATOM   2850 CG   ASP A 389      -8.240   4.097  13.054  1.00 35.98           C
ATOM   2851 OD1  ASP A 389      -9.069   3.344  12.521  1.00 34.61           O
ATOM   2852 OD2  ASP A 389      -7.854   3.957  14.227  1.00 35.94           O
ATOM   2853  N   ASP A 390      -9.995   7.117  11.413  1.00 38.39           N
ATOM   2854 CA   ASP A 390     -11.328   7.652  11.627  1.00 41.40           C
ATOM   2855  C   ASP A 390     -12.176   7.505  10.369  1.00 39.09           C
ATOM   2856  O   ASP A 390     -13.323   7.073  10.438  1.00 36.06           O
ATOM   2857 CB   ASP A 390     -11.262   9.115  12.040  1.00 40.03           C
ATOM   2858 CG   ASP A 390     -10.690   9.297  13.426  1.00 36.00           C
ATOM   2859 OD1  ASP A 390     -10.611   8.299  14.174  1.00 34.99           O
ATOM   2860 OD2  ASP A 390     -10.321  10.432  13.771  1.00 36.36           O
ATOM   2861  N   LYS A 391     -11.581   7.855   9.264  1.00 34.29           N
ATOM   2862 CA   LYS A 391     -12.277   7.724   7.994  1.00 38.28           C
ATOM   2863  C   LYS A 391     -12.597   6.267   7.714  1.00 35.48           C
ATOM   2864  O   LYS A 391     -13.675   5.944   7.209  1.00 32.83           O
ATOM   2865 CB   LYS A 391     -11.435   8.309   6.861  1.00 37.09           C
ATOM   2866 CG   LYS A 391     -11.343   9.825   6.924  1.00 34.66           C
ATOM   2867 CD   LYS A 391     -10.523  10.355   5.769  1.00 34.23           C
ATOM   2868 CE   LYS A 391      -9.056   9.998   5.895  1.00 33.21           C
ATOM   2869 NZ   LYS A 391      -8.251  10.612   4.829  1.00 32.21           N
ATOM   2870  N   LYS A 392     -11.644   5.427   8.053  1.00 35.25           N
ATOM   2871 CA   LYS A 392     -11.837   3.992   7.864  1.00 38.25           C
ATOM   2872  C   LYS A 392     -13.003   3.503   8.712  1.00 35.66           C
ATOM   2873  O   LYS A 392     -13.808   2.680   8.274  1.00 33.24           O
ATOM   2874 CB   LYS A 392     -10.565   3.241   8.226  1.00 37.55           C
ATOM   2875 CG   LYS A 392     -10.705   1.737   8.105  1.00 34.29           C
ATOM   2876 CD   LYS A 392     -10.993   1.323   6.678  1.00 33.57           C
ATOM   2877 CE   LYS A 392     -11.130  -0.190   6.578  1.00 32.26           C
ATOM   2878 NZ   LYS A 392     -11.369  -0.619   5.188  1.00 29.96           N
ATOM   2879  N   ALA A 393     -13.067   4.010   9.923  1.00 37.01           N
ATOM   2880 CA   ALA A 393     -14.116   3.603  10.837  1.00 38.34           C
ATOM   2881  C   ALA A 393     -15.468   4.176  10.438  1.00 35.50           C
ATOM   2882  O   ALA A 393     -16.513   3.583  10.723  1.00 32.67           O
ATOM   2883 CB   ALA A 393     -13.766   4.028  12.261  1.00 37.39           C
ATOM   2884  N   LYS A 394     -15.441   5.314   9.781  1.00 34.64           N
ATOM   2885 CA   LYS A 394     -16.673   6.006   9.437  1.00 38.29           C
ATOM   2886  C   LYS A 394     -17.244   5.584   8.086  1.00 35.56           C
ATOM   2887  O   LYS A 394     -18.454   5.534   7.907  1.00 33.31           O
ATOM   2888 CB   LYS A 394     -16.443   7.517   9.444  1.00 37.76           C
ATOM   2889 CG   LYS A 394     -16.190   8.072  10.831  1.00 35.10           C
ATOM   2890 CD   LYS A 394     -15.951   9.572  10.791  1.00 34.80           C
ATOM   2891 CE   LYS A 394     -15.709  10.123  12.182  1.00 33.58           C
ATOM   2892 NZ   LYS A 394     -15.470  11.586  12.160  1.00 32.19           N
ATOM   2893  N   THR A 395     -16.374   5.315   7.150  1.00 37.72           N
ATOM   2894 CA   THR A 395     -16.810   5.068   5.782  1.00 38.93           C
ATOM   2895  C   THR A 395     -16.996   3.589   5.481  1.00 36.74           C
ATOM   2896  O   THR A 395     -16.501   2.726   6.215  1.00 33.44           O
ATOM   2897 CB   THR A 395     -15.816   5.655   4.779  1.00 37.33           C
ATOM   2898 OG1  THR A 395     -14.538   5.059   4.971  1.00 34.63           O
ATOM   2899 CG2  THR A 395     -15.709   7.153   4.967  1.00 35.81           C
ATOM   2900  N   SER A 396     -17.709   3.343   4.418  1.00 36.71           N
ATOM   2901 CA   SER A 396     -17.951   1.980   3.945  1.00 39.12           C
ATOM   2902  C   SER A 396     -18.857   1.185   4.885  1.00 36.99           C
ATOM   2903  O   SER A 396     -18.822   1.365   6.106  1.00 34.52           O
ATOM   2904 CB   SER A 396     -16.638   1.234   3.727  1.00 37.97           C
ATOM   2905 OG   SER A 396     -16.868  -0.073   3.244  1.00 35.34           O
ATOM   2906  N   THR A 397     -19.652   0.321   4.289  1.00 37.84           N
ATOM   2907 CA   THR A 397     -20.533  -0.532   5.078  1.00 39.91           C
ATOM   2908  C   THR A 397     -19.719  -1.525   5.889  1.00 37.60           C
ATOM   2909  O   THR A 397     -20.003  -1.774   7.062  1.00 33.97           O
ATOM   2910 CB   THR A 397     -21.513  -1.280   4.176  1.00 38.06           C
ATOM   2911 OG1  THR A 397     -22.285  -0.349   3.428  1.00 35.34           O
ATOM   2912 CG2  THR A 397     -22.448  -2.142   5.009  1.00 36.34           C
ATOM   2913  N   ARG A 398     -18.712  -2.068   5.246  1.00 35.08           N
ATOM   2914 CA   ARG A 398     -17.829  -3.008   5.920  1.00 38.45           C
ATOM   2915  C   ARG A 398     -17.126  -2.324   7.085  1.00 36.95           C
ATOM   2916  O   ARG A 398     -16.988  -2.902   8.167  1.00 34.69           O
ATOM   2917 CB   ARG A 398     -16.795  -3.577   4.952  1.00 36.26           C
ATOM   2918 CG   ARG A 398     -17.396  -4.469   3.881  1.00 33.56           C
ATOM   2919 CD   ARG A 398     -16.318  -5.000   2.966  1.00 32.52           C
ATOM   2920 NE   ARG A 398     -16.863  -5.864   1.925  1.00 32.00           N
ATOM   2921 CZ   ARG A 398     -16.130  -6.427   0.966  1.00 30.36           C
ATOM   2922 NH1  ARG A 398     -14.820  -6.225   0.907  1.00 28.84           N
ATOM   2923 NH2  ARG A 398     -16.704  -7.203   0.056  1.00 28.23           N
ATOM   2924  N   SER A 399     -16.699  -1.116   6.853  1.00 37.68           N
ATOM   2925 CA   SER A 399     -16.062  -0.353   7.909  1.00 39.28           C
ATOM   2926  C   SER A 399     -17.046  -0.081   9.030  1.00 36.81           C
ATOM   2927  O   SER A 399     -16.672  -0.017  10.205  1.00 34.48           O
ATOM   2928 CB   SER A 399     -15.500   0.959   7.371  1.00 38.03           C
ATOM   2929 OG   SER A 399     -16.532   1.825   6.958  1.00 35.65           O
ATOM   2930  N   SER A 400     -18.306   0.057   8.669  1.00 35.37           N
ATOM   2931 CA   SER A 400     -19.349   0.237   9.672  1.00 38.02           C
ATOM   2932  C   SER A 400     -19.499  -1.030  10.496  1.00 35.90           C
ATOM   2933  O   SER A 400     -19.594  -0.981  11.719  1.00 33.86           O
ATOM   2934 CB   SER A 400     -20.674   0.602   9.016  1.00 37.21           C
ATOM   2935 OG   SER A 400     -20.589   1.859   8.355  1.00 34.92           O
ATOM   2936  N   ALA A 401     -19.501  -2.162   9.802  1.00 33.92           N
ATOM   2937 CA   ALA A 401     -19.571  -3.442  10.485  1.00 35.48           C
ATOM   2938  C   ALA A 401     -18.339  -3.641  11.351  1.00 33.39           C
ATOM   2939  O   ALA A 401     -18.433  -4.092  12.497  1.00 30.82           O
ATOM   2940 CB   ALA A 401     -19.708  -4.578   9.486  1.00 34.55           C
ATOM   2941  N   LYS A 402     -17.205  -3.284  10.795  1.00 33.73           N
ATOM   2942 CA   LYS A 402     -15.955  -3.354  11.543  1.00 37.36           C
ATOM   2943  C   LYS A 402     -16.029  -2.442  12.760  1.00 34.97           C
ATOM   2944  O   LYS A 402     -15.554  -2.781  13.837  1.00 32.66           O
ATOM   2945 CB   LYS A 402     -14.777  -2.950  10.667  1.00 36.73           C
ATOM   2946 CG   LYS A 402     -14.474  -3.937   9.565  1.00 34.30           C
ATOM   2947 CD   LYS A 402     -13.319  -3.454   8.697  1.00 33.56           C
ATOM   2948 CE   LYS A 402     -13.035  -4.405   7.564  1.00 32.40           C
ATOM   2949 NZ   LYS A 402     -11.931  -3.913   6.697  1.00 31.46           N
ATOM   2950  N   THR A 403     -16.625  -1.301  12.558  1.00 36.58           N
ATOM   2951 CA   THR A 403     -16.786  -0.342  13.633  1.00 39.37           C
ATOM   2952  C   THR A 403     -17.694  -0.909  14.710  1.00 37.57           C
ATOM   2953  O   THR A 403     -17.430  -0.768  15.901  1.00 34.49           O
ATOM   2954 CB   THR A 403     -17.363   0.968  13.116  1.00 37.85           C
ATOM   2955 OG1  THR A 403     -16.478   1.536  12.150  1.00 34.66           O
ATOM   2956 CG2  THR A 403     -17.549   1.941  14.263  1.00 34.99           C
ATOM   2957  N   LEU A 404     -18.752  -1.568  14.264  1.00 35.19           N
ATOM   2958 CA   LEU A 404     -19.667  -2.201  15.203  1.00 38.13           C
ATOM   2959  C   LEU A 404     -18.946  -3.269  16.013  1.00 36.33           C
ATOM   2960  O   LEU A 404     -19.228  -3.451  17.194  1.00 33.43           O
ATOM   2961 CB   LEU A 404     -20.851  -2.815  14.459  1.00 36.17           C
ATOM   2962 CG   LEU A 404     -21.793  -1.809  13.799  1.00 33.78           C
ATOM   2963 CD1  LEU A 404     -22.830  -2.536  12.951  1.00 33.45           C
ATOM   2964 CD2  LEU A 404     -22.477  -0.948  14.851  1.00 34.85           C
ATOM   2965  N   LYS A 405     -18.032  -3.952  15.352  1.00 36.33           N
ATOM   2966 CA   LYS A 405     -17.224  -4.942  16.047  1.00 40.03           C
ATOM   2967  C   LYS A 405     -16.161  -4.266  16.893  1.00 37.90           C
ATOM   2968  O   LYS A 405     -15.797  -4.767  17.956  1.00 35.43           O
ATOM   2969 CB   LYS A 405     -16.578  -5.891  15.038  1.00 38.62           C
ATOM   2970 CG   LYS A 405     -17.583  -6.752  14.299  1.00 36.44           C
ATOM   2971 CD   LYS A 405     -16.902  -7.574  13.226  1.00 34.84           C
ATOM   2972 CE   LYS A 405     -15.968  -8.617  13.812  1.00 33.84           C
ATOM   2973 NZ   LYS A 405     -15.372  -9.467  12.754  1.00 32.28           N
ATOM   2974  N   ASN A 406     -15.677  -3.157  16.393  1.00 33.07           N
ATOM   2975 CA   ASN A 406     -14.635  -2.428  17.086  1.00 36.63           C
ATOM   2976  C   ASN A 406     -15.136  -1.822  18.393  1.00 35.33           C
ATOM   2977  O   ASN A 406     -14.417  -1.814  19.387  1.00 32.45           O
ATOM   2978 CB   ASN A 406     -14.058  -1.328  16.195  1.00 35.19           C
ATOM   2979 CG   ASN A 406     -13.206  -1.886  15.076  1.00 31.68           C
ATOM   2980 OD1  ASN A 406     -12.670  -2.989  15.180  1.00 30.76           O
ATOM   2981 ND2  ASN A 406     -13.065  -1.128  13.996  1.00 31.97           N
ATOM   2982  N   ARG A 407     -16.353  -1.342  18.362  1.00 35.90           N
ATOM   2983 CA   ARG A 407     -16.912  -0.746  19.577  1.00 37.75           C
ATOM   2984  C   ARG A 407     -17.028  -1.761  20.715  1.00 35.45           C
ATOM   2985  O   ARG A 407     -16.439  -1.556  21.778  1.00 33.15           O
ATOM   2986 CB   ARG A 407     -18.274  -0.128  19.286  1.00 36.10           C
ATOM   2987 CG   ARG A 407     -18.199   1.133  18.453  1.00 33.63           C
ATOM   2988 CD   ARG A 407     -19.595   1.685  18.280  1.00 32.81           C
ATOM   2989 NE   ARG A 407     -20.173   2.036  19.574  1.00 32.20           N
ATOM   2990 CZ   ARG A 407     -21.483   2.044  19.838  1.00 30.68           C
ATOM   2991 NH1  ARG A 407     -22.341   1.707  18.902  1.00 29.30           N
ATOM   2992 NH2  ARG A 407     -21.910   2.376  21.039  1.00 28.55           N
ATOM   2993  N   PRO A 408     -17.790  -2.839  20.500  1.00 34.00           N
ATOM   2994 CA   PRO A 408     -17.900  -3.848  21.551  1.00 35.25           C
ATOM   2995  C   PRO A 408     -16.558  -4.445  21.915  1.00 33.55           C
ATOM   2996  O   PRO A 408     -16.312  -4.753  23.074  1.00 31.64           O
ATOM   2997 CB   PRO A 408     -18.821  -4.907  20.943  1.00 34.29           C
ATOM   2998 CG   PRO A 408     -19.612  -4.178  19.918  1.00 33.05           C
ATOM   2999 CD   PRO A 408     -18.665  -3.149  19.371  1.00 35.68           C
ATOM   3000  N   CYS A 409     -15.708  -4.611  20.926  1.00 30.07           N
ATOM   3001 CA   CYS A 409     -14.370  -5.100  21.184  1.00 33.54           C
ATOM   3002  C   CYS A 409     -13.573  -4.059  21.960  1.00 32.49           C
ATOM   3003  O   CYS A 409     -12.687  -4.399  22.738  1.00 30.20           O
ATOM   3004 CB   CYS A 409     -13.666  -5.457  19.878  1.00 32.22           C
ATOM   3005 SG   CYS A 409     -14.363  -6.903  19.049  1.00 30.52           S
ATOM   3006  N   LEU A 410     -13.897  -2.808  21.720  1.00 33.02           N
ATOM   3007 CA   LEU A 410     -13.242  -1.734  22.440  1.00 36.54           C
ATOM   3008  C   LEU A 410     -13.697  -1.695  23.888  1.00 34.41           C
ATOM   3009  O   LEU A 410     -12.892  -1.427  24.788  1.00 32.06           O
ATOM   3010 CB   LEU A 410     -13.537  -0.386  21.773  1.00 35.42           C
ATOM   3011 CG   LEU A 410     -12.910   0.813  22.472  1.00 32.87           C
ATOM   3012 CD1  LEU A 410     -11.399   0.738  22.424  1.00 32.76           C
ATOM   3013 CD2  LEU A 410     -13.422   2.109  21.850  1.00 34.79           C
ATOM   3014  N   SER A 411     -14.969  -1.983  24.099  1.00 33.94           N
ATOM   3015 CA   SER A 411     -15.503  -2.006  25.459  1.00 37.09           C
ATOM   3016  C   SER A 411     -14.798  -3.052  26.325  1.00 35.19           C
ATOM   3017  O   SER A 411     -14.306  -2.725  27.406  1.00 33.07           O
ATOM   3018 CB   SER A 411     -17.007  -2.241  25.443  1.00 36.61           C
ATOM   3019 OG   SER A 411     -17.684  -1.193  24.793  1.00 34.36           O
ATOM   3020  N   PRO A 412     -14.753  -4.303  25.848  1.00 33.60           N
ATOM   3021 CA   PRO A 412     -13.986  -5.319  26.573  1.00 35.67           C
ATOM   3022  C   PRO A 412     -12.507  -4.976  26.632  1.00 34.00           C
ATOM   3023  O   PRO A 412     -11.819  -5.359  27.573  1.00 31.77           O
ATOM   3024 CB   PRO A 412     -14.206  -6.597  25.760  1.00 34.20           C
ATOM   3025 CG   PRO A 412     -15.479  -6.373  25.042  1.00 33.00           C
ATOM   3026 CD   PRO A 412     -15.506  -4.895  24.740  1.00 35.83           C
ATOM   3027  N   LYS A 413     -12.049  -4.282  25.635  1.00 32.85           N
ATOM   3028 CA   LYS A 413     -10.659  -3.848  25.605  1.00 36.11           C
ATOM   3029  C   LYS A 413     -10.421  -2.758  26.638  1.00 34.04           C
ATOM   3030  O   LYS A 413      -9.341  -2.677  27.218  1.00 31.96           O
ATOM   3031 CB   LYS A 413     -10.287  -3.333  24.227  1.00 35.10           C
ATOM   3032 CG   LYS A 413      -8.882  -2.766  24.151  1.00 33.37           C
ATOM   3033 CD   LYS A 413      -8.640  -2.077  22.828  1.00 31.77           C
ATOM   3034 CE   LYS A 413      -7.331  -1.316  22.852  1.00 30.86           C
ATOM   3035 NZ   LYS A 413      -7.130  -0.535  21.600  1.00 29.80           N
ATOM   3036  N   HIS A 414     -11.420  -1.947  26.836  1.00 30.12           N
ATOM   3037 CA   HIS A 414     -11.304  -0.831  27.756  1.00 33.67           C
ATOM   3038  C   HIS A 414     -10.852  -1.243  29.158  1.00 32.28           C
ATOM   3039  O   HIS A 414     -10.079  -0.516  29.788  1.00 29.53           O
ATOM   3040 CB   HIS A 414     -12.621  -0.065  27.834  1.00 32.04           C
ATOM   3041 CG   HIS A 414     -12.535   1.179  28.659  1.00 29.53           C
ATOM   3042 ND1  HIS A 414     -12.672   1.182  30.015  1.00 28.70           N
ATOM   3043 CD2  HIS A 414     -12.319   2.470  28.302  1.00 29.57           C
ATOM   3044 CE1  HIS A 414     -12.542   2.426  30.461  1.00 29.35           C
ATOM   3045 NE2  HIS A 414     -12.325   3.221  29.447  1.00 28.64           N
ATOM   3046  N   PRO A 415     -11.327  -2.388  29.655  1.00 34.24           N
ATOM   3047 CA   PRO A 415     -10.843  -2.862  30.953  1.00 36.00           C
ATOM   3048  C   PRO A 415      -9.329  -3.010  30.998  1.00 34.38           C
ATOM   3049  O   PRO A 415      -8.709  -2.694  32.011  1.00 32.54           O
ATOM   3050 CB   PRO A 415     -11.520  -4.221  31.123  1.00 35.05           C
ATOM   3051 CG   PRO A 415     -12.776  -4.108  30.337  1.00 34.03           C
ATOM   3052 CD   PRO A 415     -12.448  -3.205  29.176  1.00 36.93           C
ATOM   3053  N   THR A 416      -8.763  -3.491  29.912  1.00 34.04           N
ATOM   3054 CA   THR A 416      -7.315  -3.625  29.840  1.00 36.75           C
ATOM   3055  C   THR A 416      -6.648  -2.248  29.901  1.00 34.86           C
ATOM   3056  O   THR A 416      -5.770  -2.029  30.734  1.00 31.93           O
ATOM   3057 CB   THR A 416      -6.882  -4.377  28.586  1.00 35.40           C
ATOM   3058 OG1  THR A 416      -7.490  -5.663  28.576  1.00 32.77           O
ATOM   3059 CG2  THR A 416      -5.374  -4.526  28.541  1.00 33.53           C
ATOM   3060  N   PRO A 417      -7.075  -1.342  29.047  1.00 33.54           N
ATOM   3061 CA   PRO A 417      -6.612   0.039  29.174  1.00 35.57           C
ATOM   3062  C   PRO A 417      -6.996   0.619  30.517  1.00 34.29           C
ATOM   3063  O   PRO A 417      -6.294   1.478  31.043  1.00 32.32           O
ATOM   3064 CB   PRO A 417      -7.325   0.775  28.044  1.00 34.29           C
ATOM   3065 CG   PRO A 417      -7.621  -0.265  27.035  1.00 33.30           C
ATOM   3066 CD   PRO A 417      -7.842  -1.532  27.820  1.00 36.54           C
ATOM   3067  N   GLY A 418      -8.087   0.134  31.053  1.00 32.88           N
ATOM   3068 CA   GLY A 418      -8.489   0.544  32.387  1.00 35.42           C
ATOM   3069  C   GLY A 418      -7.453   0.150  33.411  1.00 34.16           C
ATOM   3070  O   GLY A 418      -7.229   0.864  34.389  1.00 31.87           O
ATOM   3071  N   SER A 419      -6.826  -0.982  33.169  1.00 32.74           N
ATOM   3072 CA   SER A 419      -5.721  -1.409  34.011  1.00 35.84           C
ATOM   3073  C   SER A 419      -4.497  -0.547  33.734  1.00 34.26           C
ATOM   3074  O   SER A 419      -3.684  -0.299  34.626  1.00 32.43           O
ATOM   3075 CB   SER A 419      -5.400  -2.873  33.772  1.00 34.99           C
ATOM   3076 OG   SER A 419      -6.501  -3.703  34.121  1.00 32.77           O
ATOM   3077  N   SER A 420      -4.382  -0.124  32.500  1.00 32.98           N
ATOM   3078 CA   SER A 420      -3.294   0.753  32.105  1.00 36.53           C
ATOM   3079  C   SER A 420      -3.623   2.207  32.431  1.00 34.75           C
ATOM   3080  O   SER A 420      -2.723   3.048  32.505  1.00 32.31           O
ATOM   3081 CB   SER A 420      -2.998   0.607  30.620  1.00 35.33           C
ATOM   3082 OG   SER A 420      -2.571  -0.698  30.309  1.00 34.15           O
ATOM   3083  N   ASP A 421      -4.886   2.461  32.611  1.00 34.90           N
ATOM   3084 CA   ASP A 421      -5.346   3.802  32.953  1.00 38.04           C
ATOM   3085  C   ASP A 421      -4.701   4.342  34.221  1.00 35.85           C
ATOM   3086  O   ASP A 421      -4.403   5.538  34.274  1.00 33.18           O
ATOM   3087 CB   ASP A 421      -6.867   3.839  33.094  1.00 36.29           C
ATOM   3088 CG   ASP A 421      -7.579   3.793  31.760  1.00 33.07           C
ATOM   3089 OD1  ASP A 421      -6.913   4.015  30.733  1.00 32.72           O
ATOM   3090 OD2  ASP A 421      -8.794   3.548  31.746  1.00 34.34           O
ATOM   3091  N   PRO A 422      -4.496   3.497  35.212  1.00 32.73           N
ATOM   3092 CA   PRO A 422      -3.785   3.970  36.401  1.00 34.92           C
ATOM   3093  C   PRO A 422      -2.439   4.592  36.058  1.00 33.00           C
ATOM   3094  O   PRO A 422      -2.025   5.555  36.692  1.00 31.11           O
ATOM   3095 CB   PRO A 422      -3.597   2.705  37.240  1.00 33.90           C
ATOM   3096 CG   PRO A 422      -4.749   1.841  36.864  1.00 33.48           C
ATOM   3097 CD   PRO A 422      -5.013   2.139  35.407  1.00 37.06           C
ATOM   3098  N   LEU A 423      -1.777   4.024  35.077  1.00 32.75           N
ATOM   3099 CA   LEU A 423      -0.523   4.587  34.613  1.00 36.82           C
ATOM   3100  C   LEU A 423      -0.782   5.784  33.715  1.00 35.57           C
ATOM   3101  O   LEU A 423      -0.020   6.752  33.710  1.00 32.58           O
ATOM   3102 CB   LEU A 423       0.282   3.532  33.851  1.00 34.65           C
ATOM   3103 CG   LEU A 423       0.760   2.358  34.702  1.00 32.23           C
ATOM   3104 CD1  LEU A 423       1.387   1.299  33.819  1.00 32.11           C
ATOM   3105 CD2  LEU A 423       1.735   2.812  35.779  1.00 34.65           C
ATOM   3106  N   ILE A 424      -1.849   5.684  32.960  1.00 35.13           N
ATOM   3107 CA   ILE A 424      -2.241   6.786  32.099  1.00 38.61           C
ATOM   3108  C   ILE A 424      -2.764   7.942  32.939  1.00 36.66           C
ATOM   3109  O   ILE A 424      -2.563   9.107  32.599  1.00 34.51           O
ATOM   3110 CB   ILE A 424      -3.296   6.338  31.081  1.00 37.44           C
ATOM   3111 CG1  ILE A 424      -2.715   5.275  30.148  1.00 35.38           C
ATOM   3112 CG2  ILE A 424      -3.807   7.522  30.275  1.00 37.23           C
ATOM   3113 CD1  ILE A 424      -3.751   4.612  29.272  1.00 36.40           C
ATOM   3114  N   GLN A 425      -3.410   7.596  34.017  1.00 35.12           N
ATOM   3115 CA   GLN A 425      -3.970   8.605  34.898  1.00 38.11           C
ATOM   3116  C   GLN A 425      -2.883   9.461  35.542  1.00 36.53           C
ATOM   3117  O   GLN A 425      -2.997  10.685  35.539  1.00 33.99           O
ATOM   3118 CB   GLN A 425      -4.856   7.962  35.965  1.00 36.58           C
ATOM   3119 CG   GLN A 425      -5.537   8.963  36.875  1.00 34.68           C
ATOM   3120 CD   GLN A 425      -6.475   8.301  37.857  1.00 33.72           C
ATOM   3121 OE1  GLN A 425      -6.683   7.099  37.819  1.00 34.83           O
ATOM   3122 NE2  GLN A 425      -7.052   9.095  38.749  1.00 33.76           N
ATOM   3123  N   PRO A 426      -1.849   8.834  36.100  1.00 35.76           N
ATOM   3124 CA   PRO A 426      -0.731   9.638  36.611  1.00 36.96           C
ATOM   3125  C   PRO A 426      -0.131  10.525  35.530  1.00 35.05           C
ATOM   3126  O   PRO A 426       0.297  11.641  35.811  1.00 33.19           O
ATOM   3127 CB   PRO A 426       0.281   8.595  37.073  1.00 35.47           C
ATOM   3128 CG   PRO A 426      -0.537   7.411  37.410  1.00 34.78           C
ATOM   3129 CD   PRO A 426      -1.694   7.425  36.447  1.00 38.31           C
ATOM   3130  N   SER A 427      -0.103  10.003  34.331  1.00 35.46           N
ATOM   3131 CA   SER A 427       0.393  10.780  33.208  1.00 38.17           C
ATOM   3132  C   SER A 427      -0.663  11.777  32.746  1.00 35.89           C
ATOM   3133  O   SER A 427      -0.340  12.864  32.267  1.00 34.21           O
ATOM   3134 CB   SER A 427       0.782   9.868  32.056  1.00 37.16           C
ATOM   3135 OG   SER A 427       1.847   9.006  32.422  1.00 35.61           O
ATOM   3136  N   SER A 428      -1.906  11.375  32.900  1.00 34.07           N
ATOM   3137 CA   SER A 428      -3.020  12.223  32.495  1.00 37.32           C
ATOM   3138  C   SER A 428      -3.117  13.493  33.327  1.00 35.14           C
ATOM   3139  O   SER A 428      -3.300  14.581  32.764  1.00 33.06           O
ATOM   3140 CB   SER A 428      -4.333  11.455  32.549  1.00 36.81           C
ATOM   3141 OG   SER A 428      -5.415  12.276  32.171  1.00 34.55           O
ATOM   3142  N   PRO A 429      -3.001  13.380  34.659  1.00 33.27           N
ATOM   3143 CA   PRO A 429      -3.041  14.580  35.504  1.00 35.07           C
ATOM   3144  C   PRO A 429      -1.993  15.603  35.099  1.00 33.36           C
ATOM   3145  O   PRO A 429      -2.214  16.805  35.225  1.00 31.63           O
ATOM   3146 CB   PRO A 429      -2.760  14.046  36.906  1.00 34.18           C
ATOM   3147 CG   PRO A 429      -3.232  12.644  36.879  1.00 33.30           C
ATOM   3148 CD   PRO A 429      -2.970  12.168  35.476  1.00 36.37           C
ATOM   3149  N   ALA A 430      -0.871  15.108  34.627  1.00 32.64           N
ATOM   3150 CA   ALA A 430       0.172  16.006  34.167  1.00 35.35           C
ATOM   3151  C   ALA A 430      -0.309  16.814  32.970  1.00 33.42           C
ATOM   3152  O   ALA A 430       0.043  17.981  32.808  1.00 31.39           O
ATOM   3153 CB   ALA A 430       1.426  15.233  33.814  1.00 34.48           C
ATOM   3154  N   VAL A 431      -1.108  16.167  32.155  1.00 35.34           N
ATOM   3155 CA   VAL A 431      -1.672  16.809  30.979  1.00 38.48           C
ATOM   3156  C   VAL A 431      -3.178  16.981  31.149  1.00 36.30           C
ATOM   3157  O   VAL A 431      -3.897  17.194  30.172  1.00 34.23           O
ATOM   3158 CB   VAL A 431      -1.389  16.006  29.706  1.00 37.09           C
ATOM   3159 CG1  VAL A 431       0.099  15.979  29.425  1.00 35.22           C
ATOM   3160 CG2  VAL A 431      -1.938  14.592  29.844  1.00 37.20           C
ATOM   3161  N   CYS A 432      -3.614  16.875  32.382  1.00 29.51           N
ATOM   3162 CA   CYS A 432      -5.037  16.986  32.691  1.00 33.97           C
ATOM   3163  C   CYS A 432      -5.680  18.255  32.131  1.00 32.67           C
ATOM   3164  O   CYS A 432      -6.824  18.211  31.678  1.00 30.26           O
ATOM   3165 CB   CYS A 432      -5.267  16.913  34.202  1.00 32.66           C
ATOM   3166 SG   CYS A 432      -6.992  16.963  34.686  1.00 31.26           S
ATOM   3167  N   PRO A 433      -4.957  19.370  32.163  1.00 35.18           N
ATOM   3168 CA   PRO A 433      -5.533  20.593  31.585  1.00 37.84           C
ATOM   3169  C   PRO A 433      -5.814  20.461  30.095  1.00 35.74           C
ATOM   3170  O   PRO A 433      -6.669  21.173  29.563  1.00 33.45           O
ATOM   3171 CB   PRO A 433      -4.456  21.657  31.831  1.00 36.41           C
ATOM   3172 CG   PRO A 433      -3.647  21.130  32.959  1.00 35.87           C
ATOM   3173 CD   PRO A 433      -3.675  19.631  32.815  1.00 39.03           C
ATOM   3174  N   GLU A 434      -5.098  19.557  29.452  1.00 36.78           N
ATOM   3175 CA   GLU A 434      -5.256  19.387  28.019  1.00 38.91           C
ATOM   3176  C   GLU A 434      -6.441  18.506  27.622  1.00 36.94           C
ATOM   3177  O   GLU A 434      -7.104  18.798  26.619  1.00 34.58           O
ATOM   3178 CB   GLU A 434      -3.971  18.832  27.413  1.00 37.89           C
ATOM   3179 CG   GLU A 434      -4.003  18.761  25.908  1.00 35.63           C
ATOM   3180 CD   GLU A 434      -2.656  18.402  25.328  1.00 34.43           C
ATOM   3181 OE1  GLU A 434      -1.707  18.215  26.111  1.00 34.83           O
ATOM   3182 OE2  GLU A 434      -2.559  18.321  24.092  1.00 34.38           O
ATOM   3183  N   PRO A 435      -6.714  17.447  28.383  1.00 35.35           N
ATOM   3184 CA   PRO A 435      -7.865  16.596  28.064  1.00 36.86           C
ATOM   3185  C   PRO A 435      -9.164  17.369  27.860  1.00 34.92           C
ATOM   3186  O   PRO A 435      -9.912  17.046  26.939  1.00 33.00           O
ATOM   3187 CB   PRO A 435      -7.966  15.654  29.266  1.00 35.77           C
ATOM   3188 CG   PRO A 435      -6.568  15.539  29.762  1.00 34.64           C
ATOM   3189 CD   PRO A 435      -5.913  16.868  29.456  1.00 37.95           C
ATOM   3190  N   PRO A 436      -9.430  18.361  28.700  1.00 36.07           N
ATOM   3191 CA   PRO A 436     -10.628  19.178  28.459  1.00 37.73           C
ATOM   3192  C   PRO A 436     -10.598  19.828  27.085  1.00 35.90           C
ATOM   3193  O   PRO A 436     -11.640  19.987  26.449  1.00 33.84           O
ATOM   3194 CB   PRO A 436     -10.578  20.237  29.557  1.00 36.04           C
ATOM   3195 CG   PRO A 436      -9.791  19.617  30.655  1.00 34.95           C
ATOM   3196 CD   PRO A 436      -8.781  18.734  29.963  1.00 38.48           C
ATOM   3197  N   SER A 437      -9.408  20.190  26.657  1.00 34.98           N
ATOM   3198 CA   SER A 437      -9.262  20.782  25.339  1.00 38.08           C
ATOM   3199  C   SER A 437      -9.384  19.720  24.257  1.00 36.17           C
ATOM   3200  O   SER A 437      -9.810  20.021  23.138  1.00 34.17           O
ATOM   3201 CB   SER A 437      -7.929  21.509  25.219  1.00 37.51           C
ATOM   3202 OG   SER A 437      -6.845  20.609  25.283  1.00 35.61           O
ATOM   3203  N   SER A 438      -9.015  18.496  24.620  1.00 33.66           N
ATOM   3204 CA   SER A 438      -9.114  17.396  23.669  1.00 36.70           C
ATOM   3205  C   SER A 438     -10.565  17.148  23.238  1.00 35.01           C
ATOM   3206  O   SER A 438     -10.840  17.083  22.036  1.00 32.89           O
ATOM   3207 CB   SER A 438      -8.499  16.124  24.236  1.00 36.12           C
ATOM   3208 OG   SER A 438      -7.114  16.291  24.480  1.00 33.95           O
ATOM   3209  N   PRO A 439     -11.471  17.006  24.202  1.00 35.00           N
ATOM   3210 CA   PRO A 439     -12.885  16.856  23.830  1.00 37.48           C
ATOM   3211  C   PRO A 439     -13.391  18.042  23.022  1.00 35.83           C
ATOM   3212  O   PRO A 439     -14.176  17.871  22.097  1.00 33.84           O
ATOM   3213 CB   PRO A 439     -13.611  16.770  25.172  1.00 36.31           C
ATOM   3214 CG   PRO A 439     -12.598  16.245  26.116  1.00 35.08           C
ATOM   3215 CD   PRO A 439     -11.279  16.810  25.640  1.00 38.25           C
ATOM   3216  N   LYS A 440     -12.914  19.227  23.393  1.00 34.84           N
ATOM   3217 CA   LYS A 440     -13.292  20.416  22.641  1.00 37.93           C
ATOM   3218  C   LYS A 440     -12.731  20.343  21.231  1.00 35.82           C
ATOM   3219  O   LYS A 440     -13.402  20.700  20.263  1.00 33.64           O
ATOM   3220 CB   LYS A 440     -12.789  21.679  23.339  1.00 36.60           C
ATOM   3221 CG   LYS A 440     -13.489  21.954  24.653  1.00 34.22           C
ATOM   3222 CD   LYS A 440     -12.942  23.209  25.317  1.00 33.41           C
ATOM   3223 CE   LYS A 440     -13.640  23.480  26.638  1.00 31.88           C
ATOM   3224 NZ   LYS A 440     -13.090  24.678  27.319  1.00 30.51           N
ATOM   3225  N   TYR A 441     -11.508  19.858  21.155  1.00 34.68           N
ATOM   3226 CA   TYR A 441     -10.871  19.711  19.861  1.00 39.10           C
ATOM   3227  C   TYR A 441     -11.614  18.693  19.010  1.00 37.22           C
ATOM   3228  O   TYR A 441     -11.933  18.956  17.849  1.00 34.99           O
ATOM   3229 CB   TYR A 441      -9.416  19.289  20.025  1.00 37.20           C
ATOM   3230 CG   TYR A 441      -8.690  19.100  18.707  1.00 34.90           C
ATOM   3231 CD1  TYR A 441      -8.272  20.200  17.974  1.00 33.62           C
ATOM   3232 CD2  TYR A 441      -8.442  17.837  18.209  1.00 35.06           C
ATOM   3233 CE1  TYR A 441      -7.614  20.042  16.774  1.00 33.19           C
ATOM   3234 CE2  TYR A 441      -7.781  17.664  16.999  1.00 33.25           C
ATOM   3235 CZ   TYR A 441      -7.367  18.769  16.285  1.00 32.48           C
ATOM   3236 OH   TYR A 441      -6.719  18.596  15.088  1.00 30.94           O
ATOM   3237  N   VAL A 442     -11.906  17.550  19.608  1.00 38.40           N
ATOM   3238 CA   VAL A 442     -12.625  16.521  18.869  1.00 40.56           C
ATOM   3239  C   VAL A 442     -14.040  16.982  18.547  1.00 38.41           C
ATOM   3240  O   VAL A 442     -14.588  16.648  17.500  1.00 35.70           O
ATOM   3241 CB   VAL A 442     -12.656  15.189  19.630  1.00 38.24           C
ATOM   3242 CG1  VAL A 442     -11.247  14.640  19.800  1.00 35.96           C
ATOM   3243 CG2  VAL A 442     -13.334  15.349  20.985  1.00 38.11           C
ATOM   3244  N   SER A 443     -14.620  17.758  19.448  1.00 37.59           N
ATOM   3245 CA   SER A 443     -15.936  18.319  19.193  1.00 39.85           C
ATOM   3246  C   SER A 443     -15.873  19.295  18.031  1.00 37.20           C
ATOM   3247  O   SER A 443     -16.758  19.311  17.168  1.00 35.46           O
ATOM   3248 CB   SER A 443     -16.475  19.018  20.435  1.00 39.33           C
ATOM   3249 OG   SER A 443     -16.697  18.092  21.488  1.00 37.30           O
ATOM   3250  N   SER A 444     -14.826  20.093  18.032  1.00 34.52           N
ATOM   3251 CA   SER A 444     -14.624  21.018  16.928  1.00 37.10           C
ATOM   3252  C   SER A 444     -14.376  20.256  15.633  1.00 34.40           C
ATOM   3253  O   SER A 444     -14.809  20.669  14.558  1.00 31.99           O
ATOM   3254 CB   SER A 444     -13.458  21.955  17.206  1.00 36.08           C
ATOM   3255 OG   SER A 444     -12.230  21.251  17.238  1.00 34.24           O
ATOM   3256  N   VAL A 445     -13.675  19.135  15.771  1.00 35.55           N
ATOM   3257 CA   VAL A 445     -13.435  18.270  14.617  1.00 38.19           C
ATOM   3258  C   VAL A 445     -14.764  17.700  14.124  1.00 36.17           C
ATOM   3259  O   VAL A 445     -15.017  17.632  12.921  1.00 33.25           O
ATOM   3260 CB   VAL A 445     -12.460  17.145  14.964  1.00 36.11           C
ATOM   3261 CG1  VAL A 445     -12.388  16.127  13.831  1.00 33.85           C
ATOM   3262 CG2  VAL A 445     -11.085  17.715  15.249  1.00 36.07           C
ATOM   3263  N   THR A 446     -15.592  17.294  15.075  1.00 39.73           N
ATOM   3264 CA   THR A 446     -16.908  16.768  14.731  1.00 41.59           C
ATOM   3265  C   THR A 446     -17.757  17.828  14.054  1.00 39.46           C
ATOM   3266  O   THR A 446     -18.397  17.575  13.029  1.00 36.14           O
ATOM   3267 CB   THR A 446     -17.627  16.249  15.976  1.00 39.11           C
ATOM   3268 OG1  THR A 446     -16.859  15.208  16.576  1.00 36.32           O
ATOM   3269 CG2  THR A 446     -19.003  15.716  15.616  1.00 37.18           C
ATOM   3270  N   SER A 447     -17.746  19.014  14.635  1.00 38.46           N
ATOM   3271 CA   SER A 447     -18.501  20.120  14.056  1.00 40.70           C
ATOM   3272  C   SER A 447     -17.953  20.473  12.678  1.00 38.87           C
ATOM   3273  O   SER A 447     -18.711  20.787  11.756  1.00 35.85           O
ATOM   3274 CB   SER A 447     -18.445  21.338  14.971  1.00 38.75           C
ATOM   3275 OG   SER A 447     -17.128  21.832  15.092  1.00 36.14           O
ATOM   3276  N   ARG A 448     -16.640  20.404  12.581  1.00 36.11           N
ATOM   3277 CA   ARG A 448     -16.009  20.671  11.300  1.00 38.47           C
ATOM   3278  C   ARG A 448     -16.338  19.576  10.304  1.00 36.02           C
ATOM   3279  O   ARG A 448     -16.426  19.826   9.104  1.00 33.61           O
ATOM   3280 CB   ARG A 448     -14.485  20.795  11.456  1.00 35.99           C
ATOM   3281 CG   ARG A 448     -13.787  21.117  10.157  1.00 33.63           C
ATOM   3282 CD   ARG A 448     -12.295  21.282  10.358  1.00 33.51           C
ATOM   3283 NE   ARG A 448     -11.973  22.505  11.081  1.00 32.95           N
ATOM   3284 CZ   ARG A 448     -10.745  22.873  11.406  1.00 31.84           C
ATOM   3285 NH1  ARG A 448      -9.707  22.107  11.081  1.00 30.49           N
ATOM   3286 NH2  ARG A 448     -10.529  24.003  12.054  1.00 29.29           N
ATOM   3287  N   THR A 449     -16.531  18.373  10.819  1.00 39.76           N
ATOM   3288 CA   THR A 449     -16.886  17.258   9.948  1.00 41.49           C
ATOM   3289  C   THR A 449     -18.174  17.555   9.200  1.00 39.59           C
ATOM   3290  O   THR A 449     -18.229  17.462   7.970  1.00 36.50           O
ATOM   3291 CB   THR A 449     -17.046  15.971  10.748  1.00 38.99           C
ATOM   3292 OG1  THR A 449     -15.811  15.653  11.382  1.00 36.05           O
ATOM   3293 CG2  THR A 449     -17.455  14.822   9.837  1.00 36.60           C
ATOM   3294  N   GLY A 450     -19.208  17.913   9.966  1.00 36.12           N
ATOM   3295 CA   GLY A 450     -20.483  18.236   9.351  1.00 38.32           C
ATOM   3296  C   GLY A 450     -20.430  19.527   8.565  1.00 36.87           C
ATOM   3297  O   GLY A 450     -20.911  19.598   7.435  1.00 34.41           O
ATOM   3298  N   SER A 451     -19.823  20.526   9.173  1.00 36.41           N
ATOM   3299 CA   SER A 451     -19.739  21.834   8.531  1.00 38.72           C
ATOM   3300  C   SER A 451     -18.921  21.764   7.252  1.00 36.96           C
ATOM   3301  O   SER A 451     -19.359  22.237   6.198  1.00 34.44           O
ATOM   3302 CB   SER A 451     -19.122  22.857   9.479  1.00 37.01           C
ATOM   3303 OG   SER A 451     -19.015  24.118   8.853  1.00 34.43           O
ATOM   3304  N   SER A 452     -17.748  21.171   7.359  1.00 35.79           N
ATOM   3305 CA   SER A 452     -16.884  21.041   6.190  1.00 38.92           C
ATOM   3306  C   SER A 452     -17.533  20.143   5.148  1.00 37.17           C
ATOM   3307  O   SER A 452     -17.517  20.454   3.954  1.00 34.70           O
ATOM   3308 CB   SER A 452     -15.524  20.481   6.584  1.00 37.54           C
ATOM   3309 OG   SER A 452     -14.840  21.367   7.444  1.00 34.99           O
ATOM   3310  N   GLY A 453     -18.109  19.043   5.623  1.00 35.03           N
ATOM   3311 CA   GLY A 453     -18.771  18.131   4.703  1.00 38.49           C
ATOM   3312  C   GLY A 453     -19.870  18.822   3.934  1.00 36.82           C
ATOM   3313  O   GLY A 453     -20.008  18.629   2.720  1.00 34.33           O
ATOM   3314  N   ALA A 454     -20.644  19.639   4.642  1.00 36.95           N
ATOM   3315 CA   ALA A 454     -21.716  20.374   3.987  1.00 39.23           C
ATOM   3316  C   ALA A 454     -21.159  21.454   3.077  1.00 37.55           C
ATOM   3317  O   ALA A 454     -21.577  21.588   1.927  1.00 34.89           O
ATOM   3318 CB   ALA A 454     -22.648  20.982   5.025  1.00 37.67           C
ATOM   3319  N   LYS A 455     -20.197  22.198   3.600  1.00 34.67           N
ATOM   3320 CA   LYS A 455     -19.638  23.315   2.852  1.00 39.22           C
ATOM   3321  C   LYS A 455     -18.917  22.861   1.595  1.00 37.56           C
ATOM   3322  O   LYS A 455     -19.273  23.257   0.488  1.00 35.05           O
ATOM   3323 CB   LYS A 455     -18.694  24.123   3.732  1.00 38.29           C
ATOM   3324 CG   LYS A 455     -18.141  25.353   3.051  1.00 35.12           C
ATOM   3325 CD   LYS A 455     -17.269  26.164   3.992  1.00 34.39           C
ATOM   3326 CE   LYS A 455     -16.728  27.404   3.282  1.00 33.31           C
ATOM   3327 NZ   LYS A 455     -15.751  27.037   2.243  1.00 32.41           N
ATOM   3328  N   GLU A 456     -17.928  22.037   1.790  1.00 35.96           N
ATOM   3329 CA   GLU A 456     -17.140  21.583   0.657  1.00 38.95           C
ATOM   3330  C   GLU A 456     -17.978  20.759  -0.310  1.00 36.94           C
ATOM   3331  O   GLU A 456     -17.875  20.914  -1.524  1.00 34.94           O
ATOM   3332 CB   GLU A 456     -15.924  20.773   1.118  1.00 38.35           C
ATOM   3333 CG   GLU A 456     -14.762  21.623   1.637  1.00 35.42           C
ATOM   3334 CD   GLU A 456     -15.036  22.201   3.018  1.00 34.24           C
ATOM   3335 OE1  GLU A 456     -16.099  21.901   3.592  1.00 34.14           O
ATOM   3336 OE2  GLU A 456     -14.182  22.952   3.524  1.00 34.23           O
ATOM   3337  N   MET A 457     -18.814  19.899   0.250  1.00 36.85           N
ATOM   3338 CA   MET A 457     -19.643  19.063  -0.604  1.00 39.49           C
ATOM   3339  C   MET A 457     -20.576  19.903  -1.460  1.00 38.10           C
ATOM   3340  O   MET A 457     -20.652  19.730  -2.677  1.00 35.84           O
ATOM   3341 CB   MET A 457     -20.454  18.074   0.214  1.00 38.31           C
ATOM   3342 CG   MET A 457     -21.323  17.159  -0.630  1.00 35.88           C
ATOM   3343 SD   MET A 457     -22.265  15.998   0.350  1.00 34.75           S
ATOM   3344 CE   MET A 457     -23.161  15.161  -0.947  1.00 33.08           C
ATOM   3345  N   LYS A 458     -21.282  20.801  -0.797  1.00 37.30           N
ATOM   3346 CA   LYS A 458     -22.212  21.658  -1.525  1.00 40.13           C
ATOM   3347  C   LYS A 458     -21.459  22.563  -2.491  1.00 37.44           C
ATOM   3348  O   LYS A 458     -21.923  22.795  -3.609  1.00 35.26           O
ATOM   3349 CB   LYS A 458     -23.033  22.493  -0.553  1.00 39.50           C
ATOM   3350 CG   LYS A 458     -23.947  21.664   0.337  1.00 36.62           C
ATOM   3351 CD   LYS A 458     -25.012  20.941  -0.467  1.00 35.96           C
ATOM   3352 CE   LYS A 458     -25.936  20.138   0.436  1.00 34.93           C
ATOM   3353 NZ   LYS A 458     -26.964  19.400  -0.341  1.00 32.47           N
ATOM   3354  N   LEU A 459     -20.332  23.041  -2.046  1.00 38.89           N
ATOM   3355 CA   LEU A 459     -19.540  23.911  -2.905  1.00 41.12           C
ATOM   3356  C   LEU A 459     -19.027  23.153  -4.114  1.00 38.87           C
ATOM   3357  O   LEU A 459     -19.094  23.649  -5.241  1.00 35.94           O
ATOM   3358 CB   LEU A 459     -18.371  24.514  -2.126  1.00 39.02           C
ATOM   3359 CG   LEU A 459     -17.497  25.474  -2.932  1.00 36.10           C
ATOM   3360 CD1  LEU A 459     -18.293  26.670  -3.399  1.00 35.56           C
ATOM   3361 CD2  LEU A 459     -16.300  25.923  -2.107  1.00 36.88           C
ATOM   3362  N   LYS A 460     -18.528  21.966  -3.866  1.00 36.84           N
ATOM   3363 CA   LYS A 460     -18.025  21.153  -4.960  1.00 39.62           C
ATOM   3364  C   LYS A 460     -19.162  20.723  -5.879  1.00 36.85           C
ATOM   3365  O   LYS A 460     -19.002  20.691  -7.093  1.00 34.84           O
ATOM   3366 CB   LYS A 460     -17.287  19.930  -4.432  1.00 38.28           C
ATOM   3367 CG   LYS A 460     -15.998  20.279  -3.701  1.00 35.88           C
ATOM   3368 CD   LYS A 460     -14.970  20.882  -4.640  1.00 35.18           C
ATOM   3369 CE   LYS A 460     -13.668  21.198  -3.902  1.00 34.34           C
ATOM   3370 NZ   LYS A 460     -12.668  21.818  -4.806  1.00 32.72           N
ATOM   3371  N   GLY A 461     -20.297  20.388  -5.277  1.00 35.39           N
ATOM   3372 CA   GLY A 461     -21.453  20.031  -6.073  1.00 37.16           C
ATOM   3373  C   GLY A 461     -21.917  21.198  -6.915  1.00 35.14           C
ATOM   3374  O   GLY A 461     -22.236  21.043  -8.095  1.00 32.70           O
ATOM   3375  N   ALA A 462     -21.926  22.360  -6.292  1.00 36.00           N
ATOM   3376 CA   ALA A 462     -22.283  23.574  -7.005  1.00 38.02           C
ATOM   3377  C   ALA A 462     -21.238  23.884  -8.066  1.00 35.51           C
ATOM   3378  O   ALA A 462     -21.571  24.337  -9.163  1.00 32.86           O
ATOM   3379 CB   ALA A 462     -22.426  24.740  -6.046  1.00 36.31           C
ATOM   3380  N   ASP A 463     -19.997  23.635  -7.723  1.00 36.55           N
ATOM   3381 CA   ASP A 463     -18.916  23.848  -8.670  1.00 39.97           C
ATOM   3382  C   ASP A 463     -19.033  22.893  -9.844  1.00 38.04           C
ATOM   3383  O   ASP A 463     -18.868  23.284 -10.998  1.00 35.10           O
ATOM   3384 CB   ASP A 463     -17.560  23.675  -7.988  1.00 38.57           C
ATOM   3385 CG   ASP A 463     -16.414  24.049  -8.899  1.00 34.07           C
ATOM   3386 OD1  ASP A 463     -16.660  24.681  -9.946  1.00 32.57           O
ATOM   3387 OD2  ASP A 463     -15.260  23.723  -8.569  1.00 34.42           O
ATOM   3388  N   GLY A 464     -19.335  21.640  -9.524  1.00 33.30           N
ATOM   3389 CA   GLY A 464     -19.531  20.654 -10.580  1.00 36.05           C
ATOM   3390  C   GLY A 464     -20.699  21.018 -11.461  1.00 34.42           C
ATOM   3391  O   GLY A 464     -20.634  20.905 -12.687  1.00 31.87           O
ATOM   3392  N   LYS A 465     -21.761  21.475 -10.814  1.00 33.63           N
ATOM   3393 CA   LYS A 465     -22.919  21.931 -11.568  1.00 37.20           C
ATOM   3394  C   LYS A 465     -22.575  23.180 -12.366  1.00 34.94           C
ATOM   3395  O   LYS A 465     -23.061  23.372 -13.479  1.00 32.99           O
ATOM   3396 CB   LYS A 465     -24.091  22.209 -10.633  1.00 36.21           C
ATOM   3397 CG   LYS A 465     -25.357  22.611 -11.363  1.00 33.54           C
ATOM   3398 CD   LYS A 465     -26.506  22.840 -10.406  1.00 33.16           C
ATOM   3399 CE   LYS A 465     -27.763  23.252 -11.156  1.00 32.07           C
ATOM   3400 NZ   LYS A 465     -28.895  23.499 -10.231  1.00 30.96           N
ATOM   3401  N   THR A 466     -21.749  24.005 -11.772  1.00 37.42           N
ATOM   3402 CA   THR A 466     -21.301  25.220 -12.441  1.00 39.72           C
ATOM   3403  C   THR A 466     -20.471  24.868 -13.662  1.00 38.07           C
ATOM   3404  O   THR A 466     -20.556  25.529 -14.692  1.00 34.79           O
ATOM   3405 CB   THR A 466     -20.483  26.088 -11.488  1.00 38.05           C
ATOM   3406 OG1  THR A 466     -21.280  26.447 -10.367  1.00 35.16           O
ATOM   3407 CG2  THR A 466     -20.015  27.352 -12.185  1.00 36.17           C
ATOM   3408  N   LYS A 467     -19.701  23.830 -13.532  1.00 33.50           N
ATOM   3409 CA   LYS A 467     -18.899  23.367 -14.659  1.00 36.92           C
ATOM   3410  C   LYS A 467     -19.799  22.922 -15.809  1.00 34.41           C
ATOM   3411  O   LYS A 467     -19.485  23.150 -16.975  1.00 32.51           O
ATOM   3412 CB   LYS A 467     -17.990  22.227 -14.227  1.00 36.00           C
ATOM   3413 CG   LYS A 467     -16.888  22.660 -13.288  1.00 33.80           C
ATOM   3414 CD   LYS A 467     -16.032  21.477 -12.866  1.00 33.42           C
ATOM   3415 CE   LYS A 467     -14.930  21.915 -11.915  1.00 32.16           C
ATOM   3416 NZ   LYS A 467     -14.110  20.759 -11.460  1.00 30.51           N
ATOM   3417  N   ILE A 468     -20.887  22.274 -15.438  1.00 36.19           N
ATOM   3418 CA   ILE A 468     -21.846  21.841 -16.442  1.00 37.56           C
ATOM   3419  C   ILE A 468     -22.656  23.037 -16.942  1.00 35.55           C
ATOM   3420  O   ILE A 468     -23.068  23.088 -18.097  1.00 33.42           O
ATOM   3421 CB   ILE A 468     -22.780  20.759 -15.870  1.00 36.59           C
ATOM   3422 CG1  ILE A 468     -21.971  19.532 -15.456  1.00 34.50           C
ATOM   3423 CG2  ILE A 468     -23.837  20.378 -16.889  1.00 35.93           C
ATOM   3424 CD1  ILE A 468     -22.774  18.525 -14.652  1.00 34.50           C
ATOM   3425  N   ALA A 469     -22.867  23.978 -16.043  1.00 35.94           N
ATOM   3426 CA   ALA A 469     -23.646  25.162 -16.358  1.00 38.35           C
ATOM   3427  C   ALA A 469     -22.846  26.134 -17.221  1.00 35.94           C
ATOM   3428  O   ALA A 469     -21.679  25.902 -17.536  1.00 34.09           O
ATOM   3429 CB   ALA A 469     -24.106  25.844 -15.084  1.00 37.29           C
ATOM   3430  N   THR A 470     -23.513  27.203 -17.569  1.00 39.11           N
ATOM   3431 CA   THR A 470     -22.893  28.246 -18.380  1.00 41.19           C
ATOM   3432  C   THR A 470     -21.714  28.927 -17.681  1.00 39.12           C
ATOM   3433  O   THR A 470     -20.731  29.276 -18.339  1.00 36.22           O
ATOM   3434 CB   THR A 470     -23.926  29.304 -18.783  1.00 39.49           C
ATOM   3435 OG1  THR A 470     -25.010  28.672 -19.453  1.00 36.30           O
ATOM   3436 CG2  THR A 470     -23.311  30.349 -19.691  1.00 36.87           C
ATOM   3437  N   PRO A 471     -21.829  29.109 -16.366  1.00 36.05           N
ATOM   3438 CA   PRO A 471     -20.732  29.754 -15.638  1.00 38.07           C
ATOM   3439  C   PRO A 471     -19.370  29.123 -15.920  1.00 36.21           C
ATOM   3440  O   PRO A 471     -18.358  29.815 -15.910  1.00 34.18           O
ATOM   3441 CB   PRO A 471     -21.114  29.569 -14.170  1.00 36.36           C
ATOM   3442 CG   PRO A 471     -22.599  29.506 -14.190  1.00 35.10           C
ATOM   3443 CD   PRO A 471     -22.972  28.854 -15.497  1.00 38.07           C
ATOM   3444  N   ARG A 472     -19.394  27.839 -16.183  1.00 36.05           N
ATOM   3445 CA   ARG A 472     -18.147  27.182 -16.538  1.00 38.09           C
ATOM   3446  C   ARG A 472     -17.603  27.762 -17.834  1.00 36.45           C
ATOM   3447  O   ARG A 472     -16.397  27.891 -18.007  1.00 34.78           O
ATOM   3448 CB   ARG A 472     -18.347  25.683 -16.703  1.00 36.39           C
ATOM   3449 CG   ARG A 472     -17.038  24.973 -17.033  1.00 33.30           C
ATOM   3450 CD   ARG A 472     -17.246  23.545 -17.470  1.00 32.53           C
ATOM   3451 NE   ARG A 472     -15.975  22.929 -17.878  1.00 32.67           N
ATOM   3452 CZ   ARG A 472     -15.407  23.129 -19.048  1.00 30.70           C
ATOM   3453 NH1  ARG A 472     -15.980  23.921 -19.950  1.00 29.58           N
ATOM   3454 NH2  ARG A 472     -14.250  22.540 -19.334  1.00 28.97           N
ATOM   3455  N   GLY A 473     -18.507  28.086 -18.720  1.00 35.72           N
ATOM   3456 CA   GLY A 473     -18.109  28.695 -19.978  1.00 38.45           C
ATOM   3457  C   GLY A 473     -17.414  30.017 -19.764  1.00 36.96           C
ATOM   3458  O   GLY A 473     -16.577  30.438 -20.566  1.00 34.65           O
ATOM   3459  N   ALA A 474     -17.771  30.651 -18.662  1.00 34.70           N
ATOM   3460 CA   ALA A 474     -17.149  31.914 -18.299  1.00 36.48           C
ATOM   3461  C   ALA A 474     -15.853  31.693 -17.536  1.00 34.51           C
ATOM   3462  O   ALA A 474     -15.085  32.633 -17.318  1.00 32.49           O
ATOM   3463 CB   ALA A 474     -18.110  32.754 -17.463  1.00 35.42           C
ATOM   3464  N   ALA A 475     -15.638  30.461 -17.135  1.00 33.98           N
ATOM   3465 CA   ALA A 475     -14.424  30.134 -16.395  1.00 36.19           C
ATOM   3466  C   ALA A 475     -13.168  30.323 -17.248  1.00 34.20           C
ATOM   3467  O   ALA A 475     -12.185  30.906 -16.766  1.00 32.24           O
ATOM   3468 CB   ALA A 475     -14.489  28.715 -15.852  1.00 35.54           C
ATOM   3469  N   PRO A 476     -13.181  29.842 -18.476  1.00 34.04           N
ATOM   3470 CA   PRO A 476     -12.007  30.023 -19.337  1.00 36.02           C
ATOM   3471  C   PRO A 476     -11.574  31.480 -19.487  1.00 34.50           C
ATOM   3472  O   PRO A 476     -10.384  31.761 -19.359  1.00 32.45           O
ATOM   3473 CB   PRO A 476     -12.451  29.433 -20.681  1.00 34.66           C
ATOM   3474 CG   PRO A 476     -13.495  28.434 -20.330  1.00 33.28           C
ATOM   3475 CD   PRO A 476     -14.193  28.982 -19.115  1.00 36.11           C
ATOM   3476  N   PRO A 477     -12.527  32.386 -19.743  1.00 34.55           N
ATOM   3477 CA   PRO A 477     -12.132  33.802 -19.849  1.00 36.36           C
ATOM   3478  C   PRO A 477     -11.535  34.330 -18.552  1.00 35.18           C
ATOM   3479  O   PRO A 477     -10.485  34.963 -18.567  1.00 33.23           O
ATOM   3480 CB   PRO A 477     -13.449  34.519 -20.171  1.00 34.77           C
ATOM   3481 CG   PRO A 477     -14.314  33.491 -20.794  1.00 33.41           C
ATOM   3482 CD   PRO A 477     -13.943  32.200 -20.112  1.00 36.10           C
ATOM   3483  N   GLY A 478     -12.236  34.062 -17.452  1.00 32.78           N
ATOM   3484 CA   GLY A 478     -11.753  34.528 -16.164  1.00 36.31           C
ATOM   3485  C   GLY A 478     -10.453  33.863 -15.779  1.00 35.25           C
ATOM   3486  O   GLY A 478      -9.523  34.510 -15.299  1.00 32.65           O
ATOM   3487  N   GLN A 479     -10.415  32.583 -16.010  1.00 34.13           N
ATOM   3488 CA   GLN A 479      -9.214  31.825 -15.698  1.00 36.41           C
ATOM   3489  C   GLN A 479      -8.069  32.217 -16.617  1.00 35.05           C
ATOM   3490  O   GLN A 479      -6.914  32.202 -16.215  1.00 32.32           O
ATOM   3491 CB   GLN A 479      -9.490  30.329 -15.800  1.00 34.18           C
ATOM   3492 CG   GLN A 479     -10.400  29.819 -14.700  1.00 31.82           C
ATOM   3493 CD   GLN A 479     -10.740  28.358 -14.863  1.00 30.54           C
ATOM   3494 OE1  GLN A 479     -10.535  27.790 -15.931  1.00 31.68           O
ATOM   3495 NE2  GLN A 479     -11.262  27.738 -13.819  1.00 31.16           N
ATOM   3496  N   LYS A 480      -8.428  32.565 -17.835  1.00 33.59           N
ATOM   3497 CA   LYS A 480      -7.416  33.028 -18.765  1.00 35.89           C
ATOM   3498  C   LYS A 480      -6.817  34.323 -18.264  1.00 34.35           C
ATOM   3499  O   LYS A 480      -5.597  34.510 -18.285  1.00 32.41           O
ATOM   3500 CB   LYS A 480      -8.019  33.220 -20.149  1.00 34.25           C
ATOM   3501 CG   LYS A 480      -7.023  33.685 -21.200  1.00 31.39           C
ATOM   3502 CD   LYS A 480      -5.929  32.655 -21.425  1.00 30.45           C
ATOM   3503 CE   LYS A 480      -4.987  33.086 -22.543  1.00 29.91           C
ATOM   3504 NZ   LYS A 480      -3.890  32.114 -22.736  1.00 28.17           N
ATOM   3505  N   GLY A 481      -7.698  35.206 -17.812  1.00 33.63           N
ATOM   3506 CA   GLY A 481      -7.233  36.460 -17.245  1.00 35.90           C
ATOM   3507  C   GLY A 481      -6.423  36.227 -15.997  1.00 34.28           C
ATOM   3508  O   GLY A 481      -5.392  36.864 -15.780  1.00 31.90           O
ATOM   3509  N   GLN A 482      -6.898  35.311 -15.198  1.00 35.93           N
ATOM   3510 CA   GLN A 482      -6.172  34.963 -13.987  1.00 37.93           C
ATOM   3511  C   GLN A 482      -4.826  34.326 -14.320  1.00 37.66           C
ATOM   3512  O   GLN A 482      -3.837  34.563 -13.633  1.00 35.02           O
ATOM   3513 CB   GLN A 482      -6.999  34.011 -13.131  1.00 35.03           C
ATOM   3514 CG   GLN A 482      -8.217  34.664 -12.493  1.00 32.09           C
ATOM   3515 CD   GLN A 482      -9.033  33.690 -11.685  1.00 29.96           C
ATOM   3516 OE1  GLN A 482      -8.919  32.476 -11.875  1.00 30.18           O
ATOM   3517 NE2  GLN A 482      -9.867  34.192 -10.782  1.00 29.14           N
ATOM   3518  N   ALA A 483      -4.826  33.540 -15.380  1.00 31.69           N
ATOM   3519 CA   ALA A 483      -3.593  32.918 -15.813  1.00 33.73           C
ATOM   3520  C   ALA A 483      -2.597  33.975 -16.277  1.00 32.16           C
ATOM   3521  O   ALA A 483      -1.416  33.925 -15.935  1.00 30.16           O
ATOM   3522 CB   ALA A 483      -3.855  31.917 -16.925  1.00 32.80           C
ATOM   3523  N   ASN A 484      -3.112  34.921 -17.045  1.00 33.38           N
ATOM   3524 CA   ASN A 484      -2.273  36.017 -17.495  1.00 35.40           C
ATOM   3525  C   ASN A 484      -1.788  36.848 -16.313  1.00 34.23           C
ATOM   3526  O   ASN A 484      -0.623  37.224 -16.242  1.00 31.56           O
ATOM   3527 CB   ASN A 484      -3.035  36.907 -18.479  1.00 34.08           C
ATOM   3528 CG   ASN A 484      -3.293  36.221 -19.799  1.00 30.45           C
ATOM   3529 OD1  ASN A 484      -2.594  35.273 -20.161  1.00 29.40           O
ATOM   3530 ND2  ASN A 484      -4.286  36.684 -20.525  1.00 30.56           N
ATOM   3531  N   ALA A 485      -2.719  37.107 -15.414  1.00 33.14           N
ATOM   3532 CA   ALA A 485      -2.383  37.865 -14.221  1.00 35.09           C
ATOM   3533  C   ALA A 485      -1.414  37.080 -13.347  1.00 33.47           C
ATOM   3534  O   ALA A 485      -0.604  37.665 -12.626  1.00 31.62           O
ATOM   3535 CB   ALA A 485      -3.639  38.211 -13.433  1.00 34.14           C
ATOM   3536  N   THR A 486      -1.525  35.771 -13.407  1.00 35.43           N
ATOM   3537 CA   THR A 486      -0.630  34.925 -12.640  1.00 37.86           C
ATOM   3538  C   THR A 486       0.743  34.886 -13.288  1.00 35.93           C
ATOM   3539  O   THR A 486       1.764  34.832 -12.599  1.00 33.24           O
ATOM   3540 CB   THR A 486      -1.184  33.509 -12.528  1.00 36.46           C
ATOM   3541 OG1  THR A 486      -2.457  33.546 -11.894  1.00 34.01           O
ATOM   3542 CG2  THR A 486      -0.251  32.619 -11.723  1.00 34.70           C
ATOM   3543  N   ARG A 487       0.736  34.909 -14.609  1.00 31.44           N
ATOM   3544 CA   ARG A 487       1.999  34.887 -15.337  1.00 34.80           C
ATOM   3545  C   ARG A 487       2.763  36.194 -15.162  1.00 33.29           C
ATOM   3546  O   ARG A 487       3.991  36.189 -15.111  1.00 32.01           O
ATOM   3547 CB   ARG A 487       1.768  34.599 -16.817  1.00 33.92           C
ATOM   3548 CG   ARG A 487       1.392  33.163 -17.098  1.00 31.36           C
ATOM   3549 CD   ARG A 487       1.359  32.887 -18.595  1.00 31.07           C
ATOM   3550 NE   ARG A 487       0.271  33.602 -19.257  1.00 30.70           N
ATOM   3551 CZ   ARG A 487      -0.946  33.113 -19.436  1.00 28.54           C
ATOM   3552 NH1  ARG A 487      -1.251  31.899 -18.987  1.00 27.36           N
ATOM   3553 NH2  ARG A 487      -1.865  33.833 -20.060  1.00 26.11           N
ATOM   3554  N   ILE A 488       2.024  37.283 -15.087  1.00 33.60           N
ATOM   3555 CA   ILE A 488       2.678  38.569 -14.870  1.00 35.43           C
ATOM   3556  C   ILE A 488       3.433  38.571 -13.537  1.00 33.39           C
ATOM   3557  O   ILE A 488       4.634  38.857 -13.511  1.00 31.53           O
ATOM   3558 CB   ILE A 488       1.666  39.728 -14.944  1.00 34.74           C
ATOM   3559 CG1  ILE A 488       1.120  39.852 -16.366  1.00 32.51           C
ATOM   3560 CG2  ILE A 488       2.325  41.028 -14.511  1.00 34.41           C
ATOM   3561 CD1  ILE A 488      -0.078  40.770 -16.463  1.00 33.19           C
ATOM   3562  N   PRO A 489       2.727  38.268 -12.467  1.00 33.90           N
ATOM   3563 CA   PRO A 489       3.438  38.122 -11.195  1.00 35.92           C
ATOM   3564  C   PRO A 489       4.458  37.001 -11.235  1.00 33.83           C
ATOM   3565  O   PRO A 489       5.450  37.043 -10.523  1.00 32.22           O
ATOM   3566 CB   PRO A 489       2.334  37.794 -10.188  1.00 35.15           C
ATOM   3567 CG   PRO A 489       1.098  38.359 -10.788  1.00 33.89           C
ATOM   3568 CD   PRO A 489       1.278  38.194 -12.272  1.00 36.66           C
ATOM   3569  N   ALA A 490       4.196  36.021 -12.061  1.00 31.95           N
ATOM   3570 CA   ALA A 490       5.148  34.939 -12.221  1.00 33.85           C
ATOM   3571  C   ALA A 490       6.406  35.437 -12.923  1.00 31.82           C
ATOM   3572  O   ALA A 490       7.484  34.865 -12.764  1.00 29.86           O
ATOM   3573 CB   ALA A 490       4.534  33.787 -12.997  1.00 33.46           C
ATOM   3574  N   LYS A 491       6.227  36.505 -13.706  1.00 31.73           N
ATOM   3575 CA   LYS A 491       7.362  37.107 -14.388  1.00 34.79           C
ATOM   3576  C   LYS A 491       8.050  38.149 -13.512  1.00 33.09           C
ATOM   3577  O   LYS A 491       9.276  38.272 -13.541  1.00 31.18           O
ATOM   3578 CB   LYS A 491       6.917  37.745 -15.699  1.00 33.79           C
ATOM   3579 CG   LYS A 491       6.501  36.746 -16.753  1.00 31.71           C
ATOM   3580 CD   LYS A 491       6.033  37.445 -18.023  1.00 30.86           C
ATOM   3581 CE   LYS A 491       5.620  36.444 -19.095  1.00 30.04           C
ATOM   3582 NZ   LYS A 491       5.150  37.124 -20.317  1.00 28.52           N
ATOM   3583  N   THR A 492       7.238  38.888 -12.776  1.00 35.41           N
ATOM   3584 CA   THR A 492       7.790  39.956 -11.950  1.00 36.90           C
ATOM   3585  C   THR A 492       8.516  39.423 -10.702  1.00 34.87           C
ATOM   3586  O   THR A 492       9.746  39.449 -10.668  1.00 32.48           O
ATOM   3587 CB   THR A 492       6.714  40.972 -11.560  1.00 35.87           C
ATOM   3588 OG1  THR A 492       6.106  41.484 -12.738  1.00 33.19           O
ATOM   3589 CG2  THR A 492       7.312  42.120 -10.767  1.00 34.00           C
ATOM   3590  N   PRO A 493       7.758  38.979  -9.705  1.00 33.32           N
ATOM   3591 CA   PRO A 493       8.429  38.467  -8.499  1.00 35.18           C
ATOM   3592  C   PRO A 493       9.300  37.237  -8.767  1.00 33.49           C
ATOM   3593  O   PRO A 493      10.461  37.216  -8.348  1.00 31.47           O
ATOM   3594 CB   PRO A 493       7.283  38.130  -7.546  1.00 34.11           C
ATOM   3595 CG   PRO A 493       6.116  38.908  -8.047  1.00 32.65           C
ATOM   3596 CD   PRO A 493       6.304  38.983  -9.536  1.00 34.95           C
ATOM   3597  N   PRO A 494       8.753  36.257  -9.460  1.00 33.86           N
ATOM   3598 CA   PRO A 494       9.560  35.058  -9.731  1.00 35.36           C
ATOM   3599  C   PRO A 494      10.779  35.340 -10.595  1.00 33.32           C
ATOM   3600  O   PRO A 494      11.811  34.686 -10.422  1.00 31.73           O
ATOM   3601 CB   PRO A 494       8.594  34.111 -10.448  1.00 34.86           C
ATOM   3602 CG   PRO A 494       7.256  34.516  -9.959  1.00 33.74           C
ATOM   3603 CD   PRO A 494       7.338  36.013  -9.783  1.00 36.34           C
ATOM   3604  N   ALA A 495      10.645  36.288 -11.513  1.00 32.77           N
ATOM   3605 CA   ALA A 495      11.789  36.622 -12.356  1.00 34.89           C
ATOM   3606  C   ALA A 495      12.942  37.172 -11.522  1.00 32.98           C
ATOM   3607  O   ALA A 495      14.082  36.725 -11.675  1.00 31.05           O
ATOM   3608 CB   ALA A 495      11.394  37.591 -13.462  1.00 34.67           C
ATOM   3609  N   PRO A 496      12.655  38.142 -10.656  1.00 33.53           N
ATOM   3610 CA   PRO A 496      13.707  38.606  -9.755  1.00 35.21           C
ATOM   3611  C   PRO A 496      14.181  37.509  -8.812  1.00 33.51           C
ATOM   3612  O   PRO A 496      15.335  37.519  -8.389  1.00 31.47           O
ATOM   3613 CB   PRO A 496      13.047  39.738  -8.964  1.00 34.50           C
ATOM   3614 CG   PRO A 496      11.973  40.244  -9.858  1.00 33.17           C
ATOM   3615 CD   PRO A 496      11.483  39.024 -10.603  1.00 35.88           C
ATOM   3616  N   LYS A 497      13.281  36.611  -8.516  1.00 33.24           N
ATOM   3617 CA   LYS A 497      13.643  35.507  -7.648  1.00 36.18           C
ATOM   3618  C   LYS A 497      14.474  34.474  -8.394  1.00 34.40           C
ATOM   3619  O   LYS A 497      15.210  33.703  -7.770  1.00 32.36           O
ATOM   3620 CB   LYS A 497      12.399  34.855  -7.054  1.00 35.12           C
ATOM   3621 CG   LYS A 497      11.678  35.741  -6.061  1.00 32.41           C
ATOM   3622 CD   LYS A 497      10.384  35.092  -5.584  1.00 31.13           C
ATOM   3623 CE   LYS A 497      10.630  33.857  -4.750  1.00 30.04           C
ATOM   3624 NZ   LYS A 497       9.369  33.292  -4.222  1.00 28.79           N
ATOM   3625  N   THR A 498      14.315  34.467  -9.718  1.00 36.32           N
ATOM   3626 CA   THR A 498      15.064  33.508 -10.520  1.00 37.91           C
ATOM   3627  C   THR A 498      16.576  33.752 -10.441  1.00 35.96           C
ATOM   3628  O   THR A 498      17.321  32.809 -10.143  1.00 33.20           O
ATOM   3629 CB   THR A 498      14.612  33.536 -11.990  1.00 36.39           C
ATOM   3630 OG1  THR A 498      13.231  33.193 -12.061  1.00 33.75           O
ATOM   3631 CG2  THR A 498      15.414  32.548 -12.817  1.00 34.94           C
ATOM   3632  N   PRO A 499      17.010  34.992 -10.713  1.00 33.73           N
ATOM   3633 CA   PRO A 499      18.445  35.278 -10.586  1.00 35.05           C
ATOM   3634  C   PRO A 499      18.992  34.938  -9.202  1.00 33.27           C
ATOM   3635  O   PRO A 499      20.041  34.301  -9.116  1.00 31.34           O
ATOM   3636 CB   PRO A 499      18.548  36.779 -10.873  1.00 34.12           C
ATOM   3637 CG   PRO A 499      17.363  37.085 -11.717  1.00 32.93           C
ATOM   3638 CD   PRO A 499      16.279  36.147 -11.243  1.00 35.84           C
ATOM   3639  N   PRO A 500      18.278  35.360  -8.168  1.00 34.07           N
ATOM   3640 CA   PRO A 500      18.713  34.952  -6.830  1.00 35.22           C
ATOM   3641  C   PRO A 500      18.708  33.440  -6.673  1.00 33.34           C
ATOM   3642  O   PRO A 500      19.590  32.879  -6.028  1.00 31.73           O
ATOM   3643 CB   PRO A 500      17.684  35.590  -5.893  1.00 34.49           C
ATOM   3644 CG   PRO A 500      17.203  36.781  -6.625  1.00 33.48           C
ATOM   3645 CD   PRO A 500      17.219  36.372  -8.078  1.00 36.47           C
ATOM   3646  N   SER A 501      17.713  32.821  -7.275  1.00 33.29           N
ATOM   3647 CA   SER A 501      17.639  31.366  -7.218  1.00 35.39           C
ATOM   3648  C   SER A 501      18.766  30.748  -8.031  1.00 33.96           C
ATOM   3649  O   SER A 501      19.175  29.611  -7.776  1.00 31.79           O
ATOM   3650 CB   SER A 501      16.287  30.869  -7.734  1.00 34.05           C
ATOM   3651 OG   SER A 501      16.143  31.125  -9.112  1.00 32.05           O
ATOM   3652  N   SER A 502      19.231  31.508  -9.021  1.00 33.66           N
ATOM   3653 CA   SER A 502      20.356  31.046  -9.813  1.00 36.14           C
ATOM   3654  C   SER A 502      21.669  31.291  -9.074  1.00 35.35           C
ATOM   3655  O   SER A 502      22.654  30.583  -9.298  1.00 33.09           O
ATOM   3656 CB   SER A 502      20.375  31.750 -11.167  1.00 34.59           C
ATOM   3657 OG   SER A 502      19.223  31.428 -11.919  1.00 32.39           O
ATOM   3658  N   GLY A 503      21.647  32.301  -8.228  1.00 31.55           N
ATOM   3659 CA   GLY A 503      22.843  32.661  -7.485  1.00 34.04           C
ATOM   3660  C   GLY A 503      22.883  32.094  -6.085  1.00 32.97           C
ATOM   3661  O   GLY A 503      23.702  31.227  -5.771  1.00 30.55           O
ATOM   3662  N   GLU A 504      21.980  32.592  -5.271  1.00 35.62           N
ATOM   3663 CA   GLU A 504      21.955  32.177  -3.877  1.00 37.45           C
ATOM   3664  C   GLU A 504      21.565  30.706  -3.698  1.00 35.96           C
ATOM   3665  O   GLU A 504      22.222  29.989  -2.929  1.00 33.45           O
ATOM   3666 CB   GLU A 504      21.018  33.071  -3.072  1.00 36.15           C
ATOM   3667 CG   GLU A 504      21.501  34.508  -2.957  1.00 33.12           C
ATOM   3668 CD   GLU A 504      20.525  35.382  -2.191  1.00 31.69           C
ATOM   3669 OE1  GLU A 504      19.388  34.921  -1.939  1.00 31.82           O
ATOM   3670 OE2  GLU A 504      20.894  36.520  -1.857  1.00 32.24           O
ATOM   3671  N   PRO A 505      20.515  30.281  -4.392  1.00 33.49           N
ATOM   3672 CA   PRO A 505      20.126  28.863  -4.283  1.00 35.09           C
ATOM   3673  C   PRO A 505      21.262  27.897  -4.600  1.00 33.74           C
ATOM   3674  O   PRO A 505      21.401  26.893  -3.902  1.00 31.79           O
ATOM   3675 CB   PRO A 505      18.972  28.723  -5.278  1.00 33.68           C
ATOM   3676 CG   PRO A 505      18.364  30.078  -5.294  1.00 32.27           C
ATOM   3677 CD   PRO A 505      19.509  31.042  -5.132  1.00 34.92           C
ATOM   3678  N   PRO A 506      22.055  28.198  -5.624  1.00 34.23           N
ATOM   3679 CA   PRO A 506      23.235  27.346  -5.844  1.00 35.39           C
ATOM   3680  C   PRO A 506      24.188  27.380  -4.663  1.00 33.58           C
ATOM   3681  O   PRO A 506      24.759  26.346  -4.301  1.00 31.77           O
ATOM   3682 CB   PRO A 506      23.889  27.946  -7.089  1.00 34.35           C
ATOM   3683 CG   PRO A 506      22.764  28.543  -7.849  1.00 33.39           C
ATOM   3684 CD   PRO A 506      21.816  29.056  -6.792  1.00 36.01           C
ATOM   3685  N   LYS A 507      24.346  28.567  -4.083  1.00 31.23           N
ATOM   3686 CA   LYS A 507      25.198  28.673  -2.910  1.00 33.90           C
ATOM   3687  C   LYS A 507      24.586  27.909  -1.748  1.00 32.36           C
ATOM   3688  O   LYS A 507      25.282  27.186  -1.038  1.00 30.65           O
ATOM   3689 CB   LYS A 507      25.401  30.141  -2.530  1.00 32.93           C
ATOM   3690 CG   LYS A 507      26.227  30.912  -3.536  1.00 30.54           C
ATOM   3691 CD   LYS A 507      26.376  32.365  -3.122  1.00 29.40           C
ATOM   3692 CE   LYS A 507      27.198  33.147  -4.132  1.00 28.78           C
ATOM   3693 NZ   LYS A 507      27.317  34.589  -3.749  1.00 27.78           N
ATOM   3694  N   SER A 508      23.289  28.098  -1.591  1.00 32.62           N
ATOM   3695 CA   SER A 508      22.582  27.341  -0.580  1.00 34.04           C
ATOM   3696  C   SER A 508      22.601  25.870  -0.950  1.00 32.56           C
ATOM   3697  O   SER A 508      22.613  24.994  -0.077  1.00 30.87           O
ATOM   3698 CB   SER A 508      21.137  27.834  -0.443  1.00 33.15           C
ATOM   3699 OG   SER A 508      20.408  27.606  -1.625  1.00 31.37           O
ATOM   3700  N   GLY A 509      22.606  25.622  -2.259  1.00 32.10           N
ATOM   3701 CA   GLY A 509      22.734  24.265  -2.758  1.00 34.14           C
ATOM   3702  C   GLY A 509      24.081  23.687  -2.408  1.00 33.01           C
ATOM   3703  O   GLY A 509      24.208  22.485  -2.171  1.00 30.48           O
ATOM   3704  N   ASP A 510      25.075  24.566  -2.392  1.00 36.25           N
ATOM   3705 CA   ASP A 510      26.388  24.126  -1.958  1.00 38.44           C
ATOM   3706  C   ASP A 510      26.350  23.715  -0.498  1.00 36.63           C
ATOM   3707  O   ASP A 510      26.882  22.674  -0.129  1.00 33.72           O
ATOM   3708 CB   ASP A 510      27.426  25.233  -2.160  1.00 36.75           C
ATOM   3709 CG   ASP A 510      27.703  25.495  -3.625  1.00 33.19           C
ATOM   3710 OD1  ASP A 510      27.334  24.640  -4.459  1.00 31.55           O
ATOM   3711 OD2  ASP A 510      28.280  26.551  -3.938  1.00 32.43           O
ATOM   3712  N   ARG A 511      25.697  24.547   0.285  1.00 34.96           N
ATOM   3713 CA   ARG A 511      25.515  24.212   1.689  1.00 37.19           C
ATOM   3714  C   ARG A 511      24.657  22.965   1.816  1.00 35.60           C
ATOM   3715  O   ARG A 511      24.893  22.123   2.679  1.00 33.50           O
ATOM   3716 CB   ARG A 511      24.869  25.376   2.441  1.00 34.40           C
ATOM   3717 CG   ARG A 511      25.769  26.580   2.552  1.00 31.46           C
ATOM   3718 CD   ARG A 511      25.167  27.636   3.468  1.00 30.94           C
ATOM   3719 NE   ARG A 511      23.936  28.186   2.929  1.00 30.95           N
ATOM   3720 CZ   ARG A 511      23.863  29.221   2.107  1.00 29.04           C
ATOM   3721 NH1  ARG A 511      24.977  29.829   1.709  1.00 27.76           N
ATOM   3722 NH2  ARG A 511      22.696  29.648   1.683  1.00 27.10           N
ATOM   3723  N   SER A 512      23.674  22.878   0.923  1.00 32.99           N
ATOM   3724 CA   SER A 512      22.844  21.686   0.870  1.00 35.15           C
ATOM   3725  C   SER A 512      23.674  20.503   0.393  1.00 33.62           C
ATOM   3726  O   SER A 512      23.415  19.362   0.769  1.00 32.08           O
ATOM   3727 CB   SER A 512      21.652  21.896  -0.055  1.00 34.20           C
ATOM   3728 OG   SER A 512      20.792  22.905   0.442  1.00 31.60           O
ATOM   3729  N   GLY A 513      24.655  20.815  -0.453  1.00 31.83           N
ATOM   3730 CA   GLY A 513      25.574  19.791  -0.923  1.00 33.75           C
ATOM   3731  C   GLY A 513      26.388  19.228   0.218  1.00 32.66           C
ATOM   3732  O   GLY A 513      26.683  18.036   0.256  1.00 30.20           O
ATOM   3733  N   TYR A 514      26.738  20.115   1.145  1.00 35.15           N
ATOM   3734 CA   TYR A 514      27.416  19.655   2.344  1.00 39.17           C
ATOM   3735  C   TYR A 514      26.477  18.796   3.177  1.00 38.19           C
ATOM   3736  O   TYR A 514      26.912  17.876   3.872  1.00 35.89           O
ATOM   3737 CB   TYR A 514      27.913  20.839   3.167  1.00 36.67           C
ATOM   3738 CG   TYR A 514      29.048  21.588   2.514  1.00 34.64           C
ATOM   3739 CD1  TYR A 514      30.338  21.081   2.553  1.00 33.34           C
ATOM   3740 CD2  TYR A 514      28.830  22.787   1.858  1.00 34.88           C
ATOM   3741 CE1  TYR A 514      31.384  21.758   1.942  1.00 32.29           C
ATOM   3742 CE2  TYR A 514      29.860  23.462   1.244  1.00 32.71           C
ATOM   3743 CZ   TYR A 514      31.144  22.949   1.288  1.00 32.05           C
ATOM   3744 OH   TYR A 514      32.175  23.622   0.675  1.00 30.68           O
ATOM   3745  N   SER A 515      25.196  19.115   3.077  1.00 34.03           N
ATOM   3746 CA   SER A 515      24.177  18.304   3.720  1.00 36.48           C
ATOM   3747  C   SER A 515      23.942  17.057   2.870  1.00 34.70           C
ATOM   3748  O   SER A 515      23.927  17.130   1.646  1.00 32.96           O
ATOM   3749 CB   SER A 515      22.884  19.078   3.888  1.00 35.19           C
ATOM   3750 OG   SER A 515      21.909  18.303   4.537  1.00 32.56           O
ATOM   3751  N   SER A 516      23.763  15.950   3.538  1.00 34.27           N
ATOM   3752 CA   SER A 516      23.567  14.690   2.837  1.00 36.84           C
ATOM   3753  C   SER A 516      22.351  14.699   1.906  1.00 34.90           C
ATOM   3754  O   SER A 516      22.475  14.379   0.721  1.00 32.71           O
ATOM   3755 CB   SER A 516      23.449  13.541   3.836  1.00 35.32           C
ATOM   3756 OG   SER A 516      24.650  13.397   4.573  1.00 32.26           O
ATOM   3757  N   PRO A 517      21.180  15.052   2.435  1.00 35.01           N
ATOM   3758 CA   PRO A 517      19.981  15.044   1.586  1.00 35.61           C
ATOM   3759  C   PRO A 517      19.957  16.175   0.563  1.00 34.12           C
ATOM   3760  O   PRO A 517      19.378  16.024  -0.516  1.00 32.36           O
ATOM   3761 CB   PRO A 517      18.836  15.203   2.587  1.00 34.26           C
ATOM   3762 CG   PRO A 517      19.438  15.930   3.739  1.00 33.01           C
ATOM   3763 CD   PRO A 517      20.868  15.458   3.812  1.00 35.21           C
ATOM   3764  N   GLY A 518      20.560  17.292   0.910  1.00 32.55           N
ATOM   3765 CA   GLY A 518      20.556  18.436   0.013  1.00 34.50           C
ATOM   3766  C   GLY A 518      21.485  18.277  -1.170  1.00 33.07           C
ATOM   3767  O   GLY A 518      21.295  18.908  -2.208  1.00 30.72           O
ATOM   3768  N   SER A 519      22.474  17.426  -1.016  1.00 34.30           N
ATOM   3769 CA   SER A 519      23.450  17.203  -2.080  1.00 36.37           C
ATOM   3770  C   SER A 519      22.792  16.694  -3.364  1.00 34.49           C
ATOM   3771  O   SER A 519      23.027  17.259  -4.436  1.00 32.05           O
ATOM   3772 CB   SER A 519      24.541  16.244  -1.621  1.00 34.97           C
ATOM   3773 OG   SER A 519      25.494  16.038  -2.641  1.00 31.86           O
ATOM   3774  N   PRO A 520      21.994  15.653  -3.290  1.00 33.52           N
ATOM   3775 CA   PRO A 520      21.302  15.170  -4.492  1.00 34.33           C
ATOM   3776  C   PRO A 520      20.335  16.200  -5.063  1.00 33.01           C
ATOM   3777  O   PRO A 520      20.180  16.297  -6.284  1.00 31.30           O
ATOM   3778 CB   PRO A 520      20.539  13.937  -4.006  1.00 33.12           C
ATOM   3779 CG   PRO A 520      21.255  13.496  -2.779  1.00 31.88           C
ATOM   3780 CD   PRO A 520      21.768  14.762  -2.146  1.00 33.93           C
ATOM   3781  N   GLY A 521      19.685  16.942  -4.196  1.00 31.89           N
ATOM   3782 CA   GLY A 521      18.722  17.941  -4.640  1.00 34.01           C
ATOM   3783  C   GLY A 521      19.383  19.076  -5.390  1.00 32.95           C
ATOM   3784  O   GLY A 521      18.841  19.584  -6.378  1.00 30.57           O
ATOM   3785  N   THR A 522      20.544  19.460  -4.929  1.00 36.36           N
ATOM   3786 CA   THR A 522      21.286  20.547  -5.574  1.00 38.20           C
ATOM   3787  C   THR A 522      21.657  20.203  -7.012  1.00 36.71           C
ATOM   3788  O   THR A 522      21.360  20.979  -7.925  1.00 33.85           O
ATOM   3789 CB   THR A 522      22.540  20.902  -4.775  1.00 36.35           C
ATOM   3790 OG1  THR A 522      22.162  21.333  -3.475  1.00 33.16           O
ATOM   3791 CG2  THR A 522      23.313  22.003  -5.465  1.00 33.62           C
ATOM   3792  N   PRO A 523      22.294  19.072  -7.250  1.00 33.24           N
ATOM   3793 CA   PRO A 523      22.609  18.660  -8.622  1.00 34.15           C
ATOM   3794  C   PRO A 523      21.358  18.527  -9.479  1.00 32.98           C
ATOM   3795  O   PRO A 523      21.392  18.832 -10.673  1.00 31.56           O
ATOM   3796 CB   PRO A 523      23.281  17.302  -8.450  1.00 33.27           C
ATOM   3797 CG   PRO A 523      23.852  17.328  -7.080  1.00 32.24           C
ATOM   3798 CD   PRO A 523      22.879  18.155  -6.275  1.00 34.39           C
ATOM   3799  N   GLY A 524      20.282  18.090  -8.883  1.00 32.88           N
ATOM   3800 CA   GLY A 524      19.035  17.950  -9.610  1.00 34.50           C
ATOM   3801  C   GLY A 524      18.508  19.279 -10.096  1.00 33.46           C
ATOM   3802  O   GLY A 524      18.099  19.417 -11.254  1.00 31.17           O
ATOM   3803  N   SER A 525      18.523  20.263  -9.218  1.00 30.85           N
ATOM   3804 CA   SER A 525      18.069  21.598  -9.585  1.00 32.77           C
ATOM   3805  C   SER A 525      19.030  22.236 -10.575  1.00 31.68           C
ATOM   3806  O   SER A 525      18.618  22.938 -11.496  1.00 29.39           O
ATOM   3807 CB   SER A 525      17.933  22.481  -8.347  1.00 31.77           C
ATOM   3808 OG   SER A 525      19.183  22.683  -7.726  1.00 29.63           O
ATOM   3809  N   ARG A 526      20.311  21.989 -10.382  1.00 33.53           N
ATOM   3810 CA   ARG A 526      21.327  22.537 -11.269  1.00 34.94           C
ATOM   3811  C   ARG A 526      21.325  21.818 -12.612  1.00 33.71           C
ATOM   3812  O   ARG A 526      21.731  22.384 -13.617  1.00 31.61           O
ATOM   3813 CB   ARG A 526      22.708  22.425 -10.619  1.00 32.51           C
ATOM   3814 CG   ARG A 526      22.851  23.345  -9.423  1.00 29.60           C
ATOM   3815 CD   ARG A 526      24.197  23.162  -8.757  1.00 28.53           C
ATOM   3816 NE   ARG A 526      24.348  24.033  -7.606  1.00 28.34           N
ATOM   3817 CZ   ARG A 526      25.380  24.010  -6.773  1.00 27.23           C
ATOM   3818 NH1  ARG A 526      26.373  23.153  -6.963  1.00 26.22           N
ATOM   3819 NH2  ARG A 526      25.431  24.833  -5.747  1.00 24.99           N
ATOM   3820  N   SER A 527      20.867  20.604 -12.621  1.00 32.40           N
ATOM   3821 CA   SER A 527      20.784  19.833 -13.856  1.00 33.95           C
ATOM   3822  C   SER A 527      19.715  20.411 -14.780  1.00 32.45           C
ATOM   3823  O   SER A 527      19.720  20.148 -15.980  1.00 30.42           O
ATOM   3824 CB   SER A 527      20.480  18.367 -13.567  1.00 32.87           C
ATOM   3825 OG   SER A 527      19.185  18.208 -13.027  1.00 30.82           O
ATOM   3826  N   ARG A 528      18.811  21.176 -14.198  1.00 34.54           N
ATOM   3827 CA   ARG A 528      17.785  21.833 -14.990  1.00 36.49           C
ATOM   3828  C   ARG A 528      18.385  22.902 -15.886  1.00 34.94           C
ATOM   3829  O   ARG A 528      17.791  23.283 -16.894  1.00 32.72           O
ATOM   3830 CB   ARG A 528      16.726  22.457 -14.083  1.00 34.33           C
ATOM   3831 CG   ARG A 528      15.952  21.465 -13.249  1.00 31.59           C
ATOM   3832 CD   ARG A 528      15.085  20.544 -14.113  1.00 30.46           C
ATOM   3833 NE   ARG A 528      15.860  19.443 -14.702  1.00 29.90           N
ATOM   3834 CZ   ARG A 528      15.364  18.561 -15.577  1.00 28.78           C
ATOM   3835 NH1  ARG A 528      14.102  18.642 -15.957  1.00 27.33           N
ATOM   3836 NH2  ARG A 528      16.134  17.599 -16.062  1.00 26.49           N
ATOM   3837  N   THR A 529      19.550  23.390 -15.519  1.00 35.46           N
ATOM   3838 CA   THR A 529      20.279  24.366 -16.319  1.00 36.47           C
ATOM   3839  C   THR A 529      21.601  23.758 -16.775  1.00 34.56           C
ATOM   3840  O   THR A 529      22.660  24.100 -16.250  1.00 31.50           O
ATOM   3841 CB   THR A 529      20.540  25.645 -15.525  1.00 34.52           C
ATOM   3842 OG1  THR A 529      21.188  25.335 -14.297  1.00 31.70           O
ATOM   3843 CG2  THR A 529      19.236  26.361 -15.224  1.00 32.54           C
ATOM   3844  N   PRO A 530      21.527  22.873 -17.751  1.00 34.05           N
ATOM   3845 CA   PRO A 530      22.721  22.186 -18.257  1.00 34.94           C
ATOM   3846  C   PRO A 530      23.521  23.031 -19.245  1.00 33.25           C
ATOM   3847  O   PRO A 530      24.300  22.495 -20.031  1.00 31.91           O
ATOM   3848 CB   PRO A 530      22.146  20.948 -18.950  1.00 33.93           C
ATOM   3849 CG   PRO A 530      20.796  21.380 -19.431  1.00 33.01           C
ATOM   3850 CD   PRO A 530      20.297  22.393 -18.418  1.00 35.62           C
ATOM   3851  N   SER A 531      23.282  24.336 -19.218  1.00 31.47           N
ATOM   3852 CA   SER A 531      23.995  25.235 -20.119  1.00 33.88           C
ATOM   3853  C   SER A 531      25.355  25.599 -19.534  1.00 32.36           C
ATOM   3854  O   SER A 531      26.192  24.728 -19.299  1.00 30.32           O
ATOM   3855 CB   SER A 531      23.156  26.488 -20.378  1.00 33.00           C
ATOM   3856 OG   SER A 531      21.952  26.153 -21.029  1.00 30.97           O
ATOM   3857  N   LEU A 532      25.533  26.881 -19.323  1.00 33.12           N
ATOM   3858 CA   LEU A 532      26.767  27.349 -18.711  1.00 35.28           C
ATOM   3859  C   LEU A 532      26.922  26.842 -17.275  1.00 34.18           C
ATOM   3860  O   LEU A 532      28.038  26.572 -16.842  1.00 31.53           O
ATOM   3861 CB   LEU A 532      26.822  28.882 -18.742  1.00 33.24           C
ATOM   3862 CG   LEU A 532      26.895  29.499 -20.145  1.00 29.99           C
ATOM   3863 CD1  LEU A 532      26.780  31.011 -20.061  1.00 28.69           C
ATOM   3864 CD2  LEU A 532      28.185  29.094 -20.846  1.00 30.42           C
ATOM   3865  N   PRO A 533      25.808  26.740 -16.577  1.00 33.65           N
ATOM   3866 CA   PRO A 533      25.875  26.225 -15.205  1.00 34.92           C
ATOM   3867  C   PRO A 533      26.276  24.758 -15.130  1.00 33.32           C
ATOM   3868  O   PRO A 533      26.425  24.227 -14.033  1.00 31.68           O
ATOM   3869 CB   PRO A 533      24.453  26.403 -14.676  1.00 34.01           C
ATOM   3870 CG   PRO A 533      23.859  27.478 -15.515  1.00 33.11           C
ATOM   3871 CD   PRO A 533      24.487  27.306 -16.871  1.00 35.19           C
ATOM   3872  N   THR A 534      26.433  24.130 -16.300  1.00 36.14           N
ATOM   3873 CA   THR A 534      26.820  22.722 -16.304  1.00 37.66           C
ATOM   3874  C   THR A 534      28.148  22.483 -15.580  1.00 36.07           C
ATOM   3875  O   THR A 534      28.192  21.671 -14.651  1.00 33.38           O
ATOM   3876 CB   THR A 534      26.900  22.172 -17.734  1.00 35.97           C
ATOM   3877 OG1  THR A 534      25.624  22.284 -18.357  1.00 32.96           O
ATOM   3878 CG2  THR A 534      27.324  20.716 -17.722  1.00 33.16           C
ATOM   3879  N   PRO A 535      29.194  23.178 -16.018  1.00 32.02           N
ATOM   3880 CA   PRO A 535      30.466  23.038 -15.298  1.00 33.36           C
ATOM   3881  C   PRO A 535      30.350  23.404 -13.823  1.00 32.07           C
ATOM   3882  O   PRO A 535      30.862  22.676 -12.976  1.00 30.42           O
ATOM   3883 CB   PRO A 535      31.412  23.987 -16.036  1.00 32.55           C
ATOM   3884 CG   PRO A 535      30.816  24.141 -17.388  1.00 31.35           C
ATOM   3885 CD   PRO A 535      29.332  24.036 -17.192  1.00 33.80           C
ATOM   3886  N   PRO A 536      29.672  24.519 -13.535  1.00 31.26           N
ATOM   3887 CA   PRO A 536      29.450  24.856 -12.133  1.00 32.57           C
ATOM   3888  C   PRO A 536      28.656  23.780 -11.408  1.00 31.01           C
ATOM   3889  O   PRO A 536      28.809  23.604 -10.207  1.00 29.55           O
ATOM   3890 CB   PRO A 536      28.655  26.160 -12.177  1.00 31.95           C
ATOM   3891 CG   PRO A 536      29.013  26.775 -13.476  1.00 31.12           C
ATOM   3892 CD   PRO A 536      29.243  25.614 -14.415  1.00 33.69           C
ATOM   3893  N   THR A 537      27.794  23.110 -12.154  1.00 30.09           N
ATOM   3894 CA   THR A 537      27.008  22.036 -11.573  1.00 32.73           C
ATOM   3895  C   THR A 537      27.885  20.824 -11.319  1.00 32.28           C
ATOM   3896  O   THR A 537      27.728  20.116 -10.321  1.00 29.67           O
ATOM   3897 CB   THR A 537      25.846  21.652 -12.486  1.00 30.95           C
ATOM   3898 OG1  THR A 537      25.003  22.779 -12.682  1.00 28.59           O
ATOM   3899 CG2  THR A 537      25.037  20.515 -11.881  1.00 28.40           C
ATOM   3900  N   ARG A 538      28.808  20.611 -12.260  1.00 27.81           N
ATOM   3901 CA   ARG A 538      29.719  19.490 -12.124  1.00 31.33           C
ATOM   3902  C   ARG A 538      30.692  19.711 -10.979  1.00 30.46           C
ATOM   3903  O   ARG A 538      31.017  18.784 -10.238  1.00 28.41           O
ATOM   3904 CB   ARG A 538      30.494  19.269 -13.426  1.00 30.17           C
ATOM   3905 CG   ARG A 538      29.610  18.786 -14.561  1.00 27.58           C
ATOM   3906 CD   ARG A 538      30.407  18.644 -15.832  1.00 26.33           C
ATOM   3907 NE   ARG A 538      29.582  18.182 -16.952  1.00 25.81           N
ATOM   3908 CZ   ARG A 538      30.009  18.037 -18.199  1.00 24.94           C
ATOM   3909 NH1  ARG A 538      31.269  18.315 -18.513  1.00 23.83           N
ATOM   3910 NH2  ARG A 538      29.194  17.618 -19.132  1.00 23.33           N
ATOM   3911  N   GLU A 539      31.129  20.946 -10.868  1.00 30.05           N
ATOM   3912 CA   GLU A 539      32.057  21.281  -9.804  1.00 32.57           C
ATOM   3913  C   GLU A 539      31.436  21.064  -8.425  1.00 31.38           C
ATOM   3914  O   GLU A 539      32.039  20.394  -7.583  1.00 29.60           O
ATOM   3915 CB   GLU A 539      32.554  22.714  -9.963  1.00 32.15           C
ATOM   3916 CG   GLU A 539      33.559  23.121  -8.902  1.00 29.09           C
ATOM   3917 CD   GLU A 539      34.059  24.535  -9.110  1.00 27.44           C
ATOM   3918 OE1  GLU A 539      33.585  25.203 -10.056  1.00 26.83           O
ATOM   3919 OE2  GLU A 539      34.907  24.978  -8.328  1.00 27.63           O
ATOM   3920  N   PRO A 540      30.253  21.612  -8.215  1.00 31.60           N
ATOM   3921 CA   PRO A 540      29.594  21.408  -6.920  1.00 33.28           C
ATOM   3922  C   PRO A 540      29.350  19.943  -6.613  1.00 31.97           C
ATOM   3923  O   PRO A 540      29.408  19.535  -5.454  1.00 30.74           O
ATOM   3924 CB   PRO A 540      28.271  22.155  -7.055  1.00 32.46           C
ATOM   3925 CG   PRO A 540      28.531  23.197  -8.074  1.00 31.09           C
ATOM   3926 CD   PRO A 540      29.504  22.568  -9.038  1.00 33.13           C
ATOM   3927  N   LYS A 541      29.094  19.171  -7.652  1.00 31.77           N
ATOM   3928 CA   LYS A 541      28.914  17.744  -7.438  1.00 33.28           C
ATOM   3929  C   LYS A 541      30.188  17.133  -6.890  1.00 31.62           C
ATOM   3930  O   LYS A 541      30.172  16.417  -5.888  1.00 30.23           O
ATOM   3931 CB   LYS A 541      28.517  17.047  -8.741  1.00 32.97           C
ATOM   3932 CG   LYS A 541      27.117  17.384  -9.204  1.00 31.05           C
ATOM   3933 CD   LYS A 541      26.791  16.675 -10.508  1.00 29.95           C
ATOM   3934 CE   LYS A 541      25.393  17.004 -10.991  1.00 28.53           C
ATOM   3935 NZ   LYS A 541      25.085  16.343 -12.285  1.00 26.57           N
ATOM   3936  N   LYS A 542      31.275  17.446  -7.572  1.00 30.60           N
ATOM   3937 CA   LYS A 542      32.568  16.941  -7.129  1.00 33.02           C
ATOM   3938  C   LYS A 542      32.922  17.520  -5.768  1.00 31.25           C
ATOM   3939  O   LYS A 542      33.423  16.807  -4.905  1.00 29.77           O
ATOM   3940 CB   LYS A 542      33.643  17.279  -8.151  1.00 32.72           C
ATOM   3941 CG   LYS A 542      33.473  16.537  -9.466  1.00 30.31           C
ATOM   3942 CD   LYS A 542      34.602  16.864 -10.428  1.00 29.08           C
ATOM   3943 CE   LYS A 542      34.535  18.299 -10.905  1.00 27.10           C
ATOM   3944 NZ   LYS A 542      35.569  18.584 -11.924  1.00 25.04           N
ATOM   3945  N   VAL A 543      32.638  18.808  -5.618  1.00 32.68           N
ATOM   3946 CA   VAL A 543      32.917  19.461  -4.353  1.00 34.35           C
ATOM   3947  C   VAL A 543      32.106  18.828  -3.233  1.00 32.91           C
ATOM   3948  O   VAL A 543      32.630  18.567  -2.152  1.00 31.46           O
ATOM   3949 CB   VAL A 543      32.631  20.963  -4.432  1.00 33.70           C
ATOM   3950 CG1  VAL A 543      32.731  21.606  -3.062  1.00 30.71           C
ATOM   3951 CG2  VAL A 543      33.600  21.633  -5.402  1.00 31.75           C
ATOM   3952  N   ALA A 544      30.841  18.594  -3.515  1.00 29.09           N
ATOM   3953 CA   ALA A 544      29.979  17.993  -2.518  1.00 31.40           C
ATOM   3954  C   ALA A 544      30.435  16.579  -2.173  1.00 30.36           C
ATOM   3955  O   ALA A 544      30.526  16.210  -1.003  1.00 29.01           O
ATOM   3956 CB   ALA A 544      28.534  17.960  -2.997  1.00 31.21           C
ATOM   3957  N   VAL A 545      30.742  15.817  -3.218  1.00 32.79           N
ATOM   3958 CA   VAL A 545      31.177  14.443  -3.008  1.00 34.68           C
ATOM   3959  C   VAL A 545      32.534  14.401  -2.323  1.00 33.22           C
ATOM   3960  O   VAL A 545      32.778  13.559  -1.454  1.00 31.49           O
ATOM   3961 CB   VAL A 545      31.223  13.677  -4.332  1.00 34.12           C
ATOM   3962 CG1  VAL A 545      31.829  12.293  -4.136  1.00 31.19           C
ATOM   3963 CG2  VAL A 545      29.832  13.573  -4.929  1.00 31.78           C
ATOM   3964  N   VAL A 546      33.395  15.320  -2.736  1.00 32.38           N
ATOM   3965 CA   VAL A 546      34.734  15.352  -2.182  1.00 34.46           C
ATOM   3966  C   VAL A 546      34.743  15.962  -0.785  1.00 33.26           C
ATOM   3967  O   VAL A 546      35.505  15.544   0.084  1.00 31.29           O
ATOM   3968 CB   VAL A 546      35.691  16.119  -3.105  1.00 33.79           C
ATOM   3969 CG1  VAL A 546      37.051  16.311  -2.453  1.00 30.71           C
ATOM   3970 CG2  VAL A 546      35.846  15.384  -4.425  1.00 31.34           C
ATOM   3971  N   ARG A 547      33.903  16.960  -0.597  1.00 30.84           N
ATOM   3972 CA   ARG A 547      33.871  17.654   0.685  1.00 33.52           C
ATOM   3973  C   ARG A 547      33.065  16.905   1.732  1.00 32.39           C
ATOM   3974  O   ARG A 547      33.236  17.144   2.928  1.00 30.70           O
ATOM   3975 CB   ARG A 547      33.322  19.063   0.514  1.00 32.30           C
ATOM   3976 CG   ARG A 547      34.189  19.963  -0.347  1.00 29.41           C
ATOM   3977 CD   ARG A 547      35.496  20.283   0.321  1.00 28.34           C
ATOM   3978 NE   ARG A 547      36.302  21.214  -0.475  1.00 27.14           N
ATOM   3979 CZ   ARG A 547      37.182  20.857  -1.397  1.00 25.48           C
ATOM   3980 NH1  ARG A 547      37.392  19.576  -1.652  1.00 24.25           N
ATOM   3981 NH2  ARG A 547      37.844  21.777  -2.070  1.00 23.20           N
ATOM   3982  N   THR A 548      32.194  16.033   1.281  1.00 32.55           N
ATOM   3983 CA   THR A 548      31.388  15.281   2.237  1.00 35.09           C
ATOM   3984  C   THR A 548      32.232  14.333   3.096  1.00 32.97           C
ATOM   3985  O   THR A 548      32.147  14.395   4.326  1.00 30.80           O
ATOM   3986 CB   THR A 548      30.283  14.486   1.529  1.00 34.37           C
ATOM   3987 OG1  THR A 548      29.404  15.386   0.864  1.00 32.02           O
ATOM   3988 CG2  THR A 548      29.486  13.664   2.528  1.00 32.76           C
ATOM   3989  N   PRO A 549      33.036  13.493   2.458  1.00 32.73           N
ATOM   3990 CA   PRO A 549      33.891  12.593   3.236  1.00 34.39           C
ATOM   3991  C   PRO A 549      34.818  13.324   4.198  1.00 32.88           C
ATOM   3992  O   PRO A 549      34.907  12.924   5.364  1.00 31.27           O
ATOM   3993 CB   PRO A 549      34.690  11.834   2.175  1.00 33.48           C
ATOM   3994 CG   PRO A 549      33.851  11.913   0.950  1.00 31.92           C
ATOM   3995 CD   PRO A 549      33.134  13.237   1.030  1.00 33.70           C
ATOM   3996  N   PRO A 550      35.499  14.385   3.722  1.00 32.12           N
ATOM   3997 CA   PRO A 550      36.326  15.163   4.652  1.00 33.67           C
ATOM   3998  C   PRO A 550      35.487  15.848   5.715  1.00 32.39           C
ATOM   3999  O   PRO A 550      35.962  16.090   6.823  1.00 30.54           O
ATOM   4000 CB   PRO A 550      37.008  16.199   3.759  1.00 32.92           C
ATOM   4001 CG   PRO A 550      36.966  15.610   2.400  1.00 31.51           C
ATOM   4002 CD   PRO A 550      35.691  14.825   2.344  1.00 33.48           C
ATOM   4003  N   LYS A 551      34.271  16.167   5.348  1.00 31.24           N
ATOM   4004 CA   LYS A 551      33.366  16.799   6.290  1.00 33.82           C
ATOM   4005  C   LYS A 551      32.993  15.832   7.404  1.00 32.46           C
ATOM   4006  O   LYS A 551      32.778  16.247   8.543  1.00 30.95           O
ATOM   4007 CB   LYS A 551      32.108  17.306   5.586  1.00 33.05           C
ATOM   4008 CG   LYS A 551      31.134  17.996   6.507  1.00 30.71           C
ATOM   4009 CD   LYS A 551      29.904  18.485   5.756  1.00 29.20           C
ATOM   4010 CE   LYS A 551      28.903  19.146   6.699  1.00 27.64           C
ATOM   4011 NZ   LYS A 551      27.694  19.619   5.989  1.00 25.62           N
ATOM   4012  N   SER A 552      32.907  14.570   7.040  1.00 31.58           N
ATOM   4013 CA   SER A 552      32.552  13.560   8.028  1.00 33.63           C
ATOM   4014  C   SER A 552      33.543  13.528   9.194  1.00 32.20           C
ATOM   4015  O   SER A 552      33.141  13.669  10.355  1.00 30.45           O
ATOM   4016 CB   SER A 552      32.439  12.183   7.381  1.00 33.00           C
ATOM   4017 OG   SER A 552      31.405  12.169   6.419  1.00 30.04           O
ATOM   4018  N   PRO A 553      34.833  13.364   8.881  1.00 32.21           N
ATOM   4019 CA   PRO A 553      35.831  13.393   9.951  1.00 33.11           C
ATOM   4020  C   PRO A 553      36.012  14.781  10.533  1.00 32.37           C
ATOM   4021  O   PRO A 553      36.395  14.923  11.690  1.00 30.46           O
ATOM   4022 CB   PRO A 553      37.121  12.944   9.258  1.00 31.82           C
ATOM   4023 CG   PRO A 553      36.678  12.250   8.022  1.00 30.72           C
ATOM   4024 CD   PRO A 553      35.419  12.946   7.604  1.00 33.36           C
ATOM   4025  N   SER A 554      35.755  15.789   9.712  1.00 31.06           N
ATOM   4026 CA   SER A 554      35.915  17.165  10.144  1.00 33.98           C
ATOM   4027  C   SER A 554      34.842  17.551  11.162  1.00 33.19           C
ATOM   4028  O   SER A 554      34.054  16.718  11.601  1.00 30.63           O
ATOM   4029 CB   SER A 554      35.861  18.117   8.945  1.00 33.09           C
ATOM   4030 OG   SER A 554      36.058  19.451   9.333  1.00 30.51           O
ATOM   4031  N   SER A 555      34.841  18.819  11.491  1.00 33.59           N
ATOM   4032 CA   SER A 555      33.867  19.331  12.446  1.00 36.42           C
ATOM   4033  C   SER A 555      32.448  19.203  11.913  1.00 35.33           C
ATOM   4034  O   SER A 555      31.481  19.269  12.668  1.00 32.92           O
ATOM   4035 CB   SER A 555      34.154  20.796  12.771  1.00 35.28           C
ATOM   4036 OG   SER A 555      34.042  21.601  11.627  1.00 32.39           O
ATOM   4037  N   ALA A 556      32.375  19.052  10.611  1.00 33.72           N
ATOM   4038 CA   ALA A 556      31.088  18.899   9.967  1.00 34.86           C
ATOM   4039  C   ALA A 556      30.433  17.574  10.321  1.00 33.36           C
ATOM   4040  O   ALA A 556      29.255  17.361  10.024  1.00 30.82           O
ATOM   4041 CB   ALA A 556      31.226  19.017   8.459  1.00 33.54           C
ATOM   4042  N   LYS A 557      31.201  16.713  10.934  1.00 35.73           N
ATOM   4043 CA   LYS A 557      30.632  15.440  11.376  1.00 37.74           C
ATOM   4044  C   LYS A 557      29.499  15.698  12.350  1.00 36.56           C
ATOM   4045  O   LYS A 557      28.467  15.023  12.315  1.00 34.36           O
ATOM   4046 CB   LYS A 557      31.697  14.577  12.031  1.00 35.33           C
ATOM   4047 CG   LYS A 557      31.192  13.215  12.475  1.00 32.50           C
ATOM   4048 CD   LYS A 557      30.799  12.354  11.280  1.00 31.22           C
ATOM   4049 CE   LYS A 557      30.334  10.969  11.724  1.00 29.74           C
ATOM   4050 NZ   LYS A 557      29.059  11.022  12.432  1.00 27.89           N
ATOM   4051  N   SER A 558      29.709  16.674  13.191  1.00 35.02           N
ATOM   4052 CA   SER A 558      28.656  17.068  14.114  1.00 37.18           C
ATOM   4053  C   SER A 558      27.458  17.603  13.346  1.00 35.85           C
ATOM   4054  O   SER A 558      26.310  17.402  13.736  1.00 33.52           O
ATOM   4055 CB   SER A 558      29.157  18.121  15.099  1.00 35.40           C
ATOM   4056 OG   SER A 558      28.139  18.528  15.978  1.00 33.45           O
ATOM   4057  N   ARG A 559      27.765  18.274  12.244  1.00 32.52           N
ATOM   4058 CA   ARG A 559      26.706  18.778  11.381  1.00 35.09           C
ATOM   4059  C   ARG A 559      25.933  17.626  10.758  1.00 34.04           C
ATOM   4060  O   ARG A 559      24.715  17.676  10.635  1.00 31.92           O
ATOM   4061 CB   ARG A 559      27.292  19.668  10.287  1.00 31.68           C
ATOM   4062 CG   ARG A 559      27.936  20.923  10.836  1.00 29.06           C
ATOM   4063 CD   ARG A 559      28.574  21.733   9.725  1.00 29.05           C
ATOM   4064 NE   ARG A 559      29.220  22.928  10.235  1.00 28.08           N
ATOM   4065 CZ   ARG A 559      29.962  23.758   9.495  1.00 27.00           C
ATOM   4066 NH1  ARG A 559      30.139  23.516   8.207  1.00 25.78           N
ATOM   4067 NH2  ARG A 559      30.506  24.811  10.037  1.00 24.32           N
ATOM   4068  N   LEU A 560      26.657  16.607  10.359  1.00 34.23           N
ATOM   4069 CA   LEU A 560      26.029  15.424   9.802  1.00 35.42           C
ATOM   4070  C   LEU A 560      25.216  14.694  10.863  1.00 34.30           C
ATOM   4071  O   LEU A 560      24.216  14.060  10.555  1.00 32.22           O
ATOM   4072 CB   LEU A 560      27.078  14.486   9.210  1.00 33.49           C
ATOM   4073 CG   LEU A 560      27.808  15.035   7.986  1.00 30.52           C
ATOM   4074 CD1  LEU A 560      28.921  14.085   7.574  1.00 29.46           C
ATOM   4075 CD2  LEU A 560      26.837  15.249   6.833  1.00 30.64           C
ATOM   4076  N   GLN A 561      25.691  14.800  12.079  1.00 33.28           N
ATOM   4077 CA   GLN A 561      24.951  14.207  13.179  1.00 35.26           C
ATOM   4078  C   GLN A 561      23.720  15.040  13.516  1.00 34.24           C
ATOM   4079  O   GLN A 561      22.710  14.510  13.981  1.00 32.08           O
ATOM   4080 CB   GLN A 561      25.846  14.078  14.407  1.00 33.06           C
ATOM   4081 CG   GLN A 561      26.934  13.028  14.254  1.00 30.50           C
ATOM   4082 CD   GLN A 561      27.836  12.972  15.469  1.00 28.65           C
ATOM   4083 OE1  GLN A 561      27.926  13.938  16.224  1.00 29.02           O
ATOM   4084 NE2  GLN A 561      28.500  11.851  15.669  1.00 28.34           N
ATOM   4085  N   THR A 562      23.827  16.326  13.268  1.00 34.03           N
ATOM   4086 CA   THR A 562      22.728  17.231  13.560  1.00 35.54           C
ATOM   4087  C   THR A 562      21.694  17.216  12.442  1.00 35.09           C
ATOM   4088  O   THR A 562      20.497  17.333  12.694  1.00 32.88           O
ATOM   4089 CB   THR A 562      23.234  18.656  13.770  1.00 33.51           C
ATOM   4090 OG1  THR A 562      24.194  18.674  14.823  1.00 31.10           O
ATOM   4091 CG2  THR A 562      22.088  19.588  14.120  1.00 30.64           C
ATOM   4092  N   ALA A 563      22.173  17.084  11.214  1.00 32.49           N
ATOM   4093 CA   ALA A 563      21.284  17.089  10.061  1.00 34.27           C
ATOM   4094  C   ALA A 563      20.263  15.952  10.096  1.00 33.09           C
ATOM   4095  O   ALA A 563      19.076  16.184   9.842  1.00 31.54           O
ATOM   4096 CB   ALA A 563      22.089  17.054   8.766  1.00 33.22           C
ATOM   4097  N   PRO A 564      20.703  14.748  10.391  1.00 31.24           N
ATOM   4098 CA   PRO A 564      19.774  13.613  10.441  1.00 33.17           C
ATOM   4099  C   PRO A 564      18.659  13.786  11.461  1.00 32.38           C
ATOM   4100  O   PRO A 564      17.575  13.241  11.284  1.00 31.04           O
ATOM   4101 CB   PRO A 564      20.662  12.432  10.827  1.00 31.91           C
ATOM   4102 CG   PRO A 564      22.016  12.813  10.374  1.00 31.79           C
ATOM   4103 CD   PRO A 564      22.090  14.308  10.539  1.00 33.66           C
ATOM   4104  N   VAL A 565      18.937  14.533  12.509  1.00 34.05           N
ATOM   4105 CA   VAL A 565      17.910  14.771  13.516  1.00 36.12           C
ATOM   4106  C   VAL A 565      16.731  15.567  12.937  1.00 35.85           C
ATOM   4107  O   VAL A 565      15.585  15.115  13.017  1.00 33.80           O
ATOM   4108 CB   VAL A 565      18.499  15.476  14.746  1.00 34.65           C
ATOM   4109 CG1  VAL A 565      17.397  15.796  15.746  1.00 31.34           C
ATOM   4110 CG2  VAL A 565      19.571  14.618  15.380  1.00 31.98           C
ATOM   4111  N   PRO A 566      17.023  16.734  12.357  1.00 31.88           N
ATOM   4112 CA   PRO A 566      15.939  17.515  11.744  1.00 33.76           C
ATOM   4113  C   PRO A 566      15.450  16.912  10.443  1.00 33.25           C
ATOM   4114  O   PRO A 566      14.303  17.116  10.059  1.00 31.76           O
ATOM   4115 CB   PRO A 566      16.577  18.889  11.477  1.00 32.87           C
ATOM   4116 CG   PRO A 566      17.821  18.917  12.280  1.00 32.43           C
ATOM   4117 CD   PRO A 566      18.276  17.497  12.376  1.00 34.14           C
ATOM   4118  N   MET A 567      16.332  16.181   9.765  1.00 35.56           N
ATOM   4119 CA   MET A 567      15.965  15.603   8.483  1.00 36.35           C
ATOM   4120  C   MET A 567      14.754  14.679   8.591  1.00 35.82           C
ATOM   4121  O   MET A 567      13.798  14.840   7.828  1.00 34.51           O
ATOM   4122 CB   MET A 567      17.143  14.857   7.867  1.00 35.61           C
ATOM   4123 CG   MET A 567      16.827  14.200   6.547  1.00 32.87           C
ATOM   4124 SD   MET A 567      18.242  13.355   5.826  1.00 30.58           S
ATOM   4125 CE   MET A 567      17.464  12.642   4.383  1.00 29.58           C
ATOM   4126  N   PRO A 568      14.781  13.744   9.501  1.00 37.69           N
ATOM   4127 CA   PRO A 568      13.608  12.879   9.663  1.00 38.34           C
ATOM   4128  C   PRO A 568      12.363  13.677  10.015  1.00 37.98           C
ATOM   4129  O   PRO A 568      11.278  13.373   9.526  1.00 36.37           O
ATOM   4130 CB   PRO A 568      14.002  11.958  10.827  1.00 36.91           C
ATOM   4131 CG   PRO A 568      15.487  11.943  10.805  1.00 35.47           C
ATOM   4132 CD   PRO A 568      15.896  13.315  10.356  1.00 36.93           C
ATOM   4133  N   ASP A 569      12.541  14.691  10.826  1.00 36.61           N
ATOM   4134 CA   ASP A 569      11.421  15.535  11.206  1.00 38.63           C
ATOM   4135  C   ASP A 569      10.878  16.277   9.996  1.00 37.79           C
ATOM   4136  O   ASP A 569       9.673  16.293   9.758  1.00 36.06           O
ATOM   4137 CB   ASP A 569      11.834  16.527  12.286  1.00 37.68           C
ATOM   4138 CG   ASP A 569      12.120  15.848  13.601  1.00 34.37           C
ATOM   4139 OD1  ASP A 569      11.743  14.674  13.760  1.00 32.32           O
ATOM   4140 OD2  ASP A 569      12.727  16.489  14.476  1.00 32.93           O
ATOM   4141  N   LEU A 570      11.775  16.871   9.234  1.00 39.61           N
ATOM   4142 CA   LEU A 570      11.359  17.617   8.056  1.00 40.82           C
ATOM   4143  C   LEU A 570      10.737  16.697   7.021  1.00 39.90           C
ATOM   4144  O   LEU A 570       9.736  17.046   6.399  1.00 37.66           O
ATOM   4145 CB   LEU A 570      12.563  18.343   7.445  1.00 39.05           C
ATOM   4146 CG   LEU A 570      13.138  19.459   8.312  1.00 35.81           C
ATOM   4147 CD1  LEU A 570      14.397  20.014   7.676  1.00 33.68           C
ATOM   4148 CD2  LEU A 570      12.118  20.566   8.524  1.00 34.80           C
ATOM   4149  N   LYS A 571      11.338  15.538   6.859  1.00 35.24           N
ATOM   4150 CA   LYS A 571      10.819  14.582   5.884  1.00 37.52           C
ATOM   4151  C   LYS A 571       9.447  14.080   6.310  1.00 36.61           C
ATOM   4152  O   LYS A 571       8.515  14.038   5.502  1.00 35.45           O
ATOM   4153 CB   LYS A 571      11.787  13.418   5.717  1.00 36.97           C
ATOM   4154 CG   LYS A 571      11.356  12.445   4.643  1.00 34.46           C
ATOM   4155 CD   LYS A 571      12.378  11.327   4.457  1.00 32.18           C
ATOM   4156 CE   LYS A 571      11.941  10.355   3.379  1.00 29.80           C
ATOM   4157 NZ   LYS A 571      12.913   9.274   3.196  1.00 28.15           N
ATOM   4158  N   ASN A 572       9.342  13.709   7.560  1.00 33.17           N
ATOM   4159 CA   ASN A 572       8.072  13.219   8.071  1.00 35.63           C
ATOM   4160  C   ASN A 572       7.012  14.317   8.024  1.00 34.75           C
ATOM   4161  O   ASN A 572       5.876  14.074   7.600  1.00 33.15           O
ATOM   4162 CB   ASN A 572       8.235  12.710   9.500  1.00 35.52           C
ATOM   4163 CG   ASN A 572       6.987  12.045  10.022  1.00 33.06           C
ATOM   4164 OD1  ASN A 572       6.022  11.842   9.288  1.00 31.09           O
ATOM   4165 ND2  ASN A 572       6.990  11.673  11.296  1.00 32.05           N
ATOM   4166  N   VAL A 573       7.398  15.504   8.429  1.00 41.69           N
ATOM   4167 CA   VAL A 573       6.472  16.634   8.398  1.00 43.23           C
ATOM   4168  C   VAL A 573       6.092  16.962   6.962  1.00 42.82           C
ATOM   4169  O   VAL A 573       4.942  17.269   6.677  1.00 41.50           O
ATOM   4170 CB   VAL A 573       7.083  17.858   9.089  1.00 42.04           C
ATOM   4171 CG1  VAL A 573       6.226  19.088   8.859  1.00 39.11           C
ATOM   4172 CG2  VAL A 573       7.242  17.588  10.571  1.00 39.42           C
ATOM   4173  N   LYS A 574       7.052  16.895   6.080  1.00 38.21           N
ATOM   4174 CA   LYS A 574       6.791  17.182   4.677  1.00 40.19           C
ATOM   4175  C   LYS A 574       5.815  16.176   4.095  1.00 37.38           C
ATOM   4176  O   LYS A 574       4.891  16.544   3.379  1.00 37.51           O
ATOM   4177 CB   LYS A 574       8.087  17.166   3.872  1.00 41.48           C
ATOM   4178 CG   LYS A 574       7.887  17.496   2.406  1.00 39.11           C
ATOM   4179 CD   LYS A 574       9.193  17.530   1.656  1.00 36.84           C
ATOM   4180 CE   LYS A 574       8.939  17.801   0.172  1.00 34.55           C
ATOM   4181 NZ   LYS A 574       8.336  19.114  -0.067  1.00 31.62           N
ATOM   4182  N   SER A 575       6.040  14.924   4.418  1.00 38.12           N
ATOM   4183 CA   SER A 575       5.136  13.884   3.944  1.00 39.05           C
ATOM   4184  C   SER A 575       3.740  14.120   4.494  1.00 36.88           C
ATOM   4185  O   SER A 575       2.740  13.979   3.780  1.00 36.61           O
ATOM   4186 CB   SER A 575       5.629  12.510   4.355  1.00 39.51           C
ATOM   4187 OG   SER A 575       4.723  11.510   3.933  1.00 38.28           O
ATOM   4188  N   LYS A 576       3.682  14.491   5.755  1.00 36.03           N
ATOM   4189 CA   LYS A 576       2.398  14.767   6.383  1.00 37.50           C
ATOM   4190  C   LYS A 576       1.737  15.972   5.738  1.00 36.66           C
ATOM   4191  O   LYS A 576       0.529  15.980   5.510  1.00 34.89           O
ATOM   4192 CB   LYS A 576       2.577  14.999   7.880  1.00 35.53           C
ATOM   4193 CG   LYS A 576       1.265  15.219   8.612  1.00 31.81           C
ATOM   4194 CD   LYS A 576       1.494  15.407  10.098  1.00 29.79           C
ATOM   4195 CE   LYS A 576       0.184  15.643  10.829  1.00 26.91           C
ATOM   4196 NZ   LYS A 576       0.393  15.846  12.281  1.00 25.31           N
ATOM   4197  N   ILE A 577       2.526  16.979   5.443  1.00 36.87           N
ATOM   4198 CA   ILE A 577       2.004  18.173   4.796  1.00 38.88           C
ATOM   4199  C   ILE A 577       1.477  17.837   3.404  1.00 38.07           C
ATOM   4200  O   ILE A 577       0.413  18.314   3.007  1.00 37.11           O
ATOM   4201 CB   ILE A 577       3.073  19.272   4.718  1.00 38.46           C
ATOM   4202 CG1  ILE A 577       3.404  19.782   6.120  1.00 35.58           C
ATOM   4203 CG2  ILE A 577       2.608  20.411   3.833  1.00 35.71           C
ATOM   4204 CD1  ILE A 577       4.636  20.656   6.162  1.00 34.56           C
ATOM   4205  N   GLY A 578       2.218  17.016   2.696  1.00 38.69           N
ATOM   4206 CA   GLY A 578       1.779  16.603   1.372  1.00 40.08           C
ATOM   4207  C   GLY A 578       0.464  15.869   1.428  1.00 38.39           C
ATOM   4208  O   GLY A 578      -0.446  16.124   0.635  1.00 37.14           O
ATOM   4209  N   SER A 579       0.362  14.968   2.385  1.00 37.17           N
ATOM   4210 CA   SER A 579      -0.877  14.237   2.577  1.00 39.06           C
ATOM   4211  C   SER A 579      -1.979  15.198   2.995  1.00 37.73           C
ATOM   4212  O   SER A 579      -3.128  15.052   2.576  1.00 36.58           O
ATOM   4213 CB   SER A 579      -0.707  13.146   3.629  1.00 38.56           C
ATOM   4214 OG   SER A 579      -0.456  13.712   4.901  1.00 36.29           O
ATOM   4215  N   THR A 580      -1.623  16.164   3.807  1.00 40.84           N
ATOM   4216 CA   THR A 580      -2.583  17.151   4.263  1.00 42.35           C
ATOM   4217  C   THR A 580      -3.137  17.954   3.092  1.00 41.34           C
ATOM   4218  O   THR A 580      -4.341  18.182   2.997  1.00 39.42           O
ATOM   4219 CB   THR A 580      -1.956  18.097   5.289  1.00 41.07           C
ATOM   4220 OG1  THR A 580      -1.504  17.348   6.413  1.00 38.60           O
ATOM   4221 CG2  THR A 580      -2.960  19.135   5.742  1.00 37.67           C
ATOM   4222  N   GLU A 581      -2.249  18.369   2.213  1.00 38.31           N
ATOM   4223 CA   GLU A 581      -2.668  19.162   1.069  1.00 40.26           C
ATOM   4224  C   GLU A 581      -3.583  18.364   0.150  1.00 39.06           C
ATOM   4225  O   GLU A 581      -4.631  18.860  -0.267  1.00 38.03           O
ATOM   4226 CB   GLU A 581      -1.448  19.639   0.286  1.00 40.79           C
ATOM   4227 CG   GLU A 581      -0.636  20.679   1.044  1.00 37.93           C
ATOM   4228 CD   GLU A 581       0.609  21.078   0.278  1.00 35.45           C
ATOM   4229 OE1  GLU A 581       0.924  20.406  -0.717  1.00 34.94           O
ATOM   4230 OE2  GLU A 581       1.261  22.044   0.677  1.00 34.81           O
ATOM   4231  N   ASN A 582      -3.197  17.146  -0.148  1.00 35.97           N
ATOM   4232 CA   ASN A 582      -4.018  16.334  -1.030  1.00 36.82           C
ATOM   4233  C   ASN A 582      -5.335  15.962  -0.362  1.00 36.22           C
ATOM   4234  O   ASN A 582      -6.366  15.852  -1.031  1.00 34.71           O
ATOM   4235 CB   ASN A 582      -3.257  15.086  -1.490  1.00 35.96           C
ATOM   4236 CG   ASN A 582      -3.017  14.099  -0.363  1.00 33.82           C
ATOM   4237 OD1  ASN A 582      -3.808  13.989   0.561  1.00 32.31           O
ATOM   4238 ND2  ASN A 582      -1.924  13.364  -0.447  1.00 32.28           N
ATOM   4239  N   LEU A 583      -5.290  15.789   0.933  1.00 41.09           N
ATOM   4240 CA   LEU A 583      -6.493  15.454   1.672  1.00 42.33           C
ATOM   4241  C   LEU A 583      -7.437  16.649   1.769  1.00 41.21           C
ATOM   4242  O   LEU A 583      -8.648  16.474   1.824  1.00 39.72           O
ATOM   4243 CB   LEU A 583      -6.138  14.951   3.071  1.00 41.02           C
ATOM   4244 CG   LEU A 583      -5.421  13.600   3.110  1.00 38.26           C
ATOM   4245 CD1  LEU A 583      -5.014  13.241   4.525  1.00 36.10           C
ATOM   4246 CD2  LEU A 583      -6.278  12.499   2.519  1.00 37.10           C
ATOM   4247  N   LYS A 584      -6.878  17.844   1.791  1.00 36.72           N
ATOM   4248 CA   LYS A 584      -7.705  19.042   1.851  1.00 38.06           C
ATOM   4249  C   LYS A 584      -8.547  19.199   0.595  1.00 36.49           C
ATOM   4250  O   LYS A 584      -9.762  19.361   0.668  1.00 35.17           O
ATOM   4251 CB   LYS A 584      -6.844  20.289   2.037  1.00 37.72           C
ATOM   4252 CG   LYS A 584      -6.284  20.427   3.432  1.00 35.16           C
ATOM   4253 CD   LYS A 584      -5.424  21.673   3.547  1.00 32.73           C
ATOM   4254 CE   LYS A 584      -4.877  21.857   4.944  1.00 30.23           C
ATOM   4255 NZ   LYS A 584      -4.014  23.050   5.051  1.00 28.04           N
ATOM   4256  N   HIS A 585      -7.885  19.142  -0.538  1.00 39.19           N
ATOM   4257 CA   HIS A 585      -8.568  19.370  -1.798  1.00 39.77           C
ATOM   4258  C   HIS A 585      -9.070  18.077  -2.432  1.00 38.63           C
ATOM   4259  O   HIS A 585      -9.430  18.057  -3.610  1.00 37.19           O
ATOM   4260 CB   HIS A 585      -7.660  20.115  -2.761  1.00 38.13           C
ATOM   4261 CG   HIS A 585      -7.245  21.461  -2.247  1.00 36.26           C
ATOM   4262 ND1  HIS A 585      -8.115  22.520  -2.139  1.00 34.45           N
ATOM   4263 CD2  HIS A 585      -6.052  21.910  -1.816  1.00 34.89           C
ATOM   4264 CE1  HIS A 585      -7.475  23.565  -1.663  1.00 32.90           C
ATOM   4265 NE2  HIS A 585      -6.209  23.234  -1.451  1.00 32.83           N
ATOM   4266  N   GLN A 586      -9.093  17.041  -1.656  1.00 36.31           N
ATOM   4267 CA   GLN A 586      -9.600  15.768  -2.132  1.00 37.31           C
ATOM   4268  C   GLN A 586     -11.103  15.796  -2.405  1.00 35.39           C
ATOM   4269  O   GLN A 586     -11.565  15.024  -3.245  1.00 34.65           O
ATOM   4270 CB   GLN A 586      -9.287  14.666  -1.127  1.00 36.76           C
ATOM   4271 CG   GLN A 586      -9.684  13.283  -1.598  1.00 34.38           C
ATOM   4272 CD   GLN A 586      -9.233  12.199  -0.633  1.00 32.17           C
ATOM   4273 OE1  GLN A 586      -8.513  12.481   0.312  1.00 31.30           O
ATOM   4274 NE2  GLN A 586      -9.655  10.964  -0.875  1.00 29.54           N
ATOM   4275  N   PRO A 587     -11.885  16.661  -1.729  1.00 36.44           N
ATOM   4276 CA   PRO A 587     -13.348  16.683  -1.882  1.00 36.38           C
ATOM   4277  C   PRO A 587     -13.833  16.538  -3.314  1.00 34.91           C
ATOM   4278  O   PRO A 587     -14.078  15.418  -3.760  1.00 33.70           O
ATOM   4279 CB   PRO A 587     -13.773  18.044  -1.320  1.00 35.21           C
ATOM   4280 CG   PRO A 587     -12.582  18.609  -0.642  1.00 34.11           C
ATOM   4281 CD   PRO A 587     -11.398  17.721  -0.879  1.00 35.15           C
ATOM   4282  N   GLY A 588     -13.949  17.644  -4.018  1.00 33.54           N
ATOM   4283 CA   GLY A 588     -14.431  17.580  -5.382  1.00 34.65           C
ATOM   4284  C   GLY A 588     -13.590  16.659  -6.225  1.00 33.03           C
ATOM   4285  O   GLY A 588     -14.107  15.783  -6.915  1.00 31.58           O
ATOM   4286  N   GLY A 589     -12.284  16.841  -6.120  1.00 32.85           N
ATOM   4287 CA   GLY A 589     -11.379  15.986  -6.859  1.00 34.25           C
ATOM   4288  C   GLY A 589     -11.415  14.563  -6.366  1.00 33.45           C
ATOM   4289  O   GLY A 589     -11.411  13.620  -7.160  1.00 32.49           O
ATOM   4290  N   GLY A 590     -11.477  14.419  -5.055  1.00 32.43           N
ATOM   4291 CA   GLY A 590     -11.479  13.096  -4.456  1.00 34.30           C
ATOM   4292  C   GLY A 590     -12.684  12.287  -4.851  1.00 33.31           C
ATOM   4293  O   GLY A 590     -12.587  11.087  -5.109  1.00 31.75           O
ATOM   4294  N   LYS A 591     -13.825  12.943  -4.920  1.00 33.31           N
ATOM   4295 CA   LYS A 591     -15.039  12.247  -5.318  1.00 34.60           C
ATOM   4296  C   LYS A 591     -14.883  11.657  -6.712  1.00 33.84           C
ATOM   4297  O   LYS A 591     -15.118  10.465  -6.920  1.00 32.77           O
ATOM   4298 CB   LYS A 591     -16.227  13.200  -5.288  1.00 34.29           C
ATOM   4299 CG   LYS A 591     -17.542  12.534  -5.626  1.00 31.48           C
ATOM   4300 CD   LYS A 591     -18.690  13.515  -5.543  1.00 29.20           C
ATOM   4301 CE   LYS A 591     -20.012  12.859  -5.889  1.00 26.74           C
ATOM   4302 NZ   LYS A 591     -21.137  13.817  -5.822  1.00 24.50           N
ATOM   4303  N   VAL A 592     -14.478  12.482  -7.641  1.00 34.20           N
ATOM   4304 CA   VAL A 592     -14.286  12.021  -9.005  1.00 36.04           C
ATOM   4305  C   VAL A 592     -13.012  11.185  -9.120  1.00 35.91           C
ATOM   4306  O   VAL A 592     -12.948  10.245  -9.911  1.00 35.02           O
ATOM   4307 CB   VAL A 592     -14.243  13.198  -9.989  1.00 35.20           C
ATOM   4308 CG1  VAL A 592     -15.594  13.889 -10.044  1.00 31.72           C
ATOM   4309 CG2  VAL A 592     -13.164  14.184  -9.584  1.00 31.59           C
ATOM   4310  N   GLN A 593     -12.041  11.524  -8.334  1.00 34.01           N
ATOM   4311 CA   GLN A 593     -10.793  10.779  -8.338  1.00 36.04           C
ATOM   4312  C   GLN A 593     -11.005   9.348  -7.872  1.00 34.31           C
ATOM   4313  O   GLN A 593     -10.352   8.441  -8.363  1.00 34.36           O
ATOM   4314 CB   GLN A 593      -9.744  11.458  -7.462  1.00 37.11           C
ATOM   4315 CG   GLN A 593      -9.125  12.689  -8.099  1.00 35.11           C
ATOM   4316 CD   GLN A 593      -8.156  13.371  -7.155  1.00 32.71           C
ATOM   4317 OE1  GLN A 593      -8.150  13.091  -5.971  1.00 32.44           O
ATOM   4318 NE2  GLN A 593      -7.349  14.271  -7.690  1.00 30.64           N
ATOM   4319  N   ILE A 594     -11.901   9.179  -6.943  1.00 33.65           N
ATOM   4320 CA   ILE A 594     -12.208   7.829  -6.486  1.00 35.47           C
ATOM   4321  C   ILE A 594     -12.828   7.030  -7.618  1.00 34.11           C
ATOM   4322  O   ILE A 594     -12.474   5.870  -7.834  1.00 33.39           O
ATOM   4323 CB   ILE A 594     -13.143   7.859  -5.269  1.00 35.94           C
ATOM   4324 CG1  ILE A 594     -12.407   8.441  -4.057  1.00 33.68           C
ATOM   4325 CG2  ILE A 594     -13.662   6.473  -4.964  1.00 34.10           C
ATOM   4326 CD1  ILE A 594     -13.321   8.787  -2.910  1.00 33.27           C
ATOM   4327  N   ILE A 595     -13.730   7.640  -8.327  1.00 35.02           N
ATOM   4328 CA   ILE A 595     -14.364   6.962  -9.449  1.00 36.73           C
ATOM   4329  C   ILE A 595     -13.323   6.587 -10.493  1.00 35.30           C
ATOM   4330  O   ILE A 595     -13.257   5.433 -10.934  1.00 34.90           O
ATOM   4331 CB   ILE A 595     -15.453   7.846 -10.077  1.00 36.61           C
ATOM   4332 CG1  ILE A 595     -16.582   8.078  -9.069  1.00 34.36           C
ATOM   4333 CG2  ILE A 595     -15.985   7.199 -11.345  1.00 34.37           C
ATOM   4334 CD1  ILE A 595     -17.578   9.128  -9.523  1.00 32.76           C
ATOM   4335  N   ASN A 596     -12.518   7.554 -10.882  1.00 35.76           N
ATOM   4336 CA   ASN A 596     -11.473   7.285 -11.853  1.00 37.10           C
ATOM   4337  C   ASN A 596     -10.455   6.310 -11.300  1.00 36.31           C
ATOM   4338  O   ASN A 596      -9.918   5.474 -12.027  1.00 35.38           O
ATOM   4339 CB   ASN A 596     -10.783   8.580 -12.276  1.00 36.70           C
ATOM   4340 CG   ASN A 596      -9.777   8.351 -13.387  1.00 34.06           C
ATOM   4341 OD1  ASN A 596      -9.689   7.263 -13.943  1.00 32.09           O
ATOM   4342 ND2  ASN A 596      -9.020   9.383 -13.732  1.00 33.11           N
ATOM   4343  N   LYS A 597     -10.202   6.406 -10.016  1.00 38.07           N
ATOM   4344 CA   LYS A 597      -9.260   5.501  -9.380  1.00 39.29           C
ATOM   4345  C   LYS A 597      -9.772   4.077  -9.447  1.00 37.37           C
ATOM   4346  O   LYS A 597      -9.014   3.155  -9.725  1.00 36.48           O
ATOM   4347 CB   LYS A 597      -9.019   5.897  -7.923  1.00 38.77           C
ATOM   4348 CG   LYS A 597      -8.021   4.998  -7.241  1.00 36.14           C
ATOM   4349 CD   LYS A 597      -7.803   5.387  -5.800  1.00 34.17           C
ATOM   4350 CE   LYS A 597      -6.823   4.424  -5.135  1.00 31.70           C
ATOM   4351 NZ   LYS A 597      -6.632   4.736  -3.698  1.00 29.57           N
ATOM   4352  N   LYS A 598     -11.061   3.907  -9.208  1.00 35.81           N
ATOM   4353 CA   LYS A 598     -11.649   2.581  -9.284  1.00 36.83           C
ATOM   4354  C   LYS A 598     -11.538   2.033 -10.699  1.00 35.92           C
ATOM   4355  O   LYS A 598     -11.161   0.879 -10.899  1.00 35.08           O
ATOM   4356 CB   LYS A 598     -13.113   2.620  -8.849  1.00 35.72           C
ATOM   4357 CG   LYS A 598     -13.304   3.023  -7.406  1.00 33.01           C
ATOM   4358 CD   LYS A 598     -12.681   2.034  -6.446  1.00 31.56           C
ATOM   4359 CE   LYS A 598     -12.939   2.428  -4.991  1.00 29.32           C
ATOM   4360 NZ   LYS A 598     -12.298   1.496  -4.043  1.00 26.76           N
ATOM   4361  N   LEU A 599     -11.836   2.867 -11.666  1.00 40.45           N
ATOM   4362 CA   LEU A 599     -11.732   2.452 -13.050  1.00 41.06           C
ATOM   4363  C   LEU A 599     -10.283   2.161 -13.418  1.00 40.47           C
ATOM   4364  O   LEU A 599      -9.990   1.175 -14.094  1.00 38.93           O
ATOM   4365 CB   LEU A 599     -12.306   3.530 -13.970  1.00 39.67           C
ATOM   4366 CG   LEU A 599     -13.805   3.769 -13.803  1.00 36.16           C
ATOM   4367 CD1  LEU A 599     -14.250   4.937 -14.659  1.00 33.75           C
ATOM   4368 CD2  LEU A 599     -14.600   2.517 -14.158  1.00 34.62           C
ATOM   4369  N   ASP A 600      -9.387   3.008 -12.968  1.00 40.58           N
ATOM   4370 CA   ASP A 600      -7.974   2.829 -13.249  1.00 41.34           C
ATOM   4371  C   ASP A 600      -7.459   1.557 -12.587  1.00 39.95           C
ATOM   4372  O   ASP A 600      -6.751   0.768 -13.218  1.00 39.05           O
ATOM   4373 CB   ASP A 600      -7.169   4.036 -12.763  1.00 40.61           C
ATOM   4374 CG   ASP A 600      -5.713   3.950 -13.171  1.00 37.78           C
ATOM   4375 OD1  ASP A 600      -5.389   3.163 -14.076  1.00 35.22           O
ATOM   4376 OD2  ASP A 600      -4.896   4.686 -12.593  1.00 35.72           O
ATOM   4377  N   LEU A 601      -7.828   1.362 -11.354  1.00 39.88           N
ATOM   4378 CA   LEU A 601      -7.412   0.169 -10.638  1.00 40.45           C
ATOM   4379  C   LEU A 601      -7.981  -1.076 -11.303  1.00 39.50           C
ATOM   4380  O   LEU A 601      -7.287  -2.089 -11.426  1.00 37.53           O
ATOM   4381 CB   LEU A 601      -7.856   0.235  -9.182  1.00 38.70           C
ATOM   4382 CG   LEU A 601      -7.165   1.306  -8.335  1.00 35.88           C
ATOM   4383 CD1  LEU A 601      -7.774   1.363  -6.944  1.00 33.62           C
ATOM   4384 CD2  LEU A 601      -5.669   1.036  -8.247  1.00 33.88           C
ATOM   4385  N   SER A 602      -9.214  -1.001 -11.715  1.00 37.42           N
ATOM   4386 CA   SER A 602      -9.838  -2.125 -12.398  1.00 38.65           C
ATOM   4387  C   SER A 602      -9.128  -2.401 -13.715  1.00 37.54           C
ATOM   4388  O   SER A 602      -8.925  -3.559 -14.085  1.00 35.77           O
ATOM   4389 CB   SER A 602     -11.319  -1.854 -12.644  1.00 37.69           C
ATOM   4390 OG   SER A 602     -11.501  -0.784 -13.550  1.00 35.60           O
ATOM   4391  N   ASN A 603      -8.745  -1.352 -14.400  1.00 35.75           N
ATOM   4392 CA   ASN A 603      -8.015  -1.493 -15.648  1.00 37.95           C
ATOM   4393  C   ASN A 603      -6.661  -2.142 -15.407  1.00 36.96           C
ATOM   4394  O   ASN A 603      -6.263  -3.045 -16.132  1.00 35.88           O
ATOM   4395 CB   ASN A 603      -7.829  -0.139 -16.324  1.00 37.76           C
ATOM   4396 CG   ASN A 603      -9.120   0.415 -16.876  1.00 35.55           C
ATOM   4397 OD1  ASN A 603     -10.058  -0.332 -17.141  1.00 33.26           O
ATOM   4398 ND2  ASN A 603      -9.178   1.721 -17.071  1.00 33.47           N
ATOM   4399  N   VAL A 604      -5.971  -1.677 -14.387  1.00 41.28           N
ATOM   4400 CA   VAL A 604      -4.665  -2.225 -14.061  1.00 42.10           C
ATOM   4401  C   VAL A 604      -4.790  -3.673 -13.630  1.00 41.74           C
ATOM   4402  O   VAL A 604      -4.005  -4.530 -14.048  1.00 40.41           O
ATOM   4403 CB   VAL A 604      -3.978  -1.399 -12.963  1.00 40.68           C
ATOM   4404 CG1  VAL A 604      -2.700  -2.078 -12.508  1.00 38.11           C
ATOM   4405 CG2  VAL A 604      -3.693  -0.002 -13.478  1.00 37.97           C
ATOM   4406  N   GLN A 605      -5.759  -3.946 -12.801  1.00 36.55           N
ATOM   4407 CA   GLN A 605      -5.965  -5.302 -12.327  1.00 38.32           C
ATOM   4408  C   GLN A 605      -6.337  -6.234 -13.468  1.00 36.81           C
ATOM   4409  O   GLN A 605      -5.865  -7.371 -13.533  1.00 36.78           O
ATOM   4410 CB   GLN A 605      -7.045  -5.334 -11.248  1.00 38.64           C
ATOM   4411 CG   GLN A 605      -6.613  -4.693  -9.945  1.00 36.31           C
ATOM   4412 CD   GLN A 605      -7.736  -4.679  -8.933  1.00 33.41           C
ATOM   4413 OE1  GLN A 605      -8.898  -4.867  -9.284  1.00 33.27           O
ATOM   4414 NE2  GLN A 605      -7.401  -4.455  -7.669  1.00 31.39           N
ATOM   4415  N   SER A 606      -7.182  -5.751 -14.368  1.00 37.98           N
ATOM   4416 CA   SER A 606      -7.558  -6.554 -15.519  1.00 38.45           C
ATOM   4417  C   SER A 606      -6.367  -6.785 -16.430  1.00 36.96           C
ATOM   4418  O   SER A 606      -6.168  -7.886 -16.936  1.00 35.96           O
ATOM   4419 CB   SER A 606      -8.672  -5.869 -16.296  1.00 37.72           C
ATOM   4420 OG   SER A 606      -9.837  -5.778 -15.500  1.00 36.01           O
ATOM   4421  N   LYS A 607      -5.572  -5.745 -16.614  1.00 37.26           N
ATOM   4422 CA   LYS A 607      -4.377  -5.851 -17.432  1.00 38.38           C
ATOM   4423  C   LYS A 607      -3.415  -6.859 -16.816  1.00 37.73           C
ATOM   4424  O   LYS A 607      -2.897  -7.740 -17.510  1.00 35.71           O
ATOM   4425 CB   LYS A 607      -3.706  -4.490 -17.572  1.00 35.66           C
ATOM   4426 CG   LYS A 607      -2.485  -4.497 -18.472  1.00 31.98           C
ATOM   4427 CD   LYS A 607      -1.907  -3.101 -18.589  1.00 29.89           C
ATOM   4428 CE   LYS A 607      -0.679  -3.080 -19.480  1.00 27.15           C
ATOM   4429 NZ   LYS A 607      -0.112  -1.717 -19.588  1.00 25.36           N
ATOM   4430  N   CYS A 608      -3.194  -6.728 -15.526  1.00 37.10           N
ATOM   4431 CA   CYS A 608      -2.311  -7.642 -14.831  1.00 37.83           C
ATOM   4432  C   CYS A 608      -2.875  -9.057 -14.837  1.00 37.72           C
ATOM   4433  O   CYS A 608      -2.137 -10.021 -15.027  1.00 36.42           O
ATOM   4434 CB   CYS A 608      -2.081  -7.162 -13.400  1.00 36.69           C
ATOM   4435 SG   CYS A 608      -1.172  -5.614 -13.300  1.00 34.10           S
ATOM   4436  N   GLY A 609      -4.163  -9.164 -14.629  1.00 36.03           N
ATOM   4437 CA   GLY A 609      -4.797 -10.472 -14.600  1.00 36.81           C
ATOM   4438  C   GLY A 609      -4.739 -11.174 -15.935  1.00 35.80           C
ATOM   4439  O   GLY A 609      -4.412 -12.361 -16.016  1.00 34.79           O
ATOM   4440  N   SER A 610      -5.042 -10.445 -16.992  1.00 36.84           N
ATOM   4441 CA   SER A 610      -5.032 -11.023 -18.330  1.00 37.80           C
ATOM   4442  C   SER A 610      -3.622 -11.423 -18.736  1.00 37.23           C
ATOM   4443  O   SER A 610      -3.391 -12.540 -19.193  1.00 35.61           O
ATOM   4444 CB   SER A 610      -5.609 -10.040 -19.340  1.00 36.86           C
ATOM   4445 OG   SER A 610      -4.802  -8.882 -19.435  1.00 34.82           O
ATOM   4446  N   LYS A 611      -2.696 -10.515 -18.562  1.00 38.36           N
ATOM   4447 CA   LYS A 611      -1.318 -10.791 -18.936  1.00 39.59           C
ATOM   4448  C   LYS A 611      -0.720 -11.892 -18.072  1.00 38.40           C
ATOM   4449  O   LYS A 611      -0.045 -12.784 -18.580  1.00 37.57           O
ATOM   4450 CB   LYS A 611      -0.470  -9.530 -18.841  1.00 38.81           C
ATOM   4451 CG   LYS A 611      -0.812  -8.501 -19.897  1.00 36.83           C
ATOM   4452 CD   LYS A 611       0.083  -7.284 -19.791  1.00 35.14           C
ATOM   4453 CE   LYS A 611      -0.220  -6.282 -20.889  1.00 33.00           C
ATOM   4454 NZ   LYS A 611       0.652  -5.090 -20.786  1.00 31.36           N
ATOM   4455  N   ASP A 612      -0.978 -11.824 -16.792  1.00 37.35           N
ATOM   4456 CA   ASP A 612      -0.452 -12.831 -15.876  1.00 38.33           C
ATOM   4457  C   ASP A 612      -1.030 -14.193 -16.184  1.00 37.39           C
ATOM   4458  O   ASP A 612      -0.310 -15.191 -16.186  1.00 36.24           O
ATOM   4459 CB   ASP A 612      -0.745 -12.448 -14.432  1.00 38.48           C
ATOM   4460 CG   ASP A 612       0.080 -11.269 -13.962  1.00 36.51           C
ATOM   4461 OD1  ASP A 612       1.035 -10.911 -14.670  1.00 34.48           O
ATOM   4462 OD2  ASP A 612      -0.226 -10.719 -12.890  1.00 35.02           O
ATOM   4463  N   ASN A 613      -2.309 -14.230 -16.443  1.00 36.36           N
ATOM   4464 CA   ASN A 613      -2.952 -15.497 -16.762  1.00 36.97           C
ATOM   4465  C   ASN A 613      -2.392 -16.086 -18.045  1.00 36.62           C
ATOM   4466  O   ASN A 613      -2.068 -17.272 -18.110  1.00 34.88           O
ATOM   4467 CB   ASN A 613      -4.457 -15.312 -16.885  1.00 36.02           C
ATOM   4468 CG   ASN A 613      -5.182 -16.628 -17.057  1.00 33.72           C
ATOM   4469 OD1  ASN A 613      -4.670 -17.676 -16.678  1.00 31.89           O
ATOM   4470 ND2  ASN A 613      -6.379 -16.582 -17.611  1.00 31.63           N
ATOM   4471  N   ILE A 614      -2.283 -15.257 -19.063  1.00 38.23           N
ATOM   4472 CA   ILE A 614      -1.773 -15.717 -20.347  1.00 39.24           C
ATOM   4473  C   ILE A 614      -0.298 -16.070 -20.257  1.00 38.30           C
ATOM   4474  O   ILE A 614       0.135 -17.097 -20.791  1.00 37.54           O
ATOM   4475 CB   ILE A 614      -1.998 -14.647 -21.432  1.00 39.14           C
ATOM   4476 CG1  ILE A 614      -3.496 -14.449 -21.657  1.00 37.96           C
ATOM   4477 CG2  ILE A 614      -1.309 -15.046 -22.726  1.00 37.47           C
ATOM   4478 CD1  ILE A 614      -3.812 -13.240 -22.513  1.00 36.27           C
ATOM   4479  N   LYS A 615       0.458 -15.243 -19.589  1.00 34.14           N
ATOM   4480 CA   LYS A 615       1.896 -15.453 -19.487  1.00 34.77           C
ATOM   4481  C   LYS A 615       2.247 -16.657 -18.633  1.00 33.26           C
ATOM   4482  O   LYS A 615       3.132 -17.433 -18.983  1.00 32.59           O
ATOM   4483 CB   LYS A 615       2.570 -14.205 -18.925  1.00 35.06           C
ATOM   4484 CG   LYS A 615       2.499 -12.997 -19.848  1.00 33.84           C
ATOM   4485 CD   LYS A 615       3.281 -13.225 -21.116  1.00 31.70           C
ATOM   4486 CE   LYS A 615       3.257 -11.993 -22.002  1.00 29.63           C
ATOM   4487 NZ   LYS A 615       3.987 -10.864 -21.394  1.00 27.92           N
ATOM   4488  N   HIS A 616       1.556 -16.789 -17.530  1.00 36.54           N
ATOM   4489 CA   HIS A 616       1.907 -17.826 -16.575  1.00 36.89           C
ATOM   4490  C   HIS A 616       1.198 -19.152 -16.817  1.00 35.66           C
ATOM   4491  O   HIS A 616       1.194 -20.016 -15.947  1.00 34.12           O
ATOM   4492 CB   HIS A 616       1.619 -17.356 -15.159  1.00 35.77           C
ATOM   4493 CG   HIS A 616       2.473 -16.209 -14.731  1.00 34.03           C
ATOM   4494 ND1  HIS A 616       3.831 -16.317 -14.515  1.00 32.08           N
ATOM   4495 CD2  HIS A 616       2.166 -14.918 -14.471  1.00 32.98           C
ATOM   4496 CE1  HIS A 616       4.313 -15.152 -14.150  1.00 31.20           C
ATOM   4497 NE2  HIS A 616       3.325 -14.277 -14.109  1.00 31.38           N
ATOM   4498  N   VAL A 617       0.612 -19.302 -17.981  1.00 37.13           N
ATOM   4499 CA   VAL A 617      -0.079 -20.549 -18.293  1.00 37.88           C
ATOM   4500  C   VAL A 617       0.824 -21.775 -18.102  1.00 36.35           C
ATOM   4501  O   VAL A 617       0.492 -22.665 -17.308  1.00 35.46           O
ATOM   4502 CB   VAL A 617      -0.637 -20.545 -19.722  1.00 37.39           C
ATOM   4503 CG1  VAL A 617      -1.306 -21.875 -20.018  1.00 35.12           C
ATOM   4504 CG2  VAL A 617      -1.621 -19.411 -19.906  1.00 34.71           C
ATOM   4505  N   PRO A 618       1.955 -21.843 -18.815  1.00 35.76           N
ATOM   4506 CA   PRO A 618       2.818 -23.018 -18.649  1.00 35.72           C
ATOM   4507  C   PRO A 618       3.649 -22.991 -17.381  1.00 34.42           C
ATOM   4508  O   PRO A 618       3.532 -23.899 -16.544  1.00 33.50           O
ATOM   4509 CB   PRO A 618       3.724 -22.954 -19.886  1.00 34.92           C
ATOM   4510 CG   PRO A 618       3.777 -21.511 -20.234  1.00 34.16           C
ATOM   4511 CD   PRO A 618       2.472 -20.907 -19.826  1.00 35.29           C
ATOM   4512  N   GLY A 619       4.474 -21.973 -17.236  1.00 31.52           N
ATOM   4513 CA   GLY A 619       5.353 -21.897 -16.080  1.00 32.17           C
ATOM   4514  C   GLY A 619       4.615 -21.558 -14.809  1.00 30.80           C
ATOM   4515  O   GLY A 619       4.859 -22.146 -13.752  1.00 29.38           O
ATOM   4516  N   GLY A 620       3.690 -20.622 -14.916  1.00 30.76           N
ATOM   4517 CA   GLY A 620       2.930 -20.210 -13.752  1.00 32.26           C
ATOM   4518  C   GLY A 620       1.965 -21.283 -13.279  1.00 31.48           C
ATOM   4519  O   GLY A 620       1.561 -21.294 -12.119  1.00 30.40           O
ATOM   4520  N   GLY A 621       1.616 -22.174 -14.181  1.00 29.84           N
ATOM   4521 CA   GLY A 621       0.726 -23.271 -13.817  1.00 31.42           C
ATOM   4522  C   GLY A 621       1.352 -24.198 -12.805  1.00 30.52           C
ATOM   4523  O   GLY A 621       0.646 -24.910 -12.081  1.00 29.20           O
ATOM   4524  N   SER A 622       2.663 -24.172 -12.750  1.00 29.24           N
ATOM   4525 CA   SER A 622       3.386 -25.024 -11.821  1.00 30.98           C
ATOM   4526  C   SER A 622       3.830 -24.267 -10.574  1.00 30.14           C
ATOM   4527  O   SER A 622       3.913 -24.846  -9.494  1.00 28.96           O
ATOM   4528 CB   SER A 622       4.606 -25.643 -12.503  1.00 30.89           C
ATOM   4529 OG   SER A 622       5.530 -24.646 -12.882  1.00 29.07           O
ATOM   4530  N   VAL A 623       4.110 -22.996 -10.738  1.00 33.20           N
ATOM   4531 CA   VAL A 623       4.662 -22.222  -9.638  1.00 35.18           C
ATOM   4532  C   VAL A 623       3.769 -21.049  -9.237  1.00 35.06           C
ATOM   4533  O   VAL A 623       3.053 -21.117  -8.233  1.00 34.45           O
ATOM   4534 CB   VAL A 623       6.073 -21.712  -9.978  1.00 34.82           C
ATOM   4535 CG1  VAL A 623       6.629 -20.901  -8.816  1.00 31.92           C
ATOM   4536 CG2  VAL A 623       6.978 -22.873 -10.320  1.00 31.69           C
ATOM   4537  N   GLN A 624       3.839 -19.985 -10.010  1.00 33.51           N
ATOM   4538 CA   GLN A 624       3.124 -18.772  -9.637  1.00 35.42           C
ATOM   4539  C   GLN A 624       1.609 -18.953  -9.608  1.00 33.91           C
ATOM   4540  O   GLN A 624       0.950 -18.493  -8.676  1.00 33.53           O
ATOM   4541 CB   GLN A 624       3.484 -17.626 -10.578  1.00 36.18           C
ATOM   4542 CG   GLN A 624       4.843 -17.041 -10.323  1.00 34.24           C
ATOM   4543 CD   GLN A 624       5.136 -15.870 -11.227  1.00 32.01           C
ATOM   4544 OE1  GLN A 624       5.369 -16.041 -12.420  1.00 31.63           O
ATOM   4545 NE2  GLN A 624       5.109 -14.671 -10.674  1.00 29.64           N
ATOM   4546  N   ILE A 625       1.082 -19.610 -10.617  1.00 30.79           N
ATOM   4547 CA   ILE A 625      -0.364 -19.795 -10.676  1.00 32.18           C
ATOM   4548  C   ILE A 625      -0.853 -20.621  -9.493  1.00 31.31           C
ATOM   4549  O   ILE A 625      -1.900 -20.334  -8.922  1.00 30.53           O
ATOM   4550 CB   ILE A 625      -0.787 -20.451 -11.992  1.00 32.59           C
ATOM   4551 CG1  ILE A 625      -0.506 -19.498 -13.157  1.00 30.81           C
ATOM   4552 CG2  ILE A 625      -2.252 -20.823 -11.954  1.00 31.14           C
ATOM   4553 CD1  ILE A 625      -0.765 -20.106 -14.516  1.00 29.89           C
ATOM   4554  N   VAL A 626      -0.083 -21.629  -9.152  1.00 34.60           N
ATOM   4555 CA   VAL A 626      -0.439 -22.438  -8.000  1.00 36.07           C
ATOM   4556  C   VAL A 626      -0.248 -21.637  -6.719  1.00 35.23           C
ATOM   4557  O   VAL A 626      -1.029 -21.744  -5.775  1.00 34.23           O
ATOM   4558 CB   VAL A 626       0.381 -23.728  -7.957  1.00 35.66           C
ATOM   4559 CG1  VAL A 626       0.082 -24.526  -6.689  1.00 32.99           C
ATOM   4560 CG2  VAL A 626       0.099 -24.571  -9.193  1.00 32.58           C
ATOM   4561  N   TYR A 627       0.794 -20.836  -6.714  1.00 35.27           N
ATOM   4562 CA   TYR A 627       1.115 -20.045  -5.536  1.00 37.26           C
ATOM   4563  C   TYR A 627       0.126 -18.903  -5.337  1.00 36.45           C
ATOM   4564  O   TYR A 627      -0.224 -18.571  -4.202  1.00 36.31           O
ATOM   4565 CB   TYR A 627       2.531 -19.490  -5.665  1.00 36.54           C
ATOM   4566 CG   TYR A 627       2.951 -18.633  -4.501  1.00 34.59           C
ATOM   4567 CD1  TYR A 627       3.333 -19.208  -3.297  1.00 32.18           C
ATOM   4568 CD2  TYR A 627       2.959 -17.251  -4.597  1.00 33.44           C
ATOM   4569 CE1  TYR A 627       3.717 -18.435  -2.232  1.00 30.76           C
ATOM   4570 CE2  TYR A 627       3.344 -16.467  -3.531  1.00 30.87           C
ATOM   4571 CZ   TYR A 627       3.724 -17.053  -2.343  1.00 29.22           C
ATOM   4572 OH   TYR A 627       4.098 -16.277  -1.279  1.00 27.42           O
ATOM   4573  N   LYS A 628      -0.314 -18.323  -6.424  1.00 35.73           N
ATOM   4574 CA   LYS A 628      -1.215 -17.176  -6.340  1.00 36.94           C
ATOM   4575  C   LYS A 628      -2.561 -17.531  -5.715  1.00 35.20           C
ATOM   4576  O   LYS A 628      -2.941 -16.924  -4.708  1.00 34.30           O
ATOM   4577 CB   LYS A 628      -1.410 -16.558  -7.732  1.00 36.91           C
ATOM   4578 CG   LYS A 628      -2.280 -15.324  -7.730  1.00 34.78           C
ATOM   4579 CD   LYS A 628      -1.591 -14.182  -7.008  1.00 32.59           C
ATOM   4580 CE   LYS A 628      -0.366 -13.704  -7.766  1.00 30.60           C
ATOM   4581 NZ   LYS A 628       0.267 -12.534  -7.103  1.00 28.35           N
ATOM   4582  N   PRO A 629      -3.280 -18.485  -6.277  1.00 34.33           N
ATOM   4583 CA   PRO A 629      -4.573 -18.858  -5.689  1.00 35.68           C
ATOM   4584  C   PRO A 629      -4.436 -19.342  -4.254  1.00 34.93           C
ATOM   4585  O   PRO A 629      -5.267 -19.030  -3.412  1.00 34.66           O
ATOM   4586 CB   PRO A 629      -5.068 -19.989  -6.592  1.00 34.69           C
ATOM   4587 CG   PRO A 629      -4.355 -19.782  -7.875  1.00 34.05           C
ATOM   4588 CD   PRO A 629      -3.010 -19.232  -7.506  1.00 35.79           C
ATOM   4589  N   VAL A 630      -3.384 -20.085  -4.008  1.00 36.57           N
ATOM   4590 CA   VAL A 630      -3.137 -20.579  -2.664  1.00 37.40           C
ATOM   4591  C   VAL A 630      -2.850 -19.407  -1.730  1.00 36.82           C
ATOM   4592  O   VAL A 630      -3.266 -19.397  -0.578  1.00 35.61           O
ATOM   4593 CB   VAL A 630      -1.976 -21.579  -2.653  1.00 36.61           C
ATOM   4594 CG1  VAL A 630      -1.590 -21.948  -1.232  1.00 33.77           C
ATOM   4595 CG2  VAL A 630      -2.368 -22.823  -3.431  1.00 33.55           C
ATOM   4596  N   ASP A 631      -2.141 -18.427  -2.253  1.00 35.27           N
ATOM   4597 CA   ASP A 631      -1.781 -17.263  -1.462  1.00 36.64           C
ATOM   4598  C   ASP A 631      -2.957 -16.322  -1.255  1.00 35.48           C
ATOM   4599  O   ASP A 631      -2.935 -15.482  -0.362  1.00 35.17           O
ATOM   4600 CB   ASP A 631      -0.627 -16.515  -2.125  1.00 37.03           C
ATOM   4601 CG   ASP A 631      -0.064 -15.415  -1.249  1.00 34.72           C
ATOM   4602 OD1  ASP A 631      -0.340 -15.423  -0.036  1.00 32.42           O
ATOM   4603 OD2  ASP A 631       0.651 -14.548  -1.771  1.00 33.21           O
ATOM   4604  N   LEU A 632      -3.973 -16.462  -2.073  1.00 36.49           N
ATOM   4605 CA   LEU A 632      -5.128 -15.580  -1.951  1.00 36.66           C
ATOM   4606  C   LEU A 632      -5.826 -15.756  -0.614  1.00 35.91           C
ATOM   4607  O   LEU A 632      -6.351 -14.801  -0.049  1.00 34.23           O
ATOM   4608 CB   LEU A 632      -6.114 -15.844  -3.092  1.00 35.58           C
ATOM   4609 CG   LEU A 632      -5.621 -15.442  -4.473  1.00 33.11           C
ATOM   4610 CD1  LEU A 632      -6.631 -15.852  -5.539  1.00 30.91           C
ATOM   4611 CD2  LEU A 632      -5.373 -13.937  -4.547  1.00 31.34           C
ATOM   4612  N   SER A 633      -5.813 -16.974  -0.127  1.00 33.94           N
ATOM   4613 CA   SER A 633      -6.404 -17.241   1.177  1.00 35.14           C
ATOM   4614  C   SER A 633      -5.574 -16.586   2.270  1.00 34.03           C
ATOM   4615  O   SER A 633      -4.374 -16.371   2.109  1.00 32.42           O
ATOM   4616 CB   SER A 633      -6.516 -18.734   1.435  1.00 34.95           C
ATOM   4617 OG   SER A 633      -7.083 -18.988   2.701  1.00 33.39           O
ATOM   4618  N   LYS A 634      -6.213 -16.280   3.369  1.00 34.41           N
ATOM   4619 CA   LYS A 634      -5.534 -15.593   4.455  1.00 35.42           C
ATOM   4620  C   LYS A 634      -4.422 -16.462   5.031  1.00 34.21           C
ATOM   4621  O   LYS A 634      -3.265 -16.040   5.097  1.00 33.24           O
ATOM   4622 CB   LYS A 634      -6.519 -15.210   5.558  1.00 35.74           C
ATOM   4623 CG   LYS A 634      -7.328 -13.959   5.248  1.00 33.58           C
ATOM   4624 CD   LYS A 634      -8.287 -14.186   4.083  1.00 31.41           C
ATOM   4625 CE   LYS A 634      -9.163 -12.991   3.840  1.00 28.94           C
ATOM   4626 NZ   LYS A 634     -10.079 -13.207   2.695  1.00 26.84           N
ATOM   4627  N   VAL A 635      -4.789 -17.659   5.442  1.00 33.20           N
ATOM   4628 CA   VAL A 635      -3.808 -18.558   6.013  1.00 34.19           C
ATOM   4629  C   VAL A 635      -2.718 -18.868   4.997  1.00 33.64           C
ATOM   4630  O   VAL A 635      -1.526 -18.809   5.299  1.00 32.44           O
ATOM   4631 CB   VAL A 635      -4.464 -19.855   6.496  1.00 33.67           C
ATOM   4632 CG1  VAL A 635      -3.416 -20.831   6.991  1.00 31.72           C
ATOM   4633 CG2  VAL A 635      -5.480 -19.549   7.582  1.00 31.91           C
ATOM   4634  N   THR A 636      -3.138 -19.185   3.800  1.00 33.21           N
ATOM   4635 CA   THR A 636      -2.189 -19.487   2.749  1.00 34.07           C
ATOM   4636  C   THR A 636      -1.388 -18.250   2.367  1.00 32.78           C
ATOM   4637  O   THR A 636      -0.234 -18.362   1.962  1.00 31.66           O
ATOM   4638 CB   THR A 636      -2.892 -20.041   1.508  1.00 33.76           C
ATOM   4639 OG1  THR A 636      -3.873 -19.110   1.061  1.00 31.76           O
ATOM   4640 CG2  THR A 636      -3.555 -21.369   1.835  1.00 30.57           C
ATOM   4641  N   SER A 637      -1.995 -17.089   2.488  1.00 30.12           N
ATOM   4642 CA   SER A 637      -1.293 -15.858   2.184  1.00 30.83           C
ATOM   4643  C   SER A 637      -0.188 -15.622   3.199  1.00 30.08           C
ATOM   4644  O   SER A 637       0.924 -15.239   2.837  1.00 28.96           O
ATOM   4645 CB   SER A 637      -2.245 -14.667   2.168  1.00 30.38           C
ATOM   4646 OG   SER A 637      -2.716 -14.384   3.463  1.00 29.20           O
ATOM   4647  N   LYS A 638      -0.497 -15.875   4.459  1.00 30.27           N
ATOM   4648 CA   LYS A 638       0.519 -15.745   5.492  1.00 31.58           C
ATOM   4649  C   LYS A 638       1.617 -16.776   5.285  1.00 31.13           C
ATOM   4650  O   LYS A 638       2.801 -16.456   5.357  1.00 29.66           O
ATOM   4651 CB   LYS A 638      -0.099 -15.904   6.869  1.00 29.52           C
ATOM   4652 CG   LYS A 638      -1.007 -14.751   7.257  1.00 26.55           C
ATOM   4653 CD   LYS A 638      -1.598 -14.976   8.628  1.00 24.91           C
ATOM   4654 CE   LYS A 638      -0.544 -14.889   9.711  1.00 22.60           C
ATOM   4655 NZ   LYS A 638      -1.126 -15.025  11.060  1.00 20.89           N
ATOM   4656  N   CYS A 639       1.211 -18.001   5.020  1.00 30.41           N
ATOM   4657 CA   CYS A 639       2.170 -19.057   4.765  1.00 31.22           C
ATOM   4658  C   CYS A 639       3.009 -18.734   3.543  1.00 30.91           C
ATOM   4659  O   CYS A 639       4.220 -18.923   3.543  1.00 30.00           O
ATOM   4660 CB   CYS A 639       1.459 -20.391   4.586  1.00 30.35           C
ATOM   4661 SG   CYS A 639       0.644 -20.981   6.069  1.00 28.35           S
ATOM   4662  N   GLY A 640       2.349 -18.247   2.515  1.00 31.73           N
ATOM   4663 CA   GLY A 640       3.047 -17.871   1.304  1.00 32.90           C
ATOM   4664  C   GLY A 640       3.996 -16.717   1.530  1.00 32.20           C
ATOM   4665  O   GLY A 640       5.122 -16.716   1.028  1.00 30.72           O
ATOM   4666  N   SER A 641       3.542 -15.745   2.298  1.00 32.40           N
ATOM   4667 CA   SER A 641       4.374 -14.596   2.616  1.00 33.99           C
ATOM   4668  C   SER A 641       5.583 -15.018   3.431  1.00 33.23           C
ATOM   4669  O   SER A 641       6.718 -14.631   3.132  1.00 31.36           O
ATOM   4670 CB   SER A 641       3.583 -13.538   3.376  1.00 32.76           C
ATOM   4671 OG   SER A 641       4.410 -12.449   3.710  1.00 30.75           O
ATOM   4672  N   LEU A 642       5.338 -15.832   4.442  1.00 34.12           N
ATOM   4673 CA   LEU A 642       6.425 -16.316   5.277  1.00 35.34           C
ATOM   4674  C   LEU A 642       7.388 -17.162   4.467  1.00 34.43           C
ATOM   4675  O   LEU A 642       8.604 -16.986   4.557  1.00 33.06           O
ATOM   4676 CB   LEU A 642       5.873 -17.126   6.450  1.00 34.33           C
ATOM   4677 CG   LEU A 642       5.041 -16.333   7.454  1.00 31.51           C
ATOM   4678 CD1  LEU A 642       4.432 -17.260   8.492  1.00 29.27           C
ATOM   4679 CD2  LEU A 642       5.880 -15.256   8.125  1.00 30.03           C
ATOM   4680  N   GLY A 643       6.856 -18.063   3.671  1.00 34.10           N
ATOM   4681 CA   GLY A 643       7.683 -18.904   2.834  1.00 35.45           C
ATOM   4682  C   GLY A 643       8.477 -18.093   1.837  1.00 34.11           C
ATOM   4683  O   GLY A 643       9.650 -18.377   1.588  1.00 32.89           O
ATOM   4684  N   ASN A 644       7.845 -17.096   1.283  1.00 32.64           N
ATOM   4685 CA   ASN A 644       8.524 -16.224   0.342  1.00 33.83           C
ATOM   4686  C   ASN A 644       9.662 -15.475   1.023  1.00 33.80           C
ATOM   4687  O   ASN A 644      10.761 -15.358   0.470  1.00 32.31           O
ATOM   4688 CB   ASN A 644       7.542 -15.235  -0.275  1.00 32.61           C
ATOM   4689 CG   ASN A 644       8.182 -14.404  -1.364  1.00 30.31           C
ATOM   4690 OD1  ASN A 644       9.180 -14.810  -1.956  1.00 28.48           O
ATOM   4691 ND2  ASN A 644       7.615 -13.238  -1.650  1.00 28.39           N
ATOM   4692  N   ILE A 645       9.395 -14.988   2.203  1.00 35.66           N
ATOM   4693 CA   ILE A 645      10.419 -14.273   2.957  1.00 36.83           C
ATOM   4694  C   ILE A 645      11.548 -15.207   3.344  1.00 36.10           C
ATOM   4695  O   ILE A 645      12.717 -14.831   3.281  1.00 35.42           O
ATOM   4696 CB   ILE A 645       9.810 -13.624   4.213  1.00 36.11           C
ATOM   4697 CG1  ILE A 645       8.806 -12.543   3.805  1.00 34.73           C
ATOM   4698 CG2  ILE A 645      10.902 -13.030   5.071  1.00 34.91           C
ATOM   4699 CD1  ILE A 645       7.960 -12.053   4.963  1.00 33.77           C
ATOM   4700  N   HIS A 646      11.206 -16.409   3.731  1.00 33.29           N
ATOM   4701 CA   HIS A 646      12.217 -17.377   4.114  1.00 34.99           C
ATOM   4702  C   HIS A 646      13.067 -17.802   2.928  1.00 34.10           C
ATOM   4703  O   HIS A 646      14.294 -17.870   3.029  1.00 32.96           O
ATOM   4704 CB   HIS A 646      11.564 -18.605   4.735  1.00 33.95           C
ATOM   4705 CG   HIS A 646      11.029 -18.366   6.107  1.00 31.92           C
ATOM   4706 ND1  HIS A 646      11.838 -18.155   7.201  1.00 28.89           N
ATOM   4707 CD2  HIS A 646       9.762 -18.322   6.573  1.00 28.31           C
ATOM   4708 CE1  HIS A 646      11.081 -17.989   8.270  1.00 27.33           C
ATOM   4709 NE2  HIS A 646       9.819 -18.080   7.925  1.00 26.91           N
ATOM   4710  N   HIS A 647      12.414 -18.085   1.829  1.00 33.63           N
ATOM   4711 CA   HIS A 647      13.126 -18.574   0.662  1.00 34.49           C
ATOM   4712  C   HIS A 647      13.658 -17.459  -0.226  1.00 33.65           C
ATOM   4713  O   HIS A 647      14.212 -17.735  -1.294  1.00 31.86           O
ATOM   4714 CB   HIS A 647      12.227 -19.493  -0.162  1.00 33.07           C
ATOM   4715 CG   HIS A 647      11.917 -20.776   0.527  1.00 31.58           C
ATOM   4716 ND1  HIS A 647      12.839 -21.772   0.717  1.00 29.61           N
ATOM   4717 CD2  HIS A 647      10.760 -21.235   1.066  1.00 30.56           C
ATOM   4718 CE1  HIS A 647      12.275 -22.788   1.354  1.00 28.93           C
ATOM   4719 NE2  HIS A 647      11.008 -22.492   1.578  1.00 29.06           N
ATOM   4720  N   LYS A 648      13.496 -16.247   0.209  1.00 35.95           N
ATOM   4721 CA   LYS A 648      13.995 -15.130  -0.576  1.00 36.46           C
ATOM   4722  C   LYS A 648      15.492 -15.241  -0.855  1.00 34.51           C
ATOM   4723  O   LYS A 648      15.903 -15.207  -2.021  1.00 33.93           O
ATOM   4724 CB   LYS A 648      13.684 -13.799   0.116  1.00 36.03           C
ATOM   4725 CG   LYS A 648      14.154 -12.592  -0.658  1.00 33.63           C
ATOM   4726 CD   LYS A 648      13.751 -11.302   0.036  1.00 31.50           C
ATOM   4727 CE   LYS A 648      14.497 -11.093   1.336  1.00 28.73           C
ATOM   4728 NZ   LYS A 648      14.149  -9.801   1.957  1.00 26.62           N
ATOM   4729  N   PRO A 649      16.314 -15.371   0.174  1.00 34.26           N
ATOM   4730 CA   PRO A 649      17.761 -15.485  -0.063  1.00 34.15           C
ATOM   4731  C   PRO A 649      18.181 -16.833  -0.631  1.00 33.01           C
ATOM   4732  O   PRO A 649      18.816 -16.889  -1.682  1.00 31.99           O
ATOM   4733 CB   PRO A 649      18.358 -15.270   1.325  1.00 33.28           C
ATOM   4734 CG   PRO A 649      17.290 -15.703   2.264  1.00 32.57           C
ATOM   4735 CD   PRO A 649      15.989 -15.383   1.600  1.00 33.77           C
ATOM   4736  N   GLY A 650      17.825 -17.889   0.057  1.00 31.94           N
ATOM   4737 CA   GLY A 650      18.238 -19.210  -0.379  1.00 32.85           C
ATOM   4738  C   GLY A 650      17.513 -19.684  -1.619  1.00 31.51           C
ATOM   4739  O   GLY A 650      18.124 -20.214  -2.546  1.00 30.02           O
ATOM   4740  N   GLY A 651      16.219 -19.463  -1.648  1.00 30.35           N
ATOM   4741 CA   GLY A 651      15.410 -19.895  -2.779  1.00 31.86           C
ATOM   4742  C   GLY A 651      15.512 -18.979  -3.972  1.00 31.19           C
ATOM   4743  O   GLY A 651      14.933 -19.255  -5.022  1.00 30.21           O
ATOM   4744  N   GLY A 652      16.253 -17.888  -3.807  1.00 28.84           N
ATOM   4745 CA   GLY A 652      16.408 -16.942  -4.903  1.00 30.51           C
ATOM   4746  C   GLY A 652      17.011 -17.585  -6.131  1.00 29.74           C
ATOM   4747  O   GLY A 652      16.535 -17.378  -7.250  1.00 28.60           O
ATOM   4748  N   GLN A 653      18.053 -18.381  -5.929  1.00 30.69           N
ATOM   4749 CA   GLN A 653      18.693 -19.040  -7.050  1.00 32.53           C
ATOM   4750  C   GLN A 653      17.740 -20.015  -7.720  1.00 31.95           C
ATOM   4751  O   GLN A 653      17.613 -20.036  -8.949  1.00 30.62           O
ATOM   4752 CB   GLN A 653      19.946 -19.767  -6.596  1.00 31.81           C
ATOM   4753 CG   GLN A 653      20.721 -20.415  -7.734  1.00 29.08           C
ATOM   4754 CD   GLN A 653      21.976 -21.103  -7.245  1.00 27.04           C
ATOM   4755 OE1  GLN A 653      22.254 -21.127  -6.051  1.00 26.48           O
ATOM   4756 NE2  GLN A 653      22.729 -21.671  -8.177  1.00 25.44           N
ATOM   4757  N   VAL A 654      17.080 -20.810  -6.915  1.00 32.29           N
ATOM   4758 CA   VAL A 654      16.108 -21.752  -7.438  1.00 33.97           C
ATOM   4759  C   VAL A 654      14.968 -21.009  -8.108  1.00 33.36           C
ATOM   4760  O   VAL A 654      14.474 -21.412  -9.160  1.00 32.33           O
ATOM   4761 CB   VAL A 654      15.576 -22.667  -6.330  1.00 33.68           C
ATOM   4762 CG1  VAL A 654      14.492 -23.578  -6.863  1.00 30.77           C
ATOM   4763 CG2  VAL A 654      16.710 -23.466  -5.721  1.00 30.43           C
ATOM   4764  N   GLU A 655      14.576 -19.918  -7.494  1.00 34.56           N
ATOM   4765 CA   GLU A 655      13.516 -19.101  -8.054  1.00 36.23           C
ATOM   4766  C   GLU A 655      13.950 -18.513  -9.390  1.00 34.81           C
ATOM   4767  O   GLU A 655      13.165 -18.494 -10.337  1.00 34.13           O
ATOM   4768 CB   GLU A 655      13.123 -17.995  -7.092  1.00 36.35           C
ATOM   4769 CG   GLU A 655      11.975 -17.128  -7.590  1.00 33.60           C
ATOM   4770 CD   GLU A 655      11.589 -16.058  -6.596  1.00 31.30           C
ATOM   4771 OE1  GLU A 655      12.235 -15.967  -5.536  1.00 30.07           O
ATOM   4772 OE2  GLU A 655      10.638 -15.307  -6.881  1.00 29.40           O
ATOM   4773  N   VAL A 656      15.184 -18.061  -9.452  1.00 35.36           N
ATOM   4774 CA   VAL A 656      15.704 -17.512 -10.692  1.00 36.83           C
ATOM   4775  C   VAL A 656      15.748 -18.589 -11.761  1.00 35.65           C
ATOM   4776  O   VAL A 656      15.368 -18.359 -12.911  1.00 34.52           O
ATOM   4777 CB   VAL A 656      17.093 -16.895 -10.485  1.00 36.61           C
ATOM   4778 CG1  VAL A 656      17.728 -16.537 -11.819  1.00 34.49           C
ATOM   4779 CG2  VAL A 656      16.987 -15.663  -9.603  1.00 34.33           C
ATOM   4780  N   LYS A 657      16.212 -19.766 -11.384  1.00 37.12           N
ATOM   4781 CA   LYS A 657      16.256 -20.871 -12.331  1.00 38.86           C
ATOM   4782  C   LYS A 657      14.856 -21.221 -12.807  1.00 37.19           C
ATOM   4783  O   LYS A 657      14.625 -21.444 -13.992  1.00 36.34           O
ATOM   4784 CB   LYS A 657      16.915 -22.097 -11.703  1.00 38.40           C
ATOM   4785 CG   LYS A 657      17.052 -23.259 -12.671  1.00 35.85           C
ATOM   4786 CD   LYS A 657      17.744 -24.434 -12.015  1.00 33.87           C
ATOM   4787 CE   LYS A 657      17.871 -25.598 -12.988  1.00 31.50           C
ATOM   4788 NZ   LYS A 657      18.535 -26.759 -12.354  1.00 29.76           N
ATOM   4789  N   SER A 658      13.927 -21.250 -11.882  1.00 35.18           N
ATOM   4790 CA   SER A 658      12.538 -21.499 -12.225  1.00 36.48           C
ATOM   4791  C   SER A 658      12.015 -20.404 -13.136  1.00 35.08           C
ATOM   4792  O   SER A 658      11.236 -20.670 -14.052  1.00 33.75           O
ATOM   4793 CB   SER A 658      11.684 -21.593 -10.971  1.00 35.89           C
ATOM   4794 OG   SER A 658      12.075 -22.688 -10.172  1.00 33.43           O
ATOM   4795  N   GLU A 659      12.464 -19.191 -12.877  1.00 36.34           N
ATOM   4796 CA   GLU A 659      12.084 -18.069 -13.717  1.00 38.67           C
ATOM   4797  C   GLU A 659      12.638 -18.236 -15.118  1.00 37.26           C
ATOM   4798  O   GLU A 659      11.971 -17.908 -16.098  1.00 35.38           O
ATOM   4799 CB   GLU A 659      12.576 -16.763 -13.114  1.00 37.42           C
ATOM   4800 CG   GLU A 659      11.852 -16.384 -11.836  1.00 34.28           C
ATOM   4801 CD   GLU A 659      12.448 -15.148 -11.200  1.00 31.38           C
ATOM   4802 OE1  GLU A 659      13.495 -14.684 -11.681  1.00 30.06           O
ATOM   4803 OE2  GLU A 659      11.875 -14.654 -10.223  1.00 30.14           O
ATOM   4804  N   LYS A 660      13.854 -18.743 -15.206  1.00 35.96           N
ATOM   4805 CA   LYS A 660      14.457 -18.985 -16.509  1.00 37.09           C
ATOM   4806  C   LYS A 660      13.690 -20.057 -17.259  1.00 36.15           C
ATOM   4807  O   LYS A 660      13.391 -19.908 -18.443  1.00 35.18           O
ATOM   4808 CB   LYS A 660      15.925 -19.390 -16.359  1.00 36.17           C
ATOM   4809 CG   LYS A 660      16.787 -18.303 -15.739  1.00 33.20           C
ATOM   4810 CD   LYS A 660      16.871 -17.088 -16.625  1.00 31.69           C
ATOM   4811 CE   LYS A 660      17.703 -16.000 -15.964  1.00 29.46           C
ATOM   4812 NZ   LYS A 660      19.114 -16.403 -15.797  1.00 27.20           N
ATOM   4813  N   LEU A 661      13.357 -21.123 -16.565  1.00 39.09           N
ATOM   4814 CA   LEU A 661      12.563 -22.179 -17.173  1.00 40.09           C
ATOM   4815  C   LEU A 661      11.188 -21.646 -17.543  1.00 38.75           C
ATOM   4816  O   LEU A 661      10.640 -21.979 -18.594  1.00 37.12           O
ATOM   4817 CB   LEU A 661      12.435 -23.357 -16.217  1.00 39.01           C
ATOM   4818 CG   LEU A 661      13.746 -24.076 -15.914  1.00 36.38           C
ATOM   4819 CD1  LEU A 661      13.535 -25.140 -14.850  1.00 34.42           C
ATOM   4820 CD2  LEU A 661      14.335 -24.689 -17.174  1.00 35.04           C
ATOM   4821  N   ASP A 662      10.661 -20.813 -16.686  1.00 38.48           N
ATOM   4822 CA   ASP A 662       9.377 -20.185 -16.953  1.00 40.43           C
ATOM   4823  C   ASP A 662       9.472 -19.311 -18.188  1.00 39.53           C
ATOM   4824  O   ASP A 662       8.554 -19.300 -19.018  1.00 37.97           O
ATOM   4825 CB   ASP A 662       8.925 -19.353 -15.756  1.00 39.00           C
ATOM   4826 CG   ASP A 662       7.547 -18.769 -15.967  1.00 36.33           C
ATOM   4827 OD1  ASP A 662       6.735 -19.408 -16.655  1.00 33.32           O
ATOM   4828 OD2  ASP A 662       7.275 -17.675 -15.456  1.00 34.04           O
ATOM   4829  N   PHE A 663      10.568 -18.598 -18.311  1.00 36.99           N
ATOM   4830 CA   PHE A 663      10.794 -17.777 -19.491  1.00 37.73           C
ATOM   4831  C   PHE A 663      10.836 -18.632 -20.736  1.00 37.36           C
ATOM   4832  O   PHE A 663      10.238 -18.290 -21.756  1.00 35.49           O
ATOM   4833 CB   PHE A 663      12.094 -16.995 -19.367  1.00 36.35           C
ATOM   4834 CG   PHE A 663      12.030 -15.880 -18.366  1.00 34.40           C
ATOM   4835 CD1  PHE A 663      10.840 -15.237 -18.115  1.00 32.19           C
ATOM   4836 CD2  PHE A 663      13.164 -15.466 -17.701  1.00 32.54           C
ATOM   4837 CE1  PHE A 663      10.778 -14.197 -17.207  1.00 30.54           C
ATOM   4838 CE2  PHE A 663      13.112 -14.421 -16.799  1.00 29.74           C
ATOM   4839 CZ   PHE A 663      11.922 -13.795 -16.547  1.00 28.83           C
ATOM   4840  N   LYS A 664      11.550 -19.740 -20.644  1.00 35.70           N
ATOM   4841 CA   LYS A 664      11.650 -20.636 -21.783  1.00 36.94           C
ATOM   4842  C   LYS A 664      10.283 -21.161 -22.175  1.00 36.41           C
ATOM   4843  O   LYS A 664       9.906 -21.146 -23.351  1.00 34.70           O
ATOM   4844 CB   LYS A 664      12.586 -21.797 -21.471  1.00 35.34           C
ATOM   4845 CG   LYS A 664      12.799 -22.729 -22.647  1.00 32.92           C
ATOM   4846 CD   LYS A 664      13.770 -23.840 -22.293  1.00 31.04           C
ATOM   4847 CE   LYS A 664      13.970 -24.783 -23.463  1.00 28.80           C
ATOM   4848 NZ   LYS A 664      14.908 -25.880 -23.118  1.00 27.26           N
ATOM   4849  N   ASP A 665       9.546 -21.603 -21.184  1.00 34.05           N
ATOM   4850 CA   ASP A 665       8.209 -22.112 -21.441  1.00 35.85           C
ATOM   4851  C   ASP A 665       7.296 -21.014 -21.945  1.00 34.86           C
ATOM   4852  O   ASP A 665       6.493 -21.232 -22.856  1.00 32.67           O
ATOM   4853 CB   ASP A 665       7.624 -22.740 -20.178  1.00 34.95           C
ATOM   4854 CG   ASP A 665       8.336 -24.012 -19.792  1.00 32.65           C
ATOM   4855 OD1  ASP A 665       9.085 -24.554 -20.633  1.00 29.84           O
ATOM   4856 OD2  ASP A 665       8.147 -24.471 -18.658  1.00 30.14           O
ATOM   4857  N   ARG A 666       7.439 -19.850 -21.373  1.00 33.26           N
ATOM   4858 CA   ARG A 666       6.618 -18.724 -21.789  1.00 35.64           C
ATOM   4859  C   ARG A 666       6.934 -18.299 -23.207  1.00 34.83           C
ATOM   4860  O   ARG A 666       6.036 -17.960 -23.971  1.00 33.32           O
ATOM   4861 CB   ARG A 666       6.808 -17.537 -20.838  1.00 34.50           C
ATOM   4862 CG   ARG A 666       6.181 -17.758 -19.476  1.00 32.15           C
ATOM   4863 CD   ARG A 666       6.527 -16.616 -18.531  1.00 30.32           C
ATOM   4864 NE   ARG A 666       6.003 -15.346 -18.981  1.00 29.03           N
ATOM   4865 CZ   ARG A 666       6.235 -14.178 -18.389  1.00 27.40           C
ATOM   4866 NH1  ARG A 666       6.993 -14.135 -17.324  1.00 26.81           N
ATOM   4867 NH2  ARG A 666       5.707 -13.063 -18.873  1.00 25.90           N
ATOM   4868  N   VAL A 667       8.207 -18.327 -23.553  1.00 38.75           N
ATOM   4869 CA   VAL A 667       8.606 -17.971 -24.908  1.00 40.00           C
ATOM   4870  C   VAL A 667       8.072 -19.004 -25.885  1.00 39.62           C
ATOM   4871  O   VAL A 667       7.550 -18.661 -26.946  1.00 38.29           O
ATOM   4872 CB   VAL A 667      10.127 -17.850 -25.021  1.00 38.81           C
ATOM   4873 CG1  VAL A 667      10.549 -17.707 -26.474  1.00 36.56           C
ATOM   4874 CG2  VAL A 667      10.614 -16.657 -24.210  1.00 36.63           C
ATOM   4875  N   GLN A 668       8.198 -20.266 -25.511  1.00 36.46           N
ATOM   4876 CA   GLN A 668       7.701 -21.331 -26.374  1.00 38.52           C
ATOM   4877  C   GLN A 668       6.191 -21.229 -26.534  1.00 37.34           C
ATOM   4878  O   GLN A 668       5.670 -21.331 -27.643  1.00 36.66           O
ATOM   4879 CB   GLN A 668       8.081 -22.687 -25.812  1.00 38.34           C
ATOM   4880 CG   GLN A 668       7.661 -23.847 -26.700  1.00 35.71           C
ATOM   4881 CD   GLN A 668       8.097 -25.181 -26.135  1.00 32.84           C
ATOM   4882 OE1  GLN A 668       8.759 -25.235 -25.101  1.00 32.85           O
ATOM   4883 NE2  GLN A 668       7.723 -26.255 -26.810  1.00 30.87           N
ATOM   4884  N   SER A 669       5.516 -21.011 -25.424  1.00 37.39           N
ATOM   4885 CA   SER A 669       4.072 -20.858 -25.463  1.00 37.78           C
ATOM   4886  C   SER A 669       3.698 -19.611 -26.246  1.00 36.29           C
ATOM   4887  O   SER A 669       2.717 -19.607 -26.990  1.00 35.32           O
ATOM   4888 CB   SER A 669       3.497 -20.782 -24.054  1.00 37.02           C
ATOM   4889 OG   SER A 669       2.099 -20.581 -24.095  1.00 35.37           O
ATOM   4890  N   LYS A 670       4.499 -18.578 -26.102  1.00 34.31           N
ATOM   4891 CA   LYS A 670       4.259 -17.345 -26.830  1.00 35.81           C
ATOM   4892  C   LYS A 670       4.387 -17.581 -28.320  1.00 35.15           C
ATOM   4893  O   LYS A 670       3.559 -17.114 -29.109  1.00 33.67           O
ATOM   4894 CB   LYS A 670       5.237 -16.254 -26.389  1.00 33.52           C
ATOM   4895 CG   LYS A 670       5.010 -14.922 -27.082  1.00 30.19           C
ATOM   4896 CD   LYS A 670       5.982 -13.874 -26.585  1.00 28.65           C
ATOM   4897 CE   LYS A 670       5.756 -12.543 -27.301  1.00 26.10           C
ATOM   4898 NZ   LYS A 670       6.712 -11.512 -26.836  1.00 24.48           N
ATOM   4899  N   ILE A 671       5.418 -18.312 -28.693  1.00 34.27           N
ATOM   4900 CA   ILE A 671       5.615 -18.634 -30.098  1.00 36.17           C
ATOM   4901  C   ILE A 671       4.485 -19.523 -30.588  1.00 35.45           C
ATOM   4902  O   ILE A 671       4.017 -19.373 -31.723  1.00 34.54           O
ATOM   4903 CB   ILE A 671       6.977 -19.309 -30.300  1.00 35.64           C
ATOM   4904 CG1  ILE A 671       8.106 -18.333 -29.983  1.00 33.38           C
ATOM   4905 CG2  ILE A 671       7.103 -19.828 -31.722  1.00 33.66           C
ATOM   4906 CD1  ILE A 671       9.465 -18.993 -29.884  1.00 32.69           C
ATOM   4907  N   GLY A 672       4.071 -20.419 -29.735  1.00 36.08           N
ATOM   4908 CA   GLY A 672       3.024 -21.348 -30.115  1.00 37.96           C
ATOM   4909  C   GLY A 672       1.652 -20.722 -30.239  1.00 36.97           C
ATOM   4910  O   GLY A 672       0.954 -20.926 -31.235  1.00 35.81           O
ATOM   4911  N   SER A 673       1.269 -19.943 -29.252  1.00 32.83           N
ATOM   4912 CA   SER A 673      -0.083 -19.406 -29.214  1.00 34.27           C
ATOM   4913  C   SER A 673      -0.154 -17.886 -29.138  1.00 33.41           C
ATOM   4914  O   SER A 673      -0.899 -17.258 -29.889  1.00 31.56           O
ATOM   4915 CB   SER A 673      -0.831 -19.996 -28.021  1.00 33.11           C
ATOM   4916 OG   SER A 673      -0.239 -19.586 -26.809  1.00 31.13           O
ATOM   4917  N   LEU A 674       0.604 -17.315 -28.244  1.00 35.11           N
ATOM   4918 CA   LEU A 674       0.518 -15.879 -28.007  1.00 36.60           C
ATOM   4919  C   LEU A 674       0.886 -15.069 -29.238  1.00 35.37           C
ATOM   4920  O   LEU A 674       0.177 -14.123 -29.592  1.00 34.06           O
ATOM   4921 CB   LEU A 674       1.423 -15.487 -26.834  1.00 35.54           C
ATOM   4922 CG   LEU A 674       1.384 -14.013 -26.446  1.00 32.73           C
ATOM   4923 CD1  LEU A 674       0.007 -13.636 -25.968  1.00 31.01           C
ATOM   4924 CD2  LEU A 674       2.422 -13.717 -25.366  1.00 31.99           C
ATOM   4925  N   ASP A 675       1.987 -15.426 -29.870  1.00 34.26           N
ATOM   4926 CA   ASP A 675       2.466 -14.685 -31.024  1.00 35.97           C
ATOM   4927  C   ASP A 675       1.456 -14.688 -32.155  1.00 34.77           C
ATOM   4928  O   ASP A 675       1.376 -13.733 -32.931  1.00 33.55           O
ATOM   4929 CB   ASP A 675       3.793 -15.265 -31.503  1.00 35.92           C
ATOM   4930 CG   ASP A 675       4.429 -14.428 -32.588  1.00 33.83           C
ATOM   4931 OD1  ASP A 675       3.991 -13.283 -32.799  1.00 31.58           O
ATOM   4932 OD2  ASP A 675       5.384 -14.906 -33.228  1.00 32.32           O
ATOM   4933  N   ASN A 676       0.704 -15.743 -32.243  1.00 32.07           N
ATOM   4934 CA   ASN A 676      -0.228 -15.873 -33.353  1.00 33.49           C
ATOM   4935  C   ASN A 676      -1.428 -14.936 -33.256  1.00 33.24           C
ATOM   4936  O   ASN A 676      -1.749 -14.245 -34.220  1.00 31.76           O
ATOM   4937 CB   ASN A 676      -0.715 -17.320 -33.448  1.00 32.36           C
ATOM   4938 CG   ASN A 676       0.376 -18.253 -33.919  1.00 30.23           C
ATOM   4939 OD1  ASN A 676       1.340 -17.826 -34.556  1.00 28.95           O
ATOM   4940 ND2  ASN A 676       0.242 -19.530 -33.623  1.00 29.05           N
ATOM   4941  N   ILE A 677      -2.077 -14.918 -32.121  1.00 33.59           N
ATOM   4942 CA   ILE A 677      -3.338 -14.180 -32.032  1.00 34.83           C
ATOM   4943  C   ILE A 677      -3.413 -13.205 -30.865  1.00 33.94           C
ATOM   4944  O   ILE A 677      -4.024 -12.145 -30.994  1.00 33.33           O
ATOM   4945 CB   ILE A 677      -4.512 -15.165 -31.966  1.00 34.77           C
ATOM   4946 CG1  ILE A 677      -4.605 -15.954 -33.268  1.00 33.34           C
ATOM   4947 CG2  ILE A 677      -5.817 -14.431 -31.705  1.00 33.55           C
ATOM   4948 CD1  ILE A 677      -5.639 -17.040 -33.246  1.00 32.28           C
ATOM   4949  N   THR A 678      -2.810 -13.542 -29.749  1.00 31.45           N
ATOM   4950 CA   THR A 678      -2.993 -12.754 -28.536  1.00 32.95           C
ATOM   4951  C   THR A 678      -2.724 -11.261 -28.721  1.00 32.19           C
ATOM   4952  O   THR A 678      -3.509 -10.432 -28.265  1.00 31.03           O
ATOM   4953 CB   THR A 678      -2.098 -13.273 -27.410  1.00 32.56           C
ATOM   4954 OG1  THR A 678      -2.393 -14.640 -27.173  1.00 30.79           O
ATOM   4955 CG2  THR A 678      -2.340 -12.473 -26.141  1.00 29.43           C
ATOM   4956  N   HIS A 679      -1.626 -10.937 -29.379  1.00 34.69           N
ATOM   4957 CA   HIS A 679      -1.271  -9.534 -29.535  1.00 35.68           C
ATOM   4958  C   HIS A 679      -2.153  -8.811 -30.542  1.00 34.61           C
ATOM   4959  O   HIS A 679      -2.215  -7.576 -30.550  1.00 33.38           O
ATOM   4960 CB   HIS A 679       0.189  -9.392 -29.948  1.00 34.64           C
ATOM   4961 CG   HIS A 679       1.145  -9.799 -28.874  1.00 33.02           C
ATOM   4962 ND1  HIS A 679       1.359  -9.055 -27.738  1.00 31.06           N
ATOM   4963 CD2  HIS A 679       1.944 -10.872 -28.778  1.00 32.03           C
ATOM   4964 CE1  HIS A 679       2.255  -9.657 -26.990  1.00 30.67           C
ATOM   4965 NE2  HIS A 679       2.636 -10.769 -27.583  1.00 31.00           N
ATOM   4966  N   VAL A 680      -2.830  -9.558 -31.366  1.00 35.12           N
ATOM   4967 CA   VAL A 680      -3.713  -8.941 -32.345  1.00 36.18           C
ATOM   4968  C   VAL A 680      -4.849  -8.181 -31.659  1.00 34.65           C
ATOM   4969  O   VAL A 680      -5.020  -6.986 -31.903  1.00 33.85           O
ATOM   4970 CB   VAL A 680      -4.271  -9.984 -33.327  1.00 35.73           C
ATOM   4971 CG1  VAL A 680      -5.263  -9.324 -34.276  1.00 33.21           C
ATOM   4972 CG2  VAL A 680      -3.132 -10.625 -34.099  1.00 33.29           C
ATOM   4973  N   PRO A 681      -5.616  -8.846 -30.824  1.00 34.26           N
ATOM   4974 CA   PRO A 681      -6.677  -8.114 -30.122  1.00 34.64           C
ATOM   4975  C   PRO A 681      -6.121  -7.091 -29.152  1.00 33.73           C
ATOM   4976  O   PRO A 681      -6.716  -6.030 -28.974  1.00 32.74           O
ATOM   4977 CB   PRO A 681      -7.437  -9.208 -29.374  1.00 33.66           C
ATOM   4978 CG   PRO A 681      -6.473 -10.322 -29.248  1.00 32.81           C
ATOM   4979 CD   PRO A 681      -5.613 -10.267 -30.467  1.00 33.91           C
ATOM   4980  N   GLY A 682      -4.984  -7.399 -28.554  1.00 31.41           N
ATOM   4981 CA   GLY A 682      -4.366  -6.456 -27.648  1.00 32.38           C
ATOM   4982  C   GLY A 682      -3.952  -5.189 -28.362  1.00 31.11           C
ATOM   4983  O   GLY A 682      -4.211  -4.078 -27.889  1.00 29.71           O
ATOM   4984  N   GLY A 683      -3.313  -5.368 -29.508  1.00 32.79           N
ATOM   4985 CA   GLY A 683      -2.910  -4.224 -30.301  1.00 34.37           C
ATOM   4986  C   GLY A 683      -4.103  -3.471 -30.841  1.00 33.87           C
ATOM   4987  O   GLY A 683      -4.111  -2.241 -30.873  1.00 32.47           O
ATOM   4988  N   GLY A 684      -5.112  -4.214 -31.236  1.00 33.24           N
ATOM   4989 CA   GLY A 684      -6.329  -3.591 -31.729  1.00 35.53           C
ATOM   4990  C   GLY A 684      -7.035  -2.815 -30.638  1.00 35.39           C
ATOM   4991  O   GLY A 684      -7.521  -1.708 -30.864  1.00 33.33           O
ATOM   4992  N   ASN A 685      -7.061  -3.386 -29.467  1.00 33.23           N
ATOM   4993 CA   ASN A 685      -7.681  -2.716 -28.333  1.00 36.14           C
ATOM   4994  C   ASN A 685      -6.935  -1.440 -27.989  1.00 35.57           C
ATOM   4995  O   ASN A 685      -7.539  -0.395 -27.769  1.00 34.45           O
ATOM   4996 CB   ASN A 685      -7.724  -3.642 -27.125  1.00 36.25           C
ATOM   4997 CG   ASN A 685      -8.718  -4.764 -27.291  1.00 33.79           C
ATOM   4998 OD1  ASN A 685      -9.661  -4.656 -28.078  1.00 31.67           O
ATOM   4999 ND2  ASN A 685      -8.529  -5.852 -26.564  1.00 31.71           N
ATOM   5000  N   LYS A 686      -5.618  -1.541 -27.966  1.00 36.49           N
ATOM   5001 CA   LYS A 686      -4.809  -0.364 -27.683  1.00 37.97           C
ATOM   5002  C   LYS A 686      -4.941   0.650 -28.797  1.00 36.97           C
ATOM   5003  O   LYS A 686      -4.921   1.854 -28.552  1.00 35.81           O
ATOM   5004 CB   LYS A 686      -3.345  -0.750 -27.488  1.00 37.41           C
ATOM   5005 CG   LYS A 686      -2.477   0.436 -27.111  1.00 34.66           C
ATOM   5006 CD   LYS A 686      -1.037   0.032 -26.885  1.00 32.42           C
ATOM   5007 CE   LYS A 686      -0.190   1.240 -26.522  1.00 30.41           C
ATOM   5008 NZ   LYS A 686       1.234   0.878 -26.300  1.00 28.16           N
ATOM   5009  N   LYS A 687      -5.068   0.162 -30.008  1.00 34.69           N
ATOM   5010 CA   LYS A 687      -5.233   1.041 -31.150  1.00 35.51           C
ATOM   5011  C   LYS A 687      -6.502   1.865 -31.001  1.00 34.04           C
ATOM   5012  O   LYS A 687      -6.506   3.060 -31.304  1.00 33.67           O
ATOM   5013 CB   LYS A 687      -5.284   0.227 -32.441  1.00 36.29           C
ATOM   5014 CG   LYS A 687      -5.427   1.085 -33.685  1.00 34.10           C
ATOM   5015 CD   LYS A 687      -5.427   0.235 -34.943  1.00 32.68           C
ATOM   5016 CE   LYS A 687      -5.563   1.112 -36.181  1.00 30.57           C
ATOM   5017 NZ   LYS A 687      -6.892   1.741 -36.259  1.00 28.88           N
ATOM   5018  N   ILE A 688      -7.548   1.228 -30.529  1.00 35.13           N
ATOM   5019 CA   ILE A 688      -8.796   1.943 -30.312  1.00 36.70           C
ATOM   5020  C   ILE A 688      -8.676   2.853 -29.102  1.00 35.52           C
ATOM   5021  O   ILE A 688      -8.612   4.073 -29.239  1.00 34.63           O
ATOM   5022 CB   ILE A 688      -9.960   0.959 -30.127  1.00 37.13           C
ATOM   5023 CG1  ILE A 688     -10.154   0.127 -31.389  1.00 34.69           C
ATOM   5024 CG2  ILE A 688     -11.228   1.710 -29.777  1.00 35.04           C
ATOM   5025 CD1  ILE A 688     -11.107  -1.030 -31.206  1.00 33.83           C
ATOM   5026  N   GLU A 689      -8.644   2.263 -27.932  1.00 34.60           N
ATOM   5027 CA   GLU A 689      -8.505   3.014 -26.695  1.00 36.90           C
ATOM   5028  C   GLU A 689      -7.958   2.100 -25.609  1.00 35.58           C
ATOM   5029  O   GLU A 689      -8.132   0.885 -25.667  1.00 34.85           O
ATOM   5030 CB   GLU A 689      -9.844   3.594 -26.235  1.00 37.39           C
ATOM   5031 CG   GLU A 689     -10.355   4.727 -27.116  1.00 34.97           C
ATOM   5032 CD   GLU A 689     -11.687   5.257 -26.650  1.00 32.27           C
ATOM   5033 OE1  GLU A 689     -12.312   4.619 -25.782  1.00 31.30           O
ATOM   5034 OE2  GLU A 689     -12.117   6.310 -27.158  1.00 30.91           O
ATOM   5035  N   THR A 690      -7.307   2.694 -24.638  1.00 35.61           N
ATOM   5036 CA   THR A 690      -6.733   1.915 -23.553  1.00 37.08           C
ATOM   5037  C   THR A 690      -7.249   2.359 -22.186  1.00 35.54           C
ATOM   5038  O   THR A 690      -6.746   1.915 -21.158  1.00 34.30           O
ATOM   5039 CB   THR A 690      -5.208   2.016 -23.560  1.00 36.58           C
ATOM   5040 OG1  THR A 690      -4.659   1.121 -22.584  1.00 34.00           O
ATOM   5041 CG2  THR A 690      -4.765   3.436 -23.241  1.00 33.44           C
ATOM   5042  N   HIS A 691      -8.242   3.221 -22.192  1.00 39.24           N
ATOM   5043 CA   HIS A 691      -8.711   3.809 -20.947  1.00 40.98           C
ATOM   5044  C   HIS A 691      -9.930   3.106 -20.363  1.00 39.65           C
ATOM   5045  O   HIS A 691      -9.907   2.646 -19.215  1.00 38.17           O
ATOM   5046 CB   HIS A 691      -9.026   5.288 -21.169  1.00 39.90           C
ATOM   5047 CG   HIS A 691      -7.834   6.094 -21.557  1.00 37.65           C
ATOM   5048 ND1  HIS A 691      -6.861   6.471 -20.661  1.00 35.11           N
ATOM   5049 CD2  HIS A 691      -7.461   6.597 -22.754  1.00 34.40           C
ATOM   5050 CE1  HIS A 691      -5.935   7.176 -21.298  1.00 32.79           C
ATOM   5051 NE2  HIS A 691      -6.264   7.269 -22.568  1.00 32.06           N
ATOM   5052  N   LYS A 692     -10.997   3.036 -21.143  1.00 36.74           N
ATOM   5053 CA   LYS A 692     -12.269   2.586 -20.590  1.00 37.85           C
ATOM   5054  C   LYS A 692     -12.848   1.389 -21.329  1.00 36.38           C
ATOM   5055  O   LYS A 692     -12.834   0.268 -20.831  1.00 35.79           O
ATOM   5056 CB   LYS A 692     -13.256   3.750 -20.590  1.00 37.00           C
ATOM   5057 CG   LYS A 692     -12.813   4.894 -19.703  1.00 33.89           C
ATOM   5058 CD   LYS A 692     -13.715   6.093 -19.819  1.00 32.17           C
ATOM   5059 CE   LYS A 692     -13.196   7.236 -18.962  1.00 29.38           C
ATOM   5060 NZ   LYS A 692     -14.004   8.468 -19.130  1.00 26.99           N
ATOM   5061  N   LEU A 693     -13.369   1.635 -22.512  1.00 37.42           N
[truncated: 178,544 more chars]
