# Supplementary material for: G-Quadruplexes Abet Neuronal Burnout in ALS and FTD
Source: Antioxidants (Basel). 2025 Dec 19;15(1):5. doi: 10.3390/antiox15010005 (PMC12837804; doi:10.3390/antiox15010005)
Supplement: Supplementary file 1 [file antioxidants-15-00005-s001.zip › Figure_S5B-APP-672-713x2-rtel21x2-hemex2-Cux2.pdb]

TITLE fold_app_672_713x2_rtel21x2_hemex2_cux2_kx5_s528133945_model_0.cif        
MODEL 1                                                                         
ATOM      1  N   ASP A   1       8.515 -14.157   5.339  1.00 37.28           N
ATOM      2 CA   ASP A   1       8.705 -15.392   4.576  1.00 41.59           C
ATOM      3  C   ASP A   1       7.411 -15.771   3.861  1.00 42.10           C
ATOM      4  O   ASP A   1       6.327 -15.663   4.443  1.00 39.82           O
ATOM      5 CB   ASP A   1       9.137 -16.533   5.499  1.00 40.74           C
ATOM      6 CG   ASP A   1       9.627 -17.750   4.734  1.00 37.63           C
ATOM      7 OD1  ASP A   1       8.783 -18.466   4.170  1.00 35.50           O
ATOM      8 OD2  ASP A   1      10.848 -17.981   4.716  1.00 35.77           O
ATOM      9  N   ALA A   2       7.532 -16.202   2.618  1.00 39.73           N
ATOM     10 CA   ALA A   2       6.361 -16.543   1.835  1.00 42.10           C
ATOM     11  C   ALA A   2       5.623 -17.746   2.412  1.00 42.84           C
ATOM     12  O   ALA A   2       4.400 -17.854   2.281  1.00 40.18           O
ATOM     13 CB   ALA A   2       6.758 -16.824   0.389  1.00 40.75           C
ATOM     14  N   GLU A   3       6.348 -18.668   3.056  1.00 41.59           N
ATOM     15 CA   GLU A   3       5.722 -19.860   3.612  1.00 44.11           C
ATOM     16  C   GLU A   3       4.951 -19.547   4.883  1.00 43.49           C
ATOM     17  O   GLU A   3       4.014 -20.271   5.229  1.00 40.37           O
ATOM     18 CB   GLU A   3       6.772 -20.936   3.888  1.00 42.90           C
ATOM     19 CG   GLU A   3       7.637 -21.248   2.679  1.00 38.13           C
ATOM     20 CD   GLU A   3       8.208 -22.650   2.710  1.00 35.48           C
ATOM     21 OE1  GLU A   3       8.580 -23.153   1.641  1.00 33.64           O
ATOM     22 OE2  GLU A   3       8.278 -23.249   3.804  1.00 34.50           O
ATOM     23  N   PHE A   4       5.319 -18.491   5.582  1.00 38.79           N
ATOM     24 CA   PHE A   4       4.590 -18.096   6.780  1.00 41.10           C
ATOM     25  C   PHE A   4       3.171 -17.664   6.448  1.00 41.76           C
ATOM     26  O   PHE A   4       2.268 -17.782   7.279  1.00 39.53           O
ATOM     27 CB   PHE A   4       5.329 -16.964   7.499  1.00 39.90           C
ATOM     28 CG   PHE A   4       4.651 -16.509   8.764  1.00 36.23           C
ATOM     29 CD1  PHE A   4       4.500 -17.373   9.836  1.00 34.85           C
ATOM     30 CD2  PHE A   4       4.171 -15.214   8.896  1.00 35.69           C
ATOM     31 CE1  PHE A   4       3.878 -16.948  11.000  1.00 33.62           C
ATOM     32 CE2  PHE A   4       3.551 -14.798  10.053  1.00 33.73           C
ATOM     33 CZ   PHE A   4       3.406 -15.663  11.111  1.00 31.31           C
ATOM     34  N   ARG A   5       2.961 -17.177   5.237  1.00 42.51           N
ATOM     35 CA   ARG A   5       1.625 -16.792   4.802  1.00 43.55           C
ATOM     36  C   ARG A   5       0.681 -17.987   4.811  1.00 43.04           C
ATOM     37  O   ARG A   5      -0.535 -17.829   4.981  1.00 40.89           O
ATOM     38 CB   ARG A   5       1.691 -16.173   3.399  1.00 42.79           C
ATOM     39 CG   ARG A   5       0.334 -15.883   2.791  1.00 38.03           C
ATOM     40 CD   ARG A   5       0.444 -15.278   1.393  1.00 36.70           C
ATOM     41 NE   ARG A   5       0.910 -13.902   1.422  1.00 34.71           N
ATOM     42 CZ   ARG A   5       0.937 -13.098   0.371  1.00 31.82           C
ATOM     43 NH1  ARG A   5       0.521 -13.540  -0.809  1.00 31.70           N
ATOM     44 NH2  ARG A   5       1.376 -11.853   0.486  1.00 30.36           N
ATOM     45  N   HIS A   6       1.222 -19.187   4.637  1.00 41.64           N
ATOM     46 CA   HIS A   6       0.419 -20.394   4.610  1.00 42.52           C
ATOM     47  C   HIS A   6       0.214 -20.989   6.003  1.00 41.98           C
ATOM     48  O   HIS A   6      -0.483 -21.998   6.141  1.00 39.68           O
ATOM     49 CB   HIS A   6       1.061 -21.441   3.695  1.00 42.21           C
ATOM     50 CG   HIS A   6       1.387 -20.911   2.332  1.00 40.54           C
ATOM     51 ND1  HIS A   6       0.478 -20.217   1.556  1.00 36.92           N
ATOM     52 CD2  HIS A   6       2.519 -20.971   1.591  1.00 35.53           C
ATOM     53 CE1  HIS A   6       1.039 -19.875   0.414  1.00 36.13           C
ATOM     54 NE2  HIS A   6       2.276 -20.318   0.401  1.00 35.06           N
ATOM     55  N   ASP A   7       0.814 -20.386   7.030  1.00 43.08           N
ATOM     56 CA   ASP A   7       0.679 -20.874   8.394  1.00 44.57           C
ATOM     57  C   ASP A   7      -0.774 -20.726   8.853  1.00 43.21           C
ATOM     58  O   ASP A   7      -1.371 -19.662   8.727  1.00 40.44           O
ATOM     59 CB   ASP A   7       1.620 -20.110   9.329  1.00 42.85           C
ATOM     60 CG   ASP A   7       1.770 -20.790  10.679  1.00 38.98           C
ATOM     61 OD1  ASP A   7       0.767 -21.311  11.210  1.00 36.85           O
ATOM     62 OD2  ASP A   7       2.892 -20.791  11.220  1.00 36.97           O
ATOM     63  N   SER A   8      -1.322 -21.814   9.419  1.00 40.26           N
ATOM     64 CA   SER A   8      -2.717 -21.797   9.867  1.00 41.47           C
ATOM     65  C   SER A   8      -2.937 -20.781  10.972  1.00 41.14           C
ATOM     66  O   SER A   8      -4.023 -20.203  11.082  1.00 38.22           O
ATOM     67 CB   SER A   8      -3.125 -23.192  10.335  1.00 39.31           C
ATOM     68 OG   SER A   8      -2.975 -24.157   9.298  1.00 35.25           O
ATOM     69  N   GLY A   9      -1.916 -20.543  11.810  1.00 39.21           N
ATOM     70 CA   GLY A   9      -2.039 -19.602  12.907  1.00 41.58           C
ATOM     71  C   GLY A   9      -1.780 -18.162  12.517  1.00 41.65           C
ATOM     72  O   GLY A   9      -1.714 -17.300  13.394  1.00 40.13           O
ATOM     73  N   TYR A  10      -1.638 -17.884  11.232  1.00 38.84           N
ATOM     74 CA   TYR A  10      -1.338 -16.536  10.779  1.00 41.25           C
ATOM     75  C   TYR A  10      -2.434 -15.546  11.163  1.00 42.22           C
ATOM     76  O   TYR A  10      -2.144 -14.404  11.537  1.00 40.29           O
ATOM     77 CB   TYR A  10      -1.137 -16.540   9.258  1.00 39.31           C
ATOM     78 CG   TYR A  10      -0.668 -15.224   8.691  1.00 35.72           C
ATOM     79 CD1  TYR A  10       0.680 -14.894   8.694  1.00 31.81           C
ATOM     80 CD2  TYR A  10      -1.567 -14.317   8.152  1.00 32.07           C
ATOM     81 CE1  TYR A  10       1.121 -13.687   8.176  1.00 30.60           C
ATOM     82 CE2  TYR A  10      -1.136 -13.107   7.634  1.00 31.53           C
ATOM     83 CZ   TYR A  10       0.207 -12.795   7.648  1.00 31.18           C
ATOM     84 OH   TYR A  10       0.636 -11.601   7.140  1.00 29.84           O
ATOM     85  N   GLU A  11      -3.693 -15.986  11.099  1.00 44.70           N
ATOM     86 CA   GLU A  11      -4.821 -15.098  11.343  1.00 47.10           C
ATOM     87  C   GLU A  11      -5.156 -14.961  12.826  1.00 45.80           C
ATOM     88  O   GLU A  11      -6.066 -14.207  13.171  1.00 44.74           O
ATOM     89 CB   GLU A  11      -6.051 -15.589  10.587  1.00 46.11           C
ATOM     90 CG   GLU A  11      -5.985 -15.386   9.077  1.00 41.36           C
ATOM     91 CD   GLU A  11      -5.007 -16.351   8.412  1.00 38.66           C
ATOM     92 OE1  GLU A  11      -4.321 -15.915   7.473  1.00 37.48           O
ATOM     93 OE2  GLU A  11      -4.934 -17.512   8.850  1.00 36.85           O
ATOM     94  N   VAL A  12      -4.428 -15.661  13.715  1.00 41.41           N
ATOM     95 CA   VAL A  12      -4.747 -15.622  15.135  1.00 42.43           C
ATOM     96  C   VAL A  12      -4.593 -14.213  15.701  1.00 43.09           C
ATOM     97  O   VAL A  12      -5.376 -13.791  16.565  1.00 40.97           O
ATOM     98 CB   VAL A  12      -3.871 -16.623  15.912  1.00 40.80           C
ATOM     99 CG1  VAL A  12      -4.045 -16.451  17.408  1.00 37.92           C
ATOM    100 CG2  VAL A  12      -4.205 -18.046  15.495  1.00 38.05           C
ATOM    101  N   HIS A  13      -3.591 -13.473  15.218  1.00 48.02           N
ATOM    102 CA   HIS A  13      -3.324 -12.137  15.729  1.00 49.29           C
ATOM    103  C   HIS A  13      -4.106 -11.055  14.994  1.00 49.35           C
ATOM    104  O   HIS A  13      -3.885  -9.868  15.244  1.00 47.87           O
ATOM    105 CB   HIS A  13      -1.830 -11.832  15.642  1.00 47.52           C
ATOM    106 CG   HIS A  13      -1.275 -11.955  14.254  1.00 44.89           C
ATOM    107 ND1  HIS A  13      -0.754 -13.124  13.758  1.00 40.60           N
ATOM    108 CD2  HIS A  13      -1.165 -11.054  13.259  1.00 39.03           C
ATOM    109 CE1  HIS A  13      -0.344 -12.941  12.515  1.00 38.19           C
ATOM    110 NE2  HIS A  13      -0.586 -11.688  12.181  1.00 37.54           N
ATOM    111  N   HIS A  14      -5.021 -11.436  14.112  1.00 49.36           N
ATOM    112 CA   HIS A  14      -5.799 -10.467  13.363  1.00 51.28           C
ATOM    113  C   HIS A  14      -7.148 -10.254  14.024  1.00 52.36           C
ATOM    114  O   HIS A  14      -7.855 -11.210  14.341  1.00 52.35           O
ATOM    115 CB   HIS A  14      -5.975 -10.920  11.912  1.00 50.44           C
ATOM    116 CG   HIS A  14      -4.709 -10.864  11.110  1.00 47.95           C
ATOM    117 ND1  HIS A  14      -4.394  -9.805  10.290  1.00 44.50           N
ATOM    118 CD2  HIS A  14      -3.677 -11.725  11.017  1.00 42.64           C
ATOM    119 CE1  HIS A  14      -3.225 -10.022   9.730  1.00 41.67           C
ATOM    120 NE2  HIS A  14      -2.761 -11.182  10.147  1.00 41.27           N
ATOM    121  N   GLN A  15      -7.509  -8.995  14.232  1.00 52.98           N
ATOM    122 CA   GLN A  15      -8.766  -8.612  14.853  1.00 54.30           C
ATOM    123  C   GLN A  15      -9.630  -7.904  13.816  1.00 54.43           C
ATOM    124  O   GLN A  15      -9.343  -6.772  13.427  1.00 53.28           O
ATOM    125 CB   GLN A  15      -8.512  -7.706  16.056  1.00 53.09           C
ATOM    126 CG   GLN A  15      -9.764  -7.319  16.827  1.00 49.71           C
ATOM    127 CD   GLN A  15     -10.363  -8.495  17.584  1.00 45.70           C
ATOM    128 OE1  GLN A  15     -11.577  -8.600  17.710  1.00 44.58           O
ATOM    129 NE2  GLN A  15      -9.511  -9.381  18.075  1.00 42.13           N
ATOM    130  N   LYS A  16     -10.686  -8.578  13.347  1.00 52.74           N
ATOM    131 CA   LYS A  16     -11.560  -8.017  12.319  1.00 54.22           C
ATOM    132  C   LYS A  16     -12.647  -7.179  12.987  1.00 54.50           C
ATOM    133  O   LYS A  16     -13.526  -7.708  13.663  1.00 54.37           O
ATOM    134 CB   LYS A  16     -12.171  -9.133  11.469  1.00 53.16           C
ATOM    135 CG   LYS A  16     -11.135 -10.057  10.847  1.00 47.77           C
ATOM    136 CD   LYS A  16     -11.643 -10.705   9.574  1.00 44.96           C
ATOM    137 CE   LYS A  16     -11.597  -9.743   8.412  1.00 41.38           C
ATOM    138 NZ   LYS A  16     -11.978 -10.395   7.129  1.00 37.06           N
ATOM    139  N   LEU A  17     -12.571  -5.868  12.774  1.00 57.62           N
ATOM    140 CA   LEU A  17     -13.494  -4.928  13.377  1.00 57.95           C
ATOM    141  C   LEU A  17     -14.101  -4.037  12.300  1.00 56.51           C
ATOM    142  O   LEU A  17     -13.510  -3.835  11.235  1.00 55.68           O
ATOM    143 CB   LEU A  17     -12.794  -4.058  14.428  1.00 56.70           C
ATOM    144 CG   LEU A  17     -12.118  -4.812  15.572  1.00 53.18           C
ATOM    145 CD1  LEU A  17     -11.257  -3.869  16.400  1.00 50.02           C
ATOM    146 CD2  LEU A  17     -13.166  -5.483  16.448  1.00 50.14           C
ATOM    147  N   VAL A  18     -15.284  -3.507  12.588  1.00 57.52           N
ATOM    148 CA   VAL A  18     -15.983  -2.605  11.681  1.00 58.67           C
ATOM    149  C   VAL A  18     -16.157  -1.262  12.378  1.00 59.12           C
ATOM    150  O   VAL A  18     -16.673  -1.202  13.504  1.00 58.92           O
ATOM    151 CB   VAL A  18     -17.353  -3.168  11.262  1.00 57.11           C
ATOM    152 CG1  VAL A  18     -18.087  -2.169  10.380  1.00 51.33           C
ATOM    153 CG2  VAL A  18     -17.177  -4.489  10.543  1.00 51.90           C
ATOM    154  N   PHE A  19     -15.723  -0.192  11.712  1.00 57.82           N
ATOM    155 CA   PHE A  19     -15.824   1.150  12.260  1.00 57.62           C
ATOM    156  C   PHE A  19     -16.551   2.052  11.271  1.00 57.86           C
ATOM    157  O   PHE A  19     -16.217   2.090  10.088  1.00 56.24           O
ATOM    158 CB   PHE A  19     -14.439   1.740  12.553  1.00 54.69           C
ATOM    159 CG   PHE A  19     -13.646   0.962  13.571  1.00 52.59           C
ATOM    160 CD1  PHE A  19     -13.802   1.193  14.925  1.00 49.02           C
ATOM    161 CD2  PHE A  19     -12.743  -0.009  13.160  1.00 48.24           C
ATOM    162 CE1  PHE A  19     -13.080   0.474  15.847  1.00 45.08           C
ATOM    163 CE2  PHE A  19     -12.017  -0.733  14.095  1.00 45.31           C
ATOM    164 CZ   PHE A  19     -12.180  -0.486  15.440  1.00 43.69           C
ATOM    165  N   PHE A  20     -17.548   2.777  11.761  1.00 60.11           N
ATOM    166 CA   PHE A  20     -18.246   3.789  10.980  1.00 59.86           C
ATOM    167  C   PHE A  20     -17.703   5.150  11.381  1.00 59.27           C
ATOM    168  O   PHE A  20     -17.804   5.543  12.545  1.00 57.88           O
ATOM    169 CB   PHE A  20     -19.757   3.721  11.206  1.00 57.65           C
ATOM    170 CG   PHE A  20     -20.381   2.436  10.737  1.00 55.71           C
ATOM    171 CD1  PHE A  20     -20.705   2.253   9.411  1.00 51.34           C
ATOM    172 CD2  PHE A  20     -20.638   1.412  11.636  1.00 50.10           C
ATOM    173 CE1  PHE A  20     -21.279   1.076   8.979  1.00 46.40           C
ATOM    174 CE2  PHE A  20     -21.207   0.235  11.206  1.00 46.77           C
ATOM    175 CZ   PHE A  20     -21.532   0.055   9.878  1.00 45.45           C
ATOM    176  N   ALA A  21     -17.119   5.864  10.419  1.00 60.14           N
ATOM    177 CA   ALA A  21     -16.498   7.157  10.676  1.00 59.78           C
ATOM    178  C   ALA A  21     -17.312   8.259  10.014  1.00 60.46           C
ATOM    179  O   ALA A  21     -17.732   8.132   8.861  1.00 58.87           O
ATOM    180 CB   ALA A  21     -15.060   7.176  10.163  1.00 55.77           C
ATOM    181  N   GLU A  22     -17.513   9.341  10.749  1.00 61.79           N
ATOM    182 CA   GLU A  22     -18.246  10.494  10.247  1.00 62.82           C
ATOM    183  C   GLU A  22     -17.307  11.688  10.176  1.00 63.08           C
ATOM    184  O   GLU A  22     -16.676  12.041  11.172  1.00 61.04           O
ATOM    185 CB   GLU A  22     -19.443  10.824  11.144  1.00 60.97           C
ATOM    186 CG   GLU A  22     -20.482   9.719  11.209  1.00 54.79           C
ATOM    187 CD   GLU A  22     -21.703  10.119  12.011  1.00 51.41           C
ATOM    188 OE1  GLU A  22     -21.921   9.537  13.082  1.00 49.21           O
ATOM    189 OE2  GLU A  22     -22.427  11.023  11.560  1.00 47.97           O
ATOM    190  N   ASP A  23     -17.216  12.297   9.006  1.00 60.13           N
ATOM    191 CA   ASP A  23     -16.393  13.474   8.785  1.00 59.68           C
ATOM    192  C   ASP A  23     -17.305  14.661   8.492  1.00 59.43           C
ATOM    193  O   ASP A  23     -18.030  14.651   7.490  1.00 57.51           O
ATOM    194 CB   ASP A  23     -15.414  13.259   7.634  1.00 56.45           C
ATOM    195 CG   ASP A  23     -14.552  14.477   7.390  1.00 52.11           C
ATOM    196 OD1  ASP A  23     -14.242  14.771   6.216  1.00 49.69           O
ATOM    197 OD2  ASP A  23     -14.177  15.155   8.365  1.00 49.94           O
ATOM    198  N   VAL A  24     -17.257  15.661   9.356  1.00 60.02           N
ATOM    199 CA   VAL A  24     -18.087  16.847   9.211  1.00 59.98           C
ATOM    200  C   VAL A  24     -17.204  18.026   8.826  1.00 58.86           C
ATOM    201  O   VAL A  24     -16.274  18.371   9.560  1.00 55.91           O
ATOM    202 CB   VAL A  24     -18.854  17.153  10.507  1.00 58.19           C
ATOM    203 CG1  VAL A  24     -19.724  18.385  10.324  1.00 53.70           C
ATOM    204 CG2  VAL A  24     -19.697  15.958  10.914  1.00 54.79           C
ATOM    205  N   GLY A  25     -17.479  18.631   7.683  1.00 56.46           N
ATOM    206 CA   GLY A  25     -16.744  19.786   7.228  1.00 59.70           C
ATOM    207  C   GLY A  25     -15.647  19.413   6.244  1.00 60.51           C
ATOM    208  O   GLY A  25     -14.600  18.909   6.637  1.00 58.21           O
ATOM    209  N   SER A  26     -15.893  19.684   4.960  1.00 58.61           N
ATOM    210 CA   SER A  26     -14.921  19.421   3.910  1.00 59.07           C
ATOM    211  C   SER A  26     -15.405  20.088   2.619  1.00 58.62           C
ATOM    212  O   SER A  26     -16.390  20.821   2.616  1.00 55.53           O
ATOM    213 CB   SER A  26     -14.714  17.918   3.694  1.00 56.77           C
ATOM    214 OG   SER A  26     -15.872  17.320   3.140  1.00 51.97           O
ATOM    215  N   ASN A  27     -14.693  19.831   1.525  1.00 54.96           N
ATOM    216 CA   ASN A  27     -15.071  20.402   0.240  1.00 55.84           C
ATOM    217  C   ASN A  27     -16.426  19.887  -0.236  1.00 55.65           C
ATOM    218  O   ASN A  27     -17.107  20.568  -1.005  1.00 52.67           O
ATOM    219 CB   ASN A  27     -14.000  20.092  -0.805  1.00 53.68           C
ATOM    220 CG   ASN A  27     -12.681  20.764  -0.502  1.00 50.63           C
ATOM    221 OD1  ASN A  27     -12.638  21.856   0.068  1.00 47.25           O
ATOM    222 ND2  ASN A  27     -11.585  20.132  -0.877  1.00 46.53           N
ATOM    223  N   LYS A  28     -16.814  18.687   0.202  1.00 60.01           N
ATOM    224 CA   LYS A  28     -18.069  18.077  -0.203  1.00 60.76           C
ATOM    225  C   LYS A  28     -19.053  17.939   0.953  1.00 61.06           C
ATOM    226  O   LYS A  28     -20.077  17.273   0.808  1.00 57.10           O
ATOM    227 CB   LYS A  28     -17.804  16.696  -0.829  1.00 59.32           C
ATOM    228 CG   LYS A  28     -16.957  16.755  -2.088  1.00 57.52           C
ATOM    229 CD   LYS A  28     -16.629  15.377  -2.617  1.00 54.64           C
ATOM    230 CE   LYS A  28     -15.891  15.459  -3.938  1.00 50.26           C
ATOM    231 NZ   LYS A  28     -16.731  16.071  -5.012  1.00 45.62           N
ATOM    232  N   GLY A  29     -18.767  18.571   2.095  1.00 54.86           N
ATOM    233 CA   GLY A  29     -19.646  18.491   3.240  1.00 57.66           C
ATOM    234  C   GLY A  29     -19.422  17.231   4.057  1.00 59.22           C
ATOM    235  O   GLY A  29     -18.395  16.556   3.940  1.00 57.17           O
ATOM    236  N   ALA A  30     -20.412  16.913   4.898  1.00 55.33           N
ATOM    237 CA   ALA A  30     -20.306  15.760   5.773  1.00 57.42           C
ATOM    238  C   ALA A  30     -20.410  14.465   4.978  1.00 58.36           C
ATOM    239  O   ALA A  30     -21.290  14.322   4.123  1.00 58.07           O
ATOM    240 CB   ALA A  30     -21.383  15.816   6.847  1.00 56.23           C
ATOM    241  N   ILE A  31     -19.517  13.504   5.273  1.00 60.94           N
ATOM    242 CA   ILE A  31     -19.495  12.203   4.611  1.00 61.22           C
ATOM    243  C   ILE A  31     -19.288  11.115   5.654  1.00 61.07           C
ATOM    244  O   ILE A  31     -18.744  11.365   6.732  1.00 60.13           O
ATOM    245 CB   ILE A  31     -18.405  12.122   3.530  1.00 58.99           C
ATOM    246 CG1  ILE A  31     -17.038  12.465   4.122  1.00 55.41           C
ATOM    247 CG2  ILE A  31     -18.736  13.044   2.362  1.00 54.40           C
ATOM    248 CD1  ILE A  31     -15.888  12.317   3.156  1.00 51.82           C
ATOM    249  N   ILE A  32     -19.714   9.889   5.329  1.00 60.39           N
ATOM    250 CA   ILE A  32     -19.568   8.748   6.215  1.00 61.85           C
ATOM    251  C   ILE A  32     -18.675   7.718   5.542  1.00 61.35           C
ATOM    252  O   ILE A  32     -18.923   7.312   4.407  1.00 60.19           O
ATOM    253 CB   ILE A  32     -20.934   8.123   6.564  1.00 60.86           C
ATOM    254 CG1  ILE A  32     -21.831   9.158   7.242  1.00 58.10           C
ATOM    255 CG2  ILE A  32     -20.748   6.904   7.458  1.00 57.19           C
ATOM    256 CD1  ILE A  32     -23.226   8.650   7.557  1.00 53.62           C
ATOM    257  N   GLY A  33     -17.616   7.298   6.259  1.00 59.89           N
ATOM    258 CA   GLY A  33     -16.689   6.302   5.748  1.00 59.93           C
ATOM    259  C   GLY A  33     -16.794   4.993   6.501  1.00 59.71           C
ATOM    260  O   GLY A  33     -17.415   4.910   7.568  1.00 59.08           O
ATOM    261  N   LEU A  34     -16.167   3.957   5.929  1.00 59.99           N
ATOM    262 CA   LEU A  34     -16.182   2.626   6.517  1.00 60.69           C
ATOM    263  C   LEU A  34     -14.771   2.040   6.493  1.00 60.49           C
ATOM    264  O   LEU A  34     -14.095   2.073   5.469  1.00 59.20           O
ATOM    265 CB   LEU A  34     -17.147   1.709   5.763  1.00 59.07           C
ATOM    266 CG   LEU A  34     -17.132   0.236   6.178  1.00 54.74           C
ATOM    267 CD1  LEU A  34     -17.626   0.069   7.607  1.00 51.96           C
ATOM    268 CD2  LEU A  34     -17.965  -0.599   5.221  1.00 51.54           C
ATOM    269  N   MET A  35     -14.351   1.487   7.640  1.00 63.16           N
ATOM    270 CA   MET A  35     -13.055   0.827   7.758  1.00 63.67           C
ATOM    271  C   MET A  35     -13.255  -0.556   8.354  1.00 62.88           C
ATOM    272  O   MET A  35     -13.980  -0.713   9.345  1.00 60.30           O
ATOM    273 CB   MET A  35     -12.093   1.640   8.619  1.00 62.11           C
ATOM    274 CG   MET A  35     -10.686   1.113   8.610  1.00 60.45           C
ATOM    275 SD   MET A  35      -9.810   1.462  10.141  1.00 56.81           S
ATOM    276 CE   MET A  35     -10.667   0.357  11.251  1.00 52.68           C
ATOM    277  N   VAL A  36     -12.627  -1.552   7.742  1.00 62.05           N
ATOM    278 CA   VAL A  36     -12.756  -2.937   8.183  1.00 60.80           C
ATOM    279  C   VAL A  36     -11.361  -3.519   8.408  1.00 58.56           C
ATOM    280  O   VAL A  36     -10.553  -3.552   7.483  1.00 55.72           O
ATOM    281 CB   VAL A  36     -13.525  -3.780   7.163  1.00 59.32           C
ATOM    282 CG1  VAL A  36     -13.638  -5.217   7.645  1.00 55.33           C
ATOM    283 CG2  VAL A  36     -14.909  -3.193   6.921  1.00 56.29           C
ATOM    284  N   GLY A  37     -11.088  -3.976   9.632  1.00 59.20           N
ATOM    285 CA   GLY A  37      -9.847  -4.658   9.939  1.00 58.32           C
ATOM    286  C   GLY A  37      -8.961  -3.899  10.899  1.00 56.65           C
ATOM    287  O   GLY A  37      -8.842  -2.671  10.825  1.00 54.09           O
ATOM    288  N   GLY A  38      -8.310  -4.652  11.810  1.00 56.42           N
ATOM    289 CA   GLY A  38      -7.325  -4.102  12.708  1.00 55.50           C
ATOM    290  C   GLY A  38      -7.896  -3.213  13.793  1.00 53.92           C
ATOM    291  O   GLY A  38      -9.094  -2.940  13.850  1.00 51.68           O
ATOM    292  N   VAL A  39      -6.995  -2.767  14.667  1.00 52.90           N
ATOM    293 CA   VAL A  39      -7.345  -1.868  15.765  1.00 53.14           C
ATOM    294  C   VAL A  39      -6.881  -0.461  15.397  1.00 51.96           C
ATOM    295  O   VAL A  39      -5.725  -0.271  15.009  1.00 49.71           O
ATOM    296 CB   VAL A  39      -6.704  -2.327  17.088  1.00 51.50           C
ATOM    297 CG1  VAL A  39      -7.031  -1.345  18.202  1.00 47.22           C
ATOM    298 CG2  VAL A  39      -7.173  -3.727  17.444  1.00 47.24           C
ATOM    299  N   VAL A  40      -7.776   0.506  15.536  1.00 49.14           N
ATOM    300 CA   VAL A  40      -7.460   1.894  15.203  1.00 49.74           C
ATOM    301  C   VAL A  40      -7.077   2.651  16.467  1.00 48.81           C
ATOM    302  O   VAL A  40      -7.818   2.645  17.448  1.00 47.71           O
ATOM    303 CB   VAL A  40      -8.652   2.579  14.515  1.00 48.71           C
ATOM    304 CG1  VAL A  40      -8.282   3.997  14.109  1.00 44.62           C
ATOM    305 CG2  VAL A  40      -9.101   1.773  13.315  1.00 44.53           C
ATOM    306  N   ILE A  41      -5.912   3.302  16.436  1.00 45.28           N
ATOM    307 CA   ILE A  41      -5.466   4.177  17.514  1.00 45.59           C
ATOM    308  C   ILE A  41      -5.586   5.602  17.006  1.00 43.43           C
ATOM    309  O   ILE A  41      -4.663   6.130  16.374  1.00 40.91           O
ATOM    310 CB   ILE A  41      -4.029   3.842  17.957  1.00 43.87           C
ATOM    311 CG1  ILE A  41      -3.925   2.372  18.374  1.00 41.48           C
ATOM    312 CG2  ILE A  41      -3.602   4.752  19.110  1.00 41.13           C
ATOM    313 CD1  ILE A  41      -2.542   1.949  18.803  1.00 38.84           C
ATOM    314  N   ALA A  42      -6.738   6.205  17.266  1.00 40.60           N
ATOM    315 CA   ALA A  42      -7.022   7.546  16.772  1.00 41.22           C
ATOM    316  C   ALA A  42      -6.438   8.612  17.700  1.00 37.90           C
ATOM    317  O   ALA A  42      -6.191   9.743  17.239  1.00 34.32           O
ATOM    318 CB   ALA A  42      -8.532   7.741  16.630  1.00 39.68           C
ATOM    319 OXT  ALA A  42      -6.247   8.360  18.879  1.00 36.70           O
ATOM    320  N   ASP B   1       4.112  14.298   6.687  1.00 37.55           N
ATOM    321 CA   ASP B   1       3.228  15.464   6.579  1.00 42.42           C
ATOM    322  C   ASP B   1       2.859  15.710   5.116  1.00 43.14           C
ATOM    323  O   ASP B   1       3.713  15.603   4.235  1.00 41.00           O
ATOM    324 CB   ASP B   1       3.913  16.709   7.160  1.00 41.69           C
ATOM    325 CG   ASP B   1       2.954  17.865   7.343  1.00 38.17           C
ATOM    326 OD1  ASP B   1       2.583  18.495   6.336  1.00 35.77           O
ATOM    327 OD2  ASP B   1       2.576  18.141   8.501  1.00 35.90           O
ATOM    328  N   ALA B   2       1.607  16.029   4.878  1.00 40.24           N
ATOM    329 CA   ALA B   2       1.137  16.244   3.523  1.00 43.13           C
ATOM    330  C   ALA B   2       1.792  17.463   2.879  1.00 43.61           C
ATOM    331  O   ALA B   2       1.970  17.504   1.663  1.00 40.92           O
ATOM    332 CB   ALA B   2      -0.382  16.401   3.507  1.00 41.81           C
ATOM    333  N   GLU B   3       2.162  18.464   3.684  1.00 41.55           N
ATOM    334 CA   GLU B   3       2.770  19.677   3.152  1.00 44.11           C
ATOM    335  C   GLU B   3       4.220  19.440   2.733  1.00 43.58           C
ATOM    336  O   GLU B   3       4.738  20.158   1.868  1.00 40.24           O
ATOM    337 CB   GLU B   3       2.695  20.807   4.177  1.00 42.66           C
ATOM    338 CG   GLU B   3       1.291  21.049   4.688  1.00 37.82           C
ATOM    339 CD   GLU B   3       1.067  22.473   5.172  1.00 35.36           C
ATOM    340 OE1  GLU B   3      -0.100  22.892   5.239  1.00 33.36           O
ATOM    341 OE2  GLU B   3       2.063  23.170   5.476  1.00 34.60           O
ATOM    342  N   PHE B   4       4.883  18.457   3.325  1.00 39.06           N
ATOM    343 CA   PHE B   4       6.252  18.147   2.944  1.00 41.54           C
ATOM    344  C   PHE B   4       6.322  17.624   1.511  1.00 42.28           C
ATOM    345  O   PHE B   4       7.346  17.777   0.837  1.00 39.97           O
ATOM    346 CB   PHE B   4       6.848  17.110   3.900  1.00 40.37           C
ATOM    347 CG   PHE B   4       8.276  16.748   3.591  1.00 36.85           C
ATOM    348 CD1  PHE B   4       9.278  17.703   3.658  1.00 35.28           C
ATOM    349 CD2  PHE B   4       8.622  15.451   3.231  1.00 35.80           C
ATOM    350 CE1  PHE B   4      10.591  17.372   3.364  1.00 34.06           C
ATOM    351 CE2  PHE B   4       9.932  15.126   2.945  1.00 34.14           C
ATOM    352 CZ   PHE B   4      10.927  16.077   3.013  1.00 31.65           C
ATOM    353  N   ARG B   5       5.242  17.022   1.038  1.00 43.02           N
ATOM    354 CA   ARG B   5       5.185  16.544  -0.335  1.00 44.39           C
ATOM    355  C   ARG B   5       5.341  17.695  -1.329  1.00 43.51           C
ATOM    356  O   ARG B   5       5.828  17.501  -2.451  1.00 41.39           O
ATOM    357 CB   ARG B   5       3.865  15.802  -0.582  1.00 43.93           C
ATOM    358 CG   ARG B   5       3.629  15.414  -2.029  1.00 39.08           C
ATOM    359 CD   ARG B   5       2.306  14.677  -2.211  1.00 37.88           C
ATOM    360 NE   ARG B   5       2.348  13.317  -1.693  1.00 35.74           N
ATOM    361 CZ   ARG B   5       1.403  12.407  -1.892  1.00 33.18           C
ATOM    362 NH1  ARG B   5       0.335  12.713  -2.612  1.00 32.89           N
ATOM    363 NH2  ARG B   5       1.530  11.200  -1.375  1.00 31.54           N
ATOM    364  N   HIS B   6       4.944  18.885  -0.930  1.00 41.91           N
ATOM    365 CA   HIS B   6       5.031  20.051  -1.789  1.00 42.83           C
ATOM    366  C   HIS B   6       6.378  20.753  -1.683  1.00 42.08           C
ATOM    367  O   HIS B   6       6.605  21.745  -2.390  1.00 39.65           O
ATOM    368 CB   HIS B   6       3.904  21.032  -1.447  1.00 42.31           C
ATOM    369 CG   HIS B   6       2.543  20.397  -1.423  1.00 40.72           C
ATOM    370 ND1  HIS B   6       2.078  19.592  -2.441  1.00 37.05           N
ATOM    371 CD2  HIS B   6       1.551  20.436  -0.507  1.00 35.61           C
ATOM    372 CE1  HIS B   6       0.856  19.169  -2.147  1.00 36.21           C
ATOM    373 NE2  HIS B   6       0.520  19.670  -0.980  1.00 35.08           N
ATOM    374  N   ASP B   7       7.285  20.263  -0.825  1.00 42.69           N
ATOM    375 CA   ASP B   7       8.597  20.859  -0.657  1.00 44.27           C
ATOM    376  C   ASP B   7       9.412  20.704  -1.944  1.00 42.82           C
ATOM    377  O   ASP B   7       9.511  19.607  -2.492  1.00 40.08           O
ATOM    378 CB   ASP B   7       9.326  20.221   0.521  1.00 42.45           C
ATOM    379 CG   ASP B   7      10.539  21.026   0.964  1.00 38.76           C
ATOM    380 OD1  ASP B   7      11.254  21.561   0.092  1.00 36.49           O
ATOM    381 OD2  ASP B   7      10.782  21.116   2.182  1.00 36.58           O
ATOM    382  N   SER B   8      10.009  21.807  -2.409  1.00 40.05           N
ATOM    383 CA   SER B   8      10.779  21.770  -3.643  1.00 41.27           C
ATOM    384  C   SER B   8      11.997  20.865  -3.524  1.00 41.01           C
ATOM    385  O   SER B   8      12.429  20.261  -4.515  1.00 38.10           O
ATOM    386 CB   SER B   8      11.213  23.184  -4.026  1.00 39.17           C
ATOM    387 OG   SER B   8      10.090  24.046  -4.186  1.00 35.31           O
ATOM    388  N   GLY B   9      12.580  20.744  -2.318  1.00 39.44           N
ATOM    389 CA   GLY B   9      13.754  19.911  -2.110  1.00 41.99           C
ATOM    390  C   GLY B   9      13.433  18.456  -1.847  1.00 42.05           C
ATOM    391  O   GLY B   9      14.329  17.698  -1.482  1.00 40.43           O
ATOM    392  N   TYR B  10      12.191  18.057  -2.042  1.00 39.24           N
ATOM    393 CA   TYR B  10      11.794  16.681  -1.761  1.00 42.07           C
ATOM    394  C   TYR B  10      12.562  15.672  -2.607  1.00 43.22           C
ATOM    395  O   TYR B  10      12.937  14.603  -2.124  1.00 41.23           O
ATOM    396 CB   TYR B  10      10.282  16.530  -2.004  1.00 40.07           C
ATOM    397 CG   TYR B  10       9.722  15.195  -1.582  1.00 36.59           C
ATOM    398 CD1  TYR B  10       9.361  14.952  -0.261  1.00 32.51           C
ATOM    399 CD2  TYR B  10       9.542  14.178  -2.509  1.00 32.77           C
ATOM    400 CE1  TYR B  10       8.843  13.736   0.129  1.00 31.39           C
ATOM    401 CE2  TYR B  10       9.033  12.949  -2.125  1.00 32.42           C
ATOM    402 CZ   TYR B  10       8.684  12.734  -0.807  1.00 32.02           C
ATOM    403 OH   TYR B  10       8.170  11.511  -0.420  1.00 30.54           O
ATOM    404  N   GLU B  11      12.832  16.012  -3.872  1.00 45.13           N
ATOM    405 CA   GLU B  11      13.470  15.086  -4.801  1.00 47.53           C
ATOM    406  C   GLU B  11      14.995  15.089  -4.689  1.00 46.43           C
ATOM    407  O   GLU B  11      15.652  14.321  -5.396  1.00 45.11           O
ATOM    408 CB   GLU B  11      13.064  15.413  -6.238  1.00 46.32           C
ATOM    409 CG   GLU B  11      11.623  15.064  -6.568  1.00 41.68           C
ATOM    410 CD   GLU B  11      10.628  16.024  -5.918  1.00 39.17           C
ATOM    411 OE1  GLU B  11       9.562  15.546  -5.481  1.00 38.11           O
ATOM    412 OE2  GLU B  11      10.925  17.229  -5.838  1.00 37.57           O
ATOM    413  N   VAL B  12      15.577  15.922  -3.814  1.00 41.21           N
ATOM    414 CA   VAL B  12      17.028  16.018  -3.720  1.00 42.23           C
ATOM    415  C   VAL B  12      17.651  14.694  -3.284  1.00 43.05           C
ATOM    416  O   VAL B  12      18.736  14.319  -3.752  1.00 40.80           O
ATOM    417 CB   VAL B  12      17.424  17.158  -2.757  1.00 40.23           C
ATOM    418 CG1  VAL B  12      18.919  17.151  -2.495  1.00 37.48           C
ATOM    419 CG2  VAL B  12      16.990  18.497  -3.324  1.00 37.57           C
ATOM    420  N   HIS B  13      16.986  13.968  -2.405  1.00 47.72           N
ATOM    421 CA   HIS B  13      17.519  12.719  -1.877  1.00 49.06           C
ATOM    422  C   HIS B  13      17.144  11.513  -2.725  1.00 48.97           C
ATOM    423  O   HIS B  13      17.418  10.376  -2.324  1.00 47.33           O
ATOM    424 CB   HIS B  13      17.038  12.509  -0.440  1.00 47.35           C
ATOM    425 CG   HIS B  13      15.544  12.486  -0.299  1.00 44.73           C
ATOM    426 ND1  HIS B  13      14.804  13.619  -0.045  1.00 40.51           N
ATOM    427 CD2  HIS B  13      14.655  11.480  -0.383  1.00 38.92           C
ATOM    428 CE1  HIS B  13      13.524  13.305   0.023  1.00 38.31           C
ATOM    429 NE2  HIS B  13      13.402  12.009  -0.186  1.00 37.75           N
ATOM    430  N   HIS B  14      16.536  11.720  -3.882  1.00 49.47           N
ATOM    431 CA   HIS B  14      16.133  10.620  -4.742  1.00 51.46           C
ATOM    432  C   HIS B  14      17.177  10.376  -5.818  1.00 52.49           C
ATOM    433  O   HIS B  14      17.608  11.308  -6.500  1.00 52.37           O
ATOM    434 CB   HIS B  14      14.770  10.902  -5.370  1.00 50.59           C
ATOM    435 CG   HIS B  14      13.634  10.848  -4.385  1.00 48.16           C
ATOM    436 ND1  HIS B  14      12.855   9.732  -4.210  1.00 44.75           N
ATOM    437 CD2  HIS B  14      13.163  11.768  -3.522  1.00 42.68           C
ATOM    438 CE1  HIS B  14      11.955   9.965  -3.279  1.00 41.90           C
ATOM    439 NE2  HIS B  14      12.109  11.198  -2.839  1.00 41.59           N
ATOM    440  N   GLN B  15      17.587   9.106  -5.966  1.00 53.67           N
ATOM    441 CA   GLN B  15      18.576   8.694  -6.947  1.00 54.94           C
ATOM    442  C   GLN B  15      17.883   7.826  -7.989  1.00 55.21           C
ATOM    443  O   GLN B  15      17.504   6.683  -7.712  1.00 53.65           O
ATOM    444 CB   GLN B  15      19.711   7.927  -6.269  1.00 53.55           C
ATOM    445 CG   GLN B  15      20.839   7.511  -7.206  1.00 49.82           C
ATOM    446 CD   GLN B  15      21.661   8.698  -7.686  1.00 45.61           C
ATOM    447 OE1  GLN B  15      22.142   8.710  -8.812  1.00 44.61           O
ATOM    448 NE2  GLN B  15      21.825   9.694  -6.830  1.00 41.90           N
ATOM    449  N   LYS B  16      17.711   8.370  -9.208  1.00 53.54           N
ATOM    450 CA   LYS B  16      17.012   7.651 -10.267  1.00 55.00           C
ATOM    451  C   LYS B  16      18.013   6.788 -11.037  1.00 55.32           C
ATOM    452  O   LYS B  16      18.877   7.309 -11.749  1.00 55.07           O
ATOM    453 CB   LYS B  16      16.294   8.627 -11.199  1.00 53.93           C
ATOM    454 CG   LYS B  16      15.345   9.570 -10.472  1.00 48.39           C
ATOM    455 CD   LYS B  16      14.231  10.058 -11.368  1.00 45.54           C
ATOM    456 CE   LYS B  16      13.161   9.006 -11.537  1.00 41.75           C
ATOM    457 NZ   LYS B  16      11.989   9.518 -12.292  1.00 37.19           N
ATOM    458  N   LEU B  17      17.879   5.469 -10.889  1.00 59.03           N
ATOM    459 CA   LEU B  17      18.778   4.512 -11.510  1.00 58.96           C
ATOM    460  C   LEU B  17      17.972   3.483 -12.301  1.00 57.40           C
ATOM    461  O   LEU B  17      16.799   3.239 -12.013  1.00 56.42           O
ATOM    462 CB   LEU B  17      19.633   3.795 -10.461  1.00 57.59           C
ATOM    463 CG   LEU B  17      20.498   4.695  -9.569  1.00 53.74           C
ATOM    464 CD1  LEU B  17      21.101   3.902  -8.423  1.00 50.34           C
ATOM    465 CD2  LEU B  17      21.593   5.360 -10.399  1.00 50.95           C
ATOM    466  N   VAL B  18      18.622   2.876 -13.301  1.00 57.82           N
ATOM    467 CA   VAL B  18      18.008   1.856 -14.138  1.00 59.09           C
ATOM    468  C   VAL B  18      18.799   0.561 -13.975  1.00 59.82           C
ATOM    469  O   VAL B  18      20.021   0.554 -14.146  1.00 59.27           O
ATOM    470 CB   VAL B  18      17.967   2.269 -15.616  1.00 56.82           C
ATOM    471 CG1  VAL B  18      17.386   1.151 -16.461  1.00 50.76           C
ATOM    472 CG2  VAL B  18      17.148   3.544 -15.775  1.00 51.30           C
ATOM    473  N   PHE B  19      18.108  -0.521 -13.648  1.00 58.24           N
ATOM    474 CA   PHE B  19      18.729  -1.824 -13.459  1.00 57.91           C
ATOM    475  C   PHE B  19      18.032  -2.850 -14.342  1.00 57.75           C
ATOM    476  O   PHE B  19      16.801  -2.956 -14.331  1.00 56.07           O
ATOM    477 CB   PHE B  19      18.655  -2.275 -11.997  1.00 55.33           C
ATOM    478 CG   PHE B  19      19.361  -1.357 -11.045  1.00 53.09           C
ATOM    479 CD1  PHE B  19      20.718  -1.500 -10.801  1.00 49.34           C
ATOM    480 CD2  PHE B  19      18.675  -0.356 -10.381  1.00 49.01           C
ATOM    481 CE1  PHE B  19      21.370  -0.653  -9.916  1.00 45.40           C
ATOM    482 CE2  PHE B  19      19.319   0.493  -9.497  1.00 45.90           C
ATOM    483 CZ   PHE B  19      20.670   0.342  -9.269  1.00 44.42           C
ATOM    484  N   PHE B  20      18.823  -3.615 -15.096  1.00 60.60           N
ATOM    485 CA   PHE B  20      18.314  -4.733 -15.880  1.00 60.25           C
ATOM    486  C   PHE B  20      18.620  -6.018 -15.126  1.00 59.79           C
ATOM    487  O   PHE B  20      19.786  -6.326 -14.860  1.00 58.18           O
ATOM    488 CB   PHE B  20      18.944  -4.761 -17.272  1.00 57.80           C
ATOM    489 CG   PHE B  20      18.608  -3.558 -18.107  1.00 55.61           C
ATOM    490 CD1  PHE B  20      17.415  -3.499 -18.798  1.00 51.30           C
ATOM    491 CD2  PHE B  20      19.491  -2.494 -18.208  1.00 50.17           C
ATOM    492 CE1  PHE B  20      17.101  -2.391 -19.567  1.00 46.22           C
ATOM    493 CE2  PHE B  20      19.183  -1.390 -18.966  1.00 46.73           C
ATOM    494 CZ   PHE B  20      17.983  -1.332 -19.659  1.00 45.39           C
ATOM    495  N   ALA B  21      17.567  -6.758 -14.768  1.00 59.91           N
ATOM    496 CA   ALA B  21      17.706  -7.983 -13.990  1.00 59.25           C
ATOM    497  C   ALA B  21      17.341  -9.186 -14.845  1.00 59.47           C
ATOM    498  O   ALA B  21      16.350  -9.172 -15.572  1.00 57.68           O
ATOM    499 CB   ALA B  21      16.818  -7.929 -12.745  1.00 55.31           C
ATOM    500  N   GLU B  22      18.162 -10.238 -14.748  1.00 62.28           N
ATOM    501 CA   GLU B  22      17.927 -11.474 -15.476  1.00 63.01           C
ATOM    502  C   GLU B  22      17.671 -12.594 -14.484  1.00 63.58           C
ATOM    503  O   GLU B  22      18.479 -12.823 -13.582  1.00 61.27           O
ATOM    504 CB   GLU B  22      19.125 -11.819 -16.366  1.00 60.53           C
ATOM    505 CG   GLU B  22      19.407 -10.785 -17.428  1.00 54.10           C
ATOM    506 CD   GLU B  22      20.536 -11.203 -18.365  1.00 50.63           C
ATOM    507 OE1  GLU B  22      21.593 -10.562 -18.336  1.00 48.68           O
ATOM    508 OE2  GLU B  22      20.346 -12.189 -19.099  1.00 47.20           O
ATOM    509  N   ASP B  23      16.558 -13.283 -14.656  1.00 57.84           N
ATOM    510 CA   ASP B  23      16.193 -14.412 -13.815  1.00 58.15           C
ATOM    511  C   ASP B  23      16.226 -15.682 -14.654  1.00 57.92           C
ATOM    512  O   ASP B  23      15.466 -15.804 -15.626  1.00 56.60           O
ATOM    513 CB   ASP B  23      14.802 -14.209 -13.214  1.00 55.43           C
ATOM    514 CG   ASP B  23      14.393 -15.380 -12.333  1.00 51.10           C
ATOM    515 OD1  ASP B  23      13.203 -15.735 -12.334  1.00 48.79           O
ATOM    516 OD2  ASP B  23      15.258 -15.946 -11.635  1.00 49.16           O
ATOM    517  N   VAL B  24      17.100 -16.616 -14.279  1.00 59.02           N
ATOM    518 CA   VAL B  24      17.254 -17.867 -14.999  1.00 58.77           C
ATOM    519  C   VAL B  24      16.737 -19.006 -14.129  1.00 57.49           C
ATOM    520  O   VAL B  24      17.227 -19.215 -13.019  1.00 54.68           O
ATOM    521 CB   VAL B  24      18.722 -18.115 -15.380  1.00 56.93           C
ATOM    522 CG1  VAL B  24      18.857 -19.418 -16.148  1.00 52.60           C
ATOM    523 CG2  VAL B  24      19.252 -16.949 -16.200  1.00 53.83           C
ATOM    524  N   GLY B  25      15.754 -19.735 -14.634  1.00 53.99           N
ATOM    525 CA   GLY B  25      15.199 -20.871 -13.927  1.00 57.42           C
ATOM    526  C   GLY B  25      13.939 -20.525 -13.160  1.00 57.90           C
ATOM    527  O   GLY B  25      14.003 -19.895 -12.110  1.00 55.99           O
ATOM    528  N   SER B  26      12.795 -20.957 -13.690  1.00 57.32           N
ATOM    529 CA   SER B  26      11.511 -20.732 -13.054  1.00 57.65           C
ATOM    530  C   SER B  26      10.447 -21.546 -13.791  1.00 57.02           C
ATOM    531  O   SER B  26      10.762 -22.327 -14.692  1.00 54.65           O
ATOM    532 CB   SER B  26      11.129 -19.246 -13.037  1.00 55.57           C
ATOM    533 OG   SER B  26      10.875 -18.781 -14.349  1.00 50.88           O
ATOM    534  N   ASN B  27       9.185 -21.347 -13.402  1.00 52.86           N
ATOM    535 CA   ASN B  27       8.095 -22.051 -14.061  1.00 53.72           C
ATOM    536  C   ASN B  27       7.941 -21.634 -15.516  1.00 53.36           C
ATOM    537  O   ASN B  27       7.439 -22.405 -16.333  1.00 50.96           O
ATOM    538 CB   ASN B  27       6.781 -21.812 -13.306  1.00 51.90           C
ATOM    539 CG   ASN B  27       6.794 -22.404 -11.916  1.00 48.89           C
ATOM    540 OD1  ASN B  27       7.432 -23.429 -11.674  1.00 46.07           O
ATOM    541 ND2  ASN B  27       6.102 -21.776 -10.993  1.00 45.20           N
ATOM    542  N   LYS B  28       8.361 -20.412 -15.850  1.00 56.83           N
ATOM    543 CA   LYS B  28       8.237 -19.882 -17.200  1.00 57.87           C
ATOM    544  C   LYS B  28       9.597 -19.669 -17.873  1.00 58.29           C
ATOM    545  O   LYS B  28       9.671 -19.003 -18.906  1.00 54.99           O
ATOM    546 CB   LYS B  28       7.458 -18.561 -17.176  1.00 56.49           C
ATOM    547 CG   LYS B  28       6.010 -18.689 -16.689  1.00 54.59           C
ATOM    548 CD   LYS B  28       5.760 -17.852 -15.464  1.00 52.02           C
ATOM    549 CE   LYS B  28       4.293 -17.830 -15.049  1.00 47.76           C
ATOM    550 NZ   LYS B  28       3.591 -19.116 -15.211  1.00 43.67           N
ATOM    551  N   GLY B  29      10.673 -20.234 -17.305  1.00 53.05           N
ATOM    552 CA   GLY B  29      11.984 -20.099 -17.902  1.00 55.98           C
ATOM    553  C   GLY B  29      12.641 -18.770 -17.569  1.00 57.51           C
ATOM    554  O   GLY B  29      12.220 -18.042 -16.668  1.00 55.95           O
ATOM    555  N   ALA B  30      13.706 -18.456 -18.324  1.00 53.03           N
ATOM    556 CA   ALA B  30      14.463 -17.233 -18.087  1.00 55.33           C
ATOM    557  C   ALA B  30      13.665 -16.016 -18.544  1.00 56.37           C
ATOM    558  O   ALA B  30      13.073 -16.014 -19.624  1.00 56.17           O
ATOM    559 CB   ALA B  30      15.798 -17.293 -18.813  1.00 54.17           C
ATOM    560  N   ILE B  31      13.675 -14.968 -17.716  1.00 58.23           N
ATOM    561 CA   ILE B  31      12.967 -13.727 -18.009  1.00 58.92           C
ATOM    562  C   ILE B  31      13.856 -12.547 -17.636  1.00 59.18           C
ATOM    563  O   ILE B  31      14.761 -12.661 -16.809  1.00 58.21           O
ATOM    564 CB   ILE B  31      11.620 -13.634 -17.257  1.00 56.40           C
ATOM    565 CG1  ILE B  31      11.843 -13.810 -15.758  1.00 52.27           C
ATOM    566 CG2  ILE B  31      10.646 -14.672 -17.789  1.00 51.25           C
ATOM    567 CD1  ILE B  31      10.587 -13.649 -14.930  1.00 49.09           C
ATOM    568  N   ILE B  32      13.590 -11.389 -18.247  1.00 59.79           N
ATOM    569 CA   ILE B  32      14.343 -10.172 -17.996  1.00 61.26           C
ATOM    570  C   ILE B  32      13.400  -9.128 -17.411  1.00 60.86           C
ATOM    571  O   ILE B  32      12.353  -8.834 -17.988  1.00 59.74           O
ATOM    572 CB   ILE B  32      15.011  -9.637 -19.275  1.00 59.84           C
ATOM    573 CG1  ILE B  32      15.963 -10.688 -19.861  1.00 56.74           C
ATOM    574 CG2  ILE B  32      15.755  -8.340 -18.984  1.00 55.86           C
ATOM    575 CD1  ILE B  32      16.608 -10.275 -21.160  1.00 52.75           C
ATOM    576  N   GLY B  33      13.788  -8.578 -16.265  1.00 60.17           N
ATOM    577 CA   GLY B  33      12.994  -7.557 -15.602  1.00 60.23           C
ATOM    578  C   GLY B  33      13.680  -6.204 -15.622  1.00 59.92           C
ATOM    579  O   GLY B  33      14.865  -6.084 -15.941  1.00 59.43           O
ATOM    580  N   LEU B  34      12.917  -5.168 -15.265  1.00 61.17           N
ATOM    581 CA   LEU B  34      13.416  -3.802 -15.245  1.00 61.47           C
ATOM    582  C   LEU B  34      12.975  -3.113 -13.956  1.00 61.18           C
ATOM    583  O   LEU B  34      11.803  -3.173 -13.582  1.00 59.90           O
ATOM    584 CB   LEU B  34      12.912  -3.014 -16.460  1.00 60.12           C
ATOM    585 CG   LEU B  34      13.228  -1.520 -16.469  1.00 55.79           C
ATOM    586 CD1  LEU B  34      14.728  -1.284 -16.579  1.00 52.92           C
ATOM    587 CD2  LEU B  34      12.495  -0.830 -17.609  1.00 52.85           C
ATOM    588  N   MET B  35      13.925  -2.443 -13.300  1.00 64.99           N
ATOM    589 CA   MET B  35      13.653  -1.688 -12.083  1.00 65.48           C
ATOM    590  C   MET B  35      14.209  -0.283 -12.240  1.00 65.05           C
ATOM    591  O   MET B  35      15.347  -0.104 -12.679  1.00 62.33           O
ATOM    592 CB   MET B  35      14.259  -2.361 -10.860  1.00 63.17           C
ATOM    593 CG   MET B  35      13.843  -1.727  -9.550  1.00 60.77           C
ATOM    594 SD   MET B  35      15.094  -1.900  -8.272  1.00 57.13           S
ATOM    595 CE   MET B  35      16.339  -0.793  -8.892  1.00 52.93           C
ATOM    596  N   VAL B  36      13.401   0.713 -11.889  1.00 63.86           N
ATOM    597 CA   VAL B  36      13.786   2.109 -12.015  1.00 62.51           C
ATOM    598  C   VAL B  36      13.590   2.803 -10.672  1.00 59.75           C
ATOM    599  O   VAL B  36      12.472   2.831 -10.148  1.00 56.53           O
ATOM    600 CB   VAL B  36      12.978   2.826 -13.110  1.00 61.27           C
ATOM    601 CG1  VAL B  36      13.404   4.277 -13.212  1.00 56.85           C
ATOM    602 CG2  VAL B  36      13.155   2.114 -14.442  1.00 57.91           C
ATOM    603  N   GLY B  37      14.675   3.366 -10.122  1.00 60.44           N
ATOM    604 CA   GLY B  37      14.586   4.162  -8.912  1.00 59.33           C
ATOM    605  C   GLY B  37      15.298   3.547  -7.727  1.00 57.26           C
ATOM    606  O   GLY B  37      15.281   2.328  -7.531  1.00 54.76           O
ATOM    607  N   GLY B  38      15.928   4.406  -6.922  1.00 57.61           N
ATOM    608 CA   GLY B  38      16.542   3.997  -5.675  1.00 56.44           C
ATOM    609  C   GLY B  38      17.810   3.187  -5.840  1.00 54.70           C
ATOM    610  O   GLY B  38      18.221   2.837  -6.949  1.00 52.76           O
ATOM    611  N   VAL B  39      18.434   2.881  -4.699  1.00 53.33           N
ATOM    612 CA   VAL B  39      19.647   2.072  -4.657  1.00 53.91           C
ATOM    613  C   VAL B  39      19.273   0.665  -4.205  1.00 52.97           C
ATOM    614  O   VAL B  39      18.603   0.501  -3.186  1.00 50.64           O
ATOM    615 CB   VAL B  39      20.695   2.686  -3.718  1.00 52.08           C
ATOM    616 CG1  VAL B  39      21.929   1.794  -3.638  1.00 47.49           C
ATOM    617 CG2  VAL B  39      21.074   4.082  -4.186  1.00 47.66           C
ATOM    618  N   VAL B  40      19.720  -0.337  -4.952  1.00 49.64           N
ATOM    619 CA   VAL B  40      19.412  -1.730  -4.642  1.00 50.04           C
ATOM    620  C   VAL B  40      20.580  -2.353  -3.883  1.00 48.73           C
ATOM    621  O   VAL B  40      21.723  -2.291  -4.339  1.00 47.50           O
ATOM    622 CB   VAL B  40      19.118  -2.536  -5.915  1.00 49.10           C
ATOM    623 CG1  VAL B  40      18.729  -3.957  -5.559  1.00 45.04           C
ATOM    624 CG2  VAL B  40      18.035  -1.860  -6.725  1.00 44.87           C
ATOM    625  N   ILE B  41      20.283  -2.948  -2.732  1.00 46.08           N
ATOM    626 CA   ILE B  41      21.274  -3.694  -1.956  1.00 45.88           C
ATOM    627  C   ILE B  41      20.927  -5.169  -2.113  1.00 43.44           C
ATOM    628  O   ILE B  41      20.126  -5.721  -1.353  1.00 40.72           O
ATOM    629 CB   ILE B  41      21.277  -3.269  -0.476  1.00 43.95           C
ATOM    630 CG1  ILE B  41      21.530  -1.756  -0.365  1.00 41.69           C
ATOM    631 CG2  ILE B  41      22.334  -4.045   0.293  1.00 41.41           C
ATOM    632 CD1  ILE B  41      21.538  -1.243   1.057  1.00 38.95           C
ATOM    633  N   ALA B  42      21.544  -5.790  -3.120  1.00 41.02           N
ATOM    634 CA   ALA B  42      21.250  -7.182  -3.441  1.00 41.59           C
ATOM    635  C   ALA B  42      22.115  -8.128  -2.604  1.00 38.12           C
ATOM    636  O   ALA B  42      21.736  -9.303  -2.435  1.00 34.73           O
ATOM    637 CB   ALA B  42      21.481  -7.436  -4.930  1.00 40.01           C
ATOM    638 OXT  ALA B  42      23.179  -7.745  -2.153  1.00 37.11           O
HETATM  639 CHA  HEM C   1      -6.905  -4.336   6.455  1.00 58.59           C
HETATM  640 CHB  HEM C   1     -10.013  -1.900   3.760  1.00 59.48           C
HETATM  641 CHC  HEM C   1      -8.840   2.149   6.105  1.00 60.70           C
HETATM  642 CHD  HEM C   1      -5.948  -0.363   9.006  1.00 58.82           C
HETATM  643 C1A  HEM C   1      -7.823  -4.054   5.506  1.00 58.01           C
HETATM  644 C2A  HEM C   1      -8.431  -4.982   4.622  1.00 57.03           C
HETATM  645 C3A  HEM C   1      -9.319  -4.294   3.863  1.00 56.38           C
HETATM  646 C4A  HEM C   1      -9.269  -2.934   4.264  1.00 57.99           C
HETATM  647 CMA  HEM C   1     -10.249  -4.873   2.771  1.00 50.94           C
HETATM  648 CAA  HEM C   1      -8.173  -6.495   4.588  1.00 58.83           C
HETATM  649 CBA  HEM C   1      -9.039  -7.162   5.660  1.00 55.13           C
HETATM  650 CGA  HEM C   1      -9.000  -8.667   5.526  1.00 54.68           C
HETATM  651 O1A  HEM C   1      -9.739  -9.201   4.698  1.00 53.47           O
HETATM  652 O2A  HEM C   1      -8.226  -9.320   6.272  1.00 54.23           O
HETATM  653 C1B  HEM C   1      -9.974  -0.568   4.150  1.00 57.89           C
HETATM  654 C2B  HEM C   1     -10.758   0.492   3.589  1.00 56.82           C
HETATM  655 C3B  HEM C   1     -10.414   1.635   4.266  1.00 56.56           C
HETATM  656 C4B  HEM C   1      -9.433   1.284   5.223  1.00 58.39           C
HETATM  657 CMB  HEM C   1     -11.772   0.313   2.473  1.00 52.03           C
HETATM  658 CAB  HEM C   1     -10.924   3.032   4.111  1.00 55.29           C
HETATM  659 CBB  HEM C   1     -12.030   3.419   3.441  1.00 52.65           C
HETATM  660 C1C  HEM C   1      -7.945   1.853   7.105  1.00 61.14           C
HETATM  661 C2C  HEM C   1      -7.385   2.769   8.061  1.00 60.00           C
HETATM  662 C3C  HEM C   1      -6.572   2.052   8.886  1.00 59.25           C
HETATM  663 C4C  HEM C   1      -6.619   0.699   8.446  1.00 59.03           C
HETATM  664 CMC  HEM C   1      -7.694   4.270   8.108  1.00 51.27           C
HETATM  665 CAC  HEM C   1      -5.737   2.499  10.066  1.00 55.43           C
HETATM  666 CBC  HEM C   1      -5.700   3.725  10.613  1.00 49.57           C
HETATM  667 C1D  HEM C   1      -5.923  -1.647   8.568  1.00 58.39           C
HETATM  668 C2D  HEM C   1      -5.167  -2.713   9.177  1.00 55.57           C
HETATM  669 C3D  HEM C   1      -5.428  -3.857   8.423  1.00 54.41           C
HETATM  670 C4D  HEM C   1      -6.348  -3.488   7.376  1.00 58.14           C
HETATM  671 CMD  HEM C   1      -4.251  -2.605  10.419  1.00 50.62           C
HETATM  672 CAD  HEM C   1      -4.863  -5.245   8.676  1.00 54.93           C
HETATM  673 CBD  HEM C   1      -5.780  -6.028   9.598  1.00 53.34           C
HETATM  674 CGD  HEM C   1      -5.093  -7.267  10.077  1.00 53.26           C
HETATM  675 O1D  HEM C   1      -4.195  -7.155  10.927  1.00 51.04           O
HETATM  676 O2D  HEM C   1      -5.453  -8.364   9.599  1.00 50.94           O
HETATM  677 NA   HEM C   1      -8.342  -2.812   5.264  1.00 61.16           N
HETATM  678 NB   HEM C   1      -9.190  -0.052   5.126  1.00 62.15           N
HETATM  679 NC   HEM C   1      -7.464   0.612   7.356  1.00 61.83           N
HETATM  680 ND   HEM C   1      -6.621  -2.147   7.493  1.00 60.92           N
HETATM  681 FE   HEM C   1      -7.895  -1.085   6.306  1.00 66.05          FE
HETATM  682 CHA  HEM D   1      10.285   3.535  -7.357  1.00 58.41           C
HETATM  683 CHB  HEM D   1       8.755   0.554 -10.798  1.00 57.83           C
HETATM  684 CHC  HEM D   1      10.953  -3.125  -8.588  1.00 60.30           C
HETATM  685 CHD  HEM D   1      12.748  -0.067  -5.321  1.00 59.46           C
HETATM  686 C1A  HEM D   1       9.660   3.072  -8.472  1.00 57.85           C
HETATM  687 C2A  HEM D   1       8.916   3.848  -9.401  1.00 56.06           C
HETATM  688 C3A  HEM D   1       8.487   3.008 -10.380  1.00 55.32           C
HETATM  689 C4A  HEM D   1       8.952   1.696 -10.064  1.00 57.64           C
HETATM  690 CMA  HEM D   1       7.663   3.382 -11.621  1.00 50.34           C
HETATM  691 CAA  HEM D   1       8.683   5.367  -9.328  1.00 56.03           C
HETATM  692 CBA  HEM D   1       9.884   6.075  -9.960  1.00 53.41           C
HETATM  693 CGA  HEM D   1       9.631   7.559 -10.090  1.00 52.91           C
HETATM  694 O1A  HEM D   1       8.980   7.965 -11.068  1.00 53.10           O
HETATM  695 O2A  HEM D   1      10.085   8.334  -9.223  1.00 53.56           O
HETATM  696 C1B  HEM D   1       9.209  -0.722 -10.509  1.00 58.14           C
HETATM  697 C2B  HEM D   1       8.964  -1.893 -11.294  1.00 56.19           C
HETATM  698 C3B  HEM D   1       9.593  -2.936 -10.656  1.00 55.98           C
HETATM  699 C4B  HEM D   1      10.219  -2.410  -9.498  1.00 58.80           C
HETATM  700 CMB  HEM D   1       8.164  -1.912 -12.587  1.00 50.64           C
HETATM  701 CAB  HEM D   1       9.688  -4.385 -11.038  1.00 54.26           C
HETATM  702 CBB  HEM D   1       9.373  -4.929 -12.224  1.00 52.23           C
HETATM  703 C1C  HEM D   1      11.647  -2.640  -7.491  1.00 60.59           C
HETATM  704 C2C  HEM D   1      12.474  -3.404  -6.600  1.00 59.78           C
HETATM  705 C3C  HEM D   1      12.984  -2.524  -5.678  1.00 59.20           C
HETATM  706 C4C  HEM D   1      12.478  -1.227  -5.995  1.00 59.96           C
HETATM  707 CMC  HEM D   1      12.709  -4.917  -6.713  1.00 51.17           C
HETATM  708 CAC  HEM D   1      13.920  -2.765  -4.516  1.00 55.15           C
HETATM  709 CBC  HEM D   1      14.520  -3.922  -4.200  1.00 49.97           C
HETATM  710 C1D  HEM D   1      12.235   1.173  -5.562  1.00 58.97           C
HETATM  711 C2D  HEM D   1      12.534   2.347  -4.800  1.00 56.42           C
HETATM  712 C3D  HEM D   1      11.798   3.379  -5.380  1.00 55.22           C
HETATM  713 C4D  HEM D   1      11.084   2.831  -6.492  1.00 58.19           C
HETATM  714 CMD  HEM D   1      13.485   2.453  -3.586  1.00 51.57           C
HETATM  715 CAD  HEM D   1      11.767   4.836  -4.921  1.00 54.81           C
HETATM  716 CBD  HEM D   1      12.843   5.652  -5.620  1.00 52.25           C
HETATM  717 CGD  HEM D   1      13.007   6.988  -4.939  1.00 52.74           C
HETATM  718 O1D  HEM D   1      13.571   7.027  -3.837  1.00 50.73           O
HETATM  719 O2D  HEM D   1      12.558   8.000  -5.515  1.00 50.34           O
HETATM  720 NA   HEM D   1       9.666   1.769  -8.898  1.00 60.91           N
HETATM  721 NB   HEM D   1       9.965  -1.061  -9.433  1.00 61.71           N
HETATM  722 NC   HEM D   1      11.664  -1.332  -7.101  1.00 61.22           N
HETATM  723 ND   HEM D   1      11.367   1.494  -6.565  1.00 60.61           N
HETATM  724 FE   HEM D   1      10.655   0.217  -7.983  1.00 63.56          FE
HETATM  725  K     K E   1      -1.206  -1.248   1.335  1.00 83.16           K
HETATM  726  K     K F   1       1.504  -0.467  -0.563  1.00 86.17           K
HETATM  727  K     K G   1       4.080   0.402  -2.694  1.00 81.75           K
HETATM  728  K     K H   1      -3.889  -1.578   3.250  1.00 79.08           K
HETATM  729  K     K I   1       6.592   0.812  -4.843  1.00 76.96           K
HETATM  730 CU    CU J   1      -0.684 -11.160  10.207  1.00 42.15          CU
HETATM  731 CU    CU K   1      11.571  11.343  -0.873  1.00 42.69          CU
ATOM    732 OP3    G L   1       4.461 -11.299   3.325  1.00 60.39           O
ATOM    733  P     G L   1       3.654 -10.775   4.241  1.00 62.03           P
ATOM    734 OP1    G L   1       3.393 -11.405   5.520  1.00 56.96           O
ATOM    735 OP2    G L   1       2.553 -10.672   3.343  1.00 58.72           O
ATOM    736 O5'    G L   1       4.136  -9.291   4.606  1.00 62.12           O
ATOM    737 C5'    G L   1       5.282  -9.135   5.403  1.00 65.85           C
ATOM    738 C4'    G L   1       5.534  -7.707   5.785  1.00 67.50           C
ATOM    739 O4'    G L   1       5.586  -6.885   4.592  1.00 68.12           O
ATOM    740 C3'    G L   1       4.476  -7.027   6.636  1.00 69.33           C
ATOM    741 O3'    G L   1       4.594  -7.382   8.013  1.00 68.80           O
ATOM    742 C2'    G L   1       4.757  -5.562   6.383  1.00 68.16           C
ATOM    743 O2'    G L   1       5.870  -5.138   7.160  1.00 68.29           O
ATOM    744 C1'    G L   1       5.158  -5.575   4.908  1.00 69.49           C
ATOM    745 N9     G L   1       4.073  -5.191   4.003  1.00 69.72           N
ATOM    746 C8     G L   1       3.339  -5.987   3.174  1.00 69.20           C
ATOM    747 N7     G L   1       2.461  -5.331   2.473  1.00 69.77           N
ATOM    748 C5     G L   1       2.626  -4.007   2.862  1.00 70.35           C
ATOM    749 C6     G L   1       1.963  -2.817   2.438  1.00 70.11           C
ATOM    750 O6     G L   1       1.058  -2.688   1.615  1.00 69.27           O
ATOM    751 N1     G L   1       2.455  -1.694   3.102  1.00 69.19           N
ATOM    752 C2     G L   1       3.458  -1.723   4.037  1.00 68.93           C
ATOM    753 N2     G L   1       3.799  -0.530   4.563  1.00 69.37           N
ATOM    754 N3     G L   1       4.088  -2.802   4.434  1.00 70.61           N
ATOM    755 C4     G L   1       3.621  -3.910   3.804  1.00 71.34           C
ATOM    756  P     G L   2       3.348  -7.264   9.022  1.00 67.14           P
ATOM    757 OP1    G L   2       3.735  -7.880  10.322  1.00 64.90           O
ATOM    758 OP2    G L   2       2.150  -7.731   8.306  1.00 65.35           O
ATOM    759 O5'    G L   2       3.198  -5.691   9.241  1.00 67.59           O
ATOM    760 C5'    G L   2       4.214  -4.946   9.876  1.00 69.38           C
ATOM    761 C4'    G L   2       3.929  -3.472   9.810  1.00 70.47           C
ATOM    762 O4'    G L   2       3.881  -3.038   8.437  1.00 70.50           O
ATOM    763 C3'    G L   2       2.600  -3.019  10.376  1.00 71.05           C
ATOM    764 O3'    G L   2       2.648  -2.889  11.784  1.00 70.40           O
ATOM    765 C2'    G L   2       2.378  -1.692   9.673  1.00 69.95           C
ATOM    766 O2'    G L   2       3.123  -0.658  10.296  1.00 69.61           O
ATOM    767 C1'    G L   2       2.979  -1.961   8.297  1.00 70.92           C
ATOM    768 N9     G L   2       1.976  -2.306   7.278  1.00 71.45           N
ATOM    769 C8     G L   2       1.672  -3.556   6.794  1.00 70.63           C
ATOM    770 N7     G L   2       0.752  -3.545   5.875  1.00 70.73           N
ATOM    771 C5     G L   2       0.416  -2.197   5.736  1.00 71.56           C
ATOM    772 C6     G L   2      -0.521  -1.563   4.880  1.00 71.53           C
ATOM    773 O6     G L   2      -1.280  -2.075   4.037  1.00 70.96           O
ATOM    774 N1     G L   2      -0.531  -0.181   5.072  1.00 70.95           N
ATOM    775 C2     G L   2       0.255   0.493   5.958  1.00 70.65           C
ATOM    776 N2     G L   2       0.098   1.826   6.000  1.00 70.39           N
ATOM    777 N3     G L   2       1.135  -0.086   6.765  1.00 71.02           N
ATOM    778 C4     G L   2       1.161  -1.426   6.590  1.00 71.51           C
ATOM    779  P     G L   3       1.323  -3.057  12.700  1.00 68.37           P
ATOM    780 OP1    G L   3       1.754  -3.173  14.110  1.00 67.29           O
ATOM    781 OP2    G L   3       0.473  -4.115  12.101  1.00 68.20           O
ATOM    782 O5'    G L   3       0.572  -1.668  12.511  1.00 68.09           O
ATOM    783 C5'    G L   3       1.258  -0.447  12.698  1.00 68.79           C
ATOM    784 C4'    G L   3       0.373   0.727  12.383  1.00 69.34           C
ATOM    785 O4'    G L   3       0.040   0.702  10.955  1.00 68.95           O
ATOM    786 C3'    G L   3      -0.965   0.744  13.120  1.00 69.07           C
ATOM    787 O3'    G L   3      -1.312   2.069  13.481  1.00 67.80           O
ATOM    788 C2'    G L   3      -1.946   0.216  12.090  1.00 67.40           C
ATOM    789 O2'    G L   3      -3.281   0.662  12.266  1.00 66.58           O
ATOM    790 C1'    G L   3      -1.365   0.753  10.789  1.00 69.30           C
ATOM    791 N9     G L   3      -1.748  -0.044   9.629  1.00 69.81           N
ATOM    792 C8     G L   3      -1.524  -1.379   9.426  1.00 69.26           C
ATOM    793 N7     G L   3      -2.016  -1.826   8.298  1.00 69.04           N
ATOM    794 C5     G L   3      -2.598  -0.711   7.716  1.00 70.29           C
ATOM    795 C6     G L   3      -3.298  -0.579   6.495  1.00 70.48           C
ATOM    796 O6     G L   3      -3.547  -1.450   5.637  1.00 70.12           O
ATOM    797 N1     G L   3      -3.725   0.731   6.287  1.00 69.57           N
ATOM    798 C2     G L   3      -3.509   1.773   7.151  1.00 68.97           C
ATOM    799 N2     G L   3      -4.004   2.960   6.778  1.00 68.24           N
ATOM    800 N3     G L   3      -2.872   1.661   8.307  1.00 69.04           N
ATOM    801 C4     G L   3      -2.445   0.398   8.517  1.00 70.06           C
ATOM    802  P     U L   4      -1.385   2.514  15.013  1.00 62.72           P
ATOM    803 OP1    U L   4      -2.193   1.502  15.734  1.00 63.44           O
ATOM    804 OP2    U L   4      -1.760   3.948  15.045  1.00 65.04           O
ATOM    805 O5'    U L   4       0.121   2.415  15.515  1.00 61.58           O
ATOM    806 C5'    U L   4       0.653   1.170  15.914  1.00 60.10           C
ATOM    807 C4'    U L   4       1.043   1.186  17.361  1.00 58.92           C
ATOM    808 O4'    U L   4       0.388   0.079  18.008  1.00 58.27           O
ATOM    809 C3'    U L   4       2.532   1.028  17.631  1.00 58.88           C
ATOM    810 O3'    U L   4       2.887   1.750  18.792  1.00 58.26           O
ATOM    811 C2'    U L   4       2.674  -0.475  17.837  1.00 55.18           C
ATOM    812 O2'    U L   4       3.743  -0.840  18.677  1.00 51.74           O
ATOM    813 C1'    U L   4       1.340  -0.838  18.494  1.00 54.43           C
ATOM    814 N1     U L   4       0.872  -2.184  18.116  1.00 52.84           N
ATOM    815 C2     U L   4       0.533  -3.056  19.128  1.00 51.31           C
ATOM    816 O2     U L   4       0.611  -2.772  20.301  1.00 49.59           O
ATOM    817 N3     U L   4       0.100  -4.296  18.702  1.00 49.74           N
ATOM    818 C4     U L   4      -0.037  -4.717  17.391  1.00 49.25           C
ATOM    819 O4     U L   4      -0.429  -5.861  17.171  1.00 48.58           O
ATOM    820 C5     U L   4       0.341  -3.744  16.412  1.00 50.07           C
ATOM    821 C6     U L   4       0.764  -2.542  16.796  1.00 51.46           C
ATOM    822  P     U L   5       4.249   2.623  18.890  1.00 59.40           P
ATOM    823 OP1    U L   5       4.889   2.306  20.199  1.00 58.85           O
ATOM    824 OP2    U L   5       3.987   4.005  18.497  1.00 60.60           O
ATOM    825 O5'    U L   5       5.188   1.949  17.762  1.00 59.13           O
ATOM    826 C5'    U L   5       5.901   2.731  16.857  1.00 58.62           C
ATOM    827 C4'    U L   5       7.018   3.484  17.521  1.00 58.42           C
ATOM    828 O4'    U L   5       7.731   2.623  18.433  1.00 58.09           O
ATOM    829 C3'    U L   5       8.077   4.023  16.584  1.00 59.25           C
ATOM    830 O3'    U L   5       7.701   5.265  16.025  1.00 58.22           O
ATOM    831 C2'    U L   5       9.298   4.133  17.484  1.00 55.14           C
ATOM    832 O2'    U L   5       9.312   5.357  18.185  1.00 53.20           O
ATOM    833 C1'    U L   5       9.088   2.999  18.491  1.00 55.34           C
ATOM    834 N1     U L   5       9.908   1.794  18.241  1.00 54.20           N
ATOM    835 C2     U L   5      10.676   1.343  19.296  1.00 51.56           C
ATOM    836 O2     U L   5      10.696   1.879  20.382  1.00 50.44           O
ATOM    837 N3     U L   5      11.421   0.214  19.021  1.00 50.34           N
ATOM    838 C4     U L   5      11.465  -0.471  17.827  1.00 49.75           C
ATOM    839 O4     U L   5      12.191  -1.460  17.740  1.00 49.47           O
ATOM    840 C5     U L   5      10.647   0.076  16.786  1.00 50.76           C
ATOM    841 C6     U L   5       9.911   1.156  17.029  1.00 52.42           C
ATOM    842  P     A L   6       6.825   5.328  14.709  1.00 62.37           P
ATOM    843 OP1    A L   6       6.638   6.752  14.356  1.00 59.99           O
ATOM    844 OP2    A L   6       5.651   4.445  14.861  1.00 62.00           O
ATOM    845 O5'    A L   6       7.790   4.663  13.620  1.00 61.85           O
ATOM    846 C5'    A L   6       8.119   5.315  12.424  1.00 61.02           C
ATOM    847 C4'    A L   6       7.492   4.652  11.235  1.00 61.52           C
ATOM    848 O4'    A L   6       8.097   3.343  11.048  1.00 61.16           O
ATOM    849 C3'    A L   6       5.996   4.420  11.340  1.00 61.83           C
ATOM    850 O3'    A L   6       5.375   4.639  10.084  1.00 60.52           O
ATOM    851 C2'    A L   6       5.888   2.951  11.737  1.00 60.23           C
ATOM    852 O2'    A L   6       4.703   2.322  11.310  1.00 57.75           O
ATOM    853 C1'    A L   6       7.100   2.346  11.065  1.00 60.56           C
ATOM    854 N9     A L   6       7.650   1.205  11.785  1.00 60.11           N
ATOM    855 C8     A L   6       8.152   1.195  13.052  1.00 58.53           C
ATOM    856 N7     A L   6       8.584   0.019  13.446  1.00 58.32           N
ATOM    857 C5     A L   6       8.343  -0.807  12.354  1.00 59.18           C
ATOM    858 C6     A L   6       8.572  -2.176  12.128  1.00 58.27           C
ATOM    859 N6     A L   6       9.111  -2.991  13.033  1.00 57.64           N
ATOM    860 N1     A L   6       8.218  -2.682  10.924  1.00 57.35           N
ATOM    861 C2     A L   6       7.683  -1.872  10.013  1.00 57.18           C
ATOM    862 N3     A L   6       7.407  -0.557  10.114  1.00 57.62           N
ATOM    863 C4     A L   6       7.775  -0.085  11.314  1.00 60.05           C
ATOM    864  P     G L   7       4.721   6.060   9.823  1.00 63.89           P
ATOM    865 OP1    G L   7       5.678   6.879   9.037  1.00 60.52           O
ATOM    866 OP2    G L   7       4.178   6.562  11.095  1.00 61.83           O
ATOM    867 O5'    G L   7       3.483   5.716   8.877  1.00 64.97           O
ATOM    868 C5'    G L   7       3.717   5.166   7.599  1.00 68.32           C
ATOM    869 C4'    G L   7       3.208   6.079   6.520  1.00 68.91           C
ATOM    870 O4'    G L   7       3.678   5.588   5.241  1.00 69.69           O
ATOM    871 C3'    G L   7       1.688   6.139   6.384  1.00 70.15           C
ATOM    872 O3'    G L   7       1.124   7.160   7.213  1.00 69.67           O
ATOM    873 C2'    G L   7       1.503   6.424   4.902  1.00 69.73           C
ATOM    874 O2'    G L   7       1.685   7.795   4.628  1.00 69.72           O
ATOM    875 C1'    G L   7       2.655   5.626   4.295  1.00 70.32           C
ATOM    876 N9     G L   7       2.316   4.243   3.947  1.00 70.99           N
ATOM    877 C8     G L   7       2.756   3.113   4.585  1.00 70.39           C
ATOM    878 N7     G L   7       2.308   2.012   4.040  1.00 70.74           N
ATOM    879 C5     G L   7       1.526   2.453   2.990  1.00 71.12           C
ATOM    880 C6     G L   7       0.777   1.720   2.037  1.00 71.02           C
ATOM    881 O6     G L   7       0.655   0.492   1.924  1.00 70.60           O
ATOM    882 N1     G L   7       0.124   2.567   1.133  1.00 70.75           N
ATOM    883 C2     G L   7       0.180   3.930   1.156  1.00 70.45           C
ATOM    884 N2     G L   7      -0.514   4.572   0.208  1.00 70.54           N
ATOM    885 N3     G L   7       0.872   4.624   2.036  1.00 71.04           N
ATOM    886 C4     G L   7       1.516   3.822   2.920  1.00 71.32           C
ATOM    887  P     G L   8      -0.408   7.032   7.735  1.00 65.47           P
ATOM    888 OP1    G L   8      -0.642   8.138   8.697  1.00 63.40           O
ATOM    889 OP2    G L   8      -0.642   5.635   8.135  1.00 64.05           O
ATOM    890 O5'    G L   8      -1.287   7.314   6.434  1.00 66.07           O
ATOM    891 C5'    G L   8      -1.316   8.588   5.815  1.00 68.08           C
ATOM    892 C4'    G L   8      -2.083   8.551   4.523  1.00 68.86           C
ATOM    893 O4'    G L   8      -1.487   7.584   3.633  1.00 69.21           O
ATOM    894 C3'    G L   8      -3.533   8.114   4.635  1.00 69.45           C
ATOM    895 O3'    G L   8      -4.384   9.191   4.978  1.00 68.80           O
ATOM    896 C2'    G L   8      -3.824   7.548   3.252  1.00 68.81           C
ATOM    897 O2'    G L   8      -4.103   8.595   2.340  1.00 68.54           O
ATOM    898 C1'    G L   8      -2.479   6.926   2.880  1.00 69.45           C
ATOM    899 N9     G L   8      -2.397   5.481   3.159  1.00 70.07           N
ATOM    900 C8     G L   8      -1.693   4.883   4.175  1.00 69.25           C
ATOM    901 N7     G L   8      -1.769   3.583   4.158  1.00 69.42           N
ATOM    902 C5     G L   8      -2.574   3.299   3.058  1.00 70.13           C
ATOM    903 C6     G L   8      -3.008   2.055   2.541  1.00 70.12           C
ATOM    904 O6     G L   8      -2.758   0.915   2.955  1.00 69.66           O
ATOM    905 N1     G L   8      -3.825   2.218   1.417  1.00 69.58           N
ATOM    906 C2     G L   8      -4.160   3.426   0.873  1.00 69.26           C
ATOM    907 N2     G L   8      -4.951   3.387  -0.207  1.00 69.06           N
ATOM    908 N3     G L   8      -3.757   4.598   1.347  1.00 69.58           N
ATOM    909 C4     G L   8      -2.973   4.458   2.437  1.00 70.07           C
ATOM    910  P     G L   9      -5.731   8.957   5.825  1.00 66.99           P
ATOM    911 OP1    G L   9      -6.251  10.288   6.212  1.00 66.22           O
ATOM    912 OP2    G L   9      -5.473   7.940   6.872  1.00 67.09           O
ATOM    913 O5'    G L   9      -6.730   8.310   4.764  1.00 66.73           O
ATOM    914 C5'    G L   9      -7.006   8.956   3.539  1.00 67.52           C
ATOM    915 C4'    G L   9      -7.971   8.157   2.708  1.00 67.92           C
ATOM    916 O4'    G L   9      -7.344   6.885   2.349  1.00 67.45           O
ATOM    917 C3'    G L   9      -9.277   7.800   3.406  1.00 67.58           C
ATOM    918 O3'    G L   9     -10.355   7.837   2.484  1.00 66.21           O
ATOM    919 C2'    G L   9      -9.047   6.373   3.869  1.00 65.79           C
ATOM    920 O2'    G L   9     -10.234   5.605   4.000  1.00 65.14           O
ATOM    921 C1'    G L   9      -8.170   5.823   2.758  1.00 67.83           C
ATOM    922 N9     G L   9      -7.329   4.708   3.208  1.00 68.36           N
ATOM    923 C8     G L   9      -6.391   4.743   4.212  1.00 67.74           C
ATOM    924 N7     G L   9      -5.816   3.588   4.420  1.00 67.51           N
ATOM    925 C5     G L   9      -6.403   2.737   3.495  1.00 68.71           C
ATOM    926 C6     G L   9      -6.183   1.365   3.251  1.00 68.88           C
ATOM    927 O6     G L   9      -5.393   0.594   3.822  1.00 68.56           O
ATOM    928 N1     G L   9      -6.997   0.888   2.218  1.00 67.97           N
ATOM    929 C2     G L   9      -7.903   1.639   1.527  1.00 67.36           C
ATOM    930 N2     G L   9      -8.590   1.002   0.568  1.00 66.55           N
ATOM    931 N3     G L   9      -8.117   2.929   1.740  1.00 67.34           N
ATOM    932 C4     G L   9      -7.335   3.409   2.740  1.00 68.45           C
ATOM    933  P     U L  10     -11.560   8.850   2.677  1.00 59.11           P
ATOM    934 OP1    U L  10     -11.431   9.509   4.009  1.00 60.16           O
ATOM    935 OP2    U L  10     -12.828   8.149   2.325  1.00 61.82           O
ATOM    936 O5'    U L  10     -11.260   9.921   1.555  1.00 58.54           O
ATOM    937 C5'    U L  10     -11.890   9.854   0.289  1.00 57.52           C
ATOM    938 C4'    U L  10     -12.134  11.235  -0.248  1.00 56.04           C
ATOM    939 O4'    U L  10     -12.957  11.973   0.687  1.00 54.95           O
ATOM    940 C3'    U L  10     -10.918  12.112  -0.446  1.00 55.57           C
ATOM    941 O3'    U L  10     -10.261  11.843  -1.680  1.00 55.07           O
ATOM    942 C2'    U L  10     -11.491  13.515  -0.376  1.00 51.88           C
ATOM    943 O2'    U L  10     -12.082  13.883  -1.606  1.00 48.96           O
ATOM    944 C1'    U L  10     -12.600  13.342   0.672  1.00 50.93           C
ATOM    945 N1     U L  10     -12.171  13.749   2.034  1.00 49.39           N
ATOM    946 C2     U L  10     -12.026  15.098   2.296  1.00 47.80           C
ATOM    947 O2     U L  10     -12.217  15.967   1.472  1.00 46.48           O
ATOM    948 N3     U L  10     -11.633  15.399   3.583  1.00 46.41           N
ATOM    949 C4     U L  10     -11.381  14.504   4.609  1.00 46.09           C
ATOM    950 O4     U L  10     -11.036  14.938   5.712  1.00 45.64           O
ATOM    951 C5     U L  10     -11.567  13.131   4.258  1.00 46.95           C
ATOM    952 C6     U L  10     -11.950  12.803   3.013  1.00 48.24           C
ATOM    953  P     U L  11      -8.672  11.806  -1.780  1.00 55.86           P
ATOM    954 OP1    U L  11      -8.323  11.438  -3.180  1.00 55.41           O
ATOM    955 OP2    U L  11      -8.147  10.997  -0.658  1.00 56.74           O
ATOM    956 O5'    U L  11      -8.231  13.331  -1.542  1.00 55.57           O
ATOM    957 C5'    U L  11      -8.476  14.322  -2.522  1.00 55.26           C
ATOM    958 C4'    U L  11      -8.045  15.687  -2.037  1.00 54.41           C
ATOM    959 O4'    U L  11      -8.523  15.886  -0.689  1.00 53.86           O
ATOM    960 C3'    U L  11      -6.550  15.930  -1.946  1.00 54.79           C
ATOM    961 O3'    U L  11      -5.996  16.359  -3.174  1.00 53.92           O
ATOM    962 C2'    U L  11      -6.428  17.009  -0.875  1.00 50.92           C
ATOM    963 O2'    U L  11      -6.571  18.296  -1.437  1.00 48.66           O
ATOM    964 C1'    U L  11      -7.641  16.732   0.029  1.00 49.91           C
ATOM    965 N1     U L  11      -7.274  16.094   1.305  1.00 48.75           N
ATOM    966 C2     U L  11      -7.023  16.938   2.377  1.00 46.75           C
ATOM    967 O2     U L  11      -7.094  18.154   2.286  1.00 45.67           O
ATOM    968 N3     U L  11      -6.691  16.316   3.555  1.00 45.31           N
ATOM    969 C4     U L  11      -6.586  14.946   3.756  1.00 44.75           C
ATOM    970 O4     U L  11      -6.275  14.541   4.876  1.00 44.32           O
ATOM    971 C5     U L  11      -6.859  14.142   2.600  1.00 45.89           C
ATOM    972 C6     U L  11      -7.191  14.727   1.442  1.00 47.45           C
ATOM    973  P     A L  12      -5.546  15.410  -4.350  1.00 59.07           P
ATOM    974 OP1    A L  12      -4.877  16.288  -5.351  1.00 57.12           O
ATOM    975 OP2    A L  12      -6.698  14.596  -4.740  1.00 59.11           O
ATOM    976 O5'    A L  12      -4.440  14.429  -3.753  1.00 58.91           O
ATOM    977 C5'    A L  12      -3.755  13.559  -4.631  1.00 58.50           C
ATOM    978 C4'    A L  12      -3.555  12.197  -4.038  1.00 59.03           C
ATOM    979 O4'    A L  12      -2.494  12.264  -3.051  1.00 58.55           O
ATOM    980 C3'    A L  12      -4.763  11.599  -3.341  1.00 59.34           C
ATOM    981 O3'    A L  12      -4.826  10.194  -3.585  1.00 58.18           O
ATOM    982 C2'    A L  12      -4.468  11.870  -1.857  1.00 57.40           C
ATOM    983 O2'    A L  12      -5.065  10.956  -0.982  1.00 55.30           O
ATOM    984 C1'    A L  12      -2.951  11.759  -1.823  1.00 57.35           C
ATOM    985 N9     A L  12      -2.326  12.555  -0.763  1.00 56.73           N
ATOM    986 C8     A L  12      -2.456  13.897  -0.533  1.00 54.89           C
ATOM    987 N7     A L  12      -1.756  14.329   0.493  1.00 54.92           N
ATOM    988 C5     A L  12      -1.125  13.189   0.972  1.00 55.19           C
ATOM    989 C6     A L  12      -0.248  12.968   2.049  1.00 54.34           C
ATOM    990 N6     A L  12       0.167  13.939   2.877  1.00 53.86           N
ATOM    991 N1     A L  12       0.199  11.717   2.242  1.00 53.72           N
ATOM    992 C2     A L  12      -0.203  10.747   1.418  1.00 53.68           C
ATOM    993 N3     A L  12      -1.035  10.825   0.369  1.00 54.30           N
ATOM    994 C4     A L  12      -1.457  12.092   0.199  1.00 56.44           C
ATOM    995  P     G L  13      -6.007   9.583  -4.504  1.00 63.40           P
ATOM    996 OP1    G L  13      -6.386  10.598  -5.524  1.00 59.83           O
ATOM    997 OP2    G L  13      -7.023   9.067  -3.550  1.00 61.05           O
ATOM    998 O5'    G L  13      -5.406   8.359  -5.304  1.00 64.47           O
ATOM    999 C5'    G L  13      -4.709   7.285  -4.715  1.00 67.60           C
ATOM   1000 C4'    G L  13      -5.306   5.967  -5.082  1.00 68.22           C
ATOM   1001 O4'    G L  13      -4.299   4.933  -4.875  1.00 68.89           O
ATOM   1002 C3'    G L  13      -6.487   5.560  -4.212  1.00 69.59           C
ATOM   1003 O3'    G L  13      -7.361   4.695  -4.943  1.00 68.97           O
ATOM   1004 C2'    G L  13      -5.790   4.770  -3.100  1.00 69.12           C
ATOM   1005 O2'    G L  13      -6.627   3.887  -2.401  1.00 69.08           O
ATOM   1006 C1'    G L  13      -4.749   4.016  -3.914  1.00 69.82           C
ATOM   1007 N9     G L  13      -3.631   3.563  -3.090  1.00 70.43           N
ATOM   1008 C8     G L  13      -2.918   4.276  -2.160  1.00 69.71           C
ATOM   1009 N7     G L  13      -2.008   3.568  -1.552  1.00 70.03           N
ATOM   1010 C5     G L  13      -2.118   2.311  -2.118  1.00 70.44           C
ATOM   1011 C6     G L  13      -1.393   1.120  -1.847  1.00 70.24           C
ATOM   1012 O6     G L  13      -0.472   0.928  -1.030  1.00 69.79           O
ATOM   1013 N1     G L  13      -1.830   0.066  -2.658  1.00 69.94           N
ATOM   1014 C2     G L  13      -2.829   0.142  -3.587  1.00 69.69           C
ATOM   1015 N2     G L  13      -3.110  -0.983  -4.268  1.00 69.79           N
ATOM   1016 N3     G L  13      -3.521   1.251  -3.843  1.00 70.43           N
ATOM   1017 C4     G L  13      -3.101   2.284  -3.068  1.00 70.75           C
ATOM   1018  P     G L  14      -8.881   4.351  -4.419  1.00 66.00           P
ATOM   1019 OP1    G L  14      -9.831   4.954  -5.390  1.00 63.88           O
ATOM   1020 OP2    G L  14      -8.975   4.689  -2.984  1.00 64.57           O
ATOM   1021 O5'    G L  14      -8.984   2.764  -4.553  1.00 66.64           O
ATOM   1022 C5'    G L  14      -9.042   2.143  -5.817  1.00 68.72           C
ATOM   1023 C4'    G L  14      -8.678   0.680  -5.755  1.00 69.68           C
ATOM   1024 O4'    G L  14      -7.291   0.527  -5.363  1.00 70.02           O
ATOM   1025 C3'    G L  14      -9.443  -0.160  -4.756  1.00 70.25           C
ATOM   1026 O3'    G L  14     -10.713  -0.544  -5.243  1.00 69.59           O
ATOM   1027 C2'    G L  14      -8.506  -1.339  -4.545  1.00 69.65           C
ATOM   1028 O2'    G L  14      -8.657  -2.287  -5.587  1.00 69.36           O
ATOM   1029 C1'    G L  14      -7.124  -0.696  -4.663  1.00 70.39           C
ATOM   1030 N9     G L  14      -6.469  -0.436  -3.376  1.00 71.01           N
ATOM   1031 C8     G L  14      -6.338   0.781  -2.746  1.00 70.08           C
ATOM   1032 N7     G L  14      -5.663   0.704  -1.627  1.00 70.19           N
ATOM   1033 C5     G L  14      -5.334  -0.640  -1.505  1.00 70.88           C
ATOM   1034 C6     G L  14      -4.605  -1.325  -0.498  1.00 70.80           C
ATOM   1035 O6     G L  14      -4.084  -0.862   0.535  1.00 70.28           O
ATOM   1036 N1     G L  14      -4.510  -2.684  -0.765  1.00 70.35           N
ATOM   1037 C2     G L  14      -5.038  -3.309  -1.861  1.00 70.08           C
ATOM   1038 N2     G L  14      -4.835  -4.636  -1.940  1.00 69.85           N
ATOM   1039 N3     G L  14      -5.716  -2.689  -2.812  1.00 70.47           N
ATOM   1040 C4     G L  14      -5.819  -1.360  -2.570  1.00 70.91           C
ATOM   1041  P     G L  15     -11.932  -0.923  -4.260  1.00 67.47           P
ATOM   1042 OP1    G L  15     -13.153  -1.033  -5.082  1.00 66.43           O
ATOM   1043 OP2    G L  15     -11.900   0.000  -3.101  1.00 67.17           O
ATOM   1044 O5'    G L  15     -11.554  -2.375  -3.712  1.00 67.33           O
ATOM   1045 C5'    G L  15     -11.357  -3.452  -4.610  1.00 67.89           C
ATOM   1046 C4'    G L  15     -10.973  -4.714  -3.872  1.00 68.64           C
ATOM   1047 O4'    G L  15      -9.725  -4.485  -3.156  1.00 68.26           O
ATOM   1048 C3'    G L  15     -11.979  -5.182  -2.825  1.00 68.28           C
ATOM   1049 O3'    G L  15     -11.999  -6.600  -2.773  1.00 67.05           O
ATOM   1050 C2'    G L  15     -11.395  -4.636  -1.525  1.00 66.63           C
ATOM   1051 O2'    G L  15     -11.779  -5.355  -0.371  1.00 66.01           O
ATOM   1052 C1'    G L  15      -9.899  -4.782  -1.787  1.00 68.68           C
ATOM   1053 N9     G L  15      -9.082  -3.873  -0.976  1.00 69.19           N
ATOM   1054 C8     G L  15      -9.138  -2.505  -0.959  1.00 68.58           C
ATOM   1055 N7     G L  15      -8.298  -1.963  -0.116  1.00 68.42           N
ATOM   1056 C5     G L  15      -7.643  -3.057   0.464  1.00 69.48           C
ATOM   1057 C6     G L  15      -6.632  -3.098   1.458  1.00 69.56           C
ATOM   1058 O6     G L  15      -6.083  -2.154   2.043  1.00 69.21           O
ATOM   1059 N1     G L  15      -6.259  -4.410   1.753  1.00 68.78           N
ATOM   1060 C2     G L  15      -6.798  -5.526   1.170  1.00 68.19           C
ATOM   1061 N2     G L  15      -6.306  -6.701   1.593  1.00 67.39           N
ATOM   1062 N3     G L  15      -7.742  -5.502   0.247  1.00 68.22           N
ATOM   1063 C4     G L  15      -8.115  -4.232  -0.060  1.00 69.27           C
ATOM   1064  P     U L  16     -13.214  -7.485  -3.305  1.00 65.53           P
ATOM   1065 OP1    U L  16     -14.427  -6.643  -3.341  1.00 65.89           O
ATOM   1066 OP2    U L  16     -13.218  -8.769  -2.546  1.00 67.56           O
ATOM   1067 O5'    U L  16     -12.797  -7.803  -4.791  1.00 64.74           O
ATOM   1068 C5'    U L  16     -12.134  -9.006  -5.132  1.00 63.04           C
ATOM   1069 C4'    U L  16     -12.979  -9.869  -6.025  1.00 63.13           C
ATOM   1070 O4'    U L  16     -14.346  -9.857  -5.551  1.00 61.38           O
ATOM   1071 C3'    U L  16     -13.076  -9.443  -7.478  1.00 62.99           C
ATOM   1072 O3'    U L  16     -11.971  -9.922  -8.237  1.00 62.02           O
ATOM   1073 C2'    U L  16     -14.403 -10.043  -7.925  1.00 58.30           C
ATOM   1074 O2'    U L  16     -14.246 -11.397  -8.280  1.00 54.82           O
ATOM   1075 C1'    U L  16     -15.246  -9.957  -6.640  1.00 58.09           C
ATOM   1076 N1     U L  16     -16.164  -8.798  -6.617  1.00 55.91           N
ATOM   1077 C2     U L  16     -17.356  -8.900  -7.307  1.00 53.70           C
ATOM   1078 O2     U L  16     -17.679  -9.885  -7.945  1.00 51.73           O
ATOM   1079 N3     U L  16     -18.164  -7.784  -7.233  1.00 51.62           N
ATOM   1080 C4     U L  16     -17.910  -6.614  -6.542  1.00 51.09           C
ATOM   1081 O4     U L  16     -18.744  -5.701  -6.572  1.00 50.38           O
ATOM   1082 C5     U L  16     -16.663  -6.594  -5.841  1.00 52.03           C
ATOM   1083 C6     U L  16     -15.852  -7.665  -5.902  1.00 53.80           C
ATOM   1084  P     U L  17     -10.788  -8.944  -8.679  1.00 61.40           P
ATOM   1085 OP1    U L  17      -9.669  -9.786  -9.157  1.00 60.62           O
ATOM   1086 OP2    U L  17     -10.557  -7.934  -7.604  1.00 62.03           O
ATOM   1087 O5'    U L  17     -11.408  -8.186  -9.938  1.00 60.82           O
ATOM   1088 C5'    U L  17     -11.884  -8.921 -11.050  1.00 60.00           C
ATOM   1089 C4'    U L  17     -12.433  -8.003 -12.119  1.00 59.82           C
ATOM   1090 O4'    U L  17     -13.486  -7.184 -11.556  1.00 59.21           O
ATOM   1091 C3'    U L  17     -11.461  -7.001 -12.703  1.00 60.27           C
ATOM   1092 O3'    U L  17     -10.632  -7.568 -13.700  1.00 59.17           O
ATOM   1093 C2'    U L  17     -12.391  -5.916 -13.247  1.00 56.21           C
ATOM   1094 O2'    U L  17     -12.915  -6.292 -14.510  1.00 53.83           O
ATOM   1095 C1'    U L  17     -13.532  -5.931 -12.226  1.00 56.09           C
ATOM   1096 N1     U L  17     -13.420  -4.837 -11.243  1.00 54.93           N
ATOM   1097 C2     U L  17     -14.205  -3.713 -11.457  1.00 53.06           C
ATOM   1098 O2     U L  17     -14.972  -3.611 -12.401  1.00 51.66           O
ATOM   1099 N3     U L  17     -14.074  -2.720 -10.521  1.00 51.66           N
ATOM   1100 C4     U L  17     -13.248  -2.723  -9.413  1.00 51.01           C
ATOM   1101 O4     U L  17     -13.236  -1.747  -8.668  1.00 50.38           O
ATOM   1102 C5     U L  17     -12.456  -3.916  -9.271  1.00 51.90           C
ATOM   1103 C6     U L  17     -12.569  -4.903 -10.164  1.00 53.53           C
ATOM   1104  P     A L  18      -9.183  -8.247 -13.292  1.00 64.48           P
ATOM   1105 OP1    A L  18      -8.611  -8.797 -14.547  1.00 62.93           O
ATOM   1106 OP2    A L  18      -9.373  -9.122 -12.125  1.00 64.84           O
ATOM   1107 O5'    A L  18      -8.279  -7.008 -12.839  1.00 63.73           O
ATOM   1108 C5'    A L  18      -6.873  -7.142 -12.735  1.00 62.56           C
ATOM   1109 C4'    A L  18      -6.339  -6.562 -11.460  1.00 63.51           C
ATOM   1110 O4'    A L  18      -6.402  -5.114 -11.536  1.00 62.81           O
ATOM   1111 C3'    A L  18      -7.088  -6.962 -10.206  1.00 63.81           C
ATOM   1112 O3'    A L  18      -6.175  -7.128  -9.119  1.00 62.60           O
ATOM   1113 C2'    A L  18      -7.998  -5.753  -9.952  1.00 61.62           C
ATOM   1114 O2'    A L  18      -8.351  -5.577  -8.601  1.00 58.79           O
ATOM   1115 C1'    A L  18      -7.138  -4.602 -10.453  1.00 61.61           C
ATOM   1116 N9     A L  18      -7.916  -3.469 -10.964  1.00 60.85           N
ATOM   1117 C8     A L  18      -8.763  -3.453 -12.035  1.00 59.08           C
ATOM   1118 N7     A L  18      -9.310  -2.278 -12.265  1.00 58.83           N
ATOM   1119 C5     A L  18      -8.781  -1.464 -11.275  1.00 59.32           C
ATOM   1120 C6     A L  18      -8.967  -0.104 -10.964  1.00 58.26           C
ATOM   1121 N6     A L  18      -9.774   0.697 -11.654  1.00 57.49           N
ATOM   1122 N1     A L  18      -8.279   0.390  -9.910  1.00 57.41           N
ATOM   1123 C2     A L  18      -7.472  -0.418  -9.225  1.00 57.47           C
ATOM   1124 N3     A L  18      -7.218  -1.715  -9.418  1.00 57.82           N
ATOM   1125 C4     A L  18      -7.911  -2.181 -10.474  1.00 60.63           C
ATOM   1126  P     G L  19      -5.719  -8.633  -8.727  1.00 64.10           P
ATOM   1127 OP1    G L  19      -5.672  -9.468  -9.961  1.00 60.14           O
ATOM   1128 OP2    G L  19      -6.613  -9.024  -7.593  1.00 61.45           O
ATOM   1129 O5'    G L  19      -4.240  -8.550  -8.174  1.00 65.07           O
ATOM   1130 C5'    G L  19      -3.798  -7.610  -7.226  1.00 68.20           C
ATOM   1131 C4'    G L  19      -3.276  -8.279  -5.990  1.00 68.93           C
ATOM   1132 O4'    G L  19      -2.296  -7.398  -5.355  1.00 69.65           O
ATOM   1133 C3'    G L  19      -4.334  -8.537  -4.932  1.00 70.35           C
ATOM   1134 O3'    G L  19      -3.966  -9.676  -4.142  1.00 69.78           O
ATOM   1135 C2'    G L  19      -4.233  -7.275  -4.081  1.00 69.78           C
ATOM   1136 O2'    G L  19      -4.755  -7.394  -2.784  1.00 69.70           O
ATOM   1137 C1'    G L  19      -2.721  -7.091  -4.053  1.00 70.73           C
ATOM   1138 N9     G L  19      -2.326  -5.728  -3.693  1.00 71.45           N
ATOM   1139 C8     G L  19      -2.820  -4.552  -4.182  1.00 70.83           C
ATOM   1140 N7     G L  19      -2.295  -3.490  -3.612  1.00 71.07           N
ATOM   1141 C5     G L  19      -1.402  -4.019  -2.689  1.00 71.62           C
ATOM   1142 C6     G L  19      -0.542  -3.354  -1.761  1.00 71.50           C
ATOM   1143 O6     G L  19      -0.403  -2.148  -1.571  1.00 70.99           O
ATOM   1144 N1     G L  19       0.206  -4.276  -1.017  1.00 71.20           N
ATOM   1145 C2     G L  19       0.126  -5.637  -1.141  1.00 70.91           C
ATOM   1146 N2     G L  19       0.914  -6.356  -0.334  1.00 70.95           N
ATOM   1147 N3     G L  19      -0.676  -6.262  -1.990  1.00 71.58           N
ATOM   1148 C4     G L  19      -1.400  -5.385  -2.732  1.00 71.84           C
ATOM   1149  P     G L  20      -5.060 -10.517  -3.260  1.00 68.10           P
ATOM   1150 OP1    G L  20      -5.244 -11.848  -3.908  1.00 66.23           O
ATOM   1151 OP2    G L  20      -6.231  -9.643  -3.034  1.00 66.77           O
ATOM   1152 O5'    G L  20      -4.341 -10.742  -1.846  1.00 68.44           O
ATOM   1153 C5'    G L  20      -3.320 -11.693  -1.705  1.00 69.72           C
ATOM   1154 C4'    G L  20      -2.486 -11.465  -0.469  1.00 70.89           C
ATOM   1155 O4'    G L  20      -1.717 -10.241  -0.621  1.00 71.14           O
ATOM   1156 C3'    G L  20      -3.249 -11.264   0.822  1.00 71.39           C
ATOM   1157 O3'    G L  20      -3.672 -12.490   1.389  1.00 70.64           O
ATOM   1158 C2'    G L  20      -2.224 -10.528   1.684  1.00 70.55           C
ATOM   1159 O2'    G L  20      -1.283 -11.445   2.225  1.00 70.27           O
ATOM   1160 C1'    G L  20      -1.513  -9.652   0.654  1.00 71.50           C
ATOM   1161 N9     G L  20      -2.001  -8.262   0.620  1.00 72.06           N
ATOM   1162 C8     G L  20      -2.907  -7.719  -0.260  1.00 71.40           C
ATOM   1163 N7     G L  20      -3.116  -6.454  -0.058  1.00 71.49           N
ATOM   1164 C5     G L  20      -2.296  -6.132   1.030  1.00 72.15           C
ATOM   1165 C6     G L  20      -2.101  -4.890   1.700  1.00 72.00           C
ATOM   1166 O6     G L  20      -2.615  -3.793   1.467  1.00 71.55           O
ATOM   1167 N1     G L  20      -1.186  -5.015   2.748  1.00 71.62           N
ATOM   1168 C2     G L  20      -0.555  -6.184   3.093  1.00 71.33           C
ATOM   1169 N2     G L  20       0.288  -6.105   4.131  1.00 70.96           N
ATOM   1170 N3     G L  20      -0.725  -7.338   2.476  1.00 71.54           N
ATOM   1171 C4     G L  20      -1.608  -7.242   1.458  1.00 72.04           C
ATOM   1172  P     G L  21      -4.926 -12.574   2.348  1.00 68.35           P
ATOM   1173 OP1    G L  21      -5.228 -14.015   2.551  1.00 67.44           O
ATOM   1174 OP2    G L  21      -5.963 -11.662   1.816  1.00 68.16           O
ATOM   1175 O5'    G L  21      -4.410 -11.971   3.733  1.00 67.67           O
ATOM   1176 C5'    G L  21      -3.457 -12.659   4.512  1.00 68.08           C
ATOM   1177 C4'    G L  21      -2.954 -11.810   5.652  1.00 69.06           C
ATOM   1178 O4'    G L  21      -2.277 -10.636   5.133  1.00 68.64           O
ATOM   1179 C3'    G L  21      -4.011 -11.234   6.568  1.00 68.69           C
ATOM   1180 O3'    G L  21      -4.476 -12.173   7.524  1.00 67.34           O
ATOM   1181 C2'    G L  21      -3.289 -10.053   7.193  1.00 67.27           C
ATOM   1182 O2'    G L  21      -2.431 -10.474   8.239  1.00 66.38           O
ATOM   1183 C1'    G L  21      -2.435  -9.555   6.020  1.00 68.86           C
ATOM   1184 N9     G L  21      -3.067  -8.435   5.312  1.00 69.04           N
ATOM   1185 C8     G L  21      -3.920  -8.487   4.238  1.00 68.86           C
ATOM   1186 N7     G L  21      -4.314  -7.311   3.833  1.00 68.74           N
ATOM   1187 C5     G L  21      -3.681  -6.425   4.701  1.00 69.56           C
ATOM   1188 C6     G L  21      -3.724  -4.997   4.755  1.00 69.58           C
ATOM   1189 O6     G L  21      -4.350  -4.210   4.033  1.00 69.10           O
ATOM   1190 N1     G L  21      -2.925  -4.504   5.786  1.00 68.92           N
ATOM   1191 C2     G L  21      -2.194  -5.279   6.646  1.00 68.45           C
ATOM   1192 N2     G L  21      -1.489  -4.620   7.578  1.00 67.59           N
ATOM   1193 N3     G L  21      -2.145  -6.602   6.603  1.00 68.46           N
ATOM   1194 C4     G L  21      -2.908  -7.098   5.606  1.00 69.71           C
ATOM   1195 OP3    G M   1       5.629  10.453   0.495  1.00 59.26           O
ATOM   1196  P     G M   1       4.733  10.297   1.352  1.00 61.11           P
ATOM   1197 OP1    G M   1       4.405  11.253   2.292  1.00 55.89           O
ATOM   1198 OP2    G M   1       3.546  10.070   0.718  1.00 57.74           O
ATOM   1199 O5'    G M   1       5.227   9.006   2.171  1.00 61.42           O
ATOM   1200 C5'    G M   1       5.611   9.099   3.516  1.00 65.32           C
ATOM   1201 C4'    G M   1       6.027   7.762   4.066  1.00 66.95           C
ATOM   1202 O4'    G M   1       4.940   6.818   3.946  1.00 67.58           O
ATOM   1203 C3'    G M   1       7.183   7.075   3.367  1.00 68.89           C
ATOM   1204 O3'    G M   1       8.442   7.599   3.776  1.00 68.22           O
ATOM   1205 C2'    G M   1       6.988   5.622   3.774  1.00 67.65           C
ATOM   1206 O2'    G M   1       7.475   5.423   5.096  1.00 67.82           O
ATOM   1207 C1'    G M   1       5.464   5.510   3.784  1.00 69.09           C
ATOM   1208 N9     G M   1       4.916   4.911   2.568  1.00 69.27           N
ATOM   1209 C8     G M   1       4.241   5.532   1.544  1.00 68.47           C
ATOM   1210 N7     G M   1       3.862   4.712   0.608  1.00 69.06           N
ATOM   1211 C5     G M   1       4.300   3.459   1.028  1.00 69.65           C
ATOM   1212 C6     G M   1       4.179   2.178   0.435  1.00 69.41           C
ATOM   1213 O6     G M   1       3.632   1.870  -0.636  1.00 68.55           O
ATOM   1214 N1     G M   1       4.782   1.192   1.210  1.00 68.35           N
ATOM   1215 C2     G M   1       5.410   1.406   2.402  1.00 68.10           C
ATOM   1216 N2     G M   1       5.934   0.331   3.005  1.00 68.70           N
ATOM   1217 N3     G M   1       5.537   2.589   2.972  1.00 70.02           N
ATOM   1218 C4     G M   1       4.953   3.572   2.234  1.00 70.87           C
ATOM   1219  P     G M   2       9.766   7.489   2.833  1.00 66.15           P
ATOM   1220 OP1    G M   2      10.842   8.298   3.451  1.00 63.64           O
ATOM   1221 OP2    G M   2       9.340   7.752   1.443  1.00 64.19           O
ATOM   1222 O5'    G M   2      10.169   5.950   2.936  1.00 66.65           O
ATOM   1223 C5'    G M   2      10.578   5.391   4.158  1.00 68.64           C
ATOM   1224 C4'    G M   2      10.701   3.898   4.067  1.00 69.87           C
ATOM   1225 O4'    G M   2       9.426   3.313   3.728  1.00 69.92           O
ATOM   1226 C3'    G M   2      11.635   3.366   2.999  1.00 70.56           C
ATOM   1227 O3'    G M   2      12.986   3.392   3.423  1.00 69.89           O
ATOM   1228 C2'    G M   2      11.114   1.953   2.769  1.00 69.55           C
ATOM   1229 O2'    G M   2      11.583   1.076   3.776  1.00 69.33           O
ATOM   1230 C1'    G M   2       9.608   2.145   2.956  1.00 70.55           C
ATOM   1231 N9     G M   2       8.875   2.276   1.693  1.00 71.06           N
ATOM   1232 C8     G M   2       8.389   3.422   1.125  1.00 70.15           C
ATOM   1233 N7     G M   2       7.752   3.224   0.008  1.00 70.30           N
ATOM   1234 C5     G M   2       7.816   1.848  -0.187  1.00 71.08           C
ATOM   1235 C6     G M   2       7.295   1.042  -1.233  1.00 71.01           C
ATOM   1236 O6     G M   2       6.652   1.382  -2.233  1.00 70.48           O
ATOM   1237 N1     G M   2       7.592  -0.306  -1.029  1.00 70.43           N
ATOM   1238 C2     G M   2       8.289  -0.803   0.042  1.00 70.10           C
ATOM   1239 N2     G M   2       8.475  -2.128   0.054  1.00 69.95           N
ATOM   1240 N3     G M   2       8.777  -0.066   1.019  1.00 70.55           N
ATOM   1241 C4     G M   2       8.502   1.252   0.841  1.00 71.06           C
ATOM   1242  P     G M   3      14.219   3.526   2.370  1.00 68.33           P
ATOM   1243 OP1    G M   3      15.450   3.819   3.135  1.00 67.35           O
ATOM   1244 OP2    G M   3      13.798   4.434   1.278  1.00 68.15           O
ATOM   1245 O5'    G M   3      14.343   2.062   1.765  1.00 67.88           O
ATOM   1246 C5'    G M   3      14.459   0.942   2.613  1.00 68.46           C
ATOM   1247 C4'    G M   3      14.447  -0.343   1.825  1.00 69.02           C
ATOM   1248 O4'    G M   3      13.168  -0.474   1.137  1.00 68.52           O
ATOM   1249 C3'    G M   3      15.525  -0.438   0.738  1.00 68.79           C
ATOM   1250 O3'    G M   3      15.990  -1.770   0.624  1.00 67.60           O
ATOM   1251 C2'    G M   3      14.763  -0.061  -0.531  1.00 67.47           C
ATOM   1252 O2'    G M   3      15.308  -0.593  -1.711  1.00 66.62           O
ATOM   1253 C1'    G M   3      13.388  -0.654  -0.246  1.00 69.16           C
ATOM   1254 N9     G M   3      12.321  -0.004  -1.007  1.00 69.62           N
ATOM   1255 C8     G M   3      11.975   1.324  -0.983  1.00 69.16           C
ATOM   1256 N7     G M   3      10.991   1.613  -1.787  1.00 68.90           N
ATOM   1257 C5     G M   3      10.653   0.404  -2.387  1.00 70.00           C
ATOM   1258 C6     G M   3       9.666   0.102  -3.355  1.00 70.18           C
ATOM   1259 O6     G M   3       8.856   0.858  -3.891  1.00 69.85           O
ATOM   1260 N1     G M   3       9.674  -1.256  -3.683  1.00 69.38           N
ATOM   1261 C2     G M   3      10.515  -2.184  -3.150  1.00 68.81           C
ATOM   1262 N2     G M   3      10.367  -3.442  -3.599  1.00 68.07           N
ATOM   1263 N3     G M   3      11.451  -1.917  -2.243  1.00 68.76           N
ATOM   1264 C4     G M   3      11.461  -0.601  -1.912  1.00 69.78           C
ATOM   1265  P     U M   4      17.545  -2.187   0.844  1.00 63.90           P
ATOM   1266 OP1    U M   4      18.216  -2.149  -0.479  1.00 64.59           O
ATOM   1267 OP2    U M   4      17.560  -3.431   1.641  1.00 66.18           O
ATOM   1268 O5'    U M   4      18.147  -1.033   1.740  1.00 62.63           O
ATOM   1269 C5'    U M   4      17.967  -1.006   3.145  1.00 60.85           C
ATOM   1270 C4'    U M   4      19.137  -0.352   3.840  1.00 59.92           C
ATOM   1271 O4'    U M   4      19.521   0.825   3.095  1.00 59.04           O
ATOM   1272 C3'    U M   4      18.871   0.104   5.258  1.00 59.89           C
ATOM   1273 O3'    U M   4      20.010  -0.111   6.062  1.00 59.48           O
ATOM   1274 C2'    U M   4      18.586   1.597   5.095  1.00 56.19           C
ATOM   1275 O2'    U M   4      18.938   2.382   6.222  1.00 52.81           O
ATOM   1276 C1'    U M   4      19.460   1.976   3.907  1.00 55.76           C
ATOM   1277 N1     U M   4      18.882   3.078   3.113  1.00 54.17           N
ATOM   1278 C2     U M   4      19.658   4.183   2.841  1.00 52.58           C
ATOM   1279 O2     U M   4      20.807   4.296   3.240  1.00 50.83           O
ATOM   1280 N3     U M   4      19.055   5.164   2.083  1.00 51.05           N
ATOM   1281 C4     U M   4      17.760   5.131   1.585  1.00 50.55           C
ATOM   1282 O4     U M   4      17.357   6.089   0.928  1.00 49.89           O
ATOM   1283 C5     U M   4      17.026   3.945   1.915  1.00 51.22           C
ATOM   1284 C6     U M   4      17.597   2.980   2.645  1.00 52.67           C
ATOM   1285  P     U M   5      19.940  -1.068   7.375  1.00 59.99           P
ATOM   1286 OP1    U M   5      20.811  -0.475   8.432  1.00 59.49           O
ATOM   1287 OP2    U M   5      20.111  -2.464   6.974  1.00 61.33           O
ATOM   1288 O5'    U M   5      18.426  -0.865   7.848  1.00 59.73           O
ATOM   1289 C5'    U M   5      17.624  -1.935   8.251  1.00 59.01           C
ATOM   1290 C4'    U M   5      17.838  -2.292   9.696  1.00 58.74           C
ATOM   1291 O4'    U M   5      18.401  -1.171  10.419  1.00 58.31           O
ATOM   1292 C3'    U M   5      16.591  -2.641  10.478  1.00 59.66           C
ATOM   1293 O3'    U M   5      16.199  -3.990  10.276  1.00 58.59           O
ATOM   1294 C2'    U M   5      16.997  -2.360  11.913  1.00 55.37           C
ATOM   1295 O2'    U M   5      17.699  -3.455  12.464  1.00 53.44           O
ATOM   1296 C1'    U M   5      17.965  -1.182  11.762  1.00 55.68           C
ATOM   1297 N1     U M   5      17.347   0.130  12.073  1.00 54.51           N
ATOM   1298 C2     U M   5      17.534   0.633  13.339  1.00 51.96           C
ATOM   1299 O2     U M   5      18.163   0.055  14.195  1.00 50.75           O
ATOM   1300 N3     U M   5      16.942   1.858  13.570  1.00 50.62           N
ATOM   1301 C4     U M   5      16.202   2.601  12.673  1.00 49.97           C
ATOM   1302 O4     U M   5      15.731   3.682  13.030  1.00 49.67           O
ATOM   1303 C5     U M   5      16.058   1.994  11.378  1.00 51.00           C
ATOM   1304 C6     U M   5      16.623   0.814  11.128  1.00 52.78           C
ATOM   1305  P     A M   6      15.138  -4.358   9.205  1.00 63.04           P
ATOM   1306 OP1    A M   6      14.863  -5.805   9.296  1.00 60.96           O
ATOM   1307 OP2    A M   6      15.553  -3.766   7.924  1.00 62.86           O
ATOM   1308 O5'    A M   6      13.830  -3.578   9.703  1.00 62.31           O
ATOM   1309 C5'    A M   6      12.596  -4.241   9.849  1.00 61.34           C
ATOM   1310 C4'    A M   6      11.603  -3.801   8.816  1.00 61.74           C
ATOM   1311 O4'    A M   6      11.149  -2.461   9.131  1.00 61.37           O
ATOM   1312 C3'    A M   6      12.127  -3.755   7.391  1.00 62.00           C
ATOM   1313 O3'    A M   6      11.115  -4.163   6.484  1.00 60.68           O
ATOM   1314 C2'    A M   6      12.448  -2.273   7.187  1.00 60.31           C
ATOM   1315 O2'    A M   6      12.349  -1.837   5.843  1.00 57.60           O
ATOM   1316 C1'    A M   6      11.393  -1.593   8.050  1.00 60.65           C
ATOM   1317 N9     A M   6      11.813  -0.317   8.610  1.00 60.11           N
ATOM   1318 C8     A M   6      12.833  -0.088   9.496  1.00 58.56           C
ATOM   1319 N7     A M   6      12.977   1.169   9.825  1.00 58.25           N
ATOM   1320 C5     A M   6      11.981   1.828   9.112  1.00 59.09           C
ATOM   1321 C6     A M   6      11.600   3.175   9.027  1.00 58.17           C
ATOM   1322 N6     A M   6      12.208   4.148   9.694  1.00 57.45           N
ATOM   1323 N1     A M   6      10.550   3.487   8.226  1.00 57.28           N
ATOM   1324 C2     A M   6       9.937   2.509   7.560  1.00 57.14           C
ATOM   1325 N3     A M   6      10.213   1.191   7.553  1.00 57.45           N
ATOM   1326 C4     A M   6      11.245   0.917   8.364  1.00 60.05           C
ATOM   1327  P     G M   7      11.136  -5.646   5.905  1.00 64.58           P
ATOM   1328 OP1    G M   7      10.131  -6.451   6.652  1.00 61.11           O
ATOM   1329 OP2    G M   7      12.535  -6.102   5.833  1.00 62.44           O
ATOM   1330 O5'    G M   7      10.604  -5.475   4.413  1.00 65.62           O
ATOM   1331 C5'    G M   7       9.301  -4.996   4.175  1.00 68.83           C
ATOM   1332 C4'    G M   7       8.452  -6.045   3.512  1.00 69.32           C
ATOM   1333 O4'    G M   7       7.059  -5.643   3.592  1.00 69.96           O
ATOM   1334 C3'    G M   7       8.722  -6.239   2.021  1.00 70.47           C
ATOM   1335 O3'    G M   7       9.743  -7.211   1.798  1.00 70.13           O
ATOM   1336 C2'    G M   7       7.364  -6.677   1.499  1.00 70.12           C
ATOM   1337 O2'    G M   7       7.155  -8.046   1.744  1.00 70.19           O
ATOM   1338 C1'    G M   7       6.414  -5.865   2.370  1.00 70.79           C
ATOM   1339 N9     G M   7       6.068  -4.550   1.808  1.00 71.48           N
ATOM   1340 C8     G M   7       6.463  -3.331   2.285  1.00 71.09           C
ATOM   1341 N7     G M   7       5.985  -2.341   1.600  1.00 71.44           N
ATOM   1342 C5     G M   7       5.225  -2.928   0.616  1.00 71.79           C
ATOM   1343 C6     G M   7       4.461  -2.350  -0.430  1.00 71.72           C
ATOM   1344 O6     G M   7       4.303  -1.165  -0.698  1.00 71.32           O
ATOM   1345 N1     G M   7       3.834  -3.328  -1.223  1.00 71.50           N
ATOM   1346 C2     G M   7       3.943  -4.682  -1.016  1.00 71.18           C
ATOM   1347 N2     G M   7       3.280  -5.457  -1.872  1.00 71.24           N
ATOM   1348 N3     G M   7       4.655  -5.229  -0.048  1.00 71.71           N
ATOM   1349 C4     G M   7       5.260  -4.297   0.731  1.00 71.92           C
ATOM   1350  P     G M   8      10.651  -7.133   0.448  1.00 66.31           P
ATOM   1351 OP1    G M   8      11.725  -8.156   0.574  1.00 64.55           O
ATOM   1352 OP2    G M   8      11.003  -5.721   0.217  1.00 65.06           O
ATOM   1353 O5'    G M   8       9.671  -7.582  -0.720  1.00 66.64           O
ATOM   1354 C5'    G M   8       9.152  -8.896  -0.786  1.00 68.35           C
ATOM   1355 C4'    G M   8       8.133  -9.030  -1.875  1.00 69.17           C
ATOM   1356 O4'    G M   8       7.045  -8.106  -1.631  1.00 69.57           O
ATOM   1357 C3'    G M   8       8.608  -8.682  -3.272  1.00 69.65           C
ATOM   1358 O3'    G M   8       9.245  -9.783  -3.895  1.00 69.19           O
ATOM   1359 C2'    G M   8       7.325  -8.271  -3.976  1.00 69.22           C
ATOM   1360 O2'    G M   8       6.599  -9.409  -4.398  1.00 68.97           O
ATOM   1361 C1'    G M   8       6.556  -7.590  -2.850  1.00 69.83           C
ATOM   1362 N9     G M   8       6.694  -6.127  -2.827  1.00 70.47           N
ATOM   1363 C8     G M   8       7.435  -5.389  -1.930  1.00 69.94           C
ATOM   1364 N7     G M   8       7.348  -4.103  -2.136  1.00 70.10           N
ATOM   1365 C5     G M   8       6.507  -3.972  -3.230  1.00 70.75           C
ATOM   1366 C6     G M   8       6.041  -2.814  -3.899  1.00 70.75           C
ATOM   1367 O6     G M   8       6.290  -1.632  -3.655  1.00 70.33           O
ATOM   1368 N1     G M   8       5.198  -3.139  -4.964  1.00 70.28           N
ATOM   1369 C2     G M   8       4.851  -4.417  -5.323  1.00 69.92           C
ATOM   1370 N2     G M   8       4.033  -4.526  -6.374  1.00 69.68           N
ATOM   1371 N3     G M   8       5.275  -5.505  -4.709  1.00 70.13           N
ATOM   1372 C4     G M   8       6.092  -5.215  -3.665  1.00 70.54           C
ATOM   1373  P     G M   9      10.421  -9.568  -4.989  1.00 67.64           P
ATOM   1374 OP1    G M   9      11.007 -10.889  -5.288  1.00 66.91           O
ATOM   1375 OP2    G M   9      11.293  -8.457  -4.533  1.00 67.44           O
ATOM   1376 O5'    G M   9       9.629  -9.060  -6.269  1.00 67.15           O
ATOM   1377 C5'    G M   9       8.580  -9.825  -6.817  1.00 67.64           C
ATOM   1378 C4'    G M   9       7.986  -9.155  -8.032  1.00 68.10           C
ATOM   1379 O4'    G M   9       7.394  -7.886  -7.632  1.00 67.62           O
ATOM   1380 C3'    G M   9       8.990  -8.825  -9.136  1.00 67.88           C
ATOM   1381 O3'    G M   9       8.398  -9.002 -10.413  1.00 66.63           O
ATOM   1382 C2'    G M   9       9.275  -7.346  -8.913  1.00 66.46           C
ATOM   1383 O2'    G M   9       9.673  -6.647 -10.085  1.00 65.64           O
ATOM   1384 C1'    G M   9       7.930  -6.834  -8.406  1.00 68.07           C
ATOM   1385 N9     G M   9       8.070  -5.638  -7.575  1.00 68.54           N
ATOM   1386 C8     G M   9       8.786  -5.521  -6.414  1.00 68.21           C
ATOM   1387 N7     G M   9       8.752  -4.322  -5.907  1.00 67.96           N
ATOM   1388 C5     G M   9       7.957  -3.595  -6.788  1.00 68.98           C
ATOM   1389 C6     G M   9       7.567  -2.235  -6.761  1.00 69.15           C
ATOM   1390 O6     G M   9       7.856  -1.364  -5.926  1.00 68.87           O
ATOM   1391 N1     G M   9       6.763  -1.922  -7.857  1.00 68.41           N
ATOM   1392 C2     G M   9       6.384  -2.793  -8.833  1.00 67.86           C
ATOM   1393 N2     G M   9       5.604  -2.289  -9.805  1.00 67.08           N
ATOM   1394 N3     G M   9       6.742  -4.067  -8.876  1.00 67.66           N
ATOM   1395 C4     G M   9       7.524  -4.395  -7.821  1.00 68.72           C
ATOM   1396  P     U M  10       8.980 -10.088 -11.424  1.00 59.94           P
ATOM   1397 OP1    U M  10      10.248 -10.655 -10.863  1.00 61.19           O
ATOM   1398 OP2    U M  10       8.983  -9.530 -12.812  1.00 62.82           O
ATOM   1399 O5'    U M  10       7.845 -11.201 -11.333  1.00 58.97           O
ATOM   1400 C5'    U M  10       6.761 -11.217 -12.231  1.00 57.80           C
ATOM   1401 C4'    U M  10       6.357 -12.625 -12.538  1.00 56.44           C
ATOM   1402 O4'    U M  10       7.495 -13.338 -13.081  1.00 55.29           O
ATOM   1403 C3'    U M  10       5.915 -13.472 -11.354  1.00 55.87           C
ATOM   1404 O3'    U M  10       4.549 -13.256 -11.012  1.00 55.24           O
ATOM   1405 C2'    U M  10       6.195 -14.881 -11.833  1.00 52.25           C
ATOM   1406 O2'    U M  10       5.167 -15.344 -12.687  1.00 49.26           O
ATOM   1407 C1'    U M  10       7.471 -14.686 -12.651  1.00 51.65           C
ATOM   1408 N1     U M  10       8.701 -14.958 -11.867  1.00 50.10           N
ATOM   1409 C2     U M  10       9.022 -16.281 -11.610  1.00 48.78           C
ATOM   1410 O2     U M  10       8.342 -17.220 -11.984  1.00 47.48           O
ATOM   1411 N3     U M  10      10.173 -16.463 -10.882  1.00 47.34           N
ATOM   1412 C4     U M  10      11.017 -15.476 -10.409  1.00 46.90           C
ATOM   1413 O4     U M  10      12.026 -15.809  -9.763  1.00 46.35           O
ATOM   1414 C5     U M  10      10.621 -14.142 -10.717  1.00 47.71           C
ATOM   1415 C6     U M  10       9.502 -13.933 -11.430  1.00 49.23           C
ATOM   1416  P     U M  11       4.111 -13.163  -9.503  1.00 56.92           P
ATOM   1417 OP1    U M  11       2.651 -12.950  -9.498  1.00 56.41           O
ATOM   1418 OP2    U M  11       4.998 -12.199  -8.798  1.00 58.03           O
ATOM   1419 O5'    U M  11       4.414 -14.622  -8.917  1.00 56.54           O
ATOM   1420 C5'    U M  11       3.618 -15.732  -9.298  1.00 56.04           C
ATOM   1421 C4'    U M  11       4.163 -17.009  -8.715  1.00 55.10           C
ATOM   1422 O4'    U M  11       5.595 -17.044  -8.869  1.00 54.41           O
ATOM   1423 C3'    U M  11       3.937 -17.228  -7.224  1.00 55.16           C
ATOM   1424 O3'    U M  11       2.686 -17.835  -6.959  1.00 54.24           O
ATOM   1425 C2'    U M  11       5.080 -18.146  -6.820  1.00 51.45           C
ATOM   1426 O2'    U M  11       4.742 -19.501  -7.015  1.00 49.09           O
ATOM   1427 C1'    U M  11       6.191 -17.776  -7.812  1.00 50.69           C
ATOM   1428 N1     U M  11       7.268 -16.994  -7.213  1.00 49.48           N
ATOM   1429 C2     U M  11       8.342 -17.694  -6.683  1.00 47.70           C
ATOM   1430 O2     U M  11       8.402 -18.912  -6.694  1.00 46.70           O
ATOM   1431 N3     U M  11       9.345 -16.927  -6.132  1.00 46.24           N
ATOM   1432 C4     U M  11       9.373 -15.543  -6.064  1.00 45.59           C
ATOM   1433 O4     U M  11      10.347 -14.992  -5.540  1.00 45.11           O
ATOM   1434 C5     U M  11       8.237 -14.886  -6.642  1.00 46.70           C
ATOM   1435 C6     U M  11       7.246 -15.617  -7.187  1.00 48.41           C
ATOM   1436  P     A M  12       1.347 -17.183  -6.593  1.00 59.76           P
ATOM   1437 OP1    A M  12       0.827 -18.096  -5.541  1.00 57.54           O
ATOM   1438 OP2    A M  12       0.571 -16.961  -7.813  1.00 59.54           O
ATOM   1439 O5'    A M  12       1.566 -15.762  -5.929  1.00 59.34           O
ATOM   1440 C5'    A M  12       0.411 -14.997  -5.623  1.00 59.08           C
ATOM   1441 C4'    A M  12       0.738 -13.543  -5.379  1.00 59.20           C
ATOM   1442 O4'    A M  12       1.345 -13.410  -4.071  1.00 58.92           O
ATOM   1443 C3'    A M  12       1.699 -12.914  -6.369  1.00 59.43           C
ATOM   1444 O3'    A M  12       1.318 -11.562  -6.619  1.00 58.18           O
ATOM   1445 C2'    A M  12       3.041 -12.960  -5.624  1.00 57.60           C
ATOM   1446 O2'    A M  12       3.950 -11.967  -6.016  1.00 55.32           O
ATOM   1447 C1'    A M  12       2.589 -12.770  -4.177  1.00 57.65           C
ATOM   1448 N9     A M  12       3.483 -13.374  -3.194  1.00 57.11           N
ATOM   1449 C8     A M  12       3.888 -14.685  -3.118  1.00 55.70           C
ATOM   1450 N7     A M  12       4.682 -14.935  -2.111  1.00 55.74           N
ATOM   1451 C5     A M  12       4.815 -13.715  -1.469  1.00 56.05           C
ATOM   1452 C6     A M  12       5.532 -13.308  -0.329  1.00 55.24           C
ATOM   1453 N6     A M  12       6.292 -14.132   0.400  1.00 54.57           N
ATOM   1454 N1     A M  12       5.442 -12.016   0.038  1.00 54.58           N
ATOM   1455 C2     A M  12       4.690 -11.187  -0.688  1.00 54.57           C
ATOM   1456 N3     A M  12       3.966 -11.448  -1.785  1.00 54.99           N
ATOM   1457 C4     A M  12       4.074 -12.744  -2.116  1.00 57.21           C
ATOM   1458  P     G M  13       0.880 -11.077  -8.076  1.00 64.09           P
ATOM   1459 OP1    G M  13       0.212 -12.225  -8.752  1.00 60.70           O
ATOM   1460 OP2    G M  13       2.082 -10.448  -8.717  1.00 61.84           O
ATOM   1461 O5'    G M  13      -0.213  -9.952  -7.879  1.00 64.96           O
ATOM   1462 C5'    G M  13      -0.001  -8.791  -7.097  1.00 67.99           C
ATOM   1463 C4'    G M  13      -0.319  -7.547  -7.875  1.00 68.50           C
ATOM   1464 O4'    G M  13      -0.491  -6.441  -6.936  1.00 69.12           O
ATOM   1465 C3'    G M  13       0.788  -7.107  -8.823  1.00 69.68           C
ATOM   1466 O3'    G M  13       0.230  -6.391  -9.934  1.00 69.17           O
ATOM   1467 C2'    G M  13       1.589  -6.144  -7.942  1.00 69.28           C
ATOM   1468 O2'    G M  13       2.378  -5.224  -8.645  1.00 69.42           O
ATOM   1469 C1'    G M  13       0.458  -5.438  -7.196  1.00 70.15           C
ATOM   1470 N9     G M  13       0.914  -4.831  -5.948  1.00 70.87           N
ATOM   1471 C8     G M  13       1.669  -5.415  -4.971  1.00 70.34           C
ATOM   1472 N7     G M  13       1.965  -4.596  -3.988  1.00 70.68           N
ATOM   1473 C5     G M  13       1.367  -3.404  -4.348  1.00 71.13           C
ATOM   1474 C6     G M  13       1.347  -2.146  -3.682  1.00 71.03           C
ATOM   1475 O6     G M  13       1.883  -1.837  -2.612  1.00 70.57           O
ATOM   1476 N1     G M  13       0.615  -1.200  -4.404  1.00 70.73           N
ATOM   1477 C2     G M  13      -0.011  -1.432  -5.604  1.00 70.40           C
ATOM   1478 N2     G M  13      -0.661  -0.391  -6.136  1.00 70.44           N
ATOM   1479 N3     G M  13       0.004  -2.598  -6.237  1.00 71.01           N
ATOM   1480 C4     G M  13       0.704  -3.527  -5.550  1.00 71.24           C
ATOM   1481  P     G M  14       1.120  -6.078 -11.278  1.00 66.22           P
ATOM   1482 OP1    G M  14       0.484  -6.809 -12.412  1.00 64.47           O
ATOM   1483 OP2    G M  14       2.555  -6.315 -10.969  1.00 65.14           O
ATOM   1484 O5'    G M  14       0.926  -4.510 -11.515  1.00 66.66           O
ATOM   1485 C5'    G M  14      -0.301  -3.999 -11.983  1.00 68.61           C
ATOM   1486 C4'    G M  14      -0.435  -2.515 -11.740  1.00 69.56           C
ATOM   1487 O4'    G M  14      -0.437  -2.249 -10.311  1.00 69.81           O
ATOM   1488 C3'    G M  14       0.679  -1.643 -12.271  1.00 70.08           C
ATOM   1489 O3'    G M  14       0.526  -1.374 -13.657  1.00 69.26           O
ATOM   1490 C2'    G M  14       0.551  -0.388 -11.410  1.00 69.54           C
ATOM   1491 O2'    G M  14      -0.478   0.442 -11.905  1.00 69.38           O
ATOM   1492 C1'    G M  14       0.105  -0.962 -10.067  1.00 70.38           C
ATOM   1493 N9     G M  14       1.189  -1.078  -9.072  1.00 71.04           N
ATOM   1494 C8     G M  14       1.837  -2.221  -8.684  1.00 70.23           C
ATOM   1495 N7     G M  14       2.728  -2.007  -7.750  1.00 70.32           N
ATOM   1496 C5     G M  14       2.665  -0.644  -7.513  1.00 70.94           C
ATOM   1497 C6     G M  14       3.402   0.172  -6.594  1.00 70.90           C
ATOM   1498 O6     G M  14       4.274  -0.171  -5.792  1.00 70.42           O
ATOM   1499 N1     G M  14       3.021   1.508  -6.689  1.00 70.50           N
ATOM   1500 C2     G M  14       2.068   1.998  -7.536  1.00 70.21           C
ATOM   1501 N2     G M  14       1.853   3.324  -7.470  1.00 69.92           N
ATOM   1502 N3     G M  14       1.376   1.259  -8.391  1.00 70.46           N
ATOM   1503 C4     G M  14       1.725  -0.051  -8.317  1.00 70.84           C
ATOM   1504  P     G M  15       1.790  -0.966 -14.587  1.00 67.40           P
ATOM   1505 OP1    G M  15       1.332  -1.005 -15.998  1.00 66.61           O
ATOM   1506 OP2    G M  15       2.958  -1.788 -14.172  1.00 67.31           O
ATOM   1507 O5'    G M  15       2.100   0.553 -14.196  1.00 66.96           O
ATOM   1508 C5'    G M  15       1.121   1.560 -14.356  1.00 67.50           C
ATOM   1509 C4'    G M  15       1.622   2.891 -13.868  1.00 68.13           C
ATOM   1510 O4'    G M  15       1.989   2.788 -12.461  1.00 67.59           O
ATOM   1511 C3'    G M  15       2.861   3.428 -14.589  1.00 67.78           C
ATOM   1512 O3'    G M  15       2.829   4.850 -14.624  1.00 66.56           O
ATOM   1513 C2'    G M  15       3.985   2.989 -13.665  1.00 66.43           C
ATOM   1514 O2'    G M  15       5.169   3.759 -13.779  1.00 65.73           O
ATOM   1515 C1'    G M  15       3.335   3.188 -12.296  1.00 68.31           C
ATOM   1516 N9     G M  15       3.954   2.392 -11.233  1.00 68.83           N
ATOM   1517 C8     G M  15       4.067   1.029 -11.166  1.00 68.35           C
ATOM   1518 N7     G M  15       4.700   0.614 -10.096  1.00 68.16           N
ATOM   1519 C5     G M  15       5.018   1.781  -9.400  1.00 69.20           C
ATOM   1520 C6     G M  15       5.702   1.974  -8.186  1.00 69.33           C
ATOM   1521 O6     G M  15       6.176   1.115  -7.429  1.00 69.00           O
ATOM   1522 N1     G M  15       5.800   3.321  -7.852  1.00 68.56           N
ATOM   1523 C2     G M  15       5.316   4.353  -8.605  1.00 67.91           C
ATOM   1524 N2     G M  15       5.519   5.590  -8.123  1.00 67.06           N
ATOM   1525 N3     G M  15       4.675   4.194  -9.760  1.00 67.85           N
ATOM   1526 C4     G M  15       4.560   2.887 -10.095  1.00 68.88           C
ATOM   1527  P     U M  16       2.964   5.763 -15.959  1.00 65.55           P
ATOM   1528 OP1    U M  16       3.688   5.037 -17.027  1.00 66.03           O
ATOM   1529 OP2    U M  16       3.472   7.103 -15.521  1.00 67.55           O
ATOM   1530 O5'    U M  16       1.464   5.965 -16.411  1.00 64.49           O
ATOM   1531 C5'    U M  16       0.878   7.249 -16.340  1.00 62.76           C
ATOM   1532 C4'    U M  16      -0.029   7.474 -17.517  1.00 62.80           C
ATOM   1533 O4'    U M  16       0.640   7.048 -18.732  1.00 61.07           O
ATOM   1534 C3'    U M  16      -1.332   6.711 -17.511  1.00 62.57           C
ATOM   1535 O3'    U M  16      -2.322   7.349 -16.712  1.00 61.77           O
ATOM   1536 C2'    U M  16      -1.699   6.655 -18.989  1.00 58.25           C
ATOM   1537 O2'    U M  16      -2.299   7.870 -19.412  1.00 54.78           O
ATOM   1538 C1'    U M  16      -0.316   6.523 -19.646  1.00 58.10           C
ATOM   1539 N1     U M  16       0.050   5.113 -19.960  1.00 56.02           N
ATOM   1540 C2     U M  16      -0.511   4.538 -21.078  1.00 53.92           C
ATOM   1541 O2     U M  16      -1.293   5.117 -21.810  1.00 52.00           O
ATOM   1542 N3     U M  16      -0.139   3.233 -21.304  1.00 51.77           N
ATOM   1543 C4     U M  16       0.732   2.474 -20.544  1.00 51.14           C
ATOM   1544 O4     U M  16       0.974   1.309 -20.883  1.00 50.47           O
ATOM   1545 C5     U M  16       1.280   3.153 -19.406  1.00 52.11           C
ATOM   1546 C6     U M  16       0.927   4.415 -19.161  1.00 53.95           C
ATOM   1547  P     U M  17      -3.066   6.570 -15.570  1.00 61.86           P
ATOM   1548 OP1    U M  17      -3.857   7.565 -14.804  1.00 61.20           O
ATOM   1549 OP2    U M  17      -2.087   5.704 -14.869  1.00 62.48           O
ATOM   1550 O5'    U M  17      -4.084   5.636 -16.380  1.00 61.21           O
ATOM   1551 C5'    U M  17      -5.046   6.208 -17.240  1.00 60.34           C
ATOM   1552 C4'    U M  17      -5.856   5.159 -17.958  1.00 60.14           C
ATOM   1553 O4'    U M  17      -4.977   4.285 -18.710  1.00 59.50           O
ATOM   1554 C3'    U M  17      -6.648   4.202 -17.087  1.00 60.47           C
ATOM   1555 O3'    U M  17      -7.877   4.763 -16.648  1.00 59.55           O
ATOM   1556 C2'    U M  17      -6.854   2.997 -18.006  1.00 56.45           C
ATOM   1557 O2'    U M  17      -7.931   3.228 -18.892  1.00 54.36           O
ATOM   1558 C1'    U M  17      -5.553   2.994 -18.819  1.00 56.47           C
ATOM   1559 N1     U M  17      -4.593   1.980 -18.345  1.00 55.41           N
ATOM   1560 C2     U M  17      -4.541   0.787 -19.053  1.00 53.55           C
ATOM   1561 O2     U M  17      -5.246   0.564 -20.022  1.00 52.15           O
ATOM   1562 N3     U M  17      -3.633  -0.138 -18.581  1.00 52.22           N
ATOM   1563 C4     U M  17      -2.793   0.016 -17.491  1.00 51.56           C
ATOM   1564 O4     U M  17      -2.035  -0.913 -17.195  1.00 50.94           O
ATOM   1565 C5     U M  17      -2.911   1.273 -16.813  1.00 52.34           C
ATOM   1566 C6     U M  17      -3.776   2.190 -17.252  1.00 53.94           C
ATOM   1567  P     A M  18      -7.994   5.519 -15.230  1.00 64.14           P
ATOM   1568 OP1    A M  18      -9.422   5.918 -15.114  1.00 62.57           O
ATOM   1569 OP2    A M  18      -6.933   6.536 -15.118  1.00 64.44           O
ATOM   1570 O5'    A M  18      -7.706   4.401 -14.141  1.00 63.42           O
ATOM   1571 C5'    A M  18      -8.085   4.610 -12.789  1.00 62.39           C
ATOM   1572 C4'    A M  18      -7.000   4.208 -11.831  1.00 63.23           C
ATOM   1573 O4'    A M  18      -6.928   2.757 -11.778  1.00 62.60           O
ATOM   1574 C3'    A M  18      -5.604   4.692 -12.185  1.00 63.50           C
ATOM   1575 O3'    A M  18      -4.892   5.022 -11.001  1.00 62.36           O
ATOM   1576 C2'    A M  18      -4.983   3.464 -12.866  1.00 61.49           C
ATOM   1577 O2'    A M  18      -3.584   3.412 -12.772  1.00 58.66           O
ATOM   1578 C1'    A M  18      -5.634   2.324 -12.095  1.00 61.45           C
ATOM   1579 N9     A M  18      -5.772   1.091 -12.868  1.00 60.77           N
ATOM   1580 C8     A M  18      -6.476   0.887 -14.021  1.00 58.94           C
ATOM   1581 N7     A M  18      -6.424  -0.341 -14.479  1.00 58.69           N
ATOM   1582 C5     A M  18      -5.621  -1.010 -13.551  1.00 59.25           C
ATOM   1583 C6     A M  18      -5.172  -2.332 -13.459  1.00 58.28           C
ATOM   1584 N6     A M  18      -5.478  -3.276 -14.355  1.00 57.47           N
ATOM   1585 N1     A M  18      -4.389  -2.661 -12.404  1.00 57.41           N
ATOM   1586 C2     A M  18      -4.078  -1.722 -11.508  1.00 57.43           C
ATOM   1587 N3     A M  18      -4.438  -0.437 -11.490  1.00 57.76           N
ATOM   1588 C4     A M  18      -5.224  -0.140 -12.545  1.00 60.57           C
ATOM   1589  P     G M  19      -4.751   6.594 -10.572  1.00 64.61           P
ATOM   1590 OP1    G M  19      -5.998   7.308 -10.949  1.00 60.88           O
ATOM   1591 OP2    G M  19      -3.443   7.038 -11.153  1.00 62.12           O
ATOM   1592 O5'    G M  19      -4.631   6.648  -9.000  1.00 65.70           O
ATOM   1593 C5'    G M  19      -3.765   5.828  -8.237  1.00 68.68           C
ATOM   1594 C4'    G M  19      -2.777   6.646  -7.459  1.00 69.60           C
ATOM   1595 O4'    G M  19      -2.372   5.893  -6.280  1.00 70.09           O
ATOM   1596 C3'    G M  19      -1.499   6.940  -8.217  1.00 70.85           C
ATOM   1597 O3'    G M  19      -0.920   8.160  -7.728  1.00 70.44           O
ATOM   1598 C2'    G M  19      -0.612   5.758  -7.790  1.00 70.26           C
ATOM   1599 O2'    G M  19       0.757   5.947  -7.958  1.00 70.22           O
ATOM   1600 C1'    G M  19      -0.986   5.678  -6.311  1.00 71.29           C
ATOM   1601 N9     G M  19      -0.643   4.393  -5.716  1.00 71.89           N
ATOM   1602 C8     G M  19      -0.889   3.136  -6.203  1.00 71.11           C
ATOM   1603 N7     G M  19      -0.402   2.188  -5.449  1.00 71.35           N
ATOM   1604 C5     G M  19       0.196   2.858  -4.391  1.00 71.87           C
ATOM   1605 C6     G M  19       0.899   2.361  -3.255  1.00 71.65           C
ATOM   1606 O6     G M  19       1.135   1.190  -2.954  1.00 71.16           O
ATOM   1607 N1     G M  19       1.332   3.405  -2.437  1.00 71.33           N
ATOM   1608 C2     G M  19       1.140   4.733  -2.669  1.00 71.08           C
ATOM   1609 N2     G M  19       1.637   5.589  -1.770  1.00 71.14           N
ATOM   1610 N3     G M  19       0.493   5.216  -3.726  1.00 71.85           N
ATOM   1611 C4     G M  19       0.052   4.216  -4.531  1.00 72.18           C
ATOM   1612  P     G M  20       0.146   9.042  -8.607  1.00 67.64           P
ATOM   1613 OP1    G M  20      -0.548  10.292  -9.035  1.00 65.91           O
ATOM   1614 OP2    G M  20       0.748   8.154  -9.618  1.00 66.54           O
ATOM   1615 O5'    G M  20       1.293   9.445  -7.559  1.00 67.97           O
ATOM   1616 C5'    G M  20       1.088  10.459  -6.615  1.00 69.37           C
ATOM   1617 C4'    G M  20       2.073  10.391  -5.474  1.00 70.49           C
ATOM   1618 O4'    G M  20       1.822   9.212  -4.670  1.00 70.57           O
ATOM   1619 C3'    G M  20       3.528  10.267  -5.850  1.00 70.99           C
ATOM   1620 O3'    G M  20       4.096  11.516  -6.210  1.00 70.21           O
ATOM   1621 C2'    G M  20       4.143   9.684  -4.587  1.00 70.17           C
ATOM   1622 O2'    G M  20       4.342  10.703  -3.619  1.00 69.88           O
ATOM   1623 C1'    G M  20       3.032   8.758  -4.087  1.00 71.13           C
ATOM   1624 N9     G M  20       3.235   7.347  -4.441  1.00 71.68           N
ATOM   1625 C8     G M  20       2.666   6.663  -5.488  1.00 70.88           C
ATOM   1626 N7     G M  20       3.011   5.404  -5.523  1.00 70.93           N
ATOM   1627 C5     G M  20       3.857   5.245  -4.438  1.00 71.59           C
ATOM   1628 C6     G M  20       4.543   4.084  -3.961  1.00 71.49           C
ATOM   1629 O6     G M  20       4.534   2.938  -4.421  1.00 71.03           O
ATOM   1630 N1     G M  20       5.303   4.375  -2.829  1.00 71.02           N
ATOM   1631 C2     G M  20       5.390   5.605  -2.232  1.00 70.67           C
ATOM   1632 N2     G M  20       6.182   5.679  -1.150  1.00 70.29           N
ATOM   1633 N3     G M  20       4.760   6.687  -2.659  1.00 70.93           N
ATOM   1634 C4     G M  20       4.009   6.429  -3.760  1.00 71.49           C
ATOM   1635  P     G M  21       5.356  11.611  -7.186  1.00 67.66           P
ATOM   1636 OP1    G M  21       5.531  13.033  -7.529  1.00 66.78           O
ATOM   1637 OP2    G M  21       5.185  10.603  -8.250  1.00 67.94           O
ATOM   1638 O5'    G M  21       6.592  11.155  -6.285  1.00 66.81           O
ATOM   1639 C5'    G M  21       7.033  11.964  -5.216  1.00 67.13           C
ATOM   1640 C4'    G M  21       8.057  11.250  -4.374  1.00 68.04           C
ATOM   1641 O4'    G M  21       7.463  10.073  -3.760  1.00 67.67           O
ATOM   1642 C3'    G M  21       9.263  10.698  -5.109  1.00 67.89           C
ATOM   1643 O3'    G M  21      10.238  11.694  -5.380  1.00 66.45           O
ATOM   1644 C2'    G M  21       9.761   9.621  -4.147  1.00 66.58           C
ATOM   1645 O2'    G M  21      10.508  10.197  -3.092  1.00 65.85           O
ATOM   1646 C1'    G M  21       8.446   9.078  -3.588  1.00 68.35           C
ATOM   1647 N9     G M  21       8.008   7.855  -4.270  1.00 68.59           N
ATOM   1648 C8     G M  21       7.192   7.748  -5.371  1.00 68.43           C
ATOM   1649 N7     G M  21       6.997   6.519  -5.742  1.00 68.25           N
ATOM   1650 C5     G M  21       7.729   5.756  -4.834  1.00 69.06           C
ATOM   1651 C6     G M  21       7.901   4.349  -4.732  1.00 69.09           C
ATOM   1652 O6     G M  21       7.433   3.456  -5.444  1.00 68.60           O
ATOM   1653 N1     G M  21       8.729   4.006  -3.657  1.00 68.39           N
ATOM   1654 C2     G M  21       9.311   4.913  -2.802  1.00 67.84           C
ATOM   1655 N2     G M  21      10.074   4.398  -1.832  1.00 66.92           N
ATOM   1656 N3     G M  21       9.158   6.220  -2.885  1.00 67.89           N
ATOM   1657 C4     G M  21       8.351   6.571  -3.926  1.00 69.11           C
ENDMDL                                                                          
END                                                                             
