# Supplementary material for: G-Quadruplexes Abet Neuronal Burnout in ALS and FTD
Source: Antioxidants (Basel). 2025 Dec 19;15(1):5. doi: 10.3390/antiox15010005 (PMC12837804; doi:10.3390/antiox15010005)
Supplement: Supplementary file 1 [file antioxidants-15-00005-s001.zip › Figure_S5C-APP-672-713x2-rtel21x2-hemex2-Fe3x2.pdb]

TITLE fold_app_672_713x2_rtel21x2_hemex2_fe3x2_kx5_s528133945_model_0.cif       
MODEL 1                                                                         
ATOM      1  N   ASP A   1      11.134 -14.050   3.114  1.00 45.08           N
ATOM      2 CA   ASP A   1      10.554 -14.962   2.124  1.00 49.99           C
ATOM      3  C   ASP A   1       9.115 -15.295   2.499  1.00 50.50           C
ATOM      4  O   ASP A   1       8.766 -15.296   3.676  1.00 49.45           O
ATOM      5 CB   ASP A   1      11.376 -16.251   2.036  1.00 48.51           C
ATOM      6 CG   ASP A   1      11.105 -17.037   0.759  1.00 44.25           C
ATOM      7 OD1  ASP A   1      10.008 -17.617   0.642  1.00 43.01           O
ATOM      8 OD2  ASP A   1      12.001 -17.088  -0.103  1.00 41.55           O
ATOM      9  N   ALA A   2       8.313 -15.575   1.490  1.00 45.53           N
ATOM     10 CA   ALA A   2       6.912 -15.901   1.724  1.00 48.10           C
ATOM     11  C   ALA A   2       6.753 -17.248   2.414  1.00 48.44           C
ATOM     12  O   ALA A   2       5.793 -17.465   3.157  1.00 45.97           O
ATOM     13 CB   ALA A   2       6.146 -15.890   0.406  1.00 46.84           C
ATOM     14  N   GLU A   3       7.695 -18.158   2.172  1.00 46.29           N
ATOM     15 CA   GLU A   3       7.642 -19.478   2.793  1.00 48.71           C
ATOM     16  C   GLU A   3       7.893 -19.401   4.302  1.00 48.09           C
ATOM     17  O   GLU A   3       7.310 -20.166   5.073  1.00 45.00           O
ATOM     18 CB   GLU A   3       8.656 -20.421   2.148  1.00 47.29           C
ATOM     19 CG   GLU A   3       8.167 -21.061   0.848  1.00 42.28           C
ATOM     20 CD   GLU A   3       8.209 -20.094  -0.340  1.00 39.07           C
ATOM     21 OE1  GLU A   3       7.412 -20.269  -1.270  1.00 37.10           O
ATOM     22 OE2  GLU A   3       9.040 -19.159  -0.332  1.00 37.69           O
ATOM     23  N   PHE A   4       8.759 -18.491   4.728  1.00 42.19           N
ATOM     24 CA   PHE A   4       9.048 -18.327   6.142  1.00 44.80           C
ATOM     25  C   PHE A   4       7.813 -17.893   6.917  1.00 45.66           C
ATOM     26  O   PHE A   4       7.657 -18.227   8.097  1.00 43.45           O
ATOM     27 CB   PHE A   4      10.177 -17.307   6.339  1.00 43.22           C
ATOM     28 CG   PHE A   4      10.582 -17.112   7.776  1.00 38.53           C
ATOM     29 CD1  PHE A   4      11.360 -18.058   8.421  1.00 37.15           C
ATOM     30 CD2  PHE A   4      10.191 -15.977   8.484  1.00 37.72           C
ATOM     31 CE1  PHE A   4      11.727 -17.883   9.747  1.00 35.77           C
ATOM     32 CE2  PHE A   4      10.555 -15.809   9.798  1.00 35.88           C
ATOM     33 CZ   PHE A   4      11.331 -16.754  10.444  1.00 33.16           C
ATOM     34  N   ARG A   5       6.939 -17.162   6.265  1.00 46.51           N
ATOM     35 CA   ARG A   5       5.693 -16.719   6.869  1.00 48.05           C
ATOM     36  C   ARG A   5       4.845 -17.911   7.316  1.00 47.34           C
ATOM     37  O   ARG A   5       4.109 -17.831   8.298  1.00 45.34           O
ATOM     38 CB   ARG A   5       4.925 -15.846   5.865  1.00 47.68           C
ATOM     39 CG   ARG A   5       3.932 -14.896   6.476  1.00 42.76           C
ATOM     40 CD   ARG A   5       3.362 -13.965   5.395  1.00 41.14           C
ATOM     41 NE   ARG A   5       4.326 -12.969   4.941  1.00 39.17           N
ATOM     42 CZ   ARG A   5       4.303 -12.377   3.746  1.00 35.94           C
ATOM     43 NH1  ARG A   5       3.356 -12.688   2.881  1.00 35.78           N
ATOM     44 NH2  ARG A   5       5.218 -11.488   3.426  1.00 34.16           N
ATOM     45  N   HIS A   6       4.971 -19.004   6.590  1.00 45.44           N
ATOM     46 CA   HIS A   6       4.252 -20.234   6.920  1.00 46.52           C
ATOM     47  C   HIS A   6       4.706 -20.814   8.251  1.00 46.08           C
ATOM     48  O   HIS A   6       3.931 -21.510   8.925  1.00 43.88           O
ATOM     49 CB   HIS A   6       4.447 -21.253   5.796  1.00 46.21           C
ATOM     50 CG   HIS A   6       3.429 -22.356   5.787  1.00 44.15           C
ATOM     51 ND1  HIS A   6       2.161 -22.190   5.282  1.00 40.22           N
ATOM     52 CD2  HIS A   6       3.503 -23.633   6.204  1.00 38.29           C
ATOM     53 CE1  HIS A   6       1.494 -23.328   5.406  1.00 38.71           C
ATOM     54 NE2  HIS A   6       2.287 -24.224   5.959  1.00 37.90           N
ATOM     55  N   ASP A   7       5.956 -20.518   8.643  1.00 48.78           N
ATOM     56 CA   ASP A   7       6.531 -21.043   9.874  1.00 50.57           C
ATOM     57  C   ASP A   7       6.425 -20.067  11.036  1.00 48.91           C
ATOM     58  O   ASP A   7       6.938 -20.349  12.120  1.00 46.33           O
ATOM     59 CB   ASP A   7       8.002 -21.417   9.659  1.00 48.49           C
ATOM     60 CG   ASP A   7       8.177 -22.509   8.611  1.00 43.96           C
ATOM     61 OD1  ASP A   7       7.234 -23.304   8.414  1.00 42.08           O
ATOM     62 OD2  ASP A   7       9.261 -22.580   8.000  1.00 41.92           O
ATOM     63  N   SER A   8       5.763 -18.932  10.844  1.00 45.46           N
ATOM     64 CA   SER A   8       5.649 -17.920  11.886  1.00 46.77           C
ATOM     65  C   SER A   8       4.866 -18.432  13.089  1.00 46.24           C
ATOM     66  O   SER A   8       5.137 -18.039  14.228  1.00 43.15           O
ATOM     67 CB   SER A   8       5.003 -16.647  11.331  1.00 44.40           C
ATOM     68 OG   SER A   8       5.804 -16.076  10.317  1.00 40.10           O
ATOM     69  N   GLY A   9       3.883 -19.291  12.840  1.00 44.71           N
ATOM     70 CA   GLY A   9       3.085 -19.859  13.911  1.00 46.78           C
ATOM     71  C   GLY A   9       1.857 -19.059  14.282  1.00 46.55           C
ATOM     72  O   GLY A   9       1.128 -19.443  15.198  1.00 44.81           O
ATOM     73  N   TYR A  10       1.627 -17.936  13.597  1.00 44.64           N
ATOM     74 CA   TYR A  10       0.442 -17.125  13.845  1.00 46.85           C
ATOM     75  C   TYR A  10      -0.082 -16.553  12.532  1.00 48.02           C
ATOM     76  O   TYR A  10       0.644 -16.459  11.541  1.00 45.85           O
ATOM     77 CB   TYR A  10       0.744 -15.988  14.840  1.00 44.17           C
ATOM     78 CG   TYR A  10       1.642 -14.895  14.293  1.00 40.03           C
ATOM     79 CD1  TYR A  10       1.100 -13.783  13.644  1.00 35.81           C
ATOM     80 CD2  TYR A  10       3.025 -14.976  14.427  1.00 35.97           C
ATOM     81 CE1  TYR A  10       1.922 -12.780  13.151  1.00 33.82           C
ATOM     82 CE2  TYR A  10       3.845 -13.975  13.936  1.00 34.87           C
ATOM     83 CZ   TYR A  10       3.289 -12.883  13.292  1.00 34.17           C
ATOM     84 OH   TYR A  10       4.102 -11.901  12.788  1.00 32.66           O
ATOM     85  N   GLU A  11      -1.370 -16.174  12.546  1.00 50.80           N
ATOM     86 CA   GLU A  11      -2.032 -15.593  11.384  1.00 52.80           C
ATOM     87  C   GLU A  11      -2.953 -14.475  11.845  1.00 51.50           C
ATOM     88  O   GLU A  11      -3.534 -14.548  12.932  1.00 50.16           O
ATOM     89 CB   GLU A  11      -2.824 -16.664  10.632  1.00 50.93           C
ATOM     90 CG   GLU A  11      -2.674 -16.612   9.127  1.00 45.50           C
ATOM     91 CD   GLU A  11      -1.385 -17.263   8.647  1.00 42.64           C
ATOM     92 OE1  GLU A  11      -0.589 -16.564   7.985  1.00 41.26           O
ATOM     93 OE2  GLU A  11      -1.186 -18.460   8.927  1.00 40.50           O
ATOM     94  N   VAL A  12      -3.070 -13.428  11.028  1.00 48.41           N
ATOM     95 CA   VAL A  12      -3.937 -12.297  11.326  1.00 49.43           C
ATOM     96  C   VAL A  12      -5.095 -12.293  10.333  1.00 49.99           C
ATOM     97  O   VAL A  12      -4.883 -12.390   9.120  1.00 48.02           O
ATOM     98 CB   VAL A  12      -3.178 -10.954  11.267  1.00 47.79           C
ATOM     99 CG1  VAL A  12      -4.090  -9.810  11.668  1.00 44.38           C
ATOM    100 CG2  VAL A  12      -1.953 -11.010  12.175  1.00 43.64           C
ATOM    101  N   HIS A  13      -6.315 -12.173  10.843  1.00 53.22           N
ATOM    102 CA   HIS A  13      -7.514 -12.182  10.011  1.00 54.09           C
ATOM    103  C   HIS A  13      -8.355 -10.949  10.296  1.00 54.15           C
ATOM    104  O   HIS A  13      -8.413 -10.466  11.420  1.00 52.31           O
ATOM    105 CB   HIS A  13      -8.337 -13.446  10.250  1.00 52.03           C
ATOM    106 CG   HIS A  13      -7.579 -14.717   9.985  1.00 48.62           C
ATOM    107 ND1  HIS A  13      -7.418 -15.239   8.728  1.00 43.88           N
ATOM    108 CD2  HIS A  13      -6.928 -15.559  10.825  1.00 41.98           C
ATOM    109 CE1  HIS A  13      -6.693 -16.356   8.799  1.00 41.09           C
ATOM    110 NE2  HIS A  13      -6.397 -16.565  10.057  1.00 40.67           N
ATOM    111  N   HIS A  14      -9.025 -10.441   9.247  1.00 56.56           N
ATOM    112 CA   HIS A  14      -9.865  -9.261   9.352  1.00 58.58           C
ATOM    113  C   HIS A  14     -11.292  -9.566   8.918  1.00 60.36           C
ATOM    114  O   HIS A  14     -11.536 -10.403   8.060  1.00 60.47           O
ATOM    115 CB   HIS A  14      -9.305  -8.115   8.497  1.00 57.71           C
ATOM    116 CG   HIS A  14      -8.182  -7.370   9.157  1.00 54.54           C
ATOM    117 ND1  HIS A  14      -7.826  -6.084   8.787  1.00 50.44           N
ATOM    118 CD2  HIS A  14      -7.348  -7.722  10.152  1.00 48.33           C
ATOM    119 CE1  HIS A  14      -6.816  -5.685   9.525  1.00 47.60           C
ATOM    120 NE2  HIS A  14      -6.509  -6.658  10.369  1.00 46.99           N
ATOM    121  N   GLN A  15     -12.245  -8.860   9.532  1.00 59.88           N
ATOM    122 CA   GLN A  15     -13.653  -8.939   9.198  1.00 61.90           C
ATOM    123  C   GLN A  15     -14.147  -7.530   8.915  1.00 63.03           C
ATOM    124  O   GLN A  15     -13.982  -6.629   9.744  1.00 61.84           O
ATOM    125 CB   GLN A  15     -14.443  -9.568  10.349  1.00 60.30           C
ATOM    126 CG   GLN A  15     -15.923  -9.727  10.086  1.00 56.04           C
ATOM    127 CD   GLN A  15     -16.650 -10.362  11.263  1.00 51.67           C
ATOM    128 OE1  GLN A  15     -17.319  -9.688  12.031  1.00 50.10           O
ATOM    129 NE2  GLN A  15     -16.487 -11.662  11.406  1.00 46.89           N
ATOM    130  N   LYS A  16     -14.729  -7.297   7.730  1.00 62.54           N
ATOM    131 CA   LYS A  16     -15.146  -5.972   7.312  1.00 64.22           C
ATOM    132  C   LYS A  16     -16.656  -5.885   7.116  1.00 65.50           C
ATOM    133  O   LYS A  16     -17.279  -6.792   6.579  1.00 65.00           O
ATOM    134 CB   LYS A  16     -14.418  -5.551   6.026  1.00 61.73           C
ATOM    135 CG   LYS A  16     -14.609  -6.499   4.848  1.00 55.13           C
ATOM    136 CD   LYS A  16     -14.036  -5.922   3.560  1.00 51.23           C
ATOM    137 CE   LYS A  16     -14.932  -4.877   2.952  1.00 46.89           C
ATOM    138 NZ   LYS A  16     -14.501  -4.515   1.568  1.00 41.83           N
ATOM    139  N   LEU A  17     -17.211  -4.762   7.568  1.00 63.52           N
ATOM    140 CA   LEU A  17     -18.618  -4.435   7.395  1.00 64.95           C
ATOM    141  C   LEU A  17     -18.718  -3.020   6.845  1.00 64.21           C
ATOM    142  O   LEU A  17     -18.012  -2.122   7.315  1.00 63.75           O
ATOM    143 CB   LEU A  17     -19.385  -4.537   8.713  1.00 64.36           C
ATOM    144 CG   LEU A  17     -19.597  -5.929   9.329  1.00 60.71           C
ATOM    145 CD1  LEU A  17     -18.360  -6.417  10.059  1.00 57.15           C
ATOM    146 CD2  LEU A  17     -20.788  -5.901  10.271  1.00 57.81           C
ATOM    147  N   VAL A  18     -19.576  -2.806   5.846  1.00 65.72           N
ATOM    148 CA   VAL A  18     -19.722  -1.505   5.206  1.00 66.87           C
ATOM    149  C   VAL A  18     -21.205  -1.150   5.099  1.00 67.62           C
ATOM    150  O   VAL A  18     -22.023  -1.977   4.684  1.00 67.33           O
ATOM    151 CB   VAL A  18     -19.068  -1.477   3.810  1.00 64.37           C
ATOM    152 CG1  VAL A  18     -19.189  -0.092   3.188  1.00 57.45           C
ATOM    153 CG2  VAL A  18     -17.616  -1.892   3.897  1.00 58.88           C
ATOM    154  N   PHE A  19     -21.537   0.084   5.463  1.00 66.12           N
ATOM    155 CA   PHE A  19     -22.891   0.611   5.373  1.00 66.32           C
ATOM    156  C   PHE A  19     -22.894   1.830   4.457  1.00 66.56           C
ATOM    157  O   PHE A  19     -22.024   2.696   4.560  1.00 65.02           O
ATOM    158 CB   PHE A  19     -23.429   0.999   6.755  1.00 63.69           C
ATOM    159 CG   PHE A  19     -23.520  -0.154   7.717  1.00 61.37           C
ATOM    160 CD1  PHE A  19     -24.662  -0.935   7.785  1.00 57.90           C
ATOM    161 CD2  PHE A  19     -22.458  -0.453   8.554  1.00 57.42           C
ATOM    162 CE1  PHE A  19     -24.736  -1.997   8.672  1.00 54.00           C
ATOM    163 CE2  PHE A  19     -22.526  -1.517   9.441  1.00 53.41           C
ATOM    164 CZ   PHE A  19     -23.668  -2.283   9.495  1.00 51.15           C
ATOM    165  N   PHE A  20     -23.886   1.909   3.562  1.00 67.21           N
ATOM    166 CA   PHE A  20     -24.011   3.010   2.614  1.00 67.36           C
ATOM    167  C   PHE A  20     -25.141   3.943   3.021  1.00 67.17           C
ATOM    168  O   PHE A  20     -26.238   3.495   3.367  1.00 65.51           O
ATOM    169 CB   PHE A  20     -24.259   2.481   1.198  1.00 64.81           C
ATOM    170 CG   PHE A  20     -23.104   1.694   0.640  1.00 61.60           C
ATOM    171 CD1  PHE A  20     -22.098   2.328  -0.073  1.00 57.13           C
ATOM    172 CD2  PHE A  20     -23.028   0.325   0.815  1.00 55.57           C
ATOM    173 CE1  PHE A  20     -21.039   1.607  -0.587  1.00 51.77           C
ATOM    174 CE2  PHE A  20     -21.971  -0.405   0.303  1.00 51.79           C
ATOM    175 CZ   PHE A  20     -20.973   0.237  -0.398  1.00 50.25           C
ATOM    176  N   ALA A  21     -24.864   5.250   2.977  1.00 63.24           N
ATOM    177 CA   ALA A  21     -25.850   6.284   3.267  1.00 62.88           C
ATOM    178  C   ALA A  21     -25.845   7.296   2.138  1.00 63.16           C
ATOM    179  O   ALA A  21     -24.786   7.833   1.782  1.00 62.00           O
ATOM    180 CB   ALA A  21     -25.556   6.962   4.603  1.00 59.45           C
ATOM    181  N   GLU A  22     -27.004   7.560   1.556  1.00 68.19           N
ATOM    182 CA   GLU A  22     -27.133   8.446   0.411  1.00 69.02           C
ATOM    183  C   GLU A  22     -27.923   9.689   0.787  1.00 69.98           C
ATOM    184  O   GLU A  22     -28.987   9.590   1.402  1.00 67.51           O
ATOM    185 CB   GLU A  22     -27.803   7.713  -0.759  1.00 66.58           C
ATOM    186 CG   GLU A  22     -27.664   8.428  -2.096  1.00 58.68           C
ATOM    187 CD   GLU A  22     -28.191   7.595  -3.253  1.00 54.69           C
ATOM    188 OE1  GLU A  22     -28.674   6.467  -3.019  1.00 51.39           O
ATOM    189 OE2  GLU A  22     -28.124   8.073  -4.400  1.00 50.26           O
ATOM    190  N   ASP A  23     -27.385  10.854   0.410  1.00 66.13           N
ATOM    191 CA   ASP A  23     -28.051  12.121   0.678  1.00 66.68           C
ATOM    192  C   ASP A  23     -29.171  12.354  -0.328  1.00 66.63           C
ATOM    193  O   ASP A  23     -29.065  11.983  -1.501  1.00 64.28           O
ATOM    194 CB   ASP A  23     -27.058  13.280   0.623  1.00 64.06           C
ATOM    195 CG   ASP A  23     -26.156  13.331   1.843  1.00 59.12           C
ATOM    196 OD1  ASP A  23     -24.973  13.717   1.701  1.00 55.85           O
ATOM    197 OD2  ASP A  23     -26.612  12.991   2.950  1.00 57.21           O
ATOM    198  N   VAL A  24     -30.244  13.000   0.126  1.00 67.62           N
ATOM    199 CA   VAL A  24     -31.390  13.306  -0.711  1.00 68.08           C
ATOM    200  C   VAL A  24     -31.235  14.704  -1.301  1.00 67.76           C
ATOM    201  O   VAL A  24     -30.876  15.641  -0.588  1.00 64.12           O
ATOM    202 CB   VAL A  24     -32.706  13.196   0.088  1.00 65.87           C
ATOM    203 CG1  VAL A  24     -33.902  13.530  -0.794  1.00 59.35           C
ATOM    204 CG2  VAL A  24     -32.856  11.803   0.672  1.00 60.95           C
ATOM    205  N   GLY A  25     -31.484  14.835  -2.609  1.00 64.56           N
ATOM    206 CA   GLY A  25     -31.396  16.117  -3.281  1.00 67.80           C
ATOM    207  C   GLY A  25     -29.978  16.615  -3.472  1.00 69.61           C
ATOM    208  O   GLY A  25     -29.730  17.822  -3.421  1.00 66.68           O
ATOM    209  N   SER A  26     -29.051  15.687  -3.707  1.00 67.91           N
ATOM    210 CA   SER A  26     -27.655  16.035  -3.906  1.00 68.27           C
ATOM    211  C   SER A  26     -26.921  14.854  -4.521  1.00 68.12           C
ATOM    212  O   SER A  26     -27.351  13.706  -4.383  1.00 64.48           O
ATOM    213 CB   SER A  26     -26.994  16.453  -2.589  1.00 65.88           C
ATOM    214 OG   SER A  26     -25.648  16.867  -2.787  1.00 59.55           O
ATOM    215  N   ASN A  27     -25.834  15.137  -5.214  1.00 62.16           N
ATOM    216 CA   ASN A  27     -25.019  14.098  -5.810  1.00 63.34           C
ATOM    217  C   ASN A  27     -23.894  13.678  -4.869  1.00 63.75           C
ATOM    218  O   ASN A  27     -22.788  13.345  -5.303  1.00 59.44           O
ATOM    219 CB   ASN A  27     -24.448  14.557  -7.160  1.00 60.34           C
ATOM    220 CG   ASN A  27     -23.493  15.725  -7.026  1.00 56.27           C
ATOM    221 OD1  ASN A  27     -23.693  16.619  -6.206  1.00 51.95           O
ATOM    222 ND2  ASN A  27     -22.437  15.721  -7.822  1.00 51.33           N
ATOM    223  N   LYS A  28     -24.188  13.692  -3.587  1.00 69.31           N
ATOM    224 CA   LYS A  28     -23.229  13.300  -2.565  1.00 70.36           C
ATOM    225  C   LYS A  28     -23.719  12.048  -1.831  1.00 70.66           C
ATOM    226  O   LYS A  28     -24.887  11.677  -1.903  1.00 65.32           O
ATOM    227 CB   LYS A  28     -23.010  14.433  -1.555  1.00 69.12           C
ATOM    228 CG   LYS A  28     -22.230  15.619  -2.112  1.00 66.95           C
ATOM    229 CD   LYS A  28     -22.028  16.677  -1.050  1.00 63.60           C
ATOM    230 CE   LYS A  28     -21.229  17.845  -1.574  1.00 59.14           C
ATOM    231 NZ   LYS A  28     -21.011  18.890  -0.523  1.00 53.50           N
ATOM    232  N   GLY A  29     -22.804  11.427  -1.140  1.00 61.96           N
ATOM    233 CA   GLY A  29     -23.111  10.249  -0.358  1.00 63.36           C
ATOM    234  C   GLY A  29     -22.117  10.072   0.771  1.00 64.82           C
ATOM    235  O   GLY A  29     -21.070  10.727   0.817  1.00 62.16           O
ATOM    236  N   ALA A  30     -22.457   9.182   1.688  1.00 62.53           N
ATOM    237 CA   ALA A  30     -21.609   8.894   2.831  1.00 63.82           C
ATOM    238  C   ALA A  30     -21.542   7.392   3.047  1.00 64.86           C
ATOM    239  O   ALA A  30     -22.538   6.680   2.887  1.00 63.96           O
ATOM    240 CB   ALA A  30     -22.129   9.591   4.085  1.00 61.82           C
ATOM    241  N   ILE A  31     -20.368   6.908   3.404  1.00 63.44           N
ATOM    242 CA   ILE A  31     -20.159   5.500   3.689  1.00 65.22           C
ATOM    243  C   ILE A  31     -19.556   5.343   5.077  1.00 66.27           C
ATOM    244  O   ILE A  31     -18.663   6.103   5.471  1.00 65.83           O
ATOM    245 CB   ILE A  31     -19.265   4.821   2.625  1.00 62.74           C
ATOM    246 CG1  ILE A  31     -17.960   5.601   2.434  1.00 58.43           C
ATOM    247 CG2  ILE A  31     -20.018   4.697   1.308  1.00 57.57           C
ATOM    248 CD1  ILE A  31     -16.955   4.891   1.556  1.00 54.57           C
ATOM    249  N   ILE A  32     -20.060   4.362   5.809  1.00 64.19           N
ATOM    250 CA   ILE A  32     -19.583   4.063   7.150  1.00 66.85           C
ATOM    251  C   ILE A  32     -19.108   2.620   7.170  1.00 67.05           C
ATOM    252  O   ILE A  32     -19.859   1.714   6.797  1.00 65.88           O
ATOM    253 CB   ILE A  32     -20.680   4.295   8.210  1.00 65.45           C
ATOM    254 CG1  ILE A  32     -21.148   5.752   8.178  1.00 62.30           C
ATOM    255 CG2  ILE A  32     -20.166   3.922   9.596  1.00 61.28           C
ATOM    256 CD1  ILE A  32     -22.389   6.014   9.001  1.00 57.06           C
ATOM    257  N   GLY A  33     -17.881   2.416   7.587  1.00 66.09           N
ATOM    258 CA   GLY A  33     -17.293   1.091   7.602  1.00 66.53           C
ATOM    259  C   GLY A  33     -16.758   0.706   8.963  1.00 67.31           C
ATOM    260  O   GLY A  33     -16.506   1.552   9.823  1.00 66.83           O
ATOM    261  N   LEU A  34     -16.589  -0.594   9.144  1.00 66.79           N
ATOM    262 CA   LEU A  34     -16.049  -1.139  10.377  1.00 67.49           C
ATOM    263  C   LEU A  34     -15.183  -2.346  10.052  1.00 67.39           C
ATOM    264  O   LEU A  34     -15.583  -3.214   9.275  1.00 65.64           O
ATOM    265 CB   LEU A  34     -17.176  -1.536  11.335  1.00 66.20           C
ATOM    266 CG   LEU A  34     -16.769  -2.252  12.622  1.00 62.39           C
ATOM    267 CD1  LEU A  34     -15.987  -1.322  13.540  1.00 59.21           C
ATOM    268 CD2  LEU A  34     -17.982  -2.811  13.336  1.00 59.18           C
ATOM    269  N   MET A  35     -13.994  -2.386  10.643  1.00 64.96           N
ATOM    270 CA   MET A  35     -13.077  -3.501  10.453  1.00 65.87           C
ATOM    271  C   MET A  35     -12.656  -4.046  11.813  1.00 65.88           C
ATOM    272  O   MET A  35     -12.236  -3.290  12.692  1.00 63.12           O
ATOM    273 CB   MET A  35     -11.848  -3.083   9.654  1.00 63.52           C
ATOM    274 CG   MET A  35     -10.989  -4.252   9.234  1.00 61.26           C
ATOM    275 SD   MET A  35      -9.390  -3.761   8.556  1.00 57.72           S
ATOM    276 CE   MET A  35      -8.543  -3.280  10.053  1.00 53.23           C
ATOM    277  N   VAL A  36     -12.789  -5.351  11.955  1.00 62.95           N
ATOM    278 CA   VAL A  36     -12.411  -6.033  13.174  1.00 61.40           C
ATOM    279  C   VAL A  36     -11.377  -7.104  12.829  1.00 57.96           C
ATOM    280  O   VAL A  36     -11.583  -7.886  11.900  1.00 54.55           O
ATOM    281 CB   VAL A  36     -13.625  -6.672  13.870  1.00 60.35           C
ATOM    282 CG1  VAL A  36     -13.202  -7.384  15.144  1.00 56.19           C
ATOM    283 CG2  VAL A  36     -14.673  -5.608  14.180  1.00 57.77           C
ATOM    284  N   GLY A  37     -10.274  -7.118  13.555  1.00 57.10           N
ATOM    285 CA   GLY A  37      -9.209  -8.073  13.312  1.00 56.32           C
ATOM    286  C   GLY A  37      -8.800  -8.816  14.562  1.00 54.55           C
ATOM    287  O   GLY A  37      -9.077  -8.377  15.688  1.00 51.85           O
ATOM    288  N   GLY A  38      -8.128  -9.943  14.341  1.00 51.32           N
ATOM    289 CA   GLY A  38      -7.664 -10.752  15.451  1.00 50.50           C
ATOM    290  C   GLY A  38      -6.502 -11.632  15.043  1.00 49.32           C
ATOM    291  O   GLY A  38      -6.352 -11.990  13.874  1.00 46.52           O
ATOM    292  N   VAL A  39      -5.676 -11.961  16.021  1.00 47.30           N
ATOM    293 CA   VAL A  39      -4.502 -12.803  15.800  1.00 48.84           C
ATOM    294  C   VAL A  39      -4.822 -14.226  16.251  1.00 48.16           C
ATOM    295  O   VAL A  39      -5.336 -14.431  17.352  1.00 45.98           O
ATOM    296 CB   VAL A  39      -3.276 -12.267  16.558  1.00 48.02           C
ATOM    297 CG1  VAL A  39      -2.055 -13.139  16.283  1.00 43.83           C
ATOM    298 CG2  VAL A  39      -3.000 -10.829  16.159  1.00 43.74           C
ATOM    299  N   VAL A  40      -4.518 -15.193  15.382  1.00 45.04           N
ATOM    300 CA   VAL A  40      -4.743 -16.604  15.674  1.00 45.94           C
ATOM    301  C   VAL A  40      -3.389 -17.299  15.794  1.00 44.91           C
ATOM    302  O   VAL A  40      -2.583 -17.252  14.867  1.00 43.51           O
ATOM    303 CB   VAL A  40      -5.599 -17.274  14.582  1.00 45.34           C
ATOM    304 CG1  VAL A  40      -5.727 -18.774  14.847  1.00 41.15           C
ATOM    305 CG2  VAL A  40      -6.976 -16.620  14.515  1.00 41.07           C
ATOM    306  N   ILE A  41      -3.151 -17.924  16.932  1.00 43.98           N
ATOM    307 CA   ILE A  41      -1.923 -18.670  17.178  1.00 44.69           C
ATOM    308  C   ILE A  41      -2.239 -20.154  17.123  1.00 43.03           C
ATOM    309  O   ILE A  41      -3.029 -20.659  17.925  1.00 40.50           O
ATOM    310 CB   ILE A  41      -1.303 -18.300  18.542  1.00 43.00           C
ATOM    311 CG1  ILE A  41      -1.061 -16.787  18.620  1.00 40.57           C
ATOM    312 CG2  ILE A  41       0.001 -19.061  18.759  1.00 40.62           C
ATOM    313 CD1  ILE A  41      -0.624 -16.310  19.982  1.00 38.14           C
ATOM    314  N   ALA A  42      -1.632 -20.822  16.150  1.00 41.60           N
ATOM    315 CA   ALA A  42      -1.883 -22.238  15.951  1.00 43.52           C
ATOM    316  C   ALA A  42      -0.650 -22.925  15.356  1.00 40.10           C
ATOM    317  O   ALA A  42       0.391 -22.281  15.143  1.00 36.28           O
ATOM    318 CB   ALA A  42      -3.097 -22.440  15.046  1.00 41.60           C
ATOM    319 OXT  ALA A  42      -0.707 -24.138  15.089  1.00 38.16           O
ATOM    320  N   ASP B   1       3.869  13.471   9.757  1.00 44.55           N
ATOM    321 CA   ASP B   1       2.952  14.378   9.062  1.00 50.02           C
ATOM    322  C   ASP B   1       3.490  14.715   7.676  1.00 50.64           C
ATOM    323  O   ASP B   1       4.700  14.707   7.463  1.00 49.45           O
ATOM    324 CB   ASP B   1       2.763  15.664   9.879  1.00 48.66           C
ATOM    325 CG   ASP B   1       1.528  16.445   9.475  1.00 44.03           C
ATOM    326 OD1  ASP B   1       1.524  17.032   8.374  1.00 42.62           O
ATOM    327 OD2  ASP B   1       0.572  16.496  10.278  1.00 41.33           O
ATOM    328  N   ALA B   2       2.578  15.003   6.763  1.00 44.14           N
ATOM    329 CA   ALA B   2       2.972  15.342   5.405  1.00 46.93           C
ATOM    330  C   ALA B   2       3.680  16.694   5.337  1.00 47.11           C
ATOM    331  O   ALA B   2       4.522  16.917   4.464  1.00 44.32           O
ATOM    332 CB   ALA B   2       1.749  15.340   4.490  1.00 45.64           C
ATOM    333  N   GLU B   3       3.337  17.598   6.249  1.00 45.85           N
ATOM    334 CA   GLU B   3       3.962  18.918   6.277  1.00 48.21           C
ATOM    335  C   GLU B   3       5.432  18.842   6.694  1.00 47.58           C
ATOM    336  O   GLU B   3       6.259  19.607   6.203  1.00 44.30           O
ATOM    337 CB   GLU B   3       3.205  19.845   7.222  1.00 46.50           C
ATOM    338 CG   GLU B   3       1.967  20.502   6.599  1.00 41.41           C
ATOM    339 CD   GLU B   3       0.787  19.533   6.496  1.00 38.48           C
ATOM    340 OE1  GLU B   3      -0.061  19.725   5.612  1.00 36.33           O
ATOM    341 OE2  GLU B   3       0.713  18.581   7.308  1.00 37.31           O
ATOM    342  N   PHE B   4       5.765  17.919   7.588  1.00 42.66           N
ATOM    343 CA   PHE B   4       7.144  17.755   8.034  1.00 45.04           C
ATOM    344  C   PHE B   4       8.045  17.331   6.886  1.00 45.88           C
ATOM    345  O   PHE B   4       9.238  17.661   6.864  1.00 43.42           O
ATOM    346 CB   PHE B   4       7.214  16.724   9.166  1.00 43.46           C
ATOM    347 CG   PHE B   4       8.605  16.529   9.725  1.00 38.82           C
ATOM    348 CD1  PHE B   4       9.158  17.479  10.568  1.00 37.27           C
ATOM    349 CD2  PHE B   4       9.347  15.403   9.402  1.00 37.51           C
ATOM    350 CE1  PHE B   4      10.436  17.298  11.077  1.00 35.84           C
ATOM    351 CE2  PHE B   4      10.619  15.230   9.910  1.00 36.04           C
ATOM    352 CZ   PHE B   4      11.170  16.175  10.751  1.00 33.39           C
ATOM    353  N   ARG B   5       7.490  16.609   5.936  1.00 46.32           N
ATOM    354 CA   ARG B   5       8.229  16.164   4.764  1.00 47.39           C
ATOM    355  C   ARG B   5       8.766  17.360   3.969  1.00 46.31           C
ATOM    356  O   ARG B   5       9.825  17.286   3.346  1.00 43.98           O
ATOM    357 CB   ARG B   5       7.314  15.299   3.888  1.00 46.81           C
ATOM    358 CG   ARG B   5       8.025  14.348   2.963  1.00 41.99           C
ATOM    359 CD   ARG B   5       7.009  13.419   2.286  1.00 40.73           C
ATOM    360 NE   ARG B   5       6.455  12.422   3.195  1.00 38.54           N
ATOM    361 CZ   ARG B   5       5.275  11.822   3.040  1.00 35.70           C
ATOM    362 NH1  ARG B   5       4.510  12.132   1.999  1.00 35.42           N
ATOM    363 NH2  ARG B   5       4.857  10.929   3.917  1.00 33.89           N
ATOM    364  N   HIS B   6       8.033  18.452   4.005  1.00 45.01           N
ATOM    365 CA   HIS B   6       8.439  19.677   3.325  1.00 45.83           C
ATOM    366  C   HIS B   6       9.712  20.261   3.919  1.00 45.18           C
ATOM    367  O   HIS B   6      10.467  20.953   3.225  1.00 42.69           O
ATOM    368 CB   HIS B   6       7.299  20.700   3.407  1.00 45.23           C
ATOM    369 CG   HIS B   6       7.393  21.807   2.399  1.00 43.17           C
ATOM    370 ND1  HIS B   6       7.022  21.640   1.080  1.00 39.47           N
ATOM    371 CD2  HIS B   6       7.798  23.086   2.516  1.00 37.70           C
ATOM    372 CE1  HIS B   6       7.209  22.780   0.436  1.00 38.24           C
ATOM    373 NE2  HIS B   6       7.674  23.674   1.279  1.00 37.38           N
ATOM    374  N   ASP B   7       9.974  19.964   5.207  1.00 48.69           N
ATOM    375 CA   ASP B   7      11.135  20.491   5.905  1.00 50.27           C
ATOM    376  C   ASP B   7      12.309  19.511   5.922  1.00 48.62           C
ATOM    377  O   ASP B   7      13.327  19.791   6.560  1.00 45.57           O
ATOM    378 CB   ASP B   7      10.767  20.868   7.343  1.00 47.83           C
ATOM    379 CG   ASP B   7       9.717  21.971   7.402  1.00 43.33           C
ATOM    380 OD1  ASP B   7       9.625  22.758   6.445  1.00 41.31           O
ATOM    381 OD2  ASP B   7       8.996  22.044   8.415  1.00 41.02           O
ATOM    382  N   SER B   8      12.183  18.371   5.233  1.00 44.45           N
ATOM    383 CA   SER B   8      13.231  17.362   5.240  1.00 45.77           C
ATOM    384  C   SER B   8      14.520  17.867   4.600  1.00 45.21           C
ATOM    385  O   SER B   8      15.615  17.481   5.008  1.00 42.08           O
ATOM    386 CB   SER B   8      12.750  16.098   4.520  1.00 43.45           C
ATOM    387 OG   SER B   8      11.644  15.517   5.189  1.00 39.32           O
ATOM    388  N   GLY B   9      14.402  18.722   3.582  1.00 44.34           N
ATOM    389 CA   GLY B   9      15.559  19.298   2.921  1.00 46.69           C
ATOM    390  C   GLY B   9      16.123  18.472   1.793  1.00 46.45           C
ATOM    391  O   GLY B   9      17.140  18.853   1.204  1.00 44.65           O
ATOM    392  N   TYR B  10      15.499  17.335   1.476  1.00 43.44           N
ATOM    393 CA   TYR B  10      15.943  16.498   0.378  1.00 45.67           C
ATOM    394  C   TYR B  10      14.747  15.917  -0.356  1.00 46.72           C
ATOM    395  O   TYR B  10      13.635  15.838   0.179  1.00 44.59           O
ATOM    396 CB   TYR B  10      16.863  15.367   0.870  1.00 42.83           C
ATOM    397 CG   TYR B  10      16.162  14.296   1.686  1.00 38.86           C
ATOM    398 CD1  TYR B  10      15.622  13.170   1.064  1.00 34.67           C
ATOM    399 CD2  TYR B  10      16.062  14.401   3.061  1.00 34.82           C
ATOM    400 CE1  TYR B  10      14.984  12.182   1.799  1.00 33.06           C
ATOM    401 CE2  TYR B  10      15.428  13.421   3.805  1.00 34.13           C
ATOM    402 CZ   TYR B  10      14.892  12.311   3.170  1.00 33.48           C
ATOM    403 OH   TYR B  10      14.258  11.329   3.904  1.00 31.85           O
ATOM    404  N   GLU B  11      14.983  15.504  -1.618  1.00 49.23           N
ATOM    405 CA   GLU B  11      13.953  14.915  -2.460  1.00 50.93           C
ATOM    406  C   GLU B  11      14.562  13.778  -3.266  1.00 49.93           C
ATOM    407  O   GLU B  11      15.732  13.828  -3.648  1.00 48.14           O
ATOM    408 CB   GLU B  11      13.358  15.966  -3.392  1.00 49.00           C
ATOM    409 CG   GLU B  11      11.846  15.922  -3.509  1.00 43.67           C
ATOM    410 CD   GLU B  11      11.148  16.600  -2.345  1.00 40.85           C
ATOM    411 OE1  GLU B  11      10.351  15.926  -1.665  1.00 39.51           O
ATOM    412 OE2  GLU B  11      11.395  17.800  -2.121  1.00 39.04           O
ATOM    413  N   VAL B  12      13.764  12.722  -3.511  1.00 46.51           N
ATOM    414 CA   VAL B  12      14.198  11.576  -4.295  1.00 47.53           C
ATOM    415  C   VAL B  12      13.425  11.556  -5.608  1.00 47.95           C
ATOM    416  O   VAL B  12      12.195  11.675  -5.611  1.00 45.69           O
ATOM    417 CB   VAL B  12      13.995  10.253  -3.534  1.00 45.63           C
ATOM    418 CG1  VAL B  12      14.532   9.081  -4.343  1.00 42.40           C
ATOM    419 CG2  VAL B  12      14.675  10.322  -2.173  1.00 41.73           C
ATOM    420  N   HIS B  13      14.140  11.410  -6.725  1.00 51.42           N
ATOM    421 CA   HIS B  13      13.534  11.402  -8.044  1.00 51.96           C
ATOM    422  C   HIS B  13      13.927  10.142  -8.799  1.00 51.97           C
ATOM    423  O   HIS B  13      15.035   9.626  -8.643  1.00 49.78           O
ATOM    424 CB   HIS B  13      13.940  12.644  -8.838  1.00 49.47           C
ATOM    425 CG   HIS B  13      13.578  13.940  -8.171  1.00 46.13           C
ATOM    426 ND1  HIS B  13      12.320  14.491  -8.250  1.00 41.79           N
ATOM    427 CD2  HIS B  13      14.305  14.779  -7.406  1.00 39.85           C
ATOM    428 CE1  HIS B  13      12.293  15.619  -7.557  1.00 39.12           C
ATOM    429 NE2  HIS B  13      13.480  15.824  -7.034  1.00 38.88           N
ATOM    430  N   HIS B  14      13.002   9.644  -9.633  1.00 55.17           N
ATOM    431 CA   HIS B  14      13.219   8.438 -10.413  1.00 57.06           C
ATOM    432  C   HIS B  14      13.039   8.712 -11.899  1.00 58.89           C
ATOM    433  O   HIS B  14      12.254   9.570 -12.301  1.00 58.59           O
ATOM    434 CB   HIS B  14      12.260   7.326  -9.981  1.00 55.87           C
ATOM    435 CG   HIS B  14      12.697   6.594  -8.744  1.00 52.59           C
ATOM    436 ND1  HIS B  14      12.249   5.329  -8.427  1.00 48.76           N
ATOM    437 CD2  HIS B  14      13.543   6.942  -7.764  1.00 46.54           C
ATOM    438 CE1  HIS B  14      12.801   4.937  -7.306  1.00 45.88           C
ATOM    439 NE2  HIS B  14      13.594   5.896  -6.872  1.00 45.53           N
ATOM    440  N   GLN B  15      13.781   7.963 -12.723  1.00 58.07           N
ATOM    441 CA   GLN B  15      13.680   8.011 -14.169  1.00 59.94           C
ATOM    442  C   GLN B  15      13.429   6.587 -14.665  1.00 61.41           C
ATOM    443  O   GLN B  15      14.190   5.671 -14.351  1.00 59.72           O
ATOM    444 CB   GLN B  15      14.970   8.570 -14.774  1.00 57.88           C
ATOM    445 CG   GLN B  15      14.958   8.691 -16.283  1.00 53.46           C
ATOM    446 CD   GLN B  15      16.247   9.268 -16.818  1.00 48.84           C
ATOM    447 OE1  GLN B  15      17.091   8.547 -17.343  1.00 47.69           O
ATOM    448 NE2  GLN B  15      16.413  10.572 -16.670  1.00 44.41           N
ATOM    449  N   LYS B  16      12.343   6.395 -15.425  1.00 61.64           N
ATOM    450 CA   LYS B  16      11.939   5.073 -15.869  1.00 63.30           C
ATOM    451  C   LYS B  16      11.964   4.950 -17.389  1.00 64.52           C
ATOM    452  O   LYS B  16      11.561   5.859 -18.107  1.00 63.78           O
ATOM    453 CB   LYS B  16      10.547   4.710 -15.333  1.00 61.01           C
ATOM    454 CG   LYS B  16       9.442   5.687 -15.719  1.00 54.44           C
ATOM    455 CD   LYS B  16       8.065   5.173 -15.336  1.00 50.75           C
ATOM    456 CE   LYS B  16       7.553   4.119 -16.290  1.00 46.17           C
ATOM    457 NZ   LYS B  16       6.102   3.830 -16.062  1.00 41.18           N
ATOM    458  N   LEU B  17      12.455   3.798 -17.851  1.00 63.43           N
ATOM    459 CA   LEU B  17      12.469   3.436 -19.263  1.00 64.66           C
ATOM    460  C   LEU B  17      11.877   2.047 -19.402  1.00 64.20           C
ATOM    461  O   LEU B  17      12.200   1.141 -18.615  1.00 63.80           O
ATOM    462 CB   LEU B  17      13.887   3.459 -19.832  1.00 63.48           C
ATOM    463 CG   LEU B  17      14.589   4.817 -19.981  1.00 59.63           C
ATOM    464 CD1  LEU B  17      15.152   5.310 -18.667  1.00 55.83           C
ATOM    465 CD2  LEU B  17      15.681   4.724 -21.032  1.00 57.03           C
ATOM    466  N   VAL B  18      10.995   1.849 -20.388  1.00 64.72           N
ATOM    467 CA   VAL B  18      10.318   0.571 -20.592  1.00 66.69           C
ATOM    468  C   VAL B  18      10.375   0.198 -22.072  1.00 67.72           C
ATOM    469  O   VAL B  18      10.095   1.023 -22.944  1.00 67.24           O
ATOM    470 CB   VAL B  18       8.853   0.613 -20.112  1.00 63.74           C
ATOM    471 CG1  VAL B  18       8.193  -0.747 -20.297  1.00 56.59           C
ATOM    472 CG2  VAL B  18       8.781   1.048 -18.654  1.00 58.21           C
ATOM    473  N   PHE B  19      10.720  -1.064 -22.341  1.00 64.54           N
ATOM    474 CA   PHE B  19      10.767  -1.610 -23.694  1.00 64.71           C
ATOM    475  C   PHE B  19       9.806  -2.784 -23.790  1.00 64.75           C
ATOM    476  O   PHE B  19       9.760  -3.634 -22.904  1.00 63.29           O
ATOM    477 CB   PHE B  19      12.188  -2.063 -24.056  1.00 62.15           C
ATOM    478 CG   PHE B  19      13.194  -0.954 -24.041  1.00 59.68           C
ATOM    479 CD1  PHE B  19      13.435  -0.195 -25.176  1.00 55.79           C
ATOM    480 CD2  PHE B  19      13.915  -0.669 -22.890  1.00 55.65           C
ATOM    481 CE1  PHE B  19      14.371   0.827 -25.154  1.00 51.78           C
ATOM    482 CE2  PHE B  19      14.848   0.360 -22.865  1.00 51.79           C
ATOM    483 CZ   PHE B  19      15.072   1.105 -23.999  1.00 49.88           C
ATOM    484  N   PHE B  20       9.026  -2.830 -24.867  1.00 65.50           N
ATOM    485 CA   PHE B  20       8.045  -3.881 -25.090  1.00 66.05           C
ATOM    486  C   PHE B  20       8.531  -4.846 -26.165  1.00 65.79           C
ATOM    487  O   PHE B  20       9.011  -4.421 -27.221  1.00 64.32           O
ATOM    488 CB   PHE B  20       6.689  -3.291 -25.489  1.00 63.52           C
ATOM    489 CG   PHE B  20       6.045  -2.472 -24.407  1.00 60.50           C
ATOM    490 CD1  PHE B  20       5.197  -3.056 -23.482  1.00 56.28           C
ATOM    491 CD2  PHE B  20       6.273  -1.107 -24.320  1.00 54.83           C
ATOM    492 CE1  PHE B  20       4.599  -2.306 -22.491  1.00 50.92           C
ATOM    493 CE2  PHE B  20       5.685  -0.348 -23.329  1.00 51.23           C
ATOM    494 CZ   PHE B  20       4.844  -0.949 -22.413  1.00 49.63           C
ATOM    495  N   ALA B  21       8.394  -6.147 -25.890  1.00 61.51           N
ATOM    496 CA   ALA B  21       8.738  -7.199 -26.838  1.00 61.15           C
ATOM    497  C   ALA B  21       7.568  -8.163 -26.942  1.00 61.37           C
ATOM    498  O   ALA B  21       7.082  -8.669 -25.922  1.00 60.44           O
ATOM    499 CB   ALA B  21      10.004  -7.935 -26.400  1.00 57.82           C
ATOM    500  N   GLU B  22       7.100  -8.409 -28.156  1.00 65.68           N
ATOM    501 CA   GLU B  22       5.929  -9.241 -28.396  1.00 66.71           C
ATOM    502  C   GLU B  22       6.329 -10.509 -29.137  1.00 67.68           C
ATOM    503  O   GLU B  22       7.057 -10.448 -30.135  1.00 65.18           O
ATOM    504 CB   GLU B  22       4.877  -8.462 -29.189  1.00 64.39           C
ATOM    505 CG   GLU B  22       3.496  -9.107 -29.182  1.00 56.85           C
ATOM    506 CD   GLU B  22       2.442  -8.220 -29.826  1.00 52.67           C
ATOM    507 OE1  GLU B  22       2.789  -7.109 -30.282  1.00 50.04           O
ATOM    508 OE2  GLU B  22       1.273  -8.643 -29.879  1.00 48.84           O
ATOM    509  N   ASP B  23       5.853 -11.650 -28.642  1.00 61.84           N
ATOM    510 CA   ASP B  23       6.126 -12.937 -29.264  1.00 62.55           C
ATOM    511  C   ASP B  23       5.245 -13.133 -30.494  1.00 62.12           C
ATOM    512  O   ASP B  23       4.083 -12.703 -30.513  1.00 60.72           O
ATOM    513 CB   ASP B  23       5.903 -14.074 -28.272  1.00 60.42           C
ATOM    514 CG   ASP B  23       7.023 -14.174 -27.243  1.00 55.62           C
ATOM    515 OD1  ASP B  23       6.720 -14.535 -26.091  1.00 52.83           O
ATOM    516 OD2  ASP B  23       8.182 -13.894 -27.580  1.00 54.33           O
ATOM    517  N   VAL B  24       5.783 -13.800 -31.489  1.00 65.82           N
ATOM    518 CA   VAL B  24       5.062 -14.086 -32.719  1.00 66.37           C
ATOM    519  C   VAL B  24       4.404 -15.457 -32.625  1.00 65.39           C
ATOM    520  O   VAL B  24       5.032 -16.426 -32.189  1.00 62.01           O
ATOM    521 CB   VAL B  24       6.003 -14.023 -33.937  1.00 64.41           C
ATOM    522 CG1  VAL B  24       5.244 -14.325 -35.223  1.00 58.26           C
ATOM    523 CG2  VAL B  24       6.660 -12.649 -34.021  1.00 59.92           C
ATOM    524  N   GLY B  25       3.135 -15.525 -33.023  1.00 61.69           N
ATOM    525 CA   GLY B  25       2.402 -16.782 -33.003  1.00 65.22           C
ATOM    526  C   GLY B  25       2.042 -17.269 -31.616  1.00 66.60           C
ATOM    527  O   GLY B  25       2.014 -18.472 -31.366  1.00 64.20           O
ATOM    528  N   SER B  26       1.756 -16.329 -30.724  1.00 66.22           N
ATOM    529 CA   SER B  26       1.398 -16.667 -29.348  1.00 66.45           C
ATOM    530  C   SER B  26       0.762 -15.444 -28.678  1.00 66.32           C
ATOM    531  O   SER B  26       1.000 -14.309 -29.088  1.00 63.14           O
ATOM    532 CB   SER B  26       2.622 -17.130 -28.559  1.00 64.10           C
ATOM    533 OG   SER B  26       2.276 -17.533 -27.244  1.00 58.22           O
ATOM    534  N   ASN B  27      -0.050 -15.692 -27.673  1.00 59.16           N
ATOM    535 CA   ASN B  27      -0.681 -14.622 -26.926  1.00 60.72           C
ATOM    536  C   ASN B  27       0.156 -14.228 -25.711  1.00 61.26           C
ATOM    537  O   ASN B  27      -0.379 -13.873 -24.652  1.00 57.61           O
ATOM    538 CB   ASN B  27      -2.101 -15.018 -26.493  1.00 58.11           C
ATOM    539 CG   ASN B  27      -2.115 -16.190 -25.532  1.00 54.08           C
ATOM    540 OD1  ASN B  27      -1.313 -17.113 -25.646  1.00 50.31           O
ATOM    541 ND2  ASN B  27      -3.023 -16.152 -24.577  1.00 49.64           N
ATOM    542  N   LYS B  28       1.463 -14.298 -25.866  1.00 66.03           N
ATOM    543 CA   LYS B  28       2.394 -13.940 -24.810  1.00 67.17           C
ATOM    544  C   LYS B  28       3.225 -12.729 -25.217  1.00 66.99           C
ATOM    545  O   LYS B  28       3.289 -12.358 -26.393  1.00 62.53           O
ATOM    546 CB   LYS B  28       3.322 -15.121 -24.477  1.00 66.01           C
ATOM    547 CG   LYS B  28       2.634 -16.271 -23.756  1.00 64.18           C
ATOM    548 CD   LYS B  28       3.625 -17.374 -23.430  1.00 61.03           C
ATOM    549 CE   LYS B  28       2.966 -18.523 -22.686  1.00 56.45           C
ATOM    550 NZ   LYS B  28       3.927 -19.594 -22.351  1.00 51.37           N
ATOM    551  N   GLY B  29       3.860 -12.129 -24.228  1.00 60.15           N
ATOM    552 CA   GLY B  29       4.719 -10.988 -24.457  1.00 61.68           C
ATOM    553  C   GLY B  29       5.732 -10.844 -23.345  1.00 62.81           C
ATOM    554  O   GLY B  29       5.638 -11.488 -22.298  1.00 60.68           O
ATOM    555  N   ALA B  30       6.727  -9.994 -23.588  1.00 59.63           N
ATOM    556 CA   ALA B  30       7.774  -9.739 -22.618  1.00 61.13           C
ATOM    557  C   ALA B  30       8.044  -8.245 -22.538  1.00 61.97           C
ATOM    558  O   ALA B  30       8.013  -7.542 -23.553  1.00 61.10           O
ATOM    559 CB   ALA B  30       9.058 -10.488 -22.982  1.00 59.28           C
ATOM    560  N   ILE B  31       8.286  -7.759 -21.329  1.00 61.23           N
ATOM    561 CA   ILE B  31       8.598  -6.359 -21.098  1.00 63.42           C
ATOM    562  C   ILE B  31       9.910  -6.248 -20.334  1.00 64.88           C
ATOM    563  O   ILE B  31      10.167  -7.011 -19.402  1.00 64.62           O
ATOM    564 CB   ILE B  31       7.469  -5.629 -20.343  1.00 60.77           C
ATOM    565 CG1  ILE B  31       7.088  -6.378 -19.068  1.00 56.13           C
ATOM    566 CG2  ILE B  31       6.258  -5.462 -21.253  1.00 55.53           C
ATOM    567 CD1  ILE B  31       6.128  -5.625 -18.178  1.00 52.93           C
ATOM    568  N   ILE B  32      10.736  -5.292 -20.750  1.00 62.19           N
ATOM    569 CA   ILE B  32      12.021  -5.036 -20.110  1.00 64.96           C
ATOM    570  C   ILE B  32      12.034  -3.582 -19.656  1.00 64.96           C
ATOM    571  O   ILE B  32      11.785  -2.673 -20.450  1.00 64.00           O
ATOM    572 CB   ILE B  32      13.199  -5.315 -21.066  1.00 63.67           C
ATOM    573 CG1  ILE B  32      13.176  -6.776 -21.537  1.00 60.31           C
ATOM    574 CG2  ILE B  32      14.530  -4.996 -20.388  1.00 59.69           C
ATOM    575 CD1  ILE B  32      14.132  -7.072 -22.664  1.00 55.71           C
ATOM    576  N   GLY B  33      12.314  -3.378 -18.388  1.00 65.07           N
ATOM    577 CA   GLY B  33      12.301  -2.048 -17.814  1.00 65.33           C
ATOM    578  C   GLY B  33      13.588  -1.705 -17.098  1.00 65.72           C
ATOM    579  O   GLY B  33      14.372  -2.579 -16.719  1.00 65.55           O
ATOM    580  N   LEU B  34      13.802  -0.401 -16.908  1.00 66.17           N
ATOM    581 CA   LEU B  34      14.965   0.113 -16.208  1.00 66.57           C
ATOM    582  C   LEU B  34      14.562   1.344 -15.411  1.00 66.48           C
ATOM    583  O   LEU B  34      13.874   2.224 -15.926  1.00 64.88           O
ATOM    584 CB   LEU B  34      16.089   0.455 -17.195  1.00 65.23           C
ATOM    585 CG   LEU B  34      17.328   1.138 -16.612  1.00 61.07           C
ATOM    586 CD1  LEU B  34      18.098   0.193 -15.699  1.00 58.03           C
ATOM    587 CD2  LEU B  34      18.231   1.653 -17.727  1.00 58.13           C
ATOM    588  N   MET B  35      14.989   1.385 -14.151  1.00 63.09           N
ATOM    589 CA   MET B  35      14.699   2.515 -13.284  1.00 63.88           C
ATOM    590  C   MET B  35      15.995   3.040 -12.677  1.00 63.55           C
ATOM    591  O   MET B  35      16.789   2.280 -12.125  1.00 60.94           O
ATOM    592 CB   MET B  35      13.721   2.132 -12.184  1.00 61.74           C
ATOM    593 CG   MET B  35      13.214   3.325 -11.393  1.00 59.06           C
ATOM    594 SD   MET B  35      12.319   2.876  -9.897  1.00 55.21           S
ATOM    595 CE   MET B  35      13.665   2.374  -8.849  1.00 51.24           C
ATOM    596  N   VAL B  36      16.189   4.337 -12.795  1.00 62.26           N
ATOM    597 CA   VAL B  36      17.348   5.010 -12.239  1.00 60.51           C
ATOM    598  C   VAL B  36      16.867   6.102 -11.295  1.00 57.15           C
ATOM    599  O   VAL B  36      15.995   6.902 -11.661  1.00 53.71           O
ATOM    600 CB   VAL B  36      18.243   5.609 -13.342  1.00 59.40           C
ATOM    601 CG1  VAL B  36      19.449   6.308 -12.734  1.00 55.02           C
ATOM    602 CG2  VAL B  36      18.686   4.518 -14.304  1.00 56.32           C
ATOM    603  N   GLY B  37      17.413   6.136 -10.095  1.00 57.24           N
ATOM    604 CA   GLY B  37      17.010   7.107  -9.096  1.00 56.43           C
ATOM    605  C   GLY B  37      18.187   7.847  -8.498  1.00 54.46           C
ATOM    606  O   GLY B  37      19.336   7.400  -8.571  1.00 51.58           O
ATOM    607  N   GLY B  38      17.880   8.999  -7.895  1.00 51.51           N
ATOM    608 CA   GLY B  38      18.904   9.801  -7.262  1.00 50.64           C
ATOM    609  C   GLY B  38      18.313  10.723  -6.210  1.00 48.90           C
ATOM    610  O   GLY B  38      17.142  11.099  -6.274  1.00 46.44           O
ATOM    611  N   VAL B  39      19.132  11.072  -5.232  1.00 47.43           N
ATOM    612 CA   VAL B  39      18.726  11.949  -4.139  1.00 48.81           C
ATOM    613  C   VAL B  39      19.249  13.358  -4.414  1.00 47.87           C
ATOM    614  O   VAL B  39      20.427  13.536  -4.726  1.00 45.68           O
ATOM    615 CB   VAL B  39      19.247  11.443  -2.786  1.00 47.95           C
ATOM    616 CG1  VAL B  39      18.772  12.347  -1.657  1.00 43.78           C
ATOM    617 CG2  VAL B  39      18.786  10.011  -2.550  1.00 44.05           C
ATOM    618  N   VAL B  40      18.360  14.342  -4.292  1.00 44.64           N
ATOM    619 CA   VAL B  40      18.710  15.745  -4.496  1.00 45.14           C
ATOM    620  C   VAL B  40      18.593  16.471  -3.165  1.00 43.83           C
ATOM    621  O   VAL B  40      17.531  16.459  -2.534  1.00 42.40           O
ATOM    622 CB   VAL B  40      17.802  16.400  -5.554  1.00 44.72           C
ATOM    623 CG1  VAL B  40      18.105  17.885  -5.662  1.00 40.65           C
ATOM    624 CG2  VAL B  40      17.982  15.717  -6.895  1.00 40.70           C
ATOM    625  N   ILE B  41      19.683  17.098  -2.733  1.00 44.28           N
ATOM    626 CA   ILE B  41      19.713  17.876  -1.493  1.00 44.78           C
ATOM    627  C   ILE B  41      19.733  19.353  -1.855  1.00 42.94           C
ATOM    628  O   ILE B  41      20.665  19.826  -2.508  1.00 40.43           O
ATOM    629 CB   ILE B  41      20.931  17.508  -0.630  1.00 42.94           C
ATOM    630 CG1  ILE B  41      20.941  16.004  -0.345  1.00 40.55           C
ATOM    631 CG2  ILE B  41      20.916  18.298   0.675  1.00 40.80           C
ATOM    632 CD1  ILE B  41      22.204  15.519   0.340  1.00 38.20           C
ATOM    633  N   ALA B  42      18.678  20.044  -1.454  1.00 39.92           N
ATOM    634 CA   ALA B  42      18.539  21.454  -1.775  1.00 41.99           C
ATOM    635  C   ALA B  42      17.734  22.178  -0.689  1.00 38.42           C
ATOM    636  O   ALA B  42      17.323  21.561   0.306  1.00 34.81           O
ATOM    637 CB   ALA B  42      17.879  21.631  -3.137  1.00 40.37           C
ATOM    638 OXT  ALA B  42      17.482  23.391  -0.828  1.00 36.93           O
HETATM  639 CHA  HEM C   1      -5.180  -1.615   9.560  1.00 62.42           C
HETATM  640 CHB  HEM C   1      -8.467  -1.608   6.103  1.00 61.75           C
HETATM  641 CHC  HEM C   1      -7.550  -6.248   5.248  1.00 62.11           C
HETATM  642 CHD  HEM C   1      -4.180  -6.209   8.638  1.00 60.43           C
HETATM  643 C1A  HEM C   1      -6.113  -1.165   8.684  1.00 62.41           C
HETATM  644 C2A  HEM C   1      -6.660   0.138   8.628  1.00 60.64           C
HETATM  645 C3A  HEM C   1      -7.598   0.135   7.654  1.00 59.51           C
HETATM  646 C4A  HEM C   1      -7.637  -1.165   7.090  1.00 61.70           C
HETATM  647 CMA  HEM C   1      -8.490   1.297   7.218  1.00 52.26           C
HETATM  648 CAA  HEM C   1      -6.279   1.320   9.532  1.00 58.45           C
HETATM  649 CBA  HEM C   1      -7.044   1.182  10.854  1.00 56.27           C
HETATM  650 CGA  HEM C   1      -6.739   2.300  11.799  1.00 55.22           C
HETATM  651 O1A  HEM C   1      -7.664   2.997  12.240  1.00 52.02           O
HETATM  652 O2A  HEM C   1      -5.555   2.487  12.130  1.00 54.22           O
HETATM  653 C1B  HEM C   1      -8.536  -2.882   5.593  1.00 60.29           C
HETATM  654 C2B  HEM C   1      -9.491  -3.328   4.628  1.00 60.15           C
HETATM  655 C3B  HEM C   1      -9.227  -4.644   4.395  1.00 60.62           C
HETATM  656 C4B  HEM C   1      -8.115  -5.010   5.201  1.00 60.02           C
HETATM  657 CMB  HEM C   1     -10.576  -2.456   4.025  1.00 56.07           C
HETATM  658 CAB  HEM C   1      -9.927  -5.618   3.505  1.00 58.89           C
HETATM  659 CBB  HEM C   1     -11.155  -5.478   3.003  1.00 55.33           C
HETATM  660 C1C  HEM C   1      -6.528  -6.657   6.063  1.00 62.34           C
HETATM  661 C2C  HEM C   1      -5.977  -7.966   6.110  1.00 59.67           C
HETATM  662 C3C  HEM C   1      -5.014  -7.953   7.075  1.00 58.97           C
HETATM  663 C4C  HEM C   1      -4.979  -6.642   7.619  1.00 60.17           C
HETATM  664 CMC  HEM C   1      -6.415  -9.133   5.225  1.00 53.12           C
HETATM  665 CAC  HEM C   1      -4.135  -9.079   7.552  1.00 56.19           C
HETATM  666 CBC  HEM C   1      -4.352 -10.376   7.360  1.00 50.60           C
HETATM  667 C1D  HEM C   1      -4.170  -4.977   9.213  1.00 60.84           C
HETATM  668 C2D  HEM C   1      -3.414  -4.614  10.389  1.00 57.48           C
HETATM  669 C3D  HEM C   1      -3.716  -3.288  10.659  1.00 58.13           C
HETATM  670 C4D  HEM C   1      -4.636  -2.855   9.646  1.00 61.75           C
HETATM  671 CMD  HEM C   1      -2.480  -5.533  11.200  1.00 50.80           C
HETATM  672 CAD  HEM C   1      -3.254  -2.490  11.879  1.00 57.95           C
HETATM  673 CBD  HEM C   1      -4.297  -2.751  12.947  1.00 54.04           C
HETATM  674 CGD  HEM C   1      -4.072  -1.966  14.207  1.00 54.97           C
HETATM  675 O1D  HEM C   1      -3.828  -0.755  14.128  1.00 53.06           O
HETATM  676 O2D  HEM C   1      -4.146  -2.559  15.303  1.00 51.52           O
HETATM  677 NA   HEM C   1      -6.718  -1.934   7.724  1.00 65.42           N
HETATM  678 NB   HEM C   1      -7.723  -3.924   5.920  1.00 63.65           N
HETATM  679 NC   HEM C   1      -5.909  -5.869   6.969  1.00 63.46           N
HETATM  680 ND   HEM C   1      -4.895  -3.899   8.806  1.00 63.85           N
HETATM  681 FE   HEM C   1      -6.309  -3.900   7.354  1.00 66.20          FE
HETATM  682 CHA  HEM D   1      12.645   0.683  -5.704  1.00 60.96           C
HETATM  683 CHB  HEM D   1       9.785   0.650  -9.522  1.00 58.41           C
HETATM  684 CHC  HEM D   1       8.759   5.295  -8.787  1.00 59.32           C
HETATM  685 CHD  HEM D   1      11.519   5.270  -4.875  1.00 57.90           C
HETATM  686 C1A  HEM D   1      11.943   0.230  -6.777  1.00 60.93           C
HETATM  687 C2A  HEM D   1      11.982  -1.081  -7.331  1.00 58.57           C
HETATM  688 C3A  HEM D   1      11.177  -1.080  -8.421  1.00 57.27           C
HETATM  689 C4A  HEM D   1      10.623   0.216  -8.549  1.00 60.20           C
HETATM  690 CMA  HEM D   1      10.906  -2.253  -9.375  1.00 50.11           C
HETATM  691 CAA  HEM D   1      12.805  -2.259  -6.809  1.00 56.23           C
HETATM  692 CBA  HEM D   1      14.231  -2.132  -7.367  1.00 54.45           C
HETATM  693 CGA  HEM D   1      15.110  -3.280  -6.930  1.00 53.16           C
HETATM  694 O1A  HEM D   1      15.682  -3.976  -7.791  1.00 52.81           O
HETATM  695 O2A  HEM D   1      15.252  -3.483  -5.715  1.00 54.48           O
HETATM  696 C1B  HEM D   1       9.280   1.928  -9.690  1.00 58.96           C
HETATM  697 C2B  HEM D   1       8.493   2.371 -10.792  1.00 56.88           C
HETATM  698 C3B  HEM D   1       8.210   3.698 -10.574  1.00 57.47           C
HETATM  699 C4B  HEM D   1       8.815   4.057  -9.357  1.00 58.10           C
HETATM  700 CMB  HEM D   1       8.082   1.502 -11.964  1.00 52.27           C
HETATM  701 CAB  HEM D   1       7.446   4.670 -11.417  1.00 55.36           C
HETATM  702 CBB  HEM D   1       7.114   4.527 -12.695  1.00 53.49           C
HETATM  703 C1C  HEM D   1       9.383   5.712  -7.641  1.00 60.17           C
HETATM  704 C2C  HEM D   1       9.332   7.021  -7.091  1.00 57.83           C
HETATM  705 C3C  HEM D   1      10.118   7.015  -5.973  1.00 56.40           C
HETATM  706 C4C  HEM D   1      10.652   5.700  -5.846  1.00 58.29           C
HETATM  707 CMC  HEM D   1       8.530   8.195  -7.677  1.00 51.70           C
HETATM  708 CAC  HEM D   1      10.441   8.143  -5.019  1.00 52.28           C
HETATM  709 CBC  HEM D   1      10.299   9.432  -5.286  1.00 48.26           C
HETATM  710 C1D  HEM D   1      12.101   4.052  -4.774  1.00 58.89           C
HETATM  711 C2D  HEM D   1      13.139   3.711  -3.836  1.00 56.01           C
HETATM  712 C3D  HEM D   1      13.470   2.379  -4.088  1.00 58.19           C
HETATM  713 C4D  HEM D   1      12.631   1.924  -5.165  1.00 60.88           C
HETATM  714 CMD  HEM D   1      13.782   4.631  -2.795  1.00 50.35           C
HETATM  715 CAD  HEM D   1      14.600   1.584  -3.427  1.00 57.31           C
HETATM  716 CBD  HEM D   1      15.849   1.872  -4.268  1.00 53.06           C
HETATM  717 CGD  HEM D   1      17.058   1.087  -3.839  1.00 53.85           C
HETATM  718 O1D  HEM D   1      16.933  -0.124  -3.605  1.00 53.21           O
HETATM  719 O2D  HEM D   1      18.153   1.672  -3.751  1.00 52.24           O
HETATM  720 NA   HEM D   1      11.100   0.988  -7.531  1.00 62.29           N
HETATM  721 NB   HEM D   1       9.465   2.960  -8.846  1.00 61.38           N
HETATM  722 NC   HEM D   1      10.180   4.918  -6.871  1.00 61.17           N
HETATM  723 ND   HEM D   1      11.825   2.969  -5.557  1.00 61.92           N
HETATM  724 FE   HEM D   1      10.649   2.953  -7.190  1.00 62.19          FE
HETATM  725  K     K E   1       0.327  -1.392   3.018  1.00 83.92           K
HETATM  726  K     K F   1       2.868  -0.401   1.036  1.00 86.62           K
HETATM  727  K     K G   1       5.308   0.666  -1.146  1.00 82.69           K
HETATM  728  K     K H   1       7.740   1.330  -3.323  1.00 78.61           K
HETATM  729  K     K I   1      -2.265  -1.951   5.034  1.00 77.86           K
HETATM  730 FE    FE J   1       7.735 -19.596  -2.847  1.00 44.17          FE
HETATM  731 FE    FE K   1      -1.530  18.932   5.730  1.00 42.80          FE
ATOM    732 OP3    G L   1       6.242 -11.431   3.683  1.00 61.68           O
ATOM    733  P     G L   1       5.473 -10.959   4.648  1.00 63.24           P
ATOM    734 OP1    G L   1       4.993 -11.578   5.783  1.00 58.24           O
ATOM    735 OP2    G L   1       5.046 -11.128   3.506  1.00 59.72           O
ATOM    736 O5'    G L   1       6.014  -9.527   5.089  1.00 63.24           O
ATOM    737 C5'    G L   1       7.201  -9.445   5.836  1.00 67.14           C
ATOM    738 C4'    G L   1       7.457  -8.061   6.343  1.00 69.00           C
ATOM    739 O4'    G L   1       7.403  -7.121   5.241  1.00 69.53           O
ATOM    740 C3'    G L   1       6.449  -7.501   7.332  1.00 70.63           C
ATOM    741 O3'    G L   1       6.689  -7.986   8.653  1.00 69.92           O
ATOM    742 C2'    G L   1       6.683  -6.007   7.212  1.00 69.68           C
ATOM    743 O2'    G L   1       7.831  -5.628   7.945  1.00 69.76           O
ATOM    744 C1'    G L   1       6.970  -5.865   5.719  1.00 70.86           C
ATOM    745 N9     G L   1       5.820  -5.429   4.930  1.00 71.11           N
ATOM    746 C8     G L   1       5.058  -6.157   4.059  1.00 70.63           C
ATOM    747 N7     G L   1       4.113  -5.467   3.499  1.00 71.17           N
ATOM    748 C5     G L   1       4.255  -4.186   4.020  1.00 71.67           C
ATOM    749 C6     G L   1       3.522  -2.991   3.783  1.00 71.33           C
ATOM    750 O6     G L   1       2.558  -2.815   3.031  1.00 70.51           O
ATOM    751 N1     G L   1       4.008  -1.926   4.537  1.00 70.57           N
ATOM    752 C2     G L   1       5.070  -2.010   5.403  1.00 70.42           C
ATOM    753 N2     G L   1       5.396  -0.870   6.038  1.00 70.84           N
ATOM    754 N3     G L   1       5.767  -3.099   5.631  1.00 72.03           N
ATOM    755 C4     G L   1       5.304  -4.155   4.909  1.00 72.66           C
ATOM    756  P     G L   2       5.513  -8.019   9.741  1.00 68.42           P
ATOM    757 OP1    G L   2       6.016  -8.749  10.935  1.00 66.12           O
ATOM    758 OP2    G L   2       4.282  -8.459   9.070  1.00 66.47           O
ATOM    759 O5'    G L   2       5.335  -6.479  10.135  1.00 68.97           O
ATOM    760 C5'    G L   2       6.361  -5.772  10.787  1.00 70.75           C
ATOM    761 C4'    G L   2       6.021  -4.314  10.912  1.00 72.07           C
ATOM    762 O4'    G L   2       5.862  -3.731   9.598  1.00 72.03           O
ATOM    763 C3'    G L   2       4.717  -3.990  11.604  1.00 72.35           C
ATOM    764 O3'    G L   2       4.856  -4.014  13.017  1.00 71.78           O
ATOM    765 C2'    G L   2       4.402  -2.600  11.073  1.00 71.49           C
ATOM    766 O2'    G L   2       5.148  -1.613  11.763  1.00 71.11           O
ATOM    767 C1'    G L   2       4.910  -2.689   9.638  1.00 72.37           C
ATOM    768 N9     G L   2       3.850  -2.971   8.662  1.00 72.85           N
ATOM    769 C8     G L   2       3.564  -4.165   8.062  1.00 72.07           C
ATOM    770 N7     G L   2       2.578  -4.096   7.213  1.00 72.11           N
ATOM    771 C5     G L   2       2.186  -2.760   7.248  1.00 72.90           C
ATOM    772 C6     G L   2       1.163  -2.078   6.529  1.00 72.78           C
ATOM    773 O6     G L   2       0.366  -2.535   5.689  1.00 72.17           O
ATOM    774 N1     G L   2       1.110  -0.730   6.874  1.00 72.28           N
ATOM    775 C2     G L   2       1.930  -0.120   7.783  1.00 72.04           C
ATOM    776 N2     G L   2       1.723   1.189   7.981  1.00 71.77           N
ATOM    777 N3     G L   2       2.884  -0.742   8.454  1.00 72.49           N
ATOM    778 C4     G L   2       2.962  -2.052   8.135  1.00 72.94           C
ATOM    779  P     G L   3       3.610  -4.332  13.972  1.00 69.89           P
ATOM    780 OP1    G L   3       4.127  -4.555  15.338  1.00 68.90           O
ATOM    781 OP2    G L   3       2.778  -5.367  13.322  1.00 69.53           O
ATOM    782 O5'    G L   3       2.787  -2.974  13.955  1.00 69.55           O
ATOM    783 C5'    G L   3       3.420  -1.742  14.258  1.00 70.15           C
ATOM    784 C4'    G L   3       2.446  -0.601  14.163  1.00 70.74           C
ATOM    785 O4'    G L   3       2.016  -0.458  12.777  1.00 70.26           O
ATOM    786 C3'    G L   3       1.172  -0.789  14.987  1.00 70.37           C
ATOM    787 O3'    G L   3       0.796   0.431  15.604  1.00 69.16           O
ATOM    788 C2'    G L   3       0.132  -1.193  13.956  1.00 68.74           C
ATOM    789 O2'    G L   3      -1.195  -0.814  14.287  1.00 67.82           O
ATOM    790 C1'    G L   3       0.605  -0.455  12.706  1.00 70.53           C
ATOM    791 N9     G L   3       0.173  -1.121  11.481  1.00 70.96           N
ATOM    792 C8     G L   3       0.445  -2.412  11.106  1.00 70.41           C
ATOM    793 N7     G L   3      -0.096  -2.747   9.962  1.00 70.14           N
ATOM    794 C5     G L   3      -0.769  -1.600   9.553  1.00 71.40           C
ATOM    795 C6     G L   3      -1.545  -1.359   8.401  1.00 71.56           C
ATOM    796 O6     G L   3      -1.810  -2.140   7.464  1.00 71.10           O
ATOM    797 N1     G L   3      -2.044  -0.059   8.384  1.00 70.68           N
ATOM    798 C2     G L   3      -1.822   0.882   9.343  1.00 70.13           C
ATOM    799 N2     G L   3      -2.393   2.077   9.148  1.00 69.36           N
ATOM    800 N3     G L   3      -1.101   0.667  10.440  1.00 70.29           N
ATOM    801 C4     G L   3      -0.609  -0.586  10.470  1.00 71.31           C
ATOM    802  P     U L   4       0.816   0.519  17.170  1.00 62.48           P
ATOM    803 OP1    U L   4      -0.488   0.013  17.666  1.00 62.80           O
ATOM    804 OP2    U L   4       1.286   1.856  17.563  1.00 64.38           O
ATOM    805 O5'    U L   4       1.933  -0.543  17.570  1.00 61.51           O
ATOM    806 C5'    U L   4       3.304  -0.213  17.684  1.00 60.26           C
ATOM    807 C4'    U L   4       3.927  -0.987  18.809  1.00 59.32           C
ATOM    808 O4'    U L   4       3.712  -2.394  18.578  1.00 58.75           O
ATOM    809 C3'    U L   4       5.423  -0.784  18.975  1.00 59.48           C
ATOM    810 O3'    U L   4       5.743  -0.583  20.331  1.00 58.69           O
ATOM    811 C2'    U L   4       6.028  -2.096  18.462  1.00 55.84           C
ATOM    812 O2'    U L   4       7.205  -2.500  19.142  1.00 52.48           O
ATOM    813 C1'    U L   4       4.914  -3.104  18.733  1.00 55.13           C
ATOM    814 N1     U L   4       4.919  -4.246  17.793  1.00 53.58           N
ATOM    815 C2     U L   4       4.758  -5.504  18.331  1.00 51.69           C
ATOM    816 O2     U L   4       4.622  -5.713  19.522  1.00 50.03           O
ATOM    817 N3     U L   4       4.768  -6.529  17.408  1.00 50.17           N
ATOM    818 C4     U L   4       4.919  -6.404  16.042  1.00 49.66           C
ATOM    819 O4     U L   4       4.916  -7.422  15.353  1.00 48.98           O
ATOM    820 C5     U L   4       5.081  -5.069  15.576  1.00 50.49           C
ATOM    821 C6     U L   4       5.075  -4.053  16.444  1.00 51.93           C
ATOM    822  P     U L   5       6.409   0.778  20.835  1.00 60.57           P
ATOM    823 OP1    U L   5       6.460   0.712  22.322  1.00 60.45           O
ATOM    824 OP2    U L   5       5.805   1.934  20.167  1.00 62.15           O
ATOM    825 O5'    U L   5       7.907   0.634  20.293  1.00 60.04           O
ATOM    826 C5'    U L   5       8.334   1.298  19.131  1.00 59.10           C
ATOM    827 C4'    U L   5       9.587   2.081  19.414  1.00 58.82           C
ATOM    828 O4'    U L   5      10.589   1.205  19.970  1.00 58.37           O
ATOM    829 C3'    U L   5      10.254   2.699  18.201  1.00 59.65           C
ATOM    830 O3'    U L   5       9.654   3.927  17.847  1.00 58.44           O
ATOM    831 C2'    U L   5      11.695   2.837  18.658  1.00 55.08           C
ATOM    832 O2'    U L   5      11.879   4.021  19.396  1.00 53.09           O
ATOM    833 C1'    U L   5      11.879   1.641  19.587  1.00 55.40           C
ATOM    834 N1     U L   5      12.594   0.495  18.995  1.00 54.06           N
ATOM    835 C2     U L   5      13.694   0.013  19.685  1.00 51.45           C
ATOM    836 O2     U L   5      14.057   0.483  20.748  1.00 50.25           O
ATOM    837 N3     U L   5      14.327  -1.047  19.096  1.00 50.10           N
ATOM    838 C4     U L   5      13.992  -1.659  17.901  1.00 49.51           C
ATOM    839 O4     U L   5      14.673  -2.594  17.505  1.00 49.24           O
ATOM    840 C5     U L   5      12.853  -1.083  17.234  1.00 50.57           C
ATOM    841 C6     U L   5      12.218  -0.059  17.797  1.00 52.26           C
ATOM    842  P     A L   6       8.672   4.007  16.579  1.00 64.00           P
ATOM    843 OP1    A L   6       8.395   5.427  16.290  1.00 61.39           O
ATOM    844 OP2    A L   6       7.554   3.066  16.788  1.00 63.28           O
ATOM    845 O5'    A L   6       9.583   3.412  15.406  1.00 63.38           O
ATOM    846 C5'    A L   6       9.979   4.195  14.304  1.00 62.48           C
ATOM    847 C4'    A L   6       9.384   3.661  13.033  1.00 63.12           C
ATOM    848 O4'    A L   6      10.009   2.393  12.708  1.00 62.85           O
ATOM    849 C3'    A L   6       7.892   3.399  13.093  1.00 63.73           C
ATOM    850 O3'    A L   6       7.277   3.773  11.874  1.00 62.19           O
ATOM    851 C2'    A L   6       7.794   1.894  13.306  1.00 62.27           C
ATOM    852 O2'    A L   6       6.627   1.305  12.765  1.00 59.60           O
ATOM    853 C1'    A L   6       9.041   1.378  12.605  1.00 62.42           C
ATOM    854 N9     A L   6       9.580   0.185  13.216  1.00 62.01           N
ATOM    855 C8     A L   6      10.024   0.041  14.502  1.00 60.36           C
ATOM    856 N7     A L   6      10.467  -1.155  14.781  1.00 60.08           N
ATOM    857 C5     A L   6      10.311  -1.857  13.596  1.00 61.02           C
ATOM    858 C6     A L   6      10.594  -3.190  13.232  1.00 60.02           C
ATOM    859 N6     A L   6      11.114  -4.083  14.067  1.00 59.28           N
ATOM    860 N1     A L   6      10.317  -3.567  11.960  1.00 59.04           N
ATOM    861 C2     A L   6       9.792  -2.664  11.124  1.00 58.88           C
ATOM    862 N3     A L   6       9.479  -1.392  11.353  1.00 59.37           N
ATOM    863 C4     A L   6       9.772  -1.044  12.617  1.00 61.91           C
ATOM    864  P     G L   7       6.586   5.191  11.786  1.00 66.25           P
ATOM    865 OP1    G L   7       7.469   6.095  11.007  1.00 62.74           O
ATOM    866 OP2    G L   7       6.137   5.570  13.129  1.00 64.00           O
ATOM    867 O5'    G L   7       5.291   4.888  10.898  1.00 67.39           O
ATOM    868 C5'    G L   7       5.446   4.484   9.561  1.00 70.23           C
ATOM    869 C4'    G L   7       4.835   5.487   8.633  1.00 71.31           C
ATOM    870 O4'    G L   7       5.224   5.156   7.276  1.00 71.86           O
ATOM    871 C3'    G L   7       3.308   5.495   8.610  1.00 72.25           C
ATOM    872 O3'    G L   7       2.774   6.396   9.584  1.00 71.82           O
ATOM    873 C2'    G L   7       3.007   5.930   7.191  1.00 71.84           C
ATOM    874 O2'    G L   7       3.113   7.332   7.050  1.00 71.76           O
ATOM    875 C1'    G L   7       4.128   5.247   6.413  1.00 72.55           C
ATOM    876 N9     G L   7       3.811   3.900   5.946  1.00 73.19           N
ATOM    877 C8     G L   7       4.328   2.720   6.427  1.00 72.59           C
ATOM    878 N7     G L   7       3.877   1.669   5.799  1.00 72.85           N
ATOM    879 C5     G L   7       3.005   2.189   4.857  1.00 73.28           C
ATOM    880 C6     G L   7       2.213   1.535   3.883  1.00 73.06           C
ATOM    881 O6     G L   7       2.126   0.321   3.649  1.00 72.61           O
ATOM    882 N1     G L   7       1.468   2.442   3.124  1.00 72.85           N
ATOM    883 C2     G L   7       1.494   3.796   3.290  1.00 72.62           C
ATOM    884 N2     G L   7       0.707   4.509   2.468  1.00 72.63           N
ATOM    885 N3     G L   7       2.222   4.420   4.195  1.00 73.26           N
ATOM    886 C4     G L   7       2.958   3.560   4.940  1.00 73.47           C
ATOM    887  P     G L   8       1.299   6.158  10.188  1.00 67.84           P
ATOM    888 OP1    G L   8       1.107   7.134  11.292  1.00 65.91           O
ATOM    889 OP2    G L   8       1.132   4.716  10.440  1.00 66.36           O
ATOM    890 O5'    G L   8       0.324   6.549   8.992  1.00 68.45           O
ATOM    891 C5'    G L   8       0.198   7.887   8.547  1.00 70.24           C
ATOM    892 C4'    G L   8      -0.663   7.973   7.314  1.00 71.36           C
ATOM    893 O4'    G L   8      -0.098   7.148   6.275  1.00 71.48           O
ATOM    894 C3'    G L   8      -2.082   7.465   7.472  1.00 71.65           C
ATOM    895 O3'    G L   8      -2.937   8.469   7.994  1.00 71.04           O
ATOM    896 C2'    G L   8      -2.455   7.064   6.053  1.00 71.08           C
ATOM    897 O2'    G L   8      -2.832   8.192   5.291  1.00 70.71           O
ATOM    898 C1'    G L   8      -1.124   6.533   5.521  1.00 71.68           C
ATOM    899 N9     G L   8      -0.977   5.073   5.622  1.00 72.20           N
ATOM    900 C8     G L   8      -0.184   4.387   6.517  1.00 71.41           C
ATOM    901 N7     G L   8      -0.224   3.101   6.351  1.00 71.48           N
ATOM    902 C5     G L   8      -1.097   2.910   5.288  1.00 72.13           C
ATOM    903 C6     G L   8      -1.531   1.712   4.656  1.00 72.01           C
ATOM    904 O6     G L   8      -1.217   0.545   4.916  1.00 71.48           O
ATOM    905 N1     G L   8      -2.427   1.977   3.616  1.00 71.58           N
ATOM    906 C2     G L   8      -2.839   3.226   3.234  1.00 71.36           C
ATOM    907 N2     G L   8      -3.698   3.276   2.218  1.00 71.10           N
ATOM    908 N3     G L   8      -2.440   4.350   3.813  1.00 71.77           N
ATOM    909 C4     G L   8      -1.571   4.111   4.830  1.00 72.19           C
ATOM    910  P     G L   9      -4.211   8.095   8.897  1.00 68.20           P
ATOM    911 OP1    G L   9      -4.751   9.350   9.450  1.00 67.40           O
ATOM    912 OP2    G L   9      -3.832   6.990   9.808  1.00 68.20           O
ATOM    913 O5'    G L   9      -5.253   7.515   7.842  1.00 67.94           O
ATOM    914 C5'    G L   9      -5.675   8.279   6.732  1.00 68.56           C
ATOM    915 C4'    G L   9      -6.680   7.524   5.907  1.00 69.22           C
ATOM    916 O4'    G L   9      -6.044   6.331   5.368  1.00 68.71           O
ATOM    917 C3'    G L   9      -7.905   7.039   6.672  1.00 68.88           C
ATOM    918 O3'    G L   9      -9.056   7.105   5.852  1.00 67.45           O
ATOM    919 C2'    G L   9      -7.581   5.589   6.965  1.00 66.94           C
ATOM    920 O2'    G L   9      -8.715   4.758   7.119  1.00 66.32           O
ATOM    921 C1'    G L   9      -6.782   5.188   5.736  1.00 69.05           C
ATOM    922 N9     G L   9      -5.865   4.079   5.994  1.00 69.54           N
ATOM    923 C8     G L   9      -4.854   4.042   6.923  1.00 68.86           C
ATOM    924 N7     G L   9      -4.218   2.907   6.950  1.00 68.61           N
ATOM    925 C5     G L   9      -4.843   2.136   5.975  1.00 69.85           C
ATOM    926 C6     G L   9      -4.589   0.816   5.553  1.00 69.96           C
ATOM    927 O6     G L   9      -3.725   0.021   5.972  1.00 69.55           O
ATOM    928 N1     G L   9      -5.455   0.421   4.535  1.00 69.03           N
ATOM    929 C2     G L   9      -6.439   1.210   3.998  1.00 68.46           C
ATOM    930 N2     G L   9      -7.174   0.643   3.024  1.00 67.67           N
ATOM    931 N3     G L   9      -6.688   2.446   4.381  1.00 68.63           N
ATOM    932 C4     G L   9      -5.856   2.844   5.373  1.00 69.72           C
ATOM    933  P     U L  10     -10.239   8.070   6.192  1.00 62.09           P
ATOM    934 OP1    U L  10     -10.154   8.473   7.620  1.00 63.09           O
ATOM    935 OP2    U L  10     -11.489   7.461   5.676  1.00 64.62           O
ATOM    936 O5'    U L  10      -9.882   9.337   5.318  1.00 61.16           O
ATOM    937 C5'    U L  10     -10.465   9.582   4.033  1.00 59.57           C
ATOM    938 C4'    U L  10     -10.149  10.993   3.611  1.00 58.64           C
ATOM    939 O4'    U L  10     -11.271  11.846   3.960  1.00 57.12           O
ATOM    940 C3'    U L  10      -8.924  11.596   4.290  1.00 58.17           C
ATOM    941 O3'    U L  10      -8.082  12.266   3.360  1.00 57.59           O
ATOM    942 C2'    U L  10      -9.475  12.520   5.367  1.00 54.08           C
ATOM    943 O2'    U L  10      -8.720  13.698   5.558  1.00 50.73           O
ATOM    944 C1'    U L  10     -10.865  12.868   4.855  1.00 53.00           C
ATOM    945 N1     U L  10     -11.808  12.937   5.989  1.00 51.02           N
ATOM    946 C2     U L  10     -12.200  14.185   6.438  1.00 49.27           C
ATOM    947 O2     U L  10     -11.814  15.227   5.945  1.00 47.54           O
ATOM    948 N3     U L  10     -13.063  14.159   7.514  1.00 47.42           N
ATOM    949 C4     U L  10     -13.556  13.035   8.158  1.00 47.06           C
ATOM    950 O4     U L  10     -14.324  13.176   9.107  1.00 46.42           O
ATOM    951 C5     U L  10     -13.100  11.792   7.622  1.00 48.05           C
ATOM    952 C6     U L  10     -12.253  11.778   6.583  1.00 49.61           C
ATOM    953  P     U L  11      -6.495  12.193   3.592  1.00 57.18           P
ATOM    954 OP1    U L  11      -5.870  11.684   2.340  1.00 56.39           O
ATOM    955 OP2    U L  11      -6.223  11.514   4.879  1.00 57.51           O
ATOM    956 O5'    U L  11      -6.076  13.721   3.785  1.00 56.67           O
ATOM    957 C5'    U L  11      -6.294  14.695   2.765  1.00 56.49           C
ATOM    958 C4'    U L  11      -5.535  15.952   3.096  1.00 55.91           C
ATOM    959 O4'    U L  11      -5.579  16.165   4.526  1.00 55.57           O
ATOM    960 C3'    U L  11      -4.059  15.946   2.756  1.00 56.19           C
ATOM    961 O3'    U L  11      -3.824  16.360   1.419  1.00 55.38           O
ATOM    962 C2'    U L  11      -3.455  16.931   3.759  1.00 52.72           C
ATOM    963 O2'    U L  11      -3.491  18.252   3.267  1.00 50.30           O
ATOM    964 C1'    U L  11      -4.400  16.833   4.958  1.00 51.77           C
ATOM    965 N1     U L  11      -3.821  16.128   6.114  1.00 50.66           N
ATOM    966 C2     U L  11      -3.307  16.914   7.132  1.00 48.61           C
ATOM    967 O2     U L  11      -3.327  18.128   7.102  1.00 47.44           O
ATOM    968 N3     U L  11      -2.778  16.217   8.196  1.00 47.28           N
ATOM    969 C4     U L  11      -2.703  14.852   8.334  1.00 46.71           C
ATOM    970 O4     U L  11      -2.191  14.384   9.349  1.00 46.22           O
ATOM    971 C5     U L  11      -3.249  14.108   7.238  1.00 47.72           C
ATOM    972 C6     U L  11      -3.779  14.753   6.188  1.00 49.25           C
ATOM    973  P     A L  12      -4.012  15.371   0.167  1.00 63.12           P
ATOM    974 OP1    A L  12      -3.784  16.183  -1.057  1.00 61.13           O
ATOM    975 OP2    A L  12      -5.266  14.612   0.321  1.00 63.09           O
ATOM    976 O5'    A L  12      -2.799  14.365   0.318  1.00 62.65           O
ATOM    977 C5'    A L  12      -2.328  13.654  -0.797  1.00 61.82           C
ATOM    978 C4'    A L  12      -2.175  12.186  -0.515  1.00 62.73           C
ATOM    979 O4'    A L  12      -1.007  11.978   0.325  1.00 62.39           O
ATOM    980 C3'    A L  12      -3.348  11.530   0.202  1.00 63.04           C
ATOM    981 O3'    A L  12      -3.572  10.228  -0.330  1.00 61.98           O
ATOM    982 C2'    A L  12      -2.859  11.446   1.650  1.00 61.42           C
ATOM    983 O2'    A L  12      -3.433  10.396   2.389  1.00 59.03           O
ATOM    984 C1'    A L  12      -1.365  11.219   1.455  1.00 61.25           C
ATOM    985 N9     A L  12      -0.544  11.671   2.579  1.00 60.68           N
ATOM    986 C8     A L  12      -0.525  12.898   3.178  1.00 58.88           C
ATOM    987 N7     A L  12       0.338  12.997   4.163  1.00 58.79           N
ATOM    988 C5     A L  12       0.933  11.741   4.218  1.00 59.21           C
ATOM    989 C6     A L  12       1.921  11.195   5.043  1.00 58.24           C
ATOM    990 N6     A L  12       2.524  11.877   6.029  1.00 57.53           N
ATOM    991 N1     A L  12       2.296   9.908   4.831  1.00 57.48           N
ATOM    992 C2     A L  12       1.701   9.236   3.850  1.00 57.51           C
ATOM    993 N3     A L  12       0.746   9.637   2.995  1.00 57.94           N
ATOM    994 C4     A L  12       0.411  10.916   3.238  1.00 60.42           C
ATOM    995  P     G L  13      -4.920   9.886  -1.148  1.00 65.94           P
ATOM    996 OP1    G L  13      -5.311  11.057  -1.976  1.00 62.29           O
ATOM    997 OP2    G L  13      -5.862   9.334  -0.141  1.00 63.60           O
ATOM    998 O5'    G L  13      -4.522   8.725  -2.144  1.00 67.03           O
ATOM    999 C5'    G L  13      -3.749   7.599  -1.757  1.00 69.76           C
ATOM   1000 C4'    G L  13      -4.337   6.326  -2.276  1.00 70.92           C
ATOM   1001 O4'    G L  13      -3.299   5.301  -2.290  1.00 71.51           O
ATOM   1002 C3'    G L  13      -5.453   5.763  -1.403  1.00 72.09           C
ATOM   1003 O3'    G L  13      -6.384   5.037  -2.206  1.00 71.46           O
ATOM   1004 C2'    G L  13      -4.681   4.811  -0.488  1.00 71.62           C
ATOM   1005 O2'    G L  13      -5.465   3.792   0.090  1.00 71.55           O
ATOM   1006 C1'    G L  13      -3.670   4.224  -1.463  1.00 72.41           C
ATOM   1007 N9     G L  13      -2.500   3.687  -0.778  1.00 72.99           N
ATOM   1008 C8     G L  13      -1.738   4.301   0.189  1.00 72.34           C
ATOM   1009 N7     G L  13      -0.780   3.543   0.649  1.00 72.58           N
ATOM   1010 C5     G L  13      -0.921   2.349  -0.051  1.00 73.04           C
ATOM   1011 C6     G L  13      -0.169   1.153   0.032  1.00 72.76           C
ATOM   1012 O6     G L  13       0.801   0.881   0.763  1.00 72.27           O
ATOM   1013 N1     G L  13      -0.649   0.189  -0.871  1.00 72.51           N
ATOM   1014 C2     G L  13      -1.701   0.362  -1.721  1.00 72.33           C
ATOM   1015 N2     G L  13      -2.013  -0.680  -2.504  1.00 72.39           N
ATOM   1016 N3     G L  13      -2.416   1.478  -1.802  1.00 73.09           N
ATOM   1017 C4     G L  13      -1.958   2.422  -0.938  1.00 73.33           C
ATOM   1018  P     G L  14      -7.842   4.568  -1.633  1.00 66.65           P
ATOM   1019 OP1    G L  14      -8.892   5.219  -2.459  1.00 64.66           O
ATOM   1020 OP2    G L  14      -7.848   4.736  -0.167  1.00 65.47           O
ATOM   1021 O5'    G L  14      -7.872   2.998  -1.937  1.00 67.36           O
ATOM   1022 C5'    G L  14      -7.996   2.520  -3.255  1.00 69.26           C
ATOM   1023 C4'    G L  14      -7.617   1.065  -3.374  1.00 70.28           C
ATOM   1024 O4'    G L  14      -6.207   0.890  -3.082  1.00 70.55           O
ATOM   1025 C3'    G L  14      -8.311   0.112  -2.425  1.00 70.75           C
ATOM   1026 O3'    G L  14      -9.604  -0.229  -2.877  1.00 69.97           O
ATOM   1027 C2'    G L  14      -7.352  -1.079  -2.406  1.00 70.13           C
ATOM   1028 O2'    G L  14      -7.560  -1.904  -3.542  1.00 70.06           O
ATOM   1029 C1'    G L  14      -5.992  -0.406  -2.532  1.00 71.07           C
ATOM   1030 N9     G L  14      -5.267  -0.278  -1.268  1.00 71.70           N
ATOM   1031 C8     G L  14      -5.113   0.856  -0.500  1.00 70.83           C
ATOM   1032 N7     G L  14      -4.383   0.663   0.565  1.00 70.95           N
ATOM   1033 C5     G L  14      -4.018  -0.670   0.503  1.00 71.61           C
ATOM   1034 C6     G L  14      -3.216  -1.450   1.379  1.00 71.47           C
ATOM   1035 O6     G L  14      -2.652  -1.094   2.423  1.00 70.96           O
ATOM   1036 N1     G L  14      -3.104  -2.768   0.944  1.00 71.06           N
ATOM   1037 C2     G L  14      -3.683  -3.270  -0.190  1.00 70.82           C
ATOM   1038 N2     G L  14      -3.454  -4.571  -0.437  1.00 70.60           N
ATOM   1039 N3     G L  14      -4.426  -2.561  -1.019  1.00 71.22           N
ATOM   1040 C4     G L  14      -4.546  -1.274  -0.611  1.00 71.61           C
ATOM   1041  P     G L  15     -10.747  -0.734  -1.881  1.00 68.51           P
ATOM   1042 OP1    G L  15     -12.017  -0.767  -2.630  1.00 67.67           O
ATOM   1043 OP2    G L  15     -10.653   0.045  -0.624  1.00 68.36           O
ATOM   1044 O5'    G L  15     -10.314  -2.232  -1.538  1.00 68.24           O
ATOM   1045 C5'    G L  15     -10.162  -3.187  -2.571  1.00 68.70           C
ATOM   1046 C4'    G L  15      -9.743  -4.525  -2.015  1.00 69.44           C
ATOM   1047 O4'    G L  15      -8.456  -4.380  -1.350  1.00 69.16           O
ATOM   1048 C3'    G L  15     -10.693  -5.108  -0.972  1.00 69.08           C
ATOM   1049 O3'    G L  15     -10.768  -6.521  -1.113  1.00 67.78           O
ATOM   1050 C2'    G L  15     -10.018  -4.756   0.348  1.00 67.39           C
ATOM   1051 O2'    G L  15     -10.334  -5.640   1.408  1.00 66.92           O
ATOM   1052 C1'    G L  15      -8.547  -4.853  -0.023  1.00 69.51           C
ATOM   1053 N9     G L  15      -7.694  -4.033   0.843  1.00 70.03           N
ATOM   1054 C8     G L  15      -7.766  -2.678   1.030  1.00 69.56           C
ATOM   1055 N7     G L  15      -6.888  -2.228   1.887  1.00 69.43           N
ATOM   1056 C5     G L  15      -6.198  -3.364   2.297  1.00 70.46           C
ATOM   1057 C6     G L  15      -5.133  -3.500   3.232  1.00 70.52           C
ATOM   1058 O6     G L  15      -4.573  -2.625   3.896  1.00 70.14           O
ATOM   1059 N1     G L  15      -4.725  -4.833   3.353  1.00 69.76           N
ATOM   1060 C2     G L  15      -5.278  -5.883   2.668  1.00 69.22           C
ATOM   1061 N2     G L  15      -4.754  -7.091   2.924  1.00 68.48           N
ATOM   1062 N3     G L  15      -6.268  -5.772   1.802  1.00 69.26           N
ATOM   1063 C4     G L  15      -6.675  -4.484   1.668  1.00 70.28           C
ATOM   1064  P     U L  16     -12.073  -7.247  -1.640  1.00 63.17           P
ATOM   1065 OP1    U L  16     -13.144  -6.227  -1.787  1.00 63.77           O
ATOM   1066 OP2    U L  16     -12.303  -8.460  -0.811  1.00 65.50           O
ATOM   1067 O5'    U L  16     -11.641  -7.715  -3.090  1.00 62.43           O
ATOM   1068 C5'    U L  16     -11.211  -9.039  -3.342  1.00 61.08           C
ATOM   1069 C4'    U L  16     -12.013  -9.665  -4.450  1.00 60.73           C
ATOM   1070 O4'    U L  16     -13.410  -9.648  -4.089  1.00 59.14           O
ATOM   1071 C3'    U L  16     -11.964  -8.967  -5.796  1.00 60.39           C
ATOM   1072 O3'    U L  16     -10.812  -9.358  -6.543  1.00 59.49           O
ATOM   1073 C2'    U L  16     -13.268  -9.401  -6.455  1.00 56.07           C
ATOM   1074 O2'    U L  16     -13.146 -10.682  -7.044  1.00 52.63           O
ATOM   1075 C1'    U L  16     -14.214  -9.493  -5.246  1.00 55.49           C
ATOM   1076 N1     U L  16     -15.078  -8.301  -5.087  1.00 53.63           N
ATOM   1077 C2     U L  16     -16.261  -8.261  -5.798  1.00 51.63           C
ATOM   1078 O2     U L  16     -16.620  -9.146  -6.550  1.00 49.78           O
ATOM   1079 N3     U L  16     -17.021  -7.124  -5.597  1.00 49.77           N
ATOM   1080 C4     U L  16     -16.721  -6.062  -4.768  1.00 49.24           C
ATOM   1081 O4     U L  16     -17.514  -5.110  -4.700  1.00 48.50           O
ATOM   1082 C5     U L  16     -15.483  -6.185  -4.064  1.00 50.15           C
ATOM   1083 C6     U L  16     -14.724  -7.272  -4.240  1.00 51.71           C
ATOM   1084  P     U L  17      -9.721  -8.282  -6.973  1.00 60.06           P
ATOM   1085 OP1    U L  17      -8.550  -9.032  -7.522  1.00 59.32           O
ATOM   1086 OP2    U L  17      -9.513  -7.321  -5.862  1.00 60.65           O
ATOM   1087 O5'    U L  17     -10.422  -7.503  -8.175  1.00 59.42           O
ATOM   1088 C5'    U L  17     -10.568  -8.121  -9.439  1.00 59.05           C
ATOM   1089 C4'    U L  17     -11.308  -7.233 -10.409  1.00 58.72           C
ATOM   1090 O4'    U L  17     -12.411  -6.585  -9.719  1.00 58.25           O
ATOM   1091 C3'    U L  17     -10.527  -6.078 -11.010  1.00 58.97           C
ATOM   1092 O3'    U L  17      -9.735  -6.486 -12.112  1.00 57.88           O
ATOM   1093 C2'    U L  17     -11.632  -5.100 -11.416  1.00 55.14           C
ATOM   1094 O2'    U L  17     -12.193  -5.465 -12.664  1.00 52.91           O
ATOM   1095 C1'    U L  17     -12.680  -5.325 -10.325  1.00 54.95           C
ATOM   1096 N1     U L  17     -12.666  -4.257  -9.305  1.00 53.96           N
ATOM   1097 C2     U L  17     -13.630  -3.266  -9.423  1.00 52.14           C
ATOM   1098 O2     U L  17     -14.465  -3.246 -10.308  1.00 50.85           O
ATOM   1099 N3     U L  17     -13.588  -2.291  -8.445  1.00 50.87           N
ATOM   1100 C4     U L  17     -12.694  -2.206  -7.398  1.00 50.26           C
ATOM   1101 O4     U L  17     -12.784  -1.267  -6.609  1.00 49.62           O
ATOM   1102 C5     U L  17     -11.730  -3.273  -7.356  1.00 51.06           C
ATOM   1103 C6     U L  17     -11.747  -4.231  -8.284  1.00 52.56           C
ATOM   1104  P     A L  18      -8.257  -7.137 -11.873  1.00 63.69           P
ATOM   1105 OP1    A L  18      -7.725  -7.472 -13.224  1.00 62.31           O
ATOM   1106 OP2    A L  18      -8.371  -8.183 -10.849  1.00 64.06           O
ATOM   1107 O5'    A L  18      -7.390  -5.945 -11.272  1.00 62.91           O
ATOM   1108 C5'    A L  18      -5.983  -6.047 -11.202  1.00 61.94           C
ATOM   1109 C4'    A L  18      -5.443  -5.584  -9.879  1.00 62.91           C
ATOM   1110 O4'    A L  18      -5.553  -4.140  -9.808  1.00 62.11           O
ATOM   1111 C3'    A L  18      -6.159  -6.134  -8.665  1.00 63.01           C
ATOM   1112 O3'    A L  18      -5.226  -6.388  -7.615  1.00 61.72           O
ATOM   1113 C2'    A L  18      -7.100  -4.990  -8.267  1.00 60.99           C
ATOM   1114 O2'    A L  18      -7.426  -4.958  -6.903  1.00 58.22           O
ATOM   1115 C1'    A L  18      -6.291  -3.767  -8.669  1.00 60.81           C
ATOM   1116 N9     A L  18      -7.107  -2.612  -9.055  1.00 60.06           N
ATOM   1117 C8     A L  18      -8.005  -2.536 -10.087  1.00 58.28           C
ATOM   1118 N7     A L  18      -8.584  -1.360 -10.198  1.00 58.05           N
ATOM   1119 C5     A L  18      -8.029  -0.611  -9.168  1.00 58.42           C
ATOM   1120 C6     A L  18      -8.230   0.715  -8.741  1.00 57.35           C
ATOM   1121 N6     A L  18      -9.071   1.554  -9.330  1.00 56.58           N
ATOM   1122 N1     A L  18      -7.508   1.149  -7.684  1.00 56.56           N
ATOM   1123 C2     A L  18      -6.652   0.301  -7.097  1.00 56.68           C
ATOM   1124 N3     A L  18      -6.385  -0.971  -7.399  1.00 56.99           N
ATOM   1125 C4     A L  18      -7.106  -1.366  -8.462  1.00 59.70           C
ATOM   1126  P     G L  19      -4.802  -7.897  -7.332  1.00 66.63           P
ATOM   1127 OP1    G L  19      -4.950  -8.703  -8.575  1.00 62.91           O
ATOM   1128 OP2    G L  19      -5.561  -8.277  -6.104  1.00 64.15           O
ATOM   1129 O5'    G L  19      -3.259  -7.879  -6.973  1.00 67.64           O
ATOM   1130 C5'    G L  19      -2.686  -7.023  -6.014  1.00 70.36           C
ATOM   1131 C4'    G L  19      -2.046  -7.795  -4.901  1.00 71.63           C
ATOM   1132 O4'    G L  19      -1.048  -6.949  -4.254  1.00 72.20           O
ATOM   1133 C3'    G L  19      -3.008  -8.208  -3.803  1.00 72.65           C
ATOM   1134 O3'    G L  19      -2.557  -9.417  -3.178  1.00 72.09           O
ATOM   1135 C2'    G L  19      -2.876  -7.041  -2.822  1.00 72.26           C
ATOM   1136 O2'    G L  19      -3.283  -7.320  -1.512  1.00 72.12           O
ATOM   1137 C1'    G L  19      -1.378  -6.797  -2.895  1.00 73.21           C
ATOM   1138 N9     G L  19      -1.009  -5.462  -2.422  1.00 73.89           N
ATOM   1139 C8     G L  19      -1.575  -4.263  -2.763  1.00 73.28           C
ATOM   1140 N7     G L  19      -1.063  -3.244  -2.120  1.00 73.46           N
ATOM   1141 C5     G L  19      -0.097  -3.819  -1.308  1.00 74.03           C
ATOM   1142 C6     G L  19       0.791  -3.210  -0.364  1.00 73.82           C
ATOM   1143 O6     G L  19       0.889  -2.025  -0.062  1.00 73.29           O
ATOM   1144 N1     G L  19       1.616  -4.161   0.244  1.00 73.60           N
ATOM   1145 C2     G L  19       1.582  -5.512  -0.015  1.00 73.41           C
ATOM   1146 N2     G L  19       2.449  -6.266   0.672  1.00 73.42           N
ATOM   1147 N3     G L  19       0.760  -6.082  -0.880  1.00 74.09           N
ATOM   1148 C4     G L  19      -0.044  -5.176  -1.485  1.00 74.31           C
ATOM   1149  P     G L  20      -3.537 -10.354  -2.291  1.00 69.51           P
ATOM   1150 OP1    G L  20      -3.749 -11.624  -3.035  1.00 67.80           O
ATOM   1151 OP2    G L  20      -4.707  -9.540  -1.887  1.00 68.36           O
ATOM   1152 O5'    G L  20      -2.695 -10.671  -0.973  1.00 69.87           O
ATOM   1153 C5'    G L  20      -1.634 -11.600  -1.002  1.00 70.98           C
ATOM   1154 C4'    G L  20      -0.710 -11.449   0.179  1.00 72.19           C
ATOM   1155 O4'    G L  20      -0.017 -10.183   0.103  1.00 72.40           O
ATOM   1156 C3'    G L  20      -1.370 -11.424   1.542  1.00 72.59           C
ATOM   1157 O3'    G L  20      -1.684 -12.725   2.006  1.00 71.75           O
ATOM   1158 C2'    G L  20      -0.312 -10.734   2.396  1.00 71.84           C
ATOM   1159 O2'    G L  20       0.715 -11.638   2.765  1.00 71.59           O
ATOM   1160 C1'    G L  20       0.262  -9.711   1.412  1.00 72.81           C
ATOM   1161 N9     G L  20      -0.302  -8.358   1.564  1.00 73.36           N
ATOM   1162 C8     G L  20      -1.287  -7.781   0.810  1.00 72.80           C
ATOM   1163 N7     G L  20      -1.546  -6.554   1.166  1.00 72.87           N
ATOM   1164 C5     G L  20      -0.685  -6.312   2.230  1.00 73.51           C
ATOM   1165 C6     G L  20      -0.516  -5.140   3.024  1.00 73.29           C
ATOM   1166 O6     G L  20      -1.106  -4.054   2.943  1.00 72.83           O
ATOM   1167 N1     G L  20       0.467  -5.320   3.995  1.00 72.97           N
ATOM   1168 C2     G L  20       1.190  -6.476   4.172  1.00 72.74           C
ATOM   1169 N2     G L  20       2.084  -6.455   5.162  1.00 72.34           N
ATOM   1170 N3     G L  20       1.039  -7.567   3.440  1.00 72.97           N
ATOM   1171 C4     G L  20       0.090  -7.410   2.486  1.00 73.39           C
ATOM   1172  P     G L  21      -2.840 -12.988   3.034  1.00 69.39           P
ATOM   1173 OP1    G L  21      -3.016 -14.463   3.132  1.00 68.60           O
ATOM   1174 OP2    G L  21      -3.983 -12.127   2.664  1.00 69.17           O
ATOM   1175 O5'    G L  21      -2.256 -12.458   4.423  1.00 68.70           O
ATOM   1176 C5'    G L  21      -1.243 -13.163   5.098  1.00 69.11           C
ATOM   1177 C4'    G L  21      -0.728 -12.396   6.282  1.00 70.16           C
ATOM   1178 O4'    G L  21      -0.155 -11.138   5.843  1.00 69.76           O
ATOM   1179 C3'    G L  21      -1.759 -11.977   7.309  1.00 69.69           C
ATOM   1180 O3'    G L  21      -2.102 -13.029   8.195  1.00 68.29           O
ATOM   1181 C2'    G L  21      -1.068 -10.816   8.009  1.00 68.28           C
ATOM   1182 O2'    G L  21      -0.133 -11.281   8.965  1.00 67.57           O
ATOM   1183 C1'    G L  21      -0.319 -10.158   6.849  1.00 69.91           C
ATOM   1184 N9     G L  21      -1.043  -9.011   6.287  1.00 70.14           N
ATOM   1185 C8     G L  21      -1.916  -9.004   5.240  1.00 69.99           C
ATOM   1186 N7     G L  21      -2.402  -7.821   4.984  1.00 69.87           N
ATOM   1187 C5     G L  21      -1.809  -6.990   5.930  1.00 70.70           C
ATOM   1188 C6     G L  21      -1.955  -5.592   6.146  1.00 70.67           C
ATOM   1189 O6     G L  21      -2.651  -4.773   5.533  1.00 70.12           O
ATOM   1190 N1     G L  21      -1.162  -5.160   7.212  1.00 70.07           N
ATOM   1191 C2     G L  21      -0.347  -5.972   7.959  1.00 69.61           C
ATOM   1192 N2     G L  21       0.333  -5.374   8.946  1.00 68.76           N
ATOM   1193 N3     G L  21      -0.210  -7.270   7.771  1.00 69.72           N
ATOM   1194 C4     G L  21      -0.966  -7.710   6.737  1.00 70.84           C
ATOM   1195 OP3    G M   1       6.776  10.265   2.974  1.00 60.65           O
ATOM   1196  P     G M   1       5.923  10.068   3.893  1.00 62.56           P
ATOM   1197 OP1    G M   1       5.122  10.626   4.805  1.00 57.27           O
ATOM   1198 OP2    G M   1       4.941  10.534   4.017  1.00 58.93           O
ATOM   1199 O5'    G M   1       6.475   8.724   4.592  1.00 62.75           O
ATOM   1200 C5'    G M   1       6.943   8.693   5.910  1.00 67.04           C
ATOM   1201 C4'    G M   1       7.408   7.316   6.297  1.00 69.05           C
ATOM   1202 O4'    G M   1       6.343   6.361   6.103  1.00 69.55           O
ATOM   1203 C3'    G M   1       8.554   6.733   5.487  1.00 70.79           C
ATOM   1204 O3'    G M   1       9.816   7.237   5.926  1.00 70.01           O
ATOM   1205 C2'    G M   1       8.404   5.248   5.737  1.00 69.81           C
ATOM   1206 O2'    G M   1       8.939   4.899   7.002  1.00 69.89           O
ATOM   1207 C1'    G M   1       6.880   5.094   5.774  1.00 71.06           C
ATOM   1208 N9     G M   1       6.305   4.627   4.519  1.00 71.25           N
ATOM   1209 C8     G M   1       5.558   5.339   3.608  1.00 70.63           C
ATOM   1210 N7     G M   1       5.167   4.625   2.597  1.00 71.19           N
ATOM   1211 C5     G M   1       5.666   3.346   2.839  1.00 71.62           C
ATOM   1212 C6     G M   1       5.565   2.146   2.095  1.00 71.25           C
ATOM   1213 O6     G M   1       4.980   1.947   1.023  1.00 70.39           O
ATOM   1214 N1     G M   1       6.238   1.093   2.711  1.00 70.43           N
ATOM   1215 C2     G M   1       6.917   1.185   3.898  1.00 70.29           C
ATOM   1216 N2     G M   1       7.499   0.062   4.337  1.00 70.86           N
ATOM   1217 N3     G M   1       7.021   2.289   4.605  1.00 72.14           N
ATOM   1218 C4     G M   1       6.375   3.337   4.022  1.00 72.84           C
ATOM   1219  P     G M   2      11.090   7.291   4.938  1.00 67.71           P
ATOM   1220 OP1    G M   2      12.163   8.043   5.611  1.00 65.23           O
ATOM   1221 OP2    G M   2      10.614   7.702   3.601  1.00 65.68           O
ATOM   1222 O5'    G M   2      11.535   5.756   4.839  1.00 68.29           O
ATOM   1223 C5'    G M   2      12.015   5.071   5.971  1.00 70.25           C
ATOM   1224 C4'    G M   2      12.190   3.605   5.689  1.00 71.67           C
ATOM   1225 O4'    G M   2      10.919   3.013   5.325  1.00 71.69           O
ATOM   1226 C3'    G M   2      13.097   3.253   4.526  1.00 72.16           C
ATOM   1227 O3'    G M   2      14.459   3.286   4.901  1.00 71.52           O
ATOM   1228 C2'    G M   2      12.616   1.861   4.154  1.00 71.23           C
ATOM   1229 O2'    G M   2      13.166   0.881   5.018  1.00 71.03           O
ATOM   1230 C1'    G M   2      11.116   1.962   4.411  1.00 72.23           C
ATOM   1231 N9     G M   2      10.324   2.210   3.198  1.00 72.70           N
ATOM   1232 C8     G M   2       9.778   3.404   2.800  1.00 71.82           C
ATOM   1233 N7     G M   2       9.103   3.313   1.688  1.00 71.93           N
ATOM   1234 C5     G M   2       9.209   1.978   1.324  1.00 72.66           C
ATOM   1235 C6     G M   2       8.681   1.289   0.213  1.00 72.49           C
ATOM   1236 O6     G M   2       7.977   1.723  -0.716  1.00 71.93           O
ATOM   1237 N1     G M   2       9.025  -0.062   0.230  1.00 72.01           N
ATOM   1238 C2     G M   2       9.783  -0.669   1.198  1.00 71.75           C
ATOM   1239 N2     G M   2      10.021  -1.973   1.044  1.00 71.59           N
ATOM   1240 N3     G M   2      10.286  -0.028   2.246  1.00 72.27           N
ATOM   1241 C4     G M   2       9.957   1.285   2.246  1.00 72.71           C
ATOM   1242  P     G M   3      15.621   3.598   3.823  1.00 69.45           P
ATOM   1243 OP1    G M   3      16.879   3.821   4.566  1.00 68.62           O
ATOM   1244 OP2    G M   3      15.130   4.625   2.885  1.00 69.18           O
ATOM   1245 O5'    G M   3      15.751   2.230   3.023  1.00 68.89           O
ATOM   1246 C5'    G M   3      15.940   1.015   3.710  1.00 69.39           C
ATOM   1247 C4'    G M   3      16.000  -0.144   2.749  1.00 69.82           C
ATOM   1248 O4'    G M   3      14.704  -0.282   2.093  1.00 69.35           O
ATOM   1249 C3'    G M   3      17.033   0.011   1.630  1.00 69.59           C
ATOM   1250 O3'    G M   3      17.662  -1.228   1.357  1.00 68.35           O
ATOM   1251 C2'    G M   3      16.197   0.442   0.434  1.00 68.12           C
ATOM   1252 O2'    G M   3      16.739   0.062  -0.816  1.00 67.17           O
ATOM   1253 C1'    G M   3      14.876  -0.278   0.690  1.00 69.78           C
ATOM   1254 N9     G M   3      13.738   0.403   0.066  1.00 70.19           N
ATOM   1255 C8     G M   3      13.340   1.698   0.273  1.00 69.72           C
ATOM   1256 N7     G M   3      12.310   2.041  -0.441  1.00 69.42           N
ATOM   1257 C5     G M   3      11.999   0.905  -1.174  1.00 70.60           C
ATOM   1258 C6     G M   3      10.976   0.678  -2.139  1.00 70.75           C
ATOM   1259 O6     G M   3      10.109   1.461  -2.536  1.00 70.37           O
ATOM   1260 N1     G M   3      11.019  -0.623  -2.641  1.00 69.93           N
ATOM   1261 C2     G M   3      11.928  -1.575  -2.269  1.00 69.36           C
ATOM   1262 N2     G M   3      11.820  -2.757  -2.865  1.00 68.61           N
ATOM   1263 N3     G M   3      12.898  -1.374  -1.374  1.00 69.41           N
ATOM   1264 C4     G M   3      12.866  -0.119  -0.875  1.00 70.48           C
ATOM   1265  P     U M   4      19.211  -1.411   1.624  1.00 62.99           P
ATOM   1266 OP1    U M   4      19.944  -0.938   0.430  1.00 63.46           O
ATOM   1267 OP2    U M   4      19.416  -2.789   2.115  1.00 64.98           O
ATOM   1268 O5'    U M   4      19.508  -0.415   2.825  1.00 61.78           O
ATOM   1269 C5'    U M   4      19.368  -0.798   4.185  1.00 60.25           C
ATOM   1270 C4'    U M   4      20.192   0.091   5.068  1.00 59.52           C
ATOM   1271 O4'    U M   4      19.805   1.467   4.831  1.00 58.79           O
ATOM   1272 C3'    U M   4      20.032  -0.154   6.573  1.00 59.69           C
ATOM   1273 O3'    U M   4      21.305  -0.204   7.190  1.00 59.12           O
ATOM   1274 C2'    U M   4      19.245   1.063   7.057  1.00 56.12           C
ATOM   1275 O2'    U M   4      19.599   1.503   8.363  1.00 52.88           O
ATOM   1276 C1'    U M   4      19.590   2.136   6.049  1.00 55.62           C
ATOM   1277 N1     U M   4      18.515   3.140   5.875  1.00 54.07           N
ATOM   1278 C2     U M   4      18.865   4.477   5.805  1.00 52.17           C
ATOM   1279 O2     U M   4      20.019   4.859   5.880  1.00 50.54           O
ATOM   1280 N3     U M   4      17.813   5.358   5.638  1.00 50.60           N
ATOM   1281 C4     U M   4      16.479   5.016   5.544  1.00 50.04           C
ATOM   1282 O4     U M   4      15.659   5.923   5.404  1.00 49.42           O
ATOM   1283 C5     U M   4      16.198   3.619   5.634  1.00 50.84           C
ATOM   1284 C6     U M   4      17.198   2.748   5.788  1.00 52.37           C
ATOM   1285  P     U M   5      21.902  -1.578   7.778  1.00 60.50           P
ATOM   1286 OP1    U M   5      23.348  -1.353   8.044  1.00 60.14           O
ATOM   1287 OP2    U M   5      21.476  -2.712   6.939  1.00 61.98           O
ATOM   1288 O5'    U M   5      21.161  -1.711   9.190  1.00 60.13           O
ATOM   1289 C5'    U M   5      19.929  -2.390   9.325  1.00 59.16           C
ATOM   1290 C4'    U M   5      19.887  -3.110  10.642  1.00 58.94           C
ATOM   1291 O4'    U M   5      20.245  -2.201  11.717  1.00 58.40           O
ATOM   1292 C3'    U M   5      18.530  -3.631  11.054  1.00 59.76           C
ATOM   1293 O3'    U M   5      18.244  -4.882  10.448  1.00 58.66           O
ATOM   1294 C2'    U M   5      18.653  -3.727  12.567  1.00 55.28           C
ATOM   1295 O2'    U M   5      19.291  -4.920  12.952  1.00 53.29           O
ATOM   1296 C1'    U M   5      19.571  -2.544  12.895  1.00 55.61           C
ATOM   1297 N1     U M   5      18.852  -1.354  13.400  1.00 54.28           N
ATOM   1298 C2     U M   5      19.003  -1.040  14.735  1.00 51.62           C
ATOM   1299 O2     U M   5      19.691  -1.689  15.493  1.00 50.33           O
ATOM   1300 N3     U M   5      18.327   0.087  15.157  1.00 50.12           N
ATOM   1301 C4     U M   5      17.525   0.891  14.377  1.00 49.45           C
ATOM   1302 O4     U M   5      16.977   1.858  14.902  1.00 49.12           O
ATOM   1303 C5     U M   5      17.413   0.496  13.011  1.00 50.58           C
ATOM   1304 C6     U M   5      18.068  -0.584  12.581  1.00 52.45           C
ATOM   1305  P     A M   6      17.141  -4.998   9.341  1.00 64.85           P
ATOM   1306 OP1    A M   6      16.830  -6.425   9.130  1.00 62.49           O
ATOM   1307 OP2    A M   6      17.542  -4.153   8.203  1.00 64.34           O
ATOM   1308 O5'    A M   6      15.874  -4.302  10.035  1.00 64.08           O
ATOM   1309 C5'    A M   6      14.684  -5.015  10.290  1.00 63.15           C
ATOM   1310 C4'    A M   6      13.555  -4.524   9.435  1.00 63.74           C
ATOM   1311 O4'    A M   6      13.119  -3.223   9.923  1.00 63.41           O
ATOM   1312 C3'    A M   6      13.912  -4.332   7.969  1.00 64.20           C
ATOM   1313 O3'    A M   6      12.819  -4.723   7.151  1.00 62.74           O
ATOM   1314 C2'    A M   6      14.153  -2.827   7.849  1.00 62.74           C
ATOM   1315 O2'    A M   6      13.852  -2.291   6.581  1.00 59.86           O
ATOM   1316 C1'    A M   6      13.222  -2.254   8.906  1.00 62.90           C
ATOM   1317 N9     A M   6      13.714  -1.031   9.517  1.00 62.45           N
ATOM   1318 C8     A M   6      14.866  -0.868  10.229  1.00 60.85           C
ATOM   1319 N7     A M   6      15.056   0.352  10.665  1.00 60.48           N
ATOM   1320 C5     A M   6      13.936   1.046  10.210  1.00 61.40           C
ATOM   1321 C6     A M   6      13.531   2.393  10.344  1.00 60.36           C
ATOM   1322 N6     A M   6      14.238   3.312  10.996  1.00 59.54           N
ATOM   1323 N1     A M   6      12.360   2.749   9.774  1.00 59.40           N
ATOM   1324 C2     A M   6      11.658   1.827   9.117  1.00 59.28           C
ATOM   1325 N3     A M   6      11.939   0.531   8.920  1.00 59.67           N
ATOM   1326 C4     A M   6      13.096   0.209   9.506  1.00 62.36           C
ATOM   1327  P     G M   7      12.852  -6.118   6.420  1.00 67.07           P
ATOM   1328 OP1    G M   7      11.884  -7.019   7.101  1.00 63.48           O
ATOM   1329 OP2    G M   7      14.250  -6.535   6.257  1.00 64.69           O
ATOM   1330 O5'    G M   7      12.270  -5.785   4.973  1.00 68.20           O
ATOM   1331 C5'    G M   7      10.945  -5.330   4.837  1.00 71.02           C
ATOM   1332 C4'    G M   7      10.110  -6.313   4.077  1.00 72.12           C
ATOM   1333 O4'    G M   7       8.709  -5.977   4.256  1.00 72.54           O
ATOM   1334 C3'    G M   7      10.325  -6.305   2.566  1.00 72.97           C
ATOM   1335 O3'    G M   7      11.372  -7.202   2.185  1.00 72.57           O
ATOM   1336 C2'    G M   7       8.965  -6.728   2.041  1.00 72.63           C
ATOM   1337 O2'    G M   7       8.809  -8.125   2.111  1.00 72.44           O
ATOM   1338 C1'    G M   7       8.020  -6.069   3.039  1.00 73.23           C
ATOM   1339 N9     G M   7       7.605  -4.706   2.657  1.00 73.85           N
ATOM   1340 C8     G M   7       7.984  -3.544   3.263  1.00 73.37           C
ATOM   1341 N7     G M   7       7.443  -2.496   2.722  1.00 73.59           N
ATOM   1342 C5     G M   7       6.660  -2.988   1.699  1.00 74.00           C
ATOM   1343 C6     G M   7       5.840  -2.317   0.764  1.00 73.82           C
ATOM   1344 O6     G M   7       5.635  -1.108   0.649  1.00 73.36           O
ATOM   1345 N1     G M   7       5.215  -3.218  -0.122  1.00 73.66           N
ATOM   1346 C2     G M   7       5.375  -4.576  -0.085  1.00 73.44           C
ATOM   1347 N2     G M   7       4.705  -5.273  -1.004  1.00 73.42           N
ATOM   1348 N3     G M   7       6.148  -5.218   0.785  1.00 74.02           N
ATOM   1349 C4     G M   7       6.751  -4.360   1.643  1.00 74.21           C
ATOM   1350  P     G M   8      12.215  -6.920   0.835  1.00 68.86           P
ATOM   1351 OP1    G M   8      13.338  -7.894   0.800  1.00 67.25           O
ATOM   1352 OP2    G M   8      12.500  -5.475   0.754  1.00 67.60           O
ATOM   1353 O5'    G M   8      11.202  -7.274  -0.340  1.00 69.19           O
ATOM   1354 C5'    G M   8      10.769  -8.607  -0.557  1.00 70.66           C
ATOM   1355 C4'    G M   8       9.702  -8.655  -1.614  1.00 71.77           C
ATOM   1356 O4'    G M   8       8.587  -7.827  -1.217  1.00 71.98           O
ATOM   1357 C3'    G M   8      10.098  -8.123  -2.978  1.00 72.15           C
ATOM   1358 O3'    G M   8      10.750  -9.117  -3.753  1.00 71.60           O
ATOM   1359 C2'    G M   8       8.767  -7.699  -3.573  1.00 71.62           C
ATOM   1360 O2'    G M   8       8.074  -8.812  -4.103  1.00 71.24           O
ATOM   1361 C1'    G M   8       8.021  -7.193  -2.341  1.00 72.22           C
ATOM   1362 N9     G M   8       8.102  -5.735  -2.153  1.00 72.76           N
ATOM   1363 C8     G M   8       8.854  -5.080  -1.213  1.00 72.22           C
ATOM   1364 N7     G M   8       8.708  -3.778  -1.250  1.00 72.27           N
ATOM   1365 C5     G M   8       7.804  -3.568  -2.282  1.00 72.85           C
ATOM   1366 C6     G M   8       7.261  -2.357  -2.788  1.00 72.73           C
ATOM   1367 O6     G M   8       7.477  -1.198  -2.412  1.00 72.26           O
ATOM   1368 N1     G M   8       6.383  -2.594  -3.850  1.00 72.40           N
ATOM   1369 C2     G M   8       6.071  -3.831  -4.346  1.00 72.16           C
ATOM   1370 N2     G M   8       5.208  -3.853  -5.368  1.00 71.82           N
ATOM   1371 N3     G M   8       6.567  -4.968  -3.881  1.00 72.43           N
ATOM   1372 C4     G M   8       7.425  -4.759  -2.852  1.00 72.77           C
ATOM   1373  P     G M   9      11.859  -8.709  -4.848  1.00 68.98           P
ATOM   1374 OP1    G M   9      12.480  -9.960  -5.330  1.00 68.52           O
ATOM   1375 OP2    G M   9      12.702  -7.632  -4.285  1.00 68.96           O
ATOM   1376 O5'    G M   9      10.995  -8.085  -6.027  1.00 68.37           O
ATOM   1377 C5'    G M   9       9.979  -8.833  -6.662  1.00 68.77           C
ATOM   1378 C4'    G M   9       9.321  -8.035  -7.753  1.00 69.30           C
ATOM   1379 O4'    G M   9       8.717  -6.848  -7.174  1.00 68.69           O
ATOM   1380 C3'    G M   9      10.264  -7.537  -8.850  1.00 68.78           C
ATOM   1381 O3'    G M   9       9.614  -7.547 -10.109  1.00 67.60           O
ATOM   1382 C2'    G M   9      10.540  -6.100  -8.435  1.00 67.27           C
ATOM   1383 O2'    G M   9      10.882  -5.247  -9.508  1.00 66.55           O
ATOM   1384 C1'    G M   9       9.200  -5.693  -7.824  1.00 69.10           C
ATOM   1385 N9     G M   9       9.335  -4.608  -6.851  1.00 69.54           N
ATOM   1386 C8     G M   9      10.097  -4.606  -5.710  1.00 69.21           C
ATOM   1387 N7     G M   9      10.037  -3.483  -5.053  1.00 68.97           N
ATOM   1388 C5     G M   9       9.175  -2.686  -5.803  1.00 70.01           C
ATOM   1389 C6     G M   9       8.729  -1.360  -5.581  1.00 70.13           C
ATOM   1390 O6     G M   9       9.015  -0.594  -4.653  1.00 69.83           O
ATOM   1391 N1     G M   9       7.862  -0.948  -6.598  1.00 69.35           N
ATOM   1392 C2     G M   9       7.475  -1.704  -7.664  1.00 68.82           C
ATOM   1393 N2     G M   9       6.633  -1.121  -8.530  1.00 68.05           N
ATOM   1394 N3     G M   9       7.884  -2.944  -7.881  1.00 68.72           N
ATOM   1395 C4     G M   9       8.730  -3.369  -6.911  1.00 69.76           C
ATOM   1396  P     U M  10      10.144  -8.439 -11.289  1.00 62.47           P
ATOM   1397 OP1    U M  10      11.561  -8.813 -11.050  1.00 63.61           O
ATOM   1398 OP2    U M  10       9.764  -7.790 -12.560  1.00 65.30           O
ATOM   1399 O5'    U M  10       9.261  -9.749 -11.092  1.00 61.39           O
ATOM   1400 C5'    U M  10       7.880  -9.783 -11.479  1.00 59.82           C
ATOM   1401 C4'    U M  10       7.388 -11.216 -11.414  1.00 58.94           C
ATOM   1402 O4'    U M  10       7.639 -11.820 -12.709  1.00 57.38           O
ATOM   1403 C3'    U M  10       8.121 -12.067 -10.376  1.00 58.17           C
ATOM   1404 O3'    U M  10       7.237 -12.748  -9.481  1.00 57.63           O
ATOM   1405 C2'    U M  10       9.014 -13.014 -11.158  1.00 54.31           C
ATOM   1406 O2'    U M  10       8.986 -14.353 -10.701  1.00 50.91           O
ATOM   1407 C1'    U M  10       8.467 -12.964 -12.589  1.00 53.53           C
ATOM   1408 N1     U M  10       9.597 -12.860 -13.514  1.00 51.56           N
ATOM   1409 C2     U M  10      10.051 -14.007 -14.161  1.00 49.92           C
ATOM   1410 O2     U M  10       9.523 -15.099 -14.011  1.00 48.22           O
ATOM   1411 N3     U M  10      11.142 -13.827 -14.982  1.00 48.01           N
ATOM   1412 C4     U M  10      11.807 -12.633 -15.208  1.00 47.48           C
ATOM   1413 O4     U M  10      12.779 -12.635 -15.978  1.00 46.83           O
ATOM   1414 C5     U M  10      11.287 -11.499 -14.510  1.00 48.52           C
ATOM   1415 C6     U M  10      10.226 -11.650 -13.703  1.00 50.24           C
ATOM   1416  P     U M  11       7.798 -12.974  -7.978  1.00 58.25           P
ATOM   1417 OP1    U M  11       7.481 -11.765  -7.169  1.00 57.02           O
ATOM   1418 OP2    U M  11       9.185 -13.455  -8.048  1.00 58.45           O
ATOM   1419 O5'    U M  11       6.881 -14.163  -7.421  1.00 57.91           O
ATOM   1420 C5'    U M  11       6.635 -15.363  -8.162  1.00 57.73           C
ATOM   1421 C4'    U M  11       6.809 -16.580  -7.285  1.00 57.10           C
ATOM   1422 O4'    U M  11       8.216 -16.792  -7.032  1.00 56.70           O
ATOM   1423 C3'    U M  11       6.178 -16.507  -5.906  1.00 57.36           C
ATOM   1424 O3'    U M  11       4.809 -16.915  -5.926  1.00 56.52           O
ATOM   1425 C2'    U M  11       7.021 -17.467  -5.077  1.00 53.95           C
ATOM   1426 O2'    U M  11       6.511 -18.776  -5.125  1.00 51.40           O
ATOM   1427 C1'    U M  11       8.381 -17.454  -5.781  1.00 53.28           C
ATOM   1428 N1     U M  11       9.451 -16.808  -5.005  1.00 52.12           N
ATOM   1429 C2     U M  11      10.315 -17.650  -4.323  1.00 49.95           C
ATOM   1430 O2     U M  11      10.216 -18.865  -4.345  1.00 48.78           O
ATOM   1431 N3     U M  11      11.310 -17.009  -3.612  1.00 48.50           N
ATOM   1432 C4     U M  11      11.508 -15.646  -3.528  1.00 47.76           C
ATOM   1433 O4     U M  11      12.442 -15.231  -2.849  1.00 47.14           O
ATOM   1434 C5     U M  11      10.573 -14.838  -4.267  1.00 48.81           C
ATOM   1435 C6     U M  11       9.595 -15.440  -4.964  1.00 50.58           C
ATOM   1436  P     A M  12       3.623 -15.931  -6.341  1.00 63.98           P
ATOM   1437 OP1    A M  12       2.399 -16.792  -6.368  1.00 61.98           O
ATOM   1438 OP2    A M  12       4.003 -15.171  -7.544  1.00 64.00           O
ATOM   1439 O5'    A M  12       3.494 -14.918  -5.130  1.00 63.38           O
ATOM   1440 C5'    A M  12       2.262 -14.275  -4.888  1.00 62.71           C
ATOM   1441 C4'    A M  12       2.435 -12.796  -4.645  1.00 63.30           C
ATOM   1442 O4'    A M  12       3.023 -12.590  -3.335  1.00 63.17           O
ATOM   1443 C3'    A M  12       3.326 -12.069  -5.636  1.00 63.63           C
ATOM   1444 O3'    A M  12       2.787 -10.777  -5.905  1.00 62.52           O
ATOM   1445 C2'    A M  12       4.653 -11.942  -4.876  1.00 62.14           C
ATOM   1446 O2'    A M  12       5.442 -10.846  -5.278  1.00 59.47           O
ATOM   1447 C1'    A M  12       4.166 -11.780  -3.442  1.00 61.99           C
ATOM   1448 N9     A M  12       5.127 -12.218  -2.425  1.00 61.48           N
ATOM   1449 C8     A M  12       5.768 -13.421  -2.325  1.00 59.91           C
ATOM   1450 N7     A M  12       6.562 -13.513  -1.289  1.00 59.70           N
ATOM   1451 C5     A M  12       6.443 -12.280  -0.662  1.00 60.20           C
ATOM   1452 C6     A M  12       7.037 -11.740   0.498  1.00 59.19           C
ATOM   1453 N6     A M  12       7.913 -12.403   1.261  1.00 58.28           N
ATOM   1454 N1     A M  12       6.693 -10.484   0.844  1.00 58.42           N
ATOM   1455 C2     A M  12       5.817  -9.821   0.089  1.00 58.54           C
ATOM   1456 N3     A M  12       5.192 -10.215  -1.024  1.00 58.72           N
ATOM   1457 C4     A M  12       5.555 -11.473  -1.338  1.00 61.38           C
ATOM   1458  P     G M  13       2.330 -10.355  -7.374  1.00 66.16           P
ATOM   1459 OP1    G M  13       1.675 -11.510  -8.027  1.00 62.60           O
ATOM   1460 OP2    G M  13       3.501  -9.690  -8.030  1.00 63.75           O
ATOM   1461 O5'    G M  13       1.214  -9.241  -7.144  1.00 67.13           O
ATOM   1462 C5'    G M  13       1.385  -8.149  -6.259  1.00 70.01           C
ATOM   1463 C4'    G M  13       0.937  -6.858  -6.892  1.00 71.00           C
ATOM   1464 O4'    G M  13       0.740  -5.865  -5.844  1.00 71.57           O
ATOM   1465 C3'    G M  13       1.957  -6.255  -7.840  1.00 71.98           C
ATOM   1466 O3'    G M  13       1.293  -5.512  -8.875  1.00 71.44           O
ATOM   1467 C2'    G M  13       2.723  -5.299  -6.924  1.00 71.67           C
ATOM   1468 O2'    G M  13       3.379  -4.247  -7.581  1.00 71.75           O
ATOM   1469 C1'    G M  13       1.588  -4.767  -6.048  1.00 72.53           C
ATOM   1470 N9     G M  13       2.087  -4.254  -4.773  1.00 73.18           N
ATOM   1471 C8     G M  13       2.908  -4.897  -3.886  1.00 72.75           C
ATOM   1472 N7     G M  13       3.235  -4.162  -2.858  1.00 73.00           N
ATOM   1473 C5     G M  13       2.582  -2.961  -3.071  1.00 73.49           C
ATOM   1474 C6     G M  13       2.571  -1.772  -2.295  1.00 73.31           C
ATOM   1475 O6     G M  13       3.153  -1.538  -1.229  1.00 72.84           O
ATOM   1476 N1     G M  13       1.771  -0.783  -2.892  1.00 73.07           N
ATOM   1477 C2     G M  13       1.094  -0.921  -4.065  1.00 72.83           C
ATOM   1478 N2     G M  13       0.392   0.136  -4.474  1.00 72.88           N
ATOM   1479 N3     G M  13       1.102  -2.032  -4.810  1.00 73.48           N
ATOM   1480 C4     G M  13       1.866  -2.995  -4.244  1.00 73.64           C
ATOM   1481  P     G M  14       2.108  -4.981 -10.200  1.00 67.80           P
ATOM   1482 OP1    G M  14       1.454  -5.577 -11.402  1.00 66.16           O
ATOM   1483 OP2    G M  14       3.561  -5.193  -9.986  1.00 66.87           O
ATOM   1484 O5'    G M  14       1.839  -3.412 -10.206  1.00 68.29           O
ATOM   1485 C5'    G M  14       0.570  -2.895 -10.546  1.00 69.90           C
ATOM   1486 C4'    G M  14       0.417  -1.447 -10.158  1.00 70.96           C
ATOM   1487 O4'    G M  14       0.485  -1.310  -8.712  1.00 71.14           O
ATOM   1488 C3'    G M  14       1.480  -0.500 -10.659  1.00 71.28           C
ATOM   1489 O3'    G M  14       1.248  -0.114 -12.008  1.00 70.52           O
ATOM   1490 C2'    G M  14       1.362   0.671  -9.688  1.00 70.75           C
ATOM   1491 O2'    G M  14       0.287   1.511 -10.049  1.00 70.73           O
ATOM   1492 C1'    G M  14       1.011  -0.036  -8.379  1.00 71.79           C
ATOM   1493 N9     G M  14       2.153  -0.209  -7.465  1.00 72.41           N
ATOM   1494 C8     G M  14       2.867  -1.355  -7.236  1.00 71.68           C
ATOM   1495 N7     G M  14       3.798  -1.209  -6.337  1.00 71.75           N
ATOM   1496 C5     G M  14       3.704   0.119  -5.949  1.00 72.36           C
ATOM   1497 C6     G M  14       4.471   0.863  -4.994  1.00 72.23           C
ATOM   1498 O6     G M  14       5.394   0.478  -4.287  1.00 71.75           O
ATOM   1499 N1     G M  14       4.038   2.187  -4.926  1.00 71.88           N
ATOM   1500 C2     G M  14       3.016   2.722  -5.664  1.00 71.65           C
ATOM   1501 N2     G M  14       2.760   4.022  -5.448  1.00 71.35           N
ATOM   1502 N3     G M  14       2.301   2.051  -6.544  1.00 71.94           N
ATOM   1503 C4     G M  14       2.702   0.755  -6.631  1.00 72.25           C
ATOM   1504  P     G M  15       2.450   0.403 -12.953  1.00 68.60           P
ATOM   1505 OP1    G M  15       1.925   0.477 -14.334  1.00 68.03           O
ATOM   1506 OP2    G M  15       3.659  -0.399 -12.672  1.00 68.62           O
ATOM   1507 O5'    G M  15       2.723   1.891 -12.435  1.00 68.01           O
ATOM   1508 C5'    G M  15       1.700   2.863 -12.436  1.00 68.43           C
ATOM   1509 C4'    G M  15       2.197   4.173 -11.898  1.00 69.03           C
ATOM   1510 O4'    G M  15       2.637   3.994 -10.521  1.00 68.64           O
ATOM   1511 C3'    G M  15       3.392   4.761 -12.653  1.00 68.78           C
ATOM   1512 O3'    G M  15       3.317   6.178 -12.678  1.00 67.50           O
ATOM   1513 C2'    G M  15       4.573   4.340 -11.791  1.00 67.33           C
ATOM   1514 O2'    G M  15       5.702   5.183 -11.904  1.00 66.69           O
ATOM   1515 C1'    G M  15       3.972   4.425 -10.390  1.00 69.27           C
ATOM   1516 N9     G M  15       4.671   3.572  -9.425  1.00 69.78           N
ATOM   1517 C8     G M  15       4.831   2.214  -9.490  1.00 69.34           C
ATOM   1518 N7     G M  15       5.528   1.727  -8.499  1.00 69.15           N
ATOM   1519 C5     G M  15       5.849   2.838  -7.714  1.00 70.17           C
ATOM   1520 C6     G M  15       6.595   2.938  -6.524  1.00 70.28           C
ATOM   1521 O6     G M  15       7.143   2.031  -5.879  1.00 69.93           O
ATOM   1522 N1     G M  15       6.674   4.260  -6.076  1.00 69.55           N
ATOM   1523 C2     G M  15       6.110   5.330  -6.702  1.00 68.98           C
ATOM   1524 N2     G M  15       6.301   6.528  -6.118  1.00 68.18           N
ATOM   1525 N3     G M  15       5.409   5.256  -7.832  1.00 68.92           N
ATOM   1526 C4     G M  15       5.322   3.984  -8.277  1.00 69.92           C
ATOM   1527  P     U M  16       3.372   7.027 -14.046  1.00 63.65           P
ATOM   1528 OP1    U M  16       3.654   6.118 -15.187  1.00 64.41           O
ATOM   1529 OP2    U M  16       4.241   8.220 -13.841  1.00 65.95           O
ATOM   1530 O5'    U M  16       1.881   7.546 -14.179  1.00 62.71           O
ATOM   1531 C5'    U M  16       1.598   8.928 -14.052  1.00 61.22           C
ATOM   1532 C4'    U M  16       0.530   9.319 -15.033  1.00 60.80           C
ATOM   1533 O4'    U M  16       0.982   9.021 -16.377  1.00 59.11           O
ATOM   1534 C3'    U M  16      -0.783   8.585 -14.897  1.00 60.37           C
ATOM   1535 O3'    U M  16      -1.597   9.182 -13.895  1.00 59.56           O
ATOM   1536 C2'    U M  16      -1.376   8.679 -16.297  1.00 56.19           C
ATOM   1537 O2'    U M  16      -2.040   9.918 -16.494  1.00 52.85           O
ATOM   1538 C1'    U M  16      -0.124   8.623 -17.180  1.00 55.88           C
ATOM   1539 N1     U M  16       0.162   7.286 -17.739  1.00 54.02           N
ATOM   1540 C2     U M  16      -0.491   6.909 -18.901  1.00 52.16           C
ATOM   1541 O2     U M  16      -1.290   7.630 -19.472  1.00 50.32           O
ATOM   1542 N3     U M  16      -0.181   5.651 -19.362  1.00 50.22           N
ATOM   1543 C4     U M  16       0.711   4.754 -18.806  1.00 49.62           C
ATOM   1544 O4     U M  16       0.887   3.659 -19.350  1.00 48.93           O
ATOM   1545 C5     U M  16       1.355   5.225 -17.614  1.00 50.51           C
ATOM   1546 C6     U M  16       1.064   6.439 -17.136  1.00 52.16           C
ATOM   1547  P     U M  17      -2.425   8.322 -12.940  1.00 60.44           P
ATOM   1548 OP1    U M  17      -2.991   9.186 -11.877  1.00 59.66           O
ATOM   1549 OP2    U M  17      -1.654   7.124 -12.568  1.00 60.89           O
ATOM   1550 O5'    U M  17      -3.617   7.901 -13.923  1.00 59.84           O
ATOM   1551 C5'    U M  17      -4.493   6.880 -13.544  1.00 59.45           C
ATOM   1552 C4'    U M  17      -5.425   6.523 -14.665  1.00 59.04           C
ATOM   1553 O4'    U M  17      -4.615   6.035 -15.764  1.00 58.48           O
ATOM   1554 C3'    U M  17      -6.376   5.397 -14.343  1.00 59.27           C
ATOM   1555 O3'    U M  17      -7.599   5.894 -13.798  1.00 58.35           O
ATOM   1556 C2'    U M  17      -6.567   4.686 -15.674  1.00 55.48           C
ATOM   1557 O2'    U M  17      -7.569   5.326 -16.452  1.00 53.34           O
ATOM   1558 C1'    U M  17      -5.206   4.894 -16.348  1.00 55.33           C
ATOM   1559 N1     U M  17      -4.289   3.761 -16.176  1.00 54.34           N
ATOM   1560 C2     U M  17      -4.267   2.781 -17.162  1.00 52.39           C
ATOM   1561 O2     U M  17      -4.984   2.826 -18.147  1.00 51.05           O
ATOM   1562 N3     U M  17      -3.369   1.752 -16.953  1.00 51.08           N
ATOM   1563 C4     U M  17      -2.514   1.605 -15.872  1.00 50.43           C
ATOM   1564 O4     U M  17      -1.769   0.627 -15.830  1.00 49.79           O
ATOM   1565 C5     U M  17      -2.595   2.657 -14.892  1.00 51.24           C
ATOM   1566 C6     U M  17      -3.447   3.671 -15.076  1.00 52.83           C
ATOM   1567  P     A M  18      -7.633   6.629 -12.330  1.00 63.84           P
ATOM   1568 OP1    A M  18      -9.073   6.937 -12.097  1.00 62.41           O
ATOM   1569 OP2    A M  18      -6.627   7.708 -12.230  1.00 64.17           O
ATOM   1570 O5'    A M  18      -7.202   5.474 -11.339  1.00 63.03           O
ATOM   1571 C5'    A M  18      -7.444   5.598  -9.952  1.00 62.11           C
ATOM   1572 C4'    A M  18      -6.271   5.122  -9.137  1.00 62.93           C
ATOM   1573 O4'    A M  18      -6.177   3.681  -9.250  1.00 62.15           O
ATOM   1574 C3'    A M  18      -4.922   5.682  -9.556  1.00 63.20           C
ATOM   1575 O3'    A M  18      -4.118   5.909  -8.407  1.00 61.83           O
ATOM   1576 C2'    A M  18      -4.340   4.554 -10.410  1.00 61.11           C
ATOM   1577 O2'    A M  18      -2.939   4.523 -10.427  1.00 58.13           O
ATOM   1578 C1'    A M  18      -4.908   3.313  -9.725  1.00 60.84           C
ATOM   1579 N9     A M  18      -5.087   2.169 -10.617  1.00 60.08           N
ATOM   1580 C8     A M  18      -5.870   2.094 -11.740  1.00 58.21           C
ATOM   1581 N7     A M  18      -5.842   0.926 -12.331  1.00 57.90           N
ATOM   1582 C5     A M  18      -4.985   0.166 -11.534  1.00 58.33           C
ATOM   1583 C6     A M  18      -4.533  -1.160 -11.622  1.00 57.26           C
ATOM   1584 N6     A M  18      -4.901  -1.999 -12.591  1.00 56.39           N
ATOM   1585 N1     A M  18      -3.684  -1.595 -10.660  1.00 56.44           N
ATOM   1586 C2     A M  18      -3.319  -0.759  -9.689  1.00 56.57           C
ATOM   1587 N3     A M  18      -3.676   0.514  -9.503  1.00 56.88           N
ATOM   1588 C4     A M  18      -4.521   0.918 -10.466  1.00 59.73           C
ATOM   1589  P     G M  19      -3.927   7.434  -7.890  1.00 66.99           P
ATOM   1590 OP1    G M  19      -5.134   8.234  -8.203  1.00 63.48           O
ATOM   1591 OP2    G M  19      -2.598   7.868  -8.437  1.00 64.67           O
ATOM   1592 O5'    G M  19      -3.805   7.357  -6.316  1.00 67.99           O
ATOM   1593 C5'    G M  19      -2.929   6.483  -5.627  1.00 70.52           C
ATOM   1594 C4'    G M  19      -1.943   7.247  -4.800  1.00 71.80           C
ATOM   1595 O4'    G M  19      -1.466   6.374  -3.726  1.00 72.29           O
ATOM   1596 C3'    G M  19      -0.707   7.676  -5.554  1.00 72.95           C
ATOM   1597 O3'    G M  19      -0.157   8.857  -4.956  1.00 72.39           O
ATOM   1598 C2'    G M  19       0.240   6.489  -5.299  1.00 72.32           C
ATOM   1599 O2'    G M  19       1.592   6.758  -5.488  1.00 72.24           O
ATOM   1600 C1'    G M  19      -0.072   6.217  -3.835  1.00 73.40           C
ATOM   1601 N9     G M  19       0.333   4.879  -3.424  1.00 73.99           N
ATOM   1602 C8     G M  19       0.090   3.688  -4.054  1.00 73.25           C
ATOM   1603 N7     G M  19       0.644   2.669  -3.453  1.00 73.44           N
ATOM   1604 C5     G M  19       1.290   3.219  -2.359  1.00 73.97           C
ATOM   1605 C6     G M  19       2.074   2.601  -1.339  1.00 73.68           C
ATOM   1606 O6     G M  19       2.358   1.414  -1.199  1.00 73.18           O
ATOM   1607 N1     G M  19       2.530   3.553  -0.417  1.00 73.42           N
ATOM   1608 C2     G M  19       2.289   4.893  -0.464  1.00 73.25           C
ATOM   1609 N2     G M  19       2.819   5.640   0.506  1.00 73.26           N
ATOM   1610 N3     G M  19       1.567   5.478  -1.417  1.00 74.01           N
ATOM   1611 C4     G M  19       1.103   4.575  -2.313  1.00 74.29           C
ATOM   1612  P     G M  20       0.862   9.858  -5.756  1.00 69.06           P
ATOM   1613 OP1    G M  20       0.137  11.125  -6.014  1.00 67.31           O
ATOM   1614 OP2    G M  20       1.445   9.101  -6.882  1.00 67.99           O
ATOM   1615 O5'    G M  20       2.029  10.151  -4.701  1.00 69.47           O
ATOM   1616 C5'    G M  20       1.839  11.048  -3.634  1.00 70.68           C
ATOM   1617 C4'    G M  20       2.861  10.865  -2.551  1.00 71.89           C
ATOM   1618 O4'    G M  20       2.685   9.579  -1.906  1.00 72.00           O
ATOM   1619 C3'    G M  20       4.307  10.855  -2.981  1.00 72.29           C
ATOM   1620 O3'    G M  20       4.817  12.161  -3.179  1.00 71.48           O
ATOM   1621 C2'    G M  20       4.989  10.130  -1.827  1.00 71.52           C
ATOM   1622 O2'    G M  20       5.190  11.009  -0.738  1.00 71.36           O
ATOM   1623 C1'    G M  20       3.931   9.098  -1.428  1.00 72.59           C
ATOM   1624 N9     G M  20       4.167   7.759  -1.986  1.00 73.14           N
ATOM   1625 C8     G M  20       3.568   7.201  -3.088  1.00 72.41           C
ATOM   1626 N7     G M  20       3.959   5.976  -3.319  1.00 72.46           N
ATOM   1627 C5     G M  20       4.875   5.712  -2.309  1.00 73.10           C
ATOM   1628 C6     G M  20       5.633   4.526  -2.037  1.00 72.93           C
ATOM   1629 O6     G M  20       5.636   3.458  -2.652  1.00 72.47           O
ATOM   1630 N1     G M  20       6.441   4.694  -0.919  1.00 72.53           N
ATOM   1631 C2     G M  20       6.516   5.829  -0.160  1.00 72.25           C
ATOM   1632 N2     G M  20       7.366   5.793   0.876  1.00 71.91           N
ATOM   1633 N3     G M  20       5.817   6.930  -0.400  1.00 72.57           N
ATOM   1634 C4     G M  20       5.014   6.796  -1.483  1.00 73.03           C
ATOM   1635  P     G M  21       6.027  12.443  -4.167  1.00 67.96           P
ATOM   1636 OP1    G M  21       6.164  13.914  -4.267  1.00 67.09           O
ATOM   1637 OP2    G M  21       5.839  11.625  -5.379  1.00 68.15           O
ATOM   1638 O5'    G M  21       7.303  11.876  -3.388  1.00 67.15           O
ATOM   1639 C5'    G M  21       7.813  12.547  -2.258  1.00 67.73           C
ATOM   1640 C4'    G M  21       8.906  11.753  -1.593  1.00 68.74           C
ATOM   1641 O4'    G M  21       8.380  10.481  -1.126  1.00 68.42           O
ATOM   1642 C3'    G M  21      10.072  11.359  -2.468  1.00 68.49           C
ATOM   1643 O3'    G M  21      11.004  12.418  -2.647  1.00 67.01           O
ATOM   1644 C2'    G M  21      10.663  10.174  -1.703  1.00 67.19           C
ATOM   1645 O2'    G M  21      11.461  10.618  -0.626  1.00 66.67           O
ATOM   1646 C1'    G M  21       9.397   9.510  -1.152  1.00 68.95           C
ATOM   1647 N9     G M  21       8.955   8.376  -1.972  1.00 69.22           N
ATOM   1648 C8     G M  21       8.044   8.384  -2.996  1.00 69.06           C
ATOM   1649 N7     G M  21       7.865   7.218  -3.531  1.00 68.93           N
ATOM   1650 C5     G M  21       8.710   6.379  -2.816  1.00 69.73           C
ATOM   1651 C6     G M  21       8.951   4.974  -2.949  1.00 69.73           C
ATOM   1652 O6     G M  21       8.446   4.177  -3.752  1.00 69.23           O
ATOM   1653 N1     G M  21       9.891   4.527  -2.020  1.00 69.07           N
ATOM   1654 C2     G M  21      10.510   5.325  -1.091  1.00 68.57           C
ATOM   1655 N2     G M  21      11.380   4.706  -0.276  1.00 67.77           N
ATOM   1656 N3     G M  21      10.297   6.618  -0.956  1.00 68.70           N
ATOM   1657 C4     G M  21       9.383   7.075  -1.856  1.00 69.82           C
ENDMDL                                                                          
END                                                                             
