# Supplementary material for: G-Quadruplexes Abet Neuronal Burnout in ALS and FTD
Source: Antioxidants (Basel). 2025 Dec 19;15(1):5. doi: 10.3390/antiox15010005 (PMC12837804; doi:10.3390/antiox15010005)
Supplement: Supplementary file 1 [file antioxidants-15-00005-s001.zip › Figure_S5D-APP-672-713x2-rtel21x2-hemex2-Cux2-Znx2.pdb]

TITLE fold_app_672_713x2_rtel21x2_hemex2_cux2_znx2_kx5_s528133945_model_0.cif   
MODEL 1                                                                         
ATOM      1  N   ASP A   1      -2.019  16.694  -6.648  1.00 42.07           N
ATOM      2 CA   ASP A   1      -1.439  17.087  -5.356  1.00 45.77           C
ATOM      3  C   ASP A   1      -2.462  16.904  -4.242  1.00 45.71           C
ATOM      4  O   ASP A   1      -3.668  16.847  -4.501  1.00 43.81           O
ATOM      5 CB   ASP A   1      -0.970  18.546  -5.403  1.00 44.99           C
ATOM      6 CG   ASP A   1      -0.190  18.955  -4.163  1.00 41.99           C
ATOM      7 OD1  ASP A   1       0.469  18.073  -3.565  1.00 40.12           O
ATOM      8 OD2  ASP A   1      -0.236  20.140  -3.801  1.00 39.13           O
ATOM      9  N   ALA A   2      -1.987  16.815  -3.019  1.00 43.61           N
ATOM     10 CA   ALA A   2      -2.856  16.575  -1.876  1.00 46.00           C
ATOM     11  C   ALA A   2      -3.941  17.638  -1.732  1.00 46.12           C
ATOM     12  O   ALA A   2      -5.106  17.310  -1.472  1.00 43.80           O
ATOM     13 CB   ALA A   2      -2.034  16.510  -0.593  1.00 45.11           C
ATOM     14  N   GLU A   3      -3.582  18.912  -1.886  1.00 46.45           N
ATOM     15 CA   GLU A   3      -4.563  19.986  -1.726  1.00 48.84           C
ATOM     16  C   GLU A   3      -5.604  19.958  -2.831  1.00 48.17           C
ATOM     17  O   GLU A   3      -6.782  20.248  -2.586  1.00 45.40           O
ATOM     18 CB   GLU A   3      -3.878  21.347  -1.672  1.00 47.43           C
ATOM     19 CG   GLU A   3      -2.954  21.493  -0.466  1.00 42.94           C
ATOM     20 CD   GLU A   3      -3.646  21.145   0.856  1.00 40.03           C
ATOM     21 OE1  GLU A   3      -3.013  20.485   1.694  1.00 38.19           O
ATOM     22 OE2  GLU A   3      -4.826  21.519   1.030  1.00 38.17           O
ATOM     23  N   PHE A   4      -5.205  19.608  -4.048  1.00 42.95           N
ATOM     24 CA   PHE A   4      -6.164  19.483  -5.135  1.00 46.42           C
ATOM     25  C   PHE A   4      -7.149  18.362  -4.811  1.00 47.37           C
ATOM     26  O   PHE A   4      -8.350  18.493  -5.028  1.00 45.28           O
ATOM     27 CB   PHE A   4      -5.463  19.189  -6.464  1.00 44.86           C
ATOM     28 CG   PHE A   4      -6.416  18.866  -7.581  1.00 40.60           C
ATOM     29 CD1  PHE A   4      -7.200  19.853  -8.161  1.00 39.36           C
ATOM     30 CD2  PHE A   4      -6.544  17.567  -8.063  1.00 39.26           C
ATOM     31 CE1  PHE A   4      -8.098  19.551  -9.181  1.00 37.00           C
ATOM     32 CE2  PHE A   4      -7.438  17.264  -9.083  1.00 37.20           C
ATOM     33 CZ   PHE A   4      -8.208  18.259  -9.641  1.00 34.30           C
ATOM     34  N   ARG A   5      -6.647  17.258  -4.295  1.00 46.20           N
ATOM     35 CA   ARG A   5      -7.501  16.139  -3.940  1.00 47.85           C
ATOM     36  C   ARG A   5      -8.487  16.542  -2.852  1.00 47.04           C
ATOM     37  O   ARG A   5      -9.655  16.135  -2.886  1.00 45.30           O
ATOM     38 CB   ARG A   5      -6.671  14.944  -3.484  1.00 47.81           C
ATOM     39 CG   ARG A   5      -7.530  13.762  -3.044  1.00 42.87           C
ATOM     40 CD   ARG A   5      -6.718  12.512  -2.799  1.00 41.23           C
ATOM     41 NE   ARG A   5      -7.490  11.505  -2.070  1.00 39.14           N
ATOM     42 CZ   ARG A   5      -8.025  10.432  -2.626  1.00 35.56           C
ATOM     43 NH1  ARG A   5      -7.875  10.190  -3.919  1.00 35.24           N
ATOM     44 NH2  ARG A   5      -8.720   9.583  -1.873  1.00 33.94           N
ATOM     45  N   HIS A   6      -8.053  17.344  -1.906  1.00 47.30           N
ATOM     46 CA   HIS A   6      -8.943  17.843  -0.865  1.00 48.62           C
ATOM     47  C   HIS A   6     -10.165  18.515  -1.480  1.00 47.99           C
ATOM     48  O   HIS A   6     -11.275  18.397  -0.960  1.00 45.93           O
ATOM     49 CB   HIS A   6      -8.243  18.877   0.032  1.00 48.83           C
ATOM     50 CG   HIS A   6      -7.126  18.330   0.869  1.00 46.93           C
ATOM     51 ND1  HIS A   6      -7.002  17.001   1.208  1.00 42.95           N
ATOM     52 CD2  HIS A   6      -6.087  18.963   1.476  1.00 40.60           C
ATOM     53 CE1  HIS A   6      -5.931  16.837   1.965  1.00 41.39           C
ATOM     54 NE2  HIS A   6      -5.359  18.009   2.150  1.00 40.17           N
ATOM     55  N   ASP A   7      -9.971  19.229  -2.600  1.00 48.69           N
ATOM     56 CA   ASP A   7     -11.028  20.018  -3.227  1.00 50.76           C
ATOM     57  C   ASP A   7     -11.806  19.270  -4.300  1.00 49.21           C
ATOM     58  O   ASP A   7     -12.799  19.800  -4.809  1.00 46.68           O
ATOM     59 CB   ASP A   7     -10.437  21.294  -3.832  1.00 48.73           C
ATOM     60 CG   ASP A   7      -9.787  22.184  -2.781  1.00 44.33           C
ATOM     61 OD1  ASP A   7     -10.186  22.109  -1.604  1.00 42.29           O
ATOM     62 OD2  ASP A   7      -8.879  22.966  -3.142  1.00 41.97           O
ATOM     63  N   SER A   8     -11.393  18.059  -4.668  1.00 45.76           N
ATOM     64 CA   SER A   8     -12.072  17.298  -5.716  1.00 46.89           C
ATOM     65  C   SER A   8     -13.483  16.917  -5.306  1.00 45.82           C
ATOM     66  O   SER A   8     -13.731  16.561  -4.148  1.00 42.80           O
ATOM     67 CB   SER A   8     -11.280  16.035  -6.054  1.00 44.94           C
ATOM     68 OG   SER A   8     -10.008  16.364  -6.589  1.00 41.10           O
ATOM     69  N   GLY A   9     -14.421  16.984  -6.267  1.00 46.42           N
ATOM     70 CA   GLY A   9     -15.812  16.644  -6.012  1.00 48.98           C
ATOM     71  C   GLY A   9     -16.298  15.468  -6.828  1.00 48.98           C
ATOM     72  O   GLY A   9     -17.498  15.309  -7.023  1.00 47.38           O
ATOM     73  N   TYR A  10     -15.379  14.620  -7.317  1.00 44.24           N
ATOM     74 CA   TYR A  10     -15.742  13.467  -8.124  1.00 46.99           C
ATOM     75  C   TYR A  10     -15.091  12.201  -7.575  1.00 48.03           C
ATOM     76  O   TYR A  10     -14.134  12.265  -6.795  1.00 45.64           O
ATOM     77 CB   TYR A  10     -15.321  13.672  -9.585  1.00 44.65           C
ATOM     78 CG   TYR A  10     -13.821  13.747  -9.794  1.00 41.02           C
ATOM     79 CD1  TYR A  10     -13.069  12.585  -9.964  1.00 36.77           C
ATOM     80 CD2  TYR A  10     -13.163  14.966  -9.826  1.00 36.84           C
ATOM     81 CE1  TYR A  10     -11.690  12.640 -10.156  1.00 34.94           C
ATOM     82 CE2  TYR A  10     -11.787  15.032 -10.022  1.00 36.15           C
ATOM     83 CZ   TYR A  10     -11.055  13.863 -10.183  1.00 35.50           C
ATOM     84 OH   TYR A  10      -9.693  13.924 -10.360  1.00 33.35           O
ATOM     85  N   GLU A  11     -15.627  11.036  -7.999  1.00 49.40           N
ATOM     86 CA   GLU A  11     -15.045   9.751  -7.658  1.00 50.91           C
ATOM     87  C   GLU A  11     -15.311   8.777  -8.793  1.00 49.22           C
ATOM     88  O   GLU A  11     -16.198   9.004  -9.627  1.00 47.57           O
ATOM     89 CB   GLU A  11     -15.598   9.203  -6.337  1.00 49.11           C
ATOM     90 CG   GLU A  11     -17.072   8.858  -6.366  1.00 43.75           C
ATOM     91 CD   GLU A  11     -17.559   8.376  -5.009  1.00 40.92           C
ATOM     92 OE1  GLU A  11     -16.993   7.386  -4.496  1.00 39.66           O
ATOM     93 OE2  GLU A  11     -18.494   8.981  -4.469  1.00 38.77           O
ATOM     94  N   VAL A  12     -14.536   7.685  -8.834  1.00 44.31           N
ATOM     95 CA   VAL A  12     -14.629   6.703  -9.906  1.00 44.33           C
ATOM     96  C   VAL A  12     -15.115   5.361  -9.369  1.00 44.88           C
ATOM     97  O   VAL A  12     -14.711   4.937  -8.279  1.00 42.72           O
ATOM     98 CB   VAL A  12     -13.268   6.521 -10.605  1.00 42.27           C
ATOM     99 CG1  VAL A  12     -13.377   5.507 -11.734  1.00 39.56           C
ATOM    100 CG2  VAL A  12     -12.763   7.859 -11.123  1.00 38.94           C
ATOM    101  N   HIS A  13     -15.980   4.687 -10.127  1.00 50.00           N
ATOM    102 CA   HIS A  13     -16.472   3.357  -9.783  1.00 50.59           C
ATOM    103  C   HIS A  13     -15.955   2.350 -10.800  1.00 50.75           C
ATOM    104  O   HIS A  13     -15.680   2.696 -11.946  1.00 49.14           O
ATOM    105 CB   HIS A  13     -18.004   3.343  -9.757  1.00 48.68           C
ATOM    106 CG   HIS A  13     -18.599   4.339  -8.809  1.00 45.64           C
ATOM    107 ND1  HIS A  13     -18.763   4.089  -7.464  1.00 41.05           N
ATOM    108 CD2  HIS A  13     -19.061   5.597  -9.003  1.00 39.78           C
ATOM    109 CE1  HIS A  13     -19.300   5.147  -6.877  1.00 38.81           C
ATOM    110 NE2  HIS A  13     -19.485   6.079  -7.787  1.00 38.10           N
ATOM    111  N   HIS A  14     -15.820   1.076 -10.387  1.00 52.07           N
ATOM    112 CA   HIS A  14     -15.244   0.035 -11.234  1.00 53.49           C
ATOM    113  C   HIS A  14     -16.114  -1.211 -11.300  1.00 54.97           C
ATOM    114  O   HIS A  14     -16.844  -1.526 -10.366  1.00 54.59           O
ATOM    115 CB   HIS A  14     -13.862  -0.370 -10.724  1.00 52.10           C
ATOM    116 CG   HIS A  14     -12.888   0.769 -10.618  1.00 49.47           C
ATOM    117 ND1  HIS A  14     -12.135   1.194 -11.679  1.00 45.74           N
ATOM    118 CD2  HIS A  14     -12.549   1.545  -9.566  1.00 44.01           C
ATOM    119 CE1  HIS A  14     -11.365   2.200 -11.286  1.00 42.65           C
ATOM    120 NE2  HIS A  14     -11.600   2.438 -10.016  1.00 42.33           N
ATOM    121  N   GLN A  15     -16.013  -1.929 -12.433  1.00 54.77           N
ATOM    122 CA   GLN A  15     -16.629  -3.237 -12.638  1.00 56.90           C
ATOM    123  C   GLN A  15     -15.580  -4.095 -13.334  1.00 58.32           C
ATOM    124  O   GLN A  15     -15.407  -3.997 -14.548  1.00 57.37           O
ATOM    125 CB   GLN A  15     -17.888  -3.134 -13.497  1.00 55.13           C
ATOM    126 CG   GLN A  15     -19.028  -2.367 -12.851  1.00 51.38           C
ATOM    127 CD   GLN A  15     -20.212  -2.232 -13.782  1.00 47.03           C
ATOM    128 OE1  GLN A  15     -20.714  -3.229 -14.307  1.00 46.09           O
ATOM    129 NE2  GLN A  15     -20.648  -1.007 -14.016  1.00 42.96           N
ATOM    130  N   LYS A  16     -14.862  -4.926 -12.563  1.00 59.44           N
ATOM    131 CA   LYS A  16     -13.769  -5.722 -13.107  1.00 61.43           C
ATOM    132  C   LYS A  16     -13.777  -7.149 -12.578  1.00 62.54           C
ATOM    133  O   LYS A  16     -14.195  -7.408 -11.452  1.00 62.55           O
ATOM    134 CB   LYS A  16     -12.415  -5.088 -12.769  1.00 59.82           C
ATOM    135 CG   LYS A  16     -12.146  -3.758 -13.454  1.00 53.92           C
ATOM    136 CD   LYS A  16     -10.736  -3.281 -13.131  1.00 50.39           C
ATOM    137 CE   LYS A  16     -10.416  -1.947 -13.757  1.00 46.64           C
ATOM    138 NZ   LYS A  16      -9.038  -1.505 -13.402  1.00 41.58           N
ATOM    139  N   LEU A  17     -13.298  -8.073 -13.408  1.00 63.21           N
ATOM    140 CA   LEU A  17     -13.080  -9.462 -13.029  1.00 63.97           C
ATOM    141  C   LEU A  17     -11.601  -9.759 -13.196  1.00 62.74           C
ATOM    142  O   LEU A  17     -10.957  -9.240 -14.111  1.00 62.39           O
ATOM    143 CB   LEU A  17     -13.891 -10.419 -13.895  1.00 63.39           C
ATOM    144 CG   LEU A  17     -15.386 -10.515 -13.602  1.00 60.23           C
ATOM    145 CD1  LEU A  17     -16.128  -9.319 -14.164  1.00 56.91           C
ATOM    146 CD2  LEU A  17     -15.941 -11.814 -14.163  1.00 57.20           C
ATOM    147  N   VAL A  18     -11.050 -10.586 -12.310  1.00 62.83           N
ATOM    148 CA   VAL A  18      -9.630 -10.936 -12.355  1.00 63.47           C
ATOM    149  C   VAL A  18      -9.478 -12.454 -12.323  1.00 63.90           C
ATOM    150  O   VAL A  18     -10.113 -13.136 -11.513  1.00 63.56           O
ATOM    151 CB   VAL A  18      -8.864 -10.318 -11.179  1.00 61.30           C
ATOM    152 CG1  VAL A  18      -7.388 -10.655 -11.281  1.00 55.28           C
ATOM    153 CG2  VAL A  18      -9.078  -8.817 -11.146  1.00 55.73           C
ATOM    154  N   PHE A  19      -8.633 -12.986 -13.216  1.00 61.70           N
ATOM    155 CA   PHE A  19      -8.356 -14.412 -13.294  1.00 61.44           C
ATOM    156  C   PHE A  19      -6.871 -14.655 -13.031  1.00 61.18           C
ATOM    157  O   PHE A  19      -6.023 -13.915 -13.526  1.00 59.66           O
ATOM    158 CB   PHE A  19      -8.738 -14.952 -14.676  1.00 58.94           C
ATOM    159 CG   PHE A  19      -8.380 -16.399 -14.894  1.00 57.66           C
ATOM    160 CD1  PHE A  19      -9.195 -17.408 -14.403  1.00 54.21           C
ATOM    161 CD2  PHE A  19      -7.234 -16.744 -15.585  1.00 53.58           C
ATOM    162 CE1  PHE A  19      -8.864 -18.738 -14.604  1.00 50.31           C
ATOM    163 CE2  PHE A  19      -6.899 -18.076 -15.784  1.00 50.20           C
ATOM    164 CZ   PHE A  19      -7.719 -19.075 -15.296  1.00 48.22           C
ATOM    165  N   PHE A  20      -6.566 -15.690 -12.248  1.00 61.72           N
ATOM    166 CA   PHE A  20      -5.187 -16.037 -11.935  1.00 61.57           C
ATOM    167  C   PHE A  20      -5.006 -17.548 -11.975  1.00 61.69           C
ATOM    168  O   PHE A  20      -5.837 -18.286 -11.451  1.00 60.24           O
ATOM    169 CB   PHE A  20      -4.780 -15.508 -10.564  1.00 58.54           C
ATOM    170 CG   PHE A  20      -3.365 -15.848 -10.167  1.00 55.96           C
ATOM    171 CD1  PHE A  20      -2.306 -15.096 -10.623  1.00 51.53           C
ATOM    172 CD2  PHE A  20      -3.108 -16.929  -9.339  1.00 49.82           C
ATOM    173 CE1  PHE A  20      -1.008 -15.411 -10.268  1.00 45.85           C
ATOM    174 CE2  PHE A  20      -1.807 -17.260  -8.978  1.00 46.12           C
ATOM    175 CZ   PHE A  20      -0.754 -16.493  -9.448  1.00 44.45           C
ATOM    176  N   ALA A  21      -3.923 -17.999 -12.591  1.00 60.41           N
ATOM    177 CA   ALA A  21      -3.604 -19.424 -12.654  1.00 59.88           C
ATOM    178  C   ALA A  21      -2.101 -19.597 -12.742  1.00 59.79           C
ATOM    179  O   ALA A  21      -1.437 -18.915 -13.529  1.00 58.08           O
ATOM    180 CB   ALA A  21      -4.279 -20.076 -13.855  1.00 56.40           C
ATOM    181  N   GLU A  22      -1.552 -20.498 -11.918  1.00 63.15           N
ATOM    182 CA   GLU A  22      -0.131 -20.779 -11.943  1.00 63.44           C
ATOM    183  C   GLU A  22       0.105 -22.245 -11.593  1.00 64.46           C
ATOM    184  O   GLU A  22      -0.471 -22.766 -10.643  1.00 62.04           O
ATOM    185 CB   GLU A  22       0.640 -19.888 -10.963  1.00 60.31           C
ATOM    186 CG   GLU A  22       2.146 -20.149 -10.973  1.00 53.82           C
ATOM    187 CD   GLU A  22       2.932 -19.148 -10.152  1.00 50.49           C
ATOM    188 OE1  GLU A  22       2.323 -18.277  -9.505  1.00 48.04           O
ATOM    189 OE2  GLU A  22       4.179 -19.244 -10.154  1.00 46.26           O
ATOM    190  N   ASP A  23       0.959 -22.904 -12.373  1.00 58.00           N
ATOM    191 CA   ASP A  23       1.326 -24.286 -12.119  1.00 58.27           C
ATOM    192  C   ASP A  23       2.247 -24.334 -10.903  1.00 58.21           C
ATOM    193  O   ASP A  23       3.218 -23.578 -10.833  1.00 56.49           O
ATOM    194 CB   ASP A  23       2.011 -24.894 -13.336  1.00 55.50           C
ATOM    195 CG   ASP A  23       2.004 -26.407 -13.310  1.00 51.39           C
ATOM    196 OD1  ASP A  23       1.040 -27.002 -13.832  1.00 48.99           O
ATOM    197 OD2  ASP A  23       2.958 -26.998 -12.777  1.00 49.11           O
ATOM    198  N   VAL A  24       1.946 -25.215  -9.943  1.00 58.83           N
ATOM    199 CA   VAL A  24       2.710 -25.303  -8.707  1.00 58.38           C
ATOM    200  C   VAL A  24       2.904 -26.766  -8.314  1.00 57.39           C
ATOM    201  O   VAL A  24       2.103 -27.632  -8.683  1.00 54.41           O
ATOM    202 CB   VAL A  24       2.009 -24.526  -7.569  1.00 56.06           C
ATOM    203 CG1  VAL A  24       0.627 -25.110  -7.302  1.00 51.63           C
ATOM    204 CG2  VAL A  24       2.851 -24.528  -6.305  1.00 52.24           C
ATOM    205  N   GLY A  25       3.976 -27.043  -7.571  1.00 57.18           N
ATOM    206 CA   GLY A  25       4.263 -28.399  -7.141  1.00 59.94           C
ATOM    207  C   GLY A  25       3.347 -28.851  -6.022  1.00 60.44           C
ATOM    208  O   GLY A  25       3.661 -28.696  -4.846  1.00 57.97           O
ATOM    209  N   SER A  26       2.191 -29.412  -6.393  1.00 58.33           N
ATOM    210 CA   SER A  26       1.228 -29.915  -5.425  1.00 58.59           C
ATOM    211  C   SER A  26       0.366 -30.987  -6.075  1.00 57.73           C
ATOM    212  O   SER A  26       0.410 -31.186  -7.288  1.00 54.46           O
ATOM    213 CB   SER A  26       0.333 -28.787  -4.895  1.00 56.27           C
ATOM    214 OG   SER A  26      -0.526 -28.306  -5.908  1.00 51.45           O
ATOM    215  N   ASN A  27      -0.417 -31.704  -5.255  1.00 56.37           N
ATOM    216 CA   ASN A  27      -1.308 -32.746  -5.750  1.00 57.02           C
ATOM    217  C   ASN A  27      -2.354 -32.175  -6.698  1.00 56.98           C
ATOM    218  O   ASN A  27      -2.847 -32.878  -7.583  1.00 53.83           O
ATOM    219 CB   ASN A  27      -1.994 -33.460  -4.593  1.00 54.94           C
ATOM    220 CG   ASN A  27      -0.999 -34.162  -3.676  1.00 51.66           C
ATOM    221 OD1  ASN A  27      -1.352 -34.623  -2.585  1.00 48.10           O
ATOM    222 ND2  ASN A  27       0.247 -34.253  -4.098  1.00 47.16           N
ATOM    223  N   LYS A  28      -2.706 -30.920  -6.504  1.00 60.70           N
ATOM    224 CA   LYS A  28      -3.677 -30.258  -7.369  1.00 61.05           C
ATOM    225  C   LYS A  28      -3.080 -29.957  -8.740  1.00 61.26           C
ATOM    226  O   LYS A  28      -3.824 -29.815  -9.714  1.00 57.25           O
ATOM    227 CB   LYS A  28      -4.156 -28.952  -6.728  1.00 59.40           C
ATOM    228 CG   LYS A  28      -4.840 -29.125  -5.391  1.00 57.45           C
ATOM    229 CD   LYS A  28      -5.252 -27.784  -4.822  1.00 54.21           C
ATOM    230 CE   LYS A  28      -5.996 -27.931  -3.515  1.00 49.81           C
ATOM    231 NZ   LYS A  28      -6.428 -26.612  -2.975  1.00 45.29           N
ATOM    232  N   GLY A  29      -1.769 -29.832  -8.816  1.00 57.48           N
ATOM    233 CA   GLY A  29      -1.106 -29.513 -10.061  1.00 59.25           C
ATOM    234  C   GLY A  29      -1.068 -28.020 -10.306  1.00 60.51           C
ATOM    235  O   GLY A  29       0.007 -27.430 -10.451  1.00 58.62           O
ATOM    236  N   ALA A  30      -2.240 -27.394 -10.347  1.00 56.91           N
ATOM    237 CA   ALA A  30      -2.347 -25.957 -10.549  1.00 58.32           C
ATOM    238  C   ALA A  30      -3.422 -25.389  -9.638  1.00 59.46           C
ATOM    239  O   ALA A  30      -4.446 -26.031  -9.393  1.00 59.18           O
ATOM    240 CB   ALA A  30      -2.664 -25.637 -12.002  1.00 56.67           C
ATOM    241  N   ILE A  31      -3.191 -24.176  -9.132  1.00 63.51           N
ATOM    242 CA   ILE A  31      -4.156 -23.487  -8.287  1.00 64.02           C
ATOM    243  C   ILE A  31      -4.788 -22.364  -9.102  1.00 63.75           C
ATOM    244  O   ILE A  31      -4.075 -21.570  -9.724  1.00 62.99           O
ATOM    245 CB   ILE A  31      -3.496 -22.917  -7.018  1.00 61.77           C
ATOM    246 CG1  ILE A  31      -2.916 -24.064  -6.184  1.00 57.92           C
ATOM    247 CG2  ILE A  31      -4.504 -22.119  -6.203  1.00 57.24           C
ATOM    248 CD1  ILE A  31      -2.164 -23.608  -4.957  1.00 54.52           C
ATOM    249  N   ILE A  32      -6.115 -22.307  -9.097  1.00 64.37           N
ATOM    250 CA   ILE A  32      -6.846 -21.316  -9.877  1.00 65.75           C
ATOM    251  C   ILE A  32      -7.649 -20.414  -8.952  1.00 65.27           C
ATOM    252  O   ILE A  32      -8.284 -20.886  -8.003  1.00 64.04           O
ATOM    253 CB   ILE A  32      -7.798 -21.993 -10.882  1.00 64.23           C
ATOM    254 CG1  ILE A  32      -6.996 -22.886 -11.836  1.00 61.27           C
ATOM    255 CG2  ILE A  32      -8.583 -20.947 -11.663  1.00 60.27           C
ATOM    256 CD1  ILE A  32      -7.860 -23.690 -12.779  1.00 56.73           C
ATOM    257  N   GLY A  33      -7.622 -19.120  -9.235  1.00 65.47           N
ATOM    258 CA   GLY A  33      -8.367 -18.160  -8.441  1.00 65.10           C
ATOM    259  C   GLY A  33      -9.171 -17.217  -9.314  1.00 65.04           C
ATOM    260  O   GLY A  33      -8.727 -16.823 -10.393  1.00 64.40           O
ATOM    261  N   LEU A  34     -10.373 -16.867  -8.846  1.00 67.25           N
ATOM    262 CA   LEU A  34     -11.240 -15.928  -9.544  1.00 67.76           C
ATOM    263  C   LEU A  34     -11.696 -14.870  -8.549  1.00 67.39           C
ATOM    264  O   LEU A  34     -12.132 -15.198  -7.445  1.00 65.77           O
ATOM    265 CB   LEU A  34     -12.450 -16.648 -10.136  1.00 66.23           C
ATOM    266 CG   LEU A  34     -13.424 -15.792 -10.943  1.00 62.32           C
ATOM    267 CD1  LEU A  34     -12.755 -15.288 -12.214  1.00 59.22           C
ATOM    268 CD2  LEU A  34     -14.676 -16.579 -11.268  1.00 58.76           C
ATOM    269  N   MET A  35     -11.589 -13.595  -8.930  1.00 68.27           N
ATOM    270 CA   MET A  35     -11.968 -12.495  -8.053  1.00 68.29           C
ATOM    271  C   MET A  35     -12.903 -11.527  -8.768  1.00 67.99           C
ATOM    272  O   MET A  35     -12.670 -11.159  -9.916  1.00 64.72           O
ATOM    273 CB   MET A  35     -10.741 -11.743  -7.555  1.00 65.57           C
ATOM    274 CG   MET A  35     -11.058 -10.704  -6.496  1.00 63.11           C
ATOM    275 SD   MET A  35      -9.655  -9.688  -6.031  1.00 59.80           S
ATOM    276 CE   MET A  35      -9.540  -8.633  -7.467  1.00 54.78           C
ATOM    277  N   VAL A  36     -13.968 -11.134  -8.081  1.00 65.16           N
ATOM    278 CA   VAL A  36     -14.932 -10.167  -8.598  1.00 63.81           C
ATOM    279  C   VAL A  36     -15.168  -9.108  -7.525  1.00 60.87           C
ATOM    280  O   VAL A  36     -15.633  -9.434  -6.437  1.00 57.97           O
ATOM    281 CB   VAL A  36     -16.265 -10.836  -8.969  1.00 62.85           C
ATOM    282 CG1  VAL A  36     -17.238  -9.795  -9.494  1.00 58.83           C
ATOM    283 CG2  VAL A  36     -16.038 -11.926 -10.010  1.00 60.24           C
ATOM    284  N   GLY A  37     -14.845  -7.860  -7.835  1.00 61.44           N
ATOM    285 CA   GLY A  37     -15.063  -6.771  -6.895  1.00 60.30           C
ATOM    286  C   GLY A  37     -14.429  -6.980  -5.533  1.00 58.95           C
ATOM    287  O   GLY A  37     -14.997  -6.595  -4.519  1.00 56.03           O
ATOM    288  N   GLY A  38     -13.255  -7.595  -5.501  1.00 61.21           N
ATOM    289 CA   GLY A  38     -12.559  -7.823  -4.252  1.00 59.71           C
ATOM    290  C   GLY A  38     -12.884  -9.134  -3.564  1.00 58.31           C
ATOM    291  O   GLY A  38     -12.279  -9.461  -2.548  1.00 55.75           O
ATOM    292  N   VAL A  39     -13.841  -9.893  -4.108  1.00 58.72           N
ATOM    293 CA   VAL A  39     -14.224 -11.177  -3.525  1.00 59.94           C
ATOM    294  C   VAL A  39     -13.496 -12.300  -4.251  1.00 58.98           C
ATOM    295  O   VAL A  39     -13.591 -12.407  -5.474  1.00 57.08           O
ATOM    296 CB   VAL A  39     -15.743 -11.399  -3.605  1.00 58.43           C
ATOM    297 CG1  VAL A  39     -16.107 -12.765  -3.038  1.00 52.91           C
ATOM    298 CG2  VAL A  39     -16.471 -10.296  -2.850  1.00 53.82           C
ATOM    299  N   VAL A  40     -12.772 -13.137  -3.503  1.00 55.44           N
ATOM    300 CA   VAL A  40     -12.007 -14.235  -4.079  1.00 56.24           C
ATOM    301  C   VAL A  40     -12.729 -15.565  -3.880  1.00 55.50           C
ATOM    302  O   VAL A  40     -13.222 -15.853  -2.793  1.00 54.59           O
ATOM    303 CB   VAL A  40     -10.606 -14.320  -3.449  1.00 54.74           C
ATOM    304 CG1  VAL A  40      -9.830 -15.490  -4.038  1.00 50.22           C
ATOM    305 CG2  VAL A  40      -9.863 -13.016  -3.662  1.00 51.02           C
ATOM    306  N   ILE A  41     -12.783 -16.365  -4.949  1.00 55.27           N
ATOM    307 CA   ILE A  41     -13.360 -17.696  -4.902  1.00 55.46           C
ATOM    308  C   ILE A  41     -12.389 -18.671  -5.542  1.00 52.94           C
ATOM    309  O   ILE A  41     -12.094 -18.561  -6.732  1.00 50.31           O
ATOM    310 CB   ILE A  41     -14.737 -17.746  -5.613  1.00 53.56           C
ATOM    311 CG1  ILE A  41     -15.158 -19.199  -5.858  1.00 51.99           C
ATOM    312 CG2  ILE A  41     -14.694 -16.971  -6.924  1.00 50.32           C
ATOM    313 CD1  ILE A  41     -16.568 -19.341  -6.359  1.00 48.16           C
ATOM    314  N   ALA A  42     -11.881 -19.611  -4.717  1.00 56.40           N
ATOM    315 CA   ALA A  42     -10.949 -20.638  -5.186  1.00 56.50           C
ATOM    316  C   ALA A  42     -10.347 -21.397  -4.005  1.00 51.61           C
ATOM    317  O   ALA A  42      -9.939 -22.561  -4.194  1.00 48.23           O
ATOM    318 CB   ALA A  42      -9.831 -20.037  -6.026  1.00 52.49           C
ATOM    319 OXT  ALA A  42     -10.246 -20.824  -2.906  1.00 48.46           O
ATOM    320  N   ASP B   1       7.646  -8.489 -15.434  1.00 42.27           N
ATOM    321 CA   ASP B   1       6.758  -9.630 -15.178  1.00 46.83           C
ATOM    322  C   ASP B   1       7.227 -10.406 -13.947  1.00 46.90           C
ATOM    323  O   ASP B   1       8.411 -10.357 -13.595  1.00 45.35           O
ATOM    324 CB   ASP B   1       6.711 -10.556 -16.404  1.00 46.10           C
ATOM    325 CG   ASP B   1       5.694 -11.672 -16.261  1.00 42.57           C
ATOM    326 OD1  ASP B   1       4.671 -11.466 -15.571  1.00 40.55           O
ATOM    327 OD2  ASP B   1       5.919 -12.753 -16.844  1.00 39.46           O
ATOM    328  N   ALA B   2       6.318 -11.107 -13.314  1.00 43.81           N
ATOM    329 CA   ALA B   2       6.623 -11.849 -12.096  1.00 46.33           C
ATOM    330  C   ALA B   2       7.711 -12.891 -12.319  1.00 46.30           C
ATOM    331  O   ALA B   2       8.632 -13.026 -11.503  1.00 43.83           O
ATOM    332 CB   ALA B   2       5.368 -12.515 -11.560  1.00 45.36           C
ATOM    333  N   GLU B   3       7.618 -13.642 -13.420  1.00 46.46           N
ATOM    334 CA   GLU B   3       8.608 -14.686 -13.676  1.00 48.64           C
ATOM    335  C   GLU B   3       9.979 -14.100 -13.971  1.00 47.97           C
ATOM    336  O   GLU B   3      10.997 -14.674 -13.580  1.00 45.04           O
ATOM    337 CB   GLU B   3       8.153 -15.593 -14.816  1.00 47.05           C
ATOM    338 CG   GLU B   3       6.875 -16.354 -14.497  1.00 42.45           C
ATOM    339 CD   GLU B   3       6.938 -17.098 -13.168  1.00 39.65           C
ATOM    340 OE1  GLU B   3       5.944 -17.077 -12.425  1.00 37.73           O
ATOM    341 OE2  GLU B   3       8.000 -17.690 -12.859  1.00 37.98           O
ATOM    342  N   PHE B   4      10.026 -12.963 -14.654  1.00 44.15           N
ATOM    343 CA   PHE B   4      11.298 -12.299 -14.893  1.00 47.00           C
ATOM    344  C   PHE B   4      11.913 -11.879 -13.562  1.00 47.59           C
ATOM    345  O   PHE B   4      13.117 -12.041 -13.340  1.00 45.30           O
ATOM    346 CB   PHE B   4      11.125 -11.075 -15.790  1.00 45.45           C
ATOM    347 CG   PHE B   4      12.372 -10.244 -15.932  1.00 41.17           C
ATOM    348 CD1  PHE B   4      13.446 -10.704 -16.679  1.00 39.92           C
ATOM    349 CD2  PHE B   4      12.500  -9.015 -15.291  1.00 39.55           C
ATOM    350 CE1  PHE B   4      14.612  -9.948 -16.794  1.00 37.72           C
ATOM    351 CE2  PHE B   4      13.659  -8.267 -15.402  1.00 37.92           C
ATOM    352 CZ   PHE B   4      14.715  -8.727 -16.162  1.00 35.06           C
ATOM    353  N   ARG B   5      11.095 -11.356 -12.669  1.00 45.93           N
ATOM    354 CA   ARG B   5      11.575 -10.940 -11.363  1.00 47.19           C
ATOM    355  C   ARG B   5      12.117 -12.131 -10.581  1.00 46.24           C
ATOM    356  O   ARG B   5      13.128 -12.018  -9.887  1.00 44.21           O
ATOM    357 CB   ARG B   5      10.476 -10.241 -10.572  1.00 46.75           C
ATOM    358 CG   ARG B   5      10.922  -9.836  -9.170  1.00 41.89           C
ATOM    359 CD   ARG B   5       9.915  -8.960  -8.476  1.00 40.46           C
ATOM    360 NE   ARG B   5      10.209  -8.857  -7.037  1.00 38.20           N
ATOM    361 CZ   ARG B   5      10.767  -7.798  -6.464  1.00 35.08           C
ATOM    362 NH1  ARG B   5      11.091  -6.731  -7.182  1.00 34.64           N
ATOM    363 NH2  ARG B   5      10.991  -7.811  -5.164  1.00 33.40           N
ATOM    364  N   HIS B   6      11.457 -13.263 -10.689  1.00 47.84           N
ATOM    365 CA   HIS B   6      11.937 -14.475 -10.040  1.00 49.03           C
ATOM    366  C   HIS B   6      13.384 -14.757 -10.428  1.00 48.06           C
ATOM    367  O   HIS B   6      14.178 -15.220  -9.607  1.00 45.76           O
ATOM    368 CB   HIS B   6      11.095 -15.704 -10.439  1.00 49.06           C
ATOM    369 CG   HIS B   6       9.677 -15.682  -9.952  1.00 46.91           C
ATOM    370 ND1  HIS B   6       9.241 -14.939  -8.878  1.00 43.23           N
ATOM    371 CD2  HIS B   6       8.583 -16.368 -10.381  1.00 40.73           C
ATOM    372 CE1  HIS B   6       7.955 -15.147  -8.688  1.00 41.73           C
ATOM    373 NE2  HIS B   6       7.536 -16.017  -9.578  1.00 40.38           N
ATOM    374  N   ASP B   7      13.738 -14.484 -11.690  1.00 48.56           N
ATOM    375 CA   ASP B   7      15.056 -14.811 -12.222  1.00 50.45           C
ATOM    376  C   ASP B   7      16.076 -13.685 -12.095  1.00 48.92           C
ATOM    377  O   ASP B   7      17.252 -13.890 -12.409  1.00 46.11           O
ATOM    378 CB   ASP B   7      14.929 -15.223 -13.691  1.00 48.12           C
ATOM    379 CG   ASP B   7      14.056 -16.461 -13.882  1.00 43.80           C
ATOM    380 OD1  ASP B   7      13.959 -17.265 -12.934  1.00 41.84           O
ATOM    381 OD2  ASP B   7      13.488 -16.622 -14.975  1.00 41.40           O
ATOM    382  N   SER B   8      15.658 -12.498 -11.655  1.00 45.79           N
ATOM    383 CA   SER B   8      16.566 -11.362 -11.548  1.00 46.69           C
ATOM    384  C   SER B   8      17.639 -11.601 -10.486  1.00 45.43           C
ATOM    385  O   SER B   8      17.359 -12.167  -9.423  1.00 42.33           O
ATOM    386 CB   SER B   8      15.799 -10.090 -11.211  1.00 44.67           C
ATOM    387 OG   SER B   8      14.905  -9.747 -12.262  1.00 41.02           O
ATOM    388  N   GLY B   9      18.874 -11.161 -10.775  1.00 46.41           N
ATOM    389 CA   GLY B   9      19.976 -11.321  -9.850  1.00 49.16           C
ATOM    390  C   GLY B   9      20.553 -10.005  -9.382  1.00 49.36           C
ATOM    391  O   GLY B   9      21.702  -9.959  -8.946  1.00 47.35           O
ATOM    392  N   TYR B  10      19.778  -8.923  -9.454  1.00 44.13           N
ATOM    393 CA   TYR B  10      20.241  -7.607  -9.043  1.00 46.76           C
ATOM    394  C   TYR B  10      19.254  -6.968  -8.074  1.00 47.84           C
ATOM    395  O   TYR B  10      18.097  -7.393  -7.970  1.00 45.47           O
ATOM    396 CB   TYR B  10      20.437  -6.691 -10.258  1.00 44.28           C
ATOM    397 CG   TYR B  10      19.152  -6.352 -10.993  1.00 40.67           C
ATOM    398 CD1  TYR B  10      18.349  -5.287 -10.584  1.00 36.39           C
ATOM    399 CD2  TYR B  10      18.746  -7.096 -12.094  1.00 36.38           C
ATOM    400 CE1  TYR B  10      17.175  -4.973 -11.251  1.00 34.76           C
ATOM    401 CE2  TYR B  10      17.571  -6.788 -12.770  1.00 35.95           C
ATOM    402 CZ   TYR B  10      16.789  -5.728 -12.339  1.00 35.36           C
ATOM    403 OH   TYR B  10      15.613  -5.417 -13.004  1.00 33.09           O
ATOM    404  N   GLU B  11      19.725  -5.933  -7.351  1.00 50.24           N
ATOM    405 CA   GLU B  11      18.872  -5.153  -6.471  1.00 51.53           C
ATOM    406  C   GLU B  11      19.385  -3.718  -6.450  1.00 50.04           C
ATOM    407  O   GLU B  11      20.530  -3.449  -6.831  1.00 48.09           O
ATOM    408 CB   GLU B  11      18.831  -5.729  -5.058  1.00 49.19           C
ATOM    409 CG   GLU B  11      20.143  -5.675  -4.310  1.00 43.80           C
ATOM    410 CD   GLU B  11      20.039  -6.313  -2.936  1.00 41.07           C
ATOM    411 OE1  GLU B  11      19.187  -5.862  -2.145  1.00 39.71           O
ATOM    412 OE2  GLU B  11      20.798  -7.254  -2.659  1.00 38.94           O
ATOM    413  N   VAL B  12      18.523  -2.780  -6.014  1.00 44.33           N
ATOM    414 CA   VAL B  12      18.849  -1.360  -6.019  1.00 44.32           C
ATOM    415  C   VAL B  12      18.921  -0.826  -4.588  1.00 44.85           C
ATOM    416  O   VAL B  12      18.108  -1.199  -3.738  1.00 42.55           O
ATOM    417 CB   VAL B  12      17.807  -0.561  -6.820  1.00 41.88           C
ATOM    418 CG1  VAL B  12      18.165   0.913  -6.842  1.00 39.24           C
ATOM    419 CG2  VAL B  12      17.706  -1.115  -8.233  1.00 38.73           C
ATOM    420  N   HIS B  13      19.893   0.049  -4.329  1.00 51.00           N
ATOM    421 CA   HIS B  13      20.037   0.716  -3.044  1.00 51.79           C
ATOM    422  C   HIS B  13      19.770   2.203  -3.218  1.00 51.95           C
ATOM    423  O   HIS B  13      19.959   2.754  -4.296  1.00 50.04           O
ATOM    424 CB   HIS B  13      21.441   0.492  -2.479  1.00 49.71           C
ATOM    425 CG   HIS B  13      21.804  -0.959  -2.324  1.00 46.63           C
ATOM    426 ND1  HIS B  13      21.451  -1.703  -1.222  1.00 42.08           N
ATOM    427 CD2  HIS B  13      22.470  -1.806  -3.137  1.00 40.65           C
ATOM    428 CE1  HIS B  13      21.886  -2.938  -1.369  1.00 39.87           C
ATOM    429 NE2  HIS B  13      22.510  -3.031  -2.523  1.00 39.26           N
ATOM    430  N   HIS B  14      19.332   2.880  -2.140  1.00 52.96           N
ATOM    431 CA   HIS B  14      18.951   4.281  -2.201  1.00 54.48           C
ATOM    432  C   HIS B  14      19.618   5.128  -1.132  1.00 56.17           C
ATOM    433  O   HIS B  14      19.941   4.645  -0.049  1.00 55.85           O
ATOM    434 CB   HIS B  14      17.430   4.428  -2.056  1.00 53.18           C
ATOM    435 CG   HIS B  14      16.641   3.660  -3.067  1.00 50.42           C
ATOM    436 ND1  HIS B  14      16.350   4.158  -4.317  1.00 46.63           N
ATOM    437 CD2  HIS B  14      16.077   2.435  -3.005  1.00 44.78           C
ATOM    438 CE1  HIS B  14      15.639   3.270  -4.982  1.00 43.52           C
ATOM    439 NE2  HIS B  14      15.454   2.216  -4.217  1.00 43.29           N
ATOM    440  N   GLN B  15      19.821   6.414  -1.448  1.00 56.66           N
ATOM    441 CA   GLN B  15      20.290   7.428  -0.516  1.00 58.73           C
ATOM    442  C   GLN B  15      19.452   8.673  -0.784  1.00 60.61           C
ATOM    443  O   GLN B  15      19.721   9.419  -1.731  1.00 59.24           O
ATOM    444 CB   GLN B  15      21.772   7.741  -0.725  1.00 56.71           C
ATOM    445 CG   GLN B  15      22.703   6.597  -0.396  1.00 52.56           C
ATOM    446 CD   GLN B  15      24.151   6.927  -0.705  1.00 47.99           C
ATOM    447 OE1  GLN B  15      24.666   7.944  -0.237  1.00 46.86           O
ATOM    448 NE2  GLN B  15      24.793   6.106  -1.518  1.00 43.41           N
ATOM    449  N   LYS B  16      18.404   8.896   0.020  1.00 61.60           N
ATOM    450 CA   LYS B  16      17.469   9.991  -0.212  1.00 63.62           C
ATOM    451  C   LYS B  16      17.113  10.732   1.069  1.00 65.23           C
ATOM    452  O   LYS B  16      17.078  10.151   2.152  1.00 64.98           O
ATOM    453 CB   LYS B  16      16.175   9.477  -0.848  1.00 61.46           C
ATOM    454 CG   LYS B  16      16.328   8.951  -2.264  1.00 55.05           C
ATOM    455 CD   LYS B  16      14.967   8.576  -2.823  1.00 51.47           C
ATOM    456 CE   LYS B  16      15.059   8.014  -4.229  1.00 47.18           C
ATOM    457 NZ   LYS B  16      13.709   7.632  -4.739  1.00 41.94           N
ATOM    458  N   LEU B  17      16.840  12.022   0.925  1.00 64.63           N
ATOM    459 CA   LEU B  17      16.320  12.860   1.998  1.00 65.35           C
ATOM    460  C   LEU B  17      14.964  13.373   1.560  1.00 64.34           C
ATOM    461  O   LEU B  17      14.745  13.643   0.379  1.00 64.11           O
ATOM    462 CB   LEU B  17      17.241  14.043   2.294  1.00 64.66           C
ATOM    463 CG   LEU B  17      18.523  13.743   3.063  1.00 61.34           C
ATOM    464 CD1  LEU B  17      19.562  13.100   2.167  1.00 57.87           C
ATOM    465 CD2  LEU B  17      19.055  15.015   3.696  1.00 58.52           C
ATOM    466  N   VAL B  18      14.032  13.510   2.515  1.00 64.63           N
ATOM    467 CA   VAL B  18      12.685  13.977   2.218  1.00 65.46           C
ATOM    468  C   VAL B  18      12.332  15.141   3.137  1.00 66.12           C
ATOM    469  O   VAL B  18      12.565  15.082   4.346  1.00 65.70           O
ATOM    470 CB   VAL B  18      11.648  12.852   2.393  1.00 62.88           C
ATOM    471 CG1  VAL B  18      10.266  13.355   2.007  1.00 56.58           C
ATOM    472 CG2  VAL B  18      12.037  11.648   1.546  1.00 57.27           C
ATOM    473  N   PHE B  19      11.767  16.205   2.551  1.00 63.12           N
ATOM    474 CA   PHE B  19      11.344  17.387   3.289  1.00 62.71           C
ATOM    475  C   PHE B  19       9.843  17.571   3.123  1.00 62.57           C
ATOM    476  O   PHE B  19       9.314  17.400   2.024  1.00 61.04           O
ATOM    477 CB   PHE B  19      12.092  18.616   2.774  1.00 60.22           C
ATOM    478 CG   PHE B  19      11.634  19.909   3.396  1.00 58.48           C
ATOM    479 CD1  PHE B  19      12.098  20.299   4.641  1.00 54.74           C
ATOM    480 CD2  PHE B  19      10.751  20.738   2.728  1.00 54.53           C
ATOM    481 CE1  PHE B  19      11.673  21.489   5.210  1.00 50.55           C
ATOM    482 CE2  PHE B  19      10.320  21.929   3.295  1.00 50.84           C
ATOM    483 CZ   PHE B  19      10.789  22.301   4.536  1.00 49.06           C
ATOM    484  N   PHE B  20       9.162  17.921   4.212  1.00 63.21           N
ATOM    485 CA   PHE B  20       7.720  18.149   4.182  1.00 62.95           C
ATOM    486  C   PHE B  20       7.369  19.370   5.021  1.00 63.16           C
ATOM    487  O   PHE B  20       7.878  19.528   6.131  1.00 61.55           O
ATOM    488 CB   PHE B  20       6.960  16.930   4.705  1.00 59.69           C
ATOM    489 CG   PHE B  20       5.468  17.103   4.716  1.00 56.89           C
ATOM    490 CD1  PHE B  20       4.724  16.907   3.564  1.00 52.50           C
ATOM    491 CD2  PHE B  20       4.806  17.463   5.876  1.00 51.03           C
ATOM    492 CE1  PHE B  20       3.350  17.069   3.572  1.00 46.86           C
ATOM    493 CE2  PHE B  20       3.433  17.626   5.894  1.00 47.14           C
ATOM    494 CZ   PHE B  20       2.696  17.430   4.738  1.00 45.45           C
ATOM    495  N   ALA B  21       6.503  20.218   4.478  1.00 62.70           N
ATOM    496 CA   ALA B  21       6.040  21.397   5.191  1.00 61.75           C
ATOM    497  C   ALA B  21       4.648  21.757   4.714  1.00 61.57           C
ATOM    498  O   ALA B  21       4.380  21.782   3.511  1.00 59.57           O
ATOM    499 CB   ALA B  21       6.989  22.574   4.972  1.00 57.91           C
ATOM    500  N   GLU B  22       3.734  22.015   5.661  1.00 63.89           N
ATOM    501 CA   GLU B  22       2.377  22.412   5.330  1.00 64.02           C
ATOM    502  C   GLU B  22       1.857  23.388   6.375  1.00 65.09           C
ATOM    503  O   GLU B  22       2.008  23.166   7.573  1.00 62.41           O
ATOM    504 CB   GLU B  22       1.447  21.204   5.241  1.00 60.38           C
ATOM    505 CG   GLU B  22       0.018  21.572   4.880  1.00 53.56           C
ATOM    506 CD   GLU B  22      -0.875  20.362   4.618  1.00 50.23           C
ATOM    507 OE1  GLU B  22      -0.396  19.222   4.781  1.00 47.85           O
ATOM    508 OE2  GLU B  22      -2.043  20.575   4.252  1.00 45.99           O
ATOM    509  N   ASP B  23       1.254  24.477   5.903  1.00 56.81           N
ATOM    510 CA   ASP B  23       0.645  25.460   6.787  1.00 57.27           C
ATOM    511  C   ASP B  23      -0.650  24.881   7.338  1.00 57.30           C
ATOM    512  O   ASP B  23      -1.479  24.364   6.586  1.00 56.10           O
ATOM    513 CB   ASP B  23       0.375  26.757   6.035  1.00 54.86           C
ATOM    514 CG   ASP B  23       0.187  27.934   6.969  1.00 50.93           C
ATOM    515 OD1  ASP B  23       1.189  28.586   7.299  1.00 48.67           O
ATOM    516 OD2  ASP B  23      -0.962  28.202   7.368  1.00 48.79           O
ATOM    517  N   VAL B  24      -0.828  24.956   8.657  1.00 59.63           N
ATOM    518 CA   VAL B  24      -1.995  24.382   9.318  1.00 58.77           C
ATOM    519  C   VAL B  24      -2.489  25.315  10.416  1.00 57.48           C
ATOM    520  O   VAL B  24      -1.721  26.104  10.971  1.00 54.51           O
ATOM    521 CB   VAL B  24      -1.668  22.978   9.901  1.00 56.33           C
ATOM    522 CG1  VAL B  24      -0.549  23.091  10.932  1.00 52.01           C
ATOM    523 CG2  VAL B  24      -2.900  22.343  10.488  1.00 52.80           C
ATOM    524  N   GLY B  25      -3.790  25.234  10.715  1.00 56.57           N
ATOM    525 CA   GLY B  25      -4.382  26.071  11.743  1.00 59.02           C
ATOM    526  C   GLY B  25      -4.002  25.603  13.138  1.00 59.74           C
ATOM    527  O   GLY B  25      -4.716  24.814  13.744  1.00 57.45           O
ATOM    528  N   SER B  26      -2.878  26.106  13.639  1.00 57.72           N
ATOM    529 CA   SER B  26      -2.410  25.753  14.968  1.00 57.97           C
ATOM    530  C   SER B  26      -1.506  26.860  15.507  1.00 57.10           C
ATOM    531  O   SER B  26      -1.117  27.766  14.770  1.00 54.52           O
ATOM    532 CB   SER B  26      -1.644  24.428  14.957  1.00 55.84           C
ATOM    533 OG   SER B  26      -0.413  24.563  14.276  1.00 51.14           O
ATOM    534  N   ASN B  27      -1.186  26.797  16.801  1.00 55.85           N
ATOM    535 CA   ASN B  27      -0.319  27.784  17.428  1.00 56.31           C
ATOM    536  C   ASN B  27       1.074  27.780  16.809  1.00 55.76           C
ATOM    537  O   ASN B  27       1.766  28.794  16.816  1.00 52.86           O
ATOM    538 CB   ASN B  27      -0.221  27.523  18.935  1.00 54.36           C
ATOM    539 CG   ASN B  27      -1.562  27.630  19.635  1.00 50.96           C
ATOM    540 OD1  ASN B  27      -1.708  27.265  20.805  1.00 47.75           O
ATOM    541 ND2  ASN B  27      -2.564  28.137  18.934  1.00 46.91           N
ATOM    542  N   LYS B  28       1.483  26.633  16.278  1.00 60.53           N
ATOM    543 CA   LYS B  28       2.779  26.508  15.628  1.00 60.65           C
ATOM    544  C   LYS B  28       2.796  27.221  14.280  1.00 60.89           C
ATOM    545  O   LYS B  28       3.863  27.604  13.792  1.00 57.21           O
ATOM    546 CB   LYS B  28       3.133  25.038  15.417  1.00 58.73           C
ATOM    547 CG   LYS B  28       3.231  24.229  16.699  1.00 56.85           C
ATOM    548 CD   LYS B  28       3.550  22.786  16.391  1.00 53.70           C
ATOM    549 CE   LYS B  28       3.728  21.967  17.650  1.00 49.21           C
ATOM    550 NZ   LYS B  28       4.076  20.557  17.363  1.00 44.92           N
ATOM    551  N   GLY B  29       1.631  27.367  13.653  1.00 57.47           N
ATOM    552 CA   GLY B  29       1.529  27.998  12.352  1.00 59.25           C
ATOM    553  C   GLY B  29       1.777  27.003  11.236  1.00 61.00           C
ATOM    554  O   GLY B  29       0.918  26.782  10.380  1.00 59.23           O
ATOM    555  N   ALA B  30       2.965  26.390  11.231  1.00 57.20           N
ATOM    556 CA   ALA B  30       3.315  25.386  10.245  1.00 59.01           C
ATOM    557  C   ALA B  30       4.080  24.251  10.912  1.00 60.16           C
ATOM    558  O   ALA B  30       4.860  24.486  11.833  1.00 60.00           O
ATOM    559 CB   ALA B  30       4.152  25.999   9.126  1.00 57.48           C
ATOM    560  N   ILE B  31       3.842  23.023  10.444  1.00 63.40           N
ATOM    561 CA   ILE B  31       4.542  21.848  10.952  1.00 63.53           C
ATOM    562  C   ILE B  31       5.551  21.406   9.899  1.00 63.48           C
ATOM    563  O   ILE B  31       5.205  21.258   8.728  1.00 62.35           O
ATOM    564 CB   ILE B  31       3.565  20.708  11.269  1.00 60.85           C
ATOM    565 CG1  ILE B  31       2.593  21.152  12.372  1.00 56.34           C
ATOM    566 CG2  ILE B  31       4.326  19.461  11.702  1.00 55.65           C
ATOM    567 CD1  ILE B  31       1.538  20.130  12.703  1.00 53.07           C
ATOM    568  N   ILE B  32       6.795  21.204  10.323  1.00 65.15           N
ATOM    569 CA   ILE B  32       7.873  20.826   9.414  1.00 65.98           C
ATOM    570  C   ILE B  32       8.420  19.454   9.797  1.00 65.35           C
ATOM    571  O   ILE B  32       8.623  19.167  10.980  1.00 64.03           O
ATOM    572 CB   ILE B  32       9.014  21.862   9.435  1.00 64.13           C
ATOM    573 CG1  ILE B  32       8.472  23.235   9.032  1.00 60.91           C
ATOM    574 CG2  ILE B  32      10.141  21.436   8.513  1.00 60.19           C
ATOM    575 CD1  ILE B  32       9.488  24.347   9.157  1.00 56.93           C
ATOM    576  N   GLY B  33       8.660  18.615   8.789  1.00 66.47           N
ATOM    577 CA   GLY B  33       9.212  17.293   9.018  1.00 65.94           C
ATOM    578  C   GLY B  33      10.378  17.008   8.095  1.00 66.00           C
ATOM    579  O   GLY B  33      10.382  17.415   6.935  1.00 65.28           O
ATOM    580  N   LEU B  34      11.392  16.309   8.614  1.00 68.07           N
ATOM    581 CA   LEU B  34      12.557  15.911   7.839  1.00 68.25           C
ATOM    582  C   LEU B  34      12.788  14.426   8.052  1.00 67.87           C
ATOM    583  O   LEU B  34      12.779  13.948   9.187  1.00 66.29           O
ATOM    584 CB   LEU B  34      13.788  16.705   8.271  1.00 66.85           C
ATOM    585 CG   LEU B  34      15.077  16.432   7.500  1.00 62.93           C
ATOM    586 CD1  LEU B  34      14.946  16.908   6.063  1.00 59.81           C
ATOM    587 CD2  LEU B  34      16.253  17.110   8.182  1.00 59.61           C
ATOM    588  N   MET B  35      12.992  13.676   6.961  1.00 69.69           N
ATOM    589 CA   MET B  35      13.204  12.234   7.039  1.00 69.39           C
ATOM    590  C   MET B  35      14.442  11.827   6.263  1.00 68.79           C
ATOM    591  O   MET B  35      14.663  12.280   5.138  1.00 65.61           O
ATOM    592 CB   MET B  35      11.992  11.476   6.510  1.00 66.34           C
ATOM    593 CG   MET B  35      12.077   9.978   6.738  1.00 63.35           C
ATOM    594 SD   MET B  35      10.746   9.048   5.963  1.00 60.25           S
ATOM    595 CE   MET B  35      11.261   9.126   4.259  1.00 55.16           C
ATOM    596  N   VAL B  36      15.256  10.969   6.865  1.00 67.07           N
ATOM    597 CA   VAL B  36      16.457  10.430   6.236  1.00 65.40           C
ATOM    598  C   VAL B  36      16.459   8.918   6.419  1.00 62.25           C
ATOM    599  O   VAL B  36      16.485   8.431   7.550  1.00 58.81           O
ATOM    600 CB   VAL B  36      17.739  11.029   6.849  1.00 64.27           C
ATOM    601 CG1  VAL B  36      18.957  10.436   6.179  1.00 59.75           C
ATOM    602 CG2  VAL B  36      17.726  12.546   6.709  1.00 61.00           C
ATOM    603  N   GLY B  37      16.432   8.183   5.315  1.00 62.82           N
ATOM    604 CA   GLY B  37      16.460   6.730   5.370  1.00 61.50           C
ATOM    605  C   GLY B  37      15.384   6.112   6.241  1.00 59.79           C
ATOM    606  O   GLY B  37      15.626   5.119   6.914  1.00 56.85           O
ATOM    607  N   GLY B  38      14.197   6.697   6.233  1.00 63.22           N
ATOM    608 CA   GLY B  38      13.094   6.169   7.015  1.00 61.20           C
ATOM    609  C   GLY B  38      12.979   6.717   8.420  1.00 60.02           C
ATOM    610  O   GLY B  38      12.017   6.411   9.123  1.00 57.58           O
ATOM    611  N   VAL B  39      13.938   7.533   8.844  1.00 59.93           N
ATOM    612 CA   VAL B  39      13.909   8.122  10.182  1.00 61.24           C
ATOM    613  C   VAL B  39      13.342   9.536  10.101  1.00 60.55           C
ATOM    614  O   VAL B  39      13.844  10.362   9.339  1.00 58.44           O
ATOM    615 CB   VAL B  39      15.310   8.154  10.805  1.00 59.02           C
ATOM    616 CG1  VAL B  39      15.258   8.819  12.174  1.00 53.17           C
ATOM    617 CG2  VAL B  39      15.864   6.746  10.917  1.00 54.15           C
ATOM    618  N   VAL B  40      12.309   9.818  10.885  1.00 57.03           N
ATOM    619 CA   VAL B  40      11.653  11.120  10.887  1.00 57.51           C
ATOM    620  C   VAL B  40      12.096  11.952  12.085  1.00 56.40           C
ATOM    621  O   VAL B  40      12.150  11.456  13.212  1.00 55.08           O
ATOM    622 CB   VAL B  40      10.125  10.965  10.900  1.00 55.65           C
ATOM    623 CG1  VAL B  40       9.459  12.333  10.921  1.00 50.75           C
ATOM    624 CG2  VAL B  40       9.668  10.165   9.701  1.00 51.68           C
ATOM    625  N   ILE B  41      12.409  13.224  11.825  1.00 57.86           N
ATOM    626 CA   ILE B  41      12.769  14.172  12.871  1.00 56.99           C
ATOM    627  C   ILE B  41      11.985  15.455  12.645  1.00 53.74           C
ATOM    628  O   ILE B  41      12.145  16.118  11.616  1.00 50.84           O
ATOM    629 CB   ILE B  41      14.289  14.460  12.882  1.00 54.69           C
ATOM    630 CG1  ILE B  41      14.584  15.691  13.730  1.00 53.13           C
ATOM    631 CG2  ILE B  41      14.816  14.632  11.467  1.00 51.38           C
ATOM    632 CD1  ILE B  41      16.054  15.914  13.961  1.00 48.99           C
ATOM    633  N   ALA B  42      11.122  15.784  13.621  1.00 55.11           N
ATOM    634 CA   ALA B  42      10.280  16.970  13.517  1.00 55.37           C
ATOM    635  C   ALA B  42       9.609  17.281  14.854  1.00 50.50           C
ATOM    636  O   ALA B  42       9.287  18.457  15.094  1.00 47.55           O
ATOM    637 CB   ALA B  42       9.224  16.795  12.434  1.00 51.19           C
ATOM    638 OXT  ALA B  42       9.389  16.368  15.652  1.00 46.99           O
HETATM  639 CHA  HEM C   1      -8.096  -5.462  -6.230  1.00 62.72           C
HETATM  640 CHB  HEM C   1      -5.690  -9.202  -8.082  1.00 62.44           C
HETATM  641 CHC  HEM C   1      -6.356 -11.638  -3.963  1.00 63.66           C
HETATM  642 CHD  HEM C   1      -8.942  -7.959  -2.216  1.00 61.39           C
HETATM  643 C1A  HEM C   1      -7.338  -6.226  -7.078  1.00 62.21           C
HETATM  644 C2A  HEM C   1      -6.878  -5.832  -8.380  1.00 60.89           C
HETATM  645 C3A  HEM C   1      -6.209  -6.892  -8.912  1.00 60.17           C
HETATM  646 C4A  HEM C   1      -6.236  -7.951  -7.945  1.00 61.77           C
HETATM  647 CMA  HEM C   1      -5.545  -6.962 -10.304  1.00 54.34           C
HETATM  648 CAA  HEM C   1      -7.129  -4.474  -9.051  1.00 62.93           C
HETATM  649 CBA  HEM C   1      -8.566  -4.387  -9.571  1.00 59.78           C
HETATM  650 CGA  HEM C   1      -8.882  -3.014 -10.138  1.00 61.20           C
HETATM  651 O1A  HEM C   1      -9.811  -2.869 -10.954  1.00 58.10           O
HETATM  652 O2A  HEM C   1      -8.229  -2.035  -9.771  1.00 59.01           O
HETATM  653 C1B  HEM C   1      -5.676 -10.222  -7.138  1.00 61.08           C
HETATM  654 C2B  HEM C   1      -5.082 -11.536  -7.319  1.00 59.16           C
HETATM  655 C3B  HEM C   1      -5.270 -12.222  -6.140  1.00 59.44           C
HETATM  656 C4B  HEM C   1      -5.977 -11.339  -5.257  1.00 61.12           C
HETATM  657 CMB  HEM C   1      -4.383 -12.035  -8.594  1.00 55.20           C
HETATM  658 CAB  HEM C   1      -4.855 -13.653  -5.796  1.00 58.72           C
HETATM  659 CBB  HEM C   1      -5.332 -14.740  -6.494  1.00 55.81           C
HETATM  660 C1C  HEM C   1      -7.095 -10.846  -3.091  1.00 63.60           C
HETATM  661 C2C  HEM C   1      -7.478 -11.189  -1.745  1.00 61.92           C
HETATM  662 C3C  HEM C   1      -8.221 -10.142  -1.263  1.00 60.67           C
HETATM  663 C4C  HEM C   1      -8.283  -9.164  -2.300  1.00 61.61           C
HETATM  664 CMC  HEM C   1      -7.102 -12.496  -1.007  1.00 54.41           C
HETATM  665 CAC  HEM C   1      -8.884  -9.973   0.097  1.00 56.91           C
HETATM  666 CBC  HEM C   1      -9.562 -10.979   0.738  1.00 52.19           C
HETATM  667 C1D  HEM C   1      -8.977  -6.952  -3.141  1.00 60.86           C
HETATM  668 C2D  HEM C   1      -9.722  -5.708  -3.017  1.00 59.30           C
HETATM  669 C3D  HEM C   1      -9.465  -4.980  -4.181  1.00 58.12           C
HETATM  670 C4D  HEM C   1      -8.581  -5.797  -4.996  1.00 61.26           C
HETATM  671 CMD  HEM C   1     -10.619  -5.288  -1.832  1.00 53.99           C
HETATM  672 CAD  HEM C   1     -10.078  -3.630  -4.557  1.00 59.52           C
HETATM  673 CBD  HEM C   1     -11.377  -3.862  -5.337  1.00 57.38           C
HETATM  674 CGD  HEM C   1     -12.205  -2.602  -5.455  1.00 56.94           C
HETATM  675 O1D  HEM C   1     -12.821  -2.205  -4.449  1.00 54.31           O
HETATM  676 O2D  HEM C   1     -12.247  -2.002  -6.557  1.00 55.13           O
HETATM  677 NA   HEM C   1      -6.921  -7.513  -6.836  1.00 66.10           N
HETATM  678 NB   HEM C   1      -6.213 -10.148  -5.897  1.00 65.79           N
HETATM  679 NC   HEM C   1      -7.581  -9.619  -3.393  1.00 64.69           N
HETATM  680 ND   HEM C   1      -8.320  -6.979  -4.347  1.00 66.12           N
HETATM  681 FE   HEM C   1      -7.272  -8.573  -5.118  1.00 68.93          FE
HETATM  682 CHA  HEM D   1      10.180   6.034   2.632  1.00 63.51           C
HETATM  683 CHB  HEM D   1       8.083  10.365   2.845  1.00 62.41           C
HETATM  684 CHC  HEM D   1       6.851   9.550   7.446  1.00 64.05           C
HETATM  685 CHD  HEM D   1       9.106   5.255   7.258  1.00 63.04           C
HETATM  686 C1A  HEM D   1       9.683   7.247   2.255  1.00 63.35           C
HETATM  687 C2A  HEM D   1       9.811   7.836   0.961  1.00 61.60           C
HETATM  688 C3A  HEM D   1       9.230   9.069   1.023  1.00 60.35           C
HETATM  689 C4A  HEM D   1       8.723   9.255   2.349  1.00 62.92           C
HETATM  690 CMA  HEM D   1       9.131  10.084  -0.121  1.00 54.62           C
HETATM  691 CAA  HEM D   1      10.502   7.205  -0.249  1.00 62.27           C
HETATM  692 CBA  HEM D   1      12.019   7.292  -0.095  1.00 59.28           C
HETATM  693 CGA  HEM D   1      12.750   6.535  -1.203  1.00 60.03           C
HETATM  694 O1A  HEM D   1      13.931   6.813  -1.467  1.00 58.62           O
HETATM  695 O2A  HEM D   1      12.171   5.657  -1.815  1.00 59.75           O
HETATM  696 C1B  HEM D   1       7.582  10.564   4.136  1.00 62.15           C
HETATM  697 C2B  HEM D   1       6.933  11.763   4.611  1.00 59.79           C
HETATM  698 C3B  HEM D   1       6.580  11.520   5.930  1.00 59.38           C
HETATM  699 C4B  HEM D   1       7.017  10.189   6.238  1.00 62.28           C
HETATM  700 CMB  HEM D   1       6.688  13.042   3.807  1.00 54.64           C
HETATM  701 CAB  HEM D   1       5.886  12.461   6.916  1.00 58.15           C
HETATM  702 CBB  HEM D   1       6.443  13.663   7.297  1.00 56.33           C
HETATM  703 C1C  HEM D   1       7.310   8.290   7.809  1.00 63.99           C
HETATM  704 C2C  HEM D   1       7.125   7.642   9.084  1.00 61.93           C
HETATM  705 C3C  HEM D   1       7.777   6.428   9.016  1.00 61.21           C
HETATM  706 C4C  HEM D   1       8.352   6.326   7.717  1.00 63.15           C
HETATM  707 CMC  HEM D   1       6.322   8.231  10.274  1.00 55.35           C
HETATM  708 CAC  HEM D   1       7.913   5.343  10.079  1.00 56.60           C
HETATM  709 CBC  HEM D   1       8.197   5.616  11.391  1.00 54.08           C
HETATM  710 C1D  HEM D   1       9.620   5.085   6.011  1.00 62.61           C
HETATM  711 C2D  HEM D   1      10.440   3.971   5.588  1.00 61.23           C
HETATM  712 C3D  HEM D   1      10.744   4.197   4.245  1.00 60.20           C
HETATM  713 C4D  HEM D   1      10.115   5.439   3.865  1.00 62.90           C
HETATM  714 CMD  HEM D   1      10.906   2.779   6.453  1.00 56.26           C
HETATM  715 CAD  HEM D   1      11.648   3.326   3.357  1.00 60.22           C
HETATM  716 CBD  HEM D   1      13.096   3.824   3.470  1.00 57.93           C
HETATM  717 CGD  HEM D   1      14.077   2.827   2.877  1.00 56.63           C
HETATM  718 O1D  HEM D   1      14.316   1.781   3.506  1.00 55.07           O
HETATM  719 O2D  HEM D   1      14.624   3.094   1.775  1.00 55.91           O
HETATM  720 NA   HEM D   1       9.001   8.117   3.079  1.00 66.32           N
HETATM  721 NB   HEM D   1       7.627   9.643   5.131  1.00 65.91           N
HETATM  722 NC   HEM D   1       8.046   7.459   7.002  1.00 65.47           N
HETATM  723 ND   HEM D   1       9.454   5.953   4.954  1.00 66.61           N
HETATM  724 FE   HEM D   1       8.548   7.794   5.042  1.00 68.47          FE
HETATM  725  K     K E   1      -1.826  -1.190  -2.815  1.00 85.86           K
HETATM  726  K     K F   1       0.994   0.250  -1.682  1.00 88.84           K
HETATM  727  K     K G   1       3.855   1.687  -0.318  1.00 85.25           K
HETATM  728  K     K H   1      -4.301  -2.974  -3.969  1.00 82.66           K
HETATM  729  K     K I   1       6.306   3.415   1.048  1.00 81.26           K
HETATM  730 CU    CU J   1     -10.545   3.672  -8.954  1.00 49.27          CU
HETATM  731 CU    CU K   1      14.322   0.712  -4.783  1.00 50.33          CU
HETATM  732 ZN    ZN L   1      -3.646  19.104   3.528  1.00 42.64          ZN
HETATM  733 ZN    ZN M   1       5.769 -17.407  -9.873  1.00 43.46          ZN
ATOM    734 OP3    G N   1      -5.801   9.303  -3.603  1.00 62.79           O
ATOM    735  P     G N   1      -6.452   8.387  -4.571  1.00 64.36           P
ATOM    736 OP1    G N   1      -7.386   9.064  -5.483  1.00 59.09           O
ATOM    737 OP2    G N   1      -6.916   7.130  -3.940  1.00 60.78           O
ATOM    738 O5'    G N   1      -5.222   7.867  -5.484  1.00 64.32           O
ATOM    739 C5'    G N   1      -4.661   8.612  -6.531  1.00 68.31           C
ATOM    740 C4'    G N   1      -3.596   7.816  -7.239  1.00 70.62           C
ATOM    741 O4'    G N   1      -2.616   7.354  -6.281  1.00 71.04           O
ATOM    742 C3'    G N   1      -4.045   6.543  -7.927  1.00 72.24           C
ATOM    743 O3'    G N   1      -4.647   6.808  -9.197  1.00 71.57           O
ATOM    744 C2'    G N   1      -2.732   5.788  -8.059  1.00 71.11           C
ATOM    745 O2'    G N   1      -1.965   6.314  -9.125  1.00 71.06           O
ATOM    746 C1'    G N   1      -2.055   6.136  -6.737  1.00 72.35           C
ATOM    747 N9     G N   1      -2.203   5.114  -5.701  1.00 72.56           N
ATOM    748 C8     G N   1      -3.016   5.136  -4.600  1.00 72.25           C
ATOM    749 N7     G N   1      -2.893   4.065  -3.844  1.00 72.72           N
ATOM    750 C5     G N   1      -1.932   3.295  -4.498  1.00 73.22           C
ATOM    751 C6     G N   1      -1.371   2.028  -4.164  1.00 72.90           C
ATOM    752 O6     G N   1      -1.616   1.310  -3.188  1.00 72.07           O
ATOM    753 N1     G N   1      -0.431   1.616  -5.111  1.00 72.19           N
ATOM    754 C2     G N   1      -0.077   2.325  -6.217  1.00 72.09           C
ATOM    755 N2     G N   1       0.840   1.768  -7.012  1.00 72.43           N
ATOM    756 N3     G N   1      -0.584   3.502  -6.543  1.00 73.56           N
ATOM    757 C4     G N   1      -1.502   3.930  -5.641  1.00 74.04           C
ATOM    758  P     G N   2      -5.634   5.732  -9.893  1.00 69.43           P
ATOM    759 OP1    G N   2      -6.238   6.404 -11.078  1.00 67.26           O
ATOM    760 OP2    G N   2      -6.495   5.131  -8.858  1.00 67.91           O
ATOM    761 O5'    G N   2      -4.632   4.597 -10.410  1.00 70.00           O
ATOM    762 C5'    G N   2      -3.660   4.879 -11.390  1.00 71.59           C
ATOM    763 C4'    G N   2      -2.743   3.701 -11.581  1.00 73.09           C
ATOM    764 O4'    G N   2      -2.024   3.422 -10.359  1.00 73.06           O
ATOM    765 C3'    G N   2      -3.420   2.387 -11.917  1.00 73.38           C
ATOM    766 O3'    G N   2      -3.744   2.301 -13.295  1.00 72.80           O
ATOM    767 C2'    G N   2      -2.366   1.376 -11.491  1.00 72.53           C
ATOM    768 O2'    G N   2      -1.346   1.267 -12.463  1.00 72.30           O
ATOM    769 C1'    G N   2      -1.784   2.033 -10.247  1.00 73.62           C
ATOM    770 N9     G N   2      -2.360   1.550  -8.987  1.00 74.11           N
ATOM    771 C8     G N   2      -3.314   2.181  -8.219  1.00 73.50           C
ATOM    772 N7     G N   2      -3.613   1.519  -7.129  1.00 73.58           N
ATOM    773 C5     G N   2      -2.813   0.385  -7.185  1.00 74.28           C
ATOM    774 C6     G N   2      -2.687  -0.707  -6.272  1.00 74.14           C
ATOM    775 O6     G N   2      -3.289  -0.881  -5.197  1.00 73.60           O
ATOM    776 N1     G N   2      -1.762  -1.642  -6.714  1.00 73.72           N
ATOM    777 C2     G N   2      -1.037  -1.548  -7.874  1.00 73.52           C
ATOM    778 N2     G N   2      -0.198  -2.559  -8.133  1.00 73.30           N
ATOM    779 N3     G N   2      -1.141  -0.540  -8.733  1.00 73.93           N
ATOM    780 C4     G N   2      -2.037   0.388  -8.324  1.00 74.22           C
ATOM    781  P     G N   3      -4.977   1.392 -13.809  1.00 70.70           P
ATOM    782 OP1    G N   3      -5.229   1.771 -15.212  1.00 69.48           O
ATOM    783 OP2    G N   3      -6.080   1.457 -12.820  1.00 70.28           O
ATOM    784 O5'    G N   3      -4.398  -0.087 -13.774  1.00 70.59           O
ATOM    785 C5'    G N   3      -3.166  -0.404 -14.385  1.00 71.11           C
ATOM    786 C4'    G N   3      -2.785  -1.834 -14.101  1.00 71.92           C
ATOM    787 O4'    G N   3      -2.573  -1.995 -12.662  1.00 71.70           O
ATOM    788 C3'    G N   3      -3.848  -2.865 -14.482  1.00 71.78           C
ATOM    789 O3'    G N   3      -3.231  -4.047 -14.963  1.00 70.64           O
ATOM    790 C2'    G N   3      -4.541  -3.157 -13.164  1.00 70.41           C
ATOM    791 O2'    G N   3      -5.122  -4.440 -13.093  1.00 69.83           O
ATOM    792 C1'    G N   3      -3.386  -3.037 -12.174  1.00 72.20           C
ATOM    793 N9     G N   3      -3.848  -2.720 -10.827  1.00 72.66           N
ATOM    794 C8     G N   3      -4.597  -1.638 -10.435  1.00 72.12           C
ATOM    795 N7     G N   3      -4.898  -1.647  -9.170  1.00 71.94           N
ATOM    796 C5     G N   3      -4.318  -2.813  -8.682  1.00 73.03           C
ATOM    797 C6     G N   3      -4.323  -3.366  -7.383  1.00 73.20           C
ATOM    798 O6     G N   3      -4.858  -2.918  -6.351  1.00 72.73           O
ATOM    799 N1     G N   3      -3.610  -4.564  -7.332  1.00 72.42           N
ATOM    800 C2     G N   3      -2.981  -5.146  -8.394  1.00 72.01           C
ATOM    801 N2     G N   3      -2.348  -6.302  -8.151  1.00 71.46           N
ATOM    802 N3     G N   3      -2.975  -4.648  -9.621  1.00 72.23           N
ATOM    803 C4     G N   3      -3.658  -3.483  -9.689  1.00 73.00           C
ATOM    804  P     U N   4      -3.461  -4.534 -16.465  1.00 64.75           P
ATOM    805 OP1    U N   4      -4.899  -4.368 -16.819  1.00 65.17           O
ATOM    806 OP2    U N   4      -2.809  -5.868 -16.631  1.00 66.81           O
ATOM    807 O5'    U N   4      -2.632  -3.456 -17.280  1.00 63.72           O
ATOM    808 C5'    U N   4      -1.231  -3.588 -17.515  1.00 62.14           C
ATOM    809 C4'    U N   4      -0.944  -3.186 -18.938  1.00 61.32           C
ATOM    810 O4'    U N   4      -1.605  -4.110 -19.818  1.00 60.97           O
ATOM    811 C3'    U N   4      -1.440  -1.802 -19.326  1.00 61.07           C
ATOM    812 O3'    U N   4      -0.383  -0.866 -19.112  1.00 60.53           O
ATOM    813 C2'    U N   4      -1.814  -1.931 -20.792  1.00 57.59           C
ATOM    814 O2'    U N   4      -0.799  -1.498 -21.637  1.00 54.34           O
ATOM    815 C1'    U N   4      -2.049  -3.443 -20.983  1.00 57.49           C
ATOM    816 N1     U N   4      -3.453  -3.801 -21.240  1.00 56.05           N
ATOM    817 C2     U N   4      -3.855  -3.848 -22.554  1.00 54.67           C
ATOM    818 O2     U N   4      -3.124  -3.585 -23.486  1.00 52.90           O
ATOM    819 N3     U N   4      -5.178  -4.202 -22.742  1.00 53.37           N
ATOM    820 C4     U N   4      -6.094  -4.526 -21.762  1.00 52.83           C
ATOM    821 O4     U N   4      -7.242  -4.831 -22.090  1.00 52.14           O
ATOM    822 C5     U N   4      -5.584  -4.465 -20.425  1.00 53.36           C
ATOM    823 C6     U N   4      -4.309  -4.110 -20.212  1.00 54.62           C
ATOM    824  P     U N   5      -0.665   0.657 -18.799  1.00 64.90           P
ATOM    825 OP1    U N   5      -0.243   0.870 -17.389  1.00 63.95           O
ATOM    826 OP2    U N   5      -2.012   1.048 -19.245  1.00 65.48           O
ATOM    827 O5'    U N   5       0.382   1.419 -19.753  1.00 64.78           O
ATOM    828 C5'    U N   5       1.729   0.993 -19.815  1.00 63.74           C
ATOM    829 C4'    U N   5       2.569   2.004 -20.554  1.00 64.02           C
ATOM    830 O4'    U N   5       1.722   3.027 -21.123  1.00 64.05           O
ATOM    831 C3'    U N   5       3.574   2.771 -19.712  1.00 64.86           C
ATOM    832 O3'    U N   5       4.807   2.053 -19.640  1.00 63.92           O
ATOM    833 C2'    U N   5       3.741   4.082 -20.452  1.00 60.97           C
ATOM    834 O2'    U N   5       4.743   4.004 -21.438  1.00 58.99           O
ATOM    835 C1'    U N   5       2.389   4.272 -21.137  1.00 61.73           C
ATOM    836 N1     U N   5       1.540   5.296 -20.501  1.00 60.71           N
ATOM    837 C2     U N   5       1.681   6.603 -20.936  1.00 58.04           C
ATOM    838 O2     U N   5       2.494   6.931 -21.781  1.00 56.40           O
ATOM    839 N3     U N   5       0.844   7.520 -20.328  1.00 57.20           N
ATOM    840 C4     U N   5      -0.108   7.255 -19.362  1.00 56.50           C
ATOM    841 O4     U N   5      -0.783   8.184 -18.921  1.00 55.83           O
ATOM    842 C5     U N   5      -0.202   5.877 -18.970  1.00 56.87           C
ATOM    843 C6     U N   5       0.606   4.967 -19.546  1.00 58.31           C
ATOM    844  P     A N   6       5.059   0.930 -18.494  1.00 67.01           P
ATOM    845 OP1    A N   6       6.412   0.383 -18.722  1.00 64.74           O
ATOM    846 OP2    A N   6       3.902  -0.005 -18.462  1.00 66.61           O
ATOM    847 O5'    A N   6       5.085   1.765 -17.133  1.00 66.37           O
ATOM    848 C5'    A N   6       5.868   1.363 -16.023  1.00 65.30           C
ATOM    849 C4'    A N   6       5.023   1.163 -14.801  1.00 66.12           C
ATOM    850 O4'    A N   6       4.471   2.441 -14.392  1.00 66.28           O
ATOM    851 C3'    A N   6       3.850   0.218 -14.973  1.00 66.70           C
ATOM    852 O3'    A N   6       3.664  -0.549 -13.792  1.00 65.50           O
ATOM    853 C2'    A N   6       2.668   1.177 -15.191  1.00 65.45           C
ATOM    854 O2'    A N   6       1.432   0.651 -14.773  1.00 62.93           O
ATOM    855 C1'    A N   6       3.066   2.372 -14.335  1.00 65.77           C
ATOM    856 N9     A N   6       2.549   3.639 -14.829  1.00 65.45           N
ATOM    857 C8     A N   6       2.762   4.212 -16.054  1.00 63.82           C
ATOM    858 N7     A N   6       2.166   5.360 -16.210  1.00 63.43           N
ATOM    859 C5     A N   6       1.519   5.575 -14.994  1.00 64.75           C
ATOM    860 C6     A N   6       0.701   6.627 -14.521  1.00 63.87           C
ATOM    861 N6     A N   6       0.397   7.701 -15.246  1.00 63.00           N
ATOM    862 N1     A N   6       0.219   6.524 -13.262  1.00 62.61           N
ATOM    863 C2     A N   6       0.539   5.444 -12.544  1.00 62.43           C
ATOM    864 N3     A N   6       1.280   4.391 -12.881  1.00 62.59           N
ATOM    865 C4     A N   6       1.752   4.523 -14.131  1.00 65.34           C
ATOM    866  P     G N   7       4.266  -2.055 -13.714  1.00 66.88           P
ATOM    867 OP1    G N   7       5.747  -1.968 -13.631  1.00 63.42           O
ATOM    868 OP2    G N   7       3.635  -2.834 -14.794  1.00 64.79           O
ATOM    869 O5'    G N   7       3.715  -2.643 -12.342  1.00 68.12           O
ATOM    870 C5'    G N   7       3.960  -1.983 -11.116  1.00 71.02           C
ATOM    871 C4'    G N   7       4.621  -2.919 -10.143  1.00 72.23           C
ATOM    872 O4'    G N   7       4.937  -2.161  -8.937  1.00 72.72           O
ATOM    873 C3'    G N   7       3.765  -4.083  -9.654  1.00 73.06           C
ATOM    874 O3'    G N   7       3.903  -5.225 -10.504  1.00 72.75           O
ATOM    875 C2'    G N   7       4.314  -4.329  -8.260  1.00 72.75           C
ATOM    876 O2'    G N   7       5.501  -5.087  -8.310  1.00 72.77           O
ATOM    877 C1'    G N   7       4.630  -2.915  -7.788  1.00 73.50           C
ATOM    878 N9     G N   7       3.528  -2.241  -7.098  1.00 74.09           N
ATOM    879 C8     G N   7       2.803  -1.165  -7.557  1.00 73.57           C
ATOM    880 N7     G N   7       1.895  -0.767  -6.708  1.00 73.86           N
ATOM    881 C5     G N   7       2.034  -1.626  -5.630  1.00 74.23           C
ATOM    882 C6     G N   7       1.309  -1.680  -4.405  1.00 74.03           C
ATOM    883 O6     G N   7       0.394  -0.958  -4.015  1.00 73.62           O
ATOM    884 N1     G N   7       1.783  -2.723  -3.591  1.00 73.86           N
ATOM    885 C2     G N   7       2.788  -3.581  -3.919  1.00 73.68           C
ATOM    886 N2     G N   7       3.087  -4.518  -3.001  1.00 73.75           N
ATOM    887 N3     G N   7       3.461  -3.540  -5.050  1.00 74.28           N
ATOM    888 C4     G N   7       3.033  -2.536  -5.860  1.00 74.43           C
ATOM    889  P     G N   8       2.705  -6.336 -10.621  1.00 68.59           P
ATOM    890 OP1    G N   8       3.101  -7.284 -11.694  1.00 66.65           O
ATOM    891 OP2    G N   8       1.415  -5.616 -10.718  1.00 67.34           O
ATOM    892 O5'    G N   8       2.712  -7.101  -9.227  1.00 69.28           O
ATOM    893 C5'    G N   8       3.792  -7.926  -8.840  1.00 70.99           C
ATOM    894 C4'    G N   8       3.594  -8.438  -7.444  1.00 72.08           C
ATOM    895 O4'    G N   8       3.515  -7.319  -6.524  1.00 72.26           O
ATOM    896 C3'    G N   8       2.315  -9.211  -7.196  1.00 72.47           C
ATOM    897 O3'    G N   8       2.457 -10.573  -7.566  1.00 71.90           O
ATOM    898 C2'    G N   8       2.097  -9.023  -5.700  1.00 71.95           C
ATOM    899 O2'    G N   8       2.925  -9.906  -4.959  1.00 71.72           O
ATOM    900 C1'    G N   8       2.594  -7.601  -5.490  1.00 72.68           C
ATOM    901 N9     G N   8       1.542  -6.578  -5.517  1.00 73.20           N
ATOM    902 C8     G N   8       1.280  -5.684  -6.535  1.00 72.54           C
ATOM    903 N7     G N   8       0.308  -4.863  -6.260  1.00 72.66           N
ATOM    904 C5     G N   8      -0.107  -5.224  -4.978  1.00 73.24           C
ATOM    905 C6     G N   8      -1.120  -4.678  -4.155  1.00 73.15           C
ATOM    906 O6     G N   8      -1.875  -3.729  -4.398  1.00 72.68           O
ATOM    907 N1     G N   8      -1.206  -5.349  -2.938  1.00 72.77           N
ATOM    908 C2     G N   8      -0.420  -6.399  -2.564  1.00 72.58           C
ATOM    909 N2     G N   8      -0.658  -6.921  -1.347  1.00 72.41           N
ATOM    910 N3     G N   8       0.538  -6.915  -3.318  1.00 72.95           N
ATOM    911 C4     G N   8       0.642  -6.281  -4.512  1.00 73.25           C
ATOM    912  P     G N   9       1.184 -11.450  -8.044  1.00 70.36           P
ATOM    913 OP1    G N   9       1.710 -12.736  -8.547  1.00 69.20           O
ATOM    914 OP2    G N   9       0.324 -10.616  -8.915  1.00 69.98           O
ATOM    915 O5'    G N   9       0.371 -11.721  -6.702  1.00 70.34           O
ATOM    916 C5'    G N   9       0.981 -12.351  -5.595  1.00 70.84           C
ATOM    917 C4'    G N   9      -0.003 -12.480  -4.460  1.00 71.74           C
ATOM    918 O4'    G N   9      -0.397 -11.138  -4.032  1.00 71.43           O
ATOM    919 C3'    G N   9      -1.301 -13.204  -4.825  1.00 71.58           C
ATOM    920 O3'    G N   9      -1.767 -13.958  -3.726  1.00 70.38           O
ATOM    921 C2'    G N   9      -2.266 -12.063  -5.106  1.00 69.94           C
ATOM    922 O2'    G N   9      -3.623 -12.393  -4.892  1.00 69.49           O
ATOM    923 C1'    G N   9      -1.803 -11.015  -4.092  1.00 71.91           C
ATOM    924 N9     G N   9      -2.164  -9.673  -4.510  1.00 72.33           N
ATOM    925 C8     G N   9      -1.826  -9.040  -5.679  1.00 71.67           C
ATOM    926 N7     G N   9      -2.353  -7.851  -5.794  1.00 71.43           N
ATOM    927 C5     G N   9      -3.081  -7.681  -4.621  1.00 72.45           C
ATOM    928 C6     G N   9      -3.869  -6.604  -4.183  1.00 72.55           C
ATOM    929 O6     G N   9      -4.099  -5.528  -4.766  1.00 72.10           O
ATOM    930 N1     G N   9      -4.432  -6.844  -2.929  1.00 71.80           N
ATOM    931 C2     G N   9      -4.251  -7.983  -2.204  1.00 71.43           C
ATOM    932 N2     G N   9      -4.877  -8.026  -1.022  1.00 70.88           N
ATOM    933 N3     G N   9      -3.520  -9.010  -2.599  1.00 71.67           N
ATOM    934 C4     G N   9      -2.966  -8.793  -3.818  1.00 72.51           C
ATOM    935  P     U N  10      -2.102 -15.504  -3.855  1.00 63.68           P
ATOM    936 OP1    U N  10      -2.016 -15.901  -5.294  1.00 64.27           O
ATOM    937 OP2    U N  10      -3.341 -15.807  -3.080  1.00 66.09           O
ATOM    938 O5'    U N  10      -0.867 -16.159  -3.096  1.00 63.00           O
ATOM    939 C5'    U N  10      -0.908 -16.471  -1.715  1.00 61.55           C
ATOM    940 C4'    U N  10       0.046 -17.604  -1.452  1.00 60.81           C
ATOM    941 O4'    U N  10      -0.450 -18.780  -2.126  1.00 59.75           O
ATOM    942 C3'    U N  10       1.454 -17.393  -1.970  1.00 60.36           C
ATOM    943 O3'    U N  10       2.257 -16.808  -0.943  1.00 59.77           O
ATOM    944 C2'    U N  10       1.932 -18.789  -2.339  1.00 56.18           C
ATOM    945 O2'    U N  10       2.566 -19.438  -1.254  1.00 53.33           O
ATOM    946 C1'    U N  10       0.621 -19.527  -2.666  1.00 56.12           C
ATOM    947 N1     U N  10       0.380 -19.742  -4.105  1.00 54.52           N
ATOM    948 C2     U N  10       1.134 -20.678  -4.761  1.00 53.05           C
ATOM    949 O2     U N  10       2.026 -21.318  -4.223  1.00 51.40           O
ATOM    950 N3     U N  10       0.830 -20.839  -6.088  1.00 51.84           N
ATOM    951 C4     U N  10      -0.150 -20.176  -6.805  1.00 51.41           C
ATOM    952 O4     U N  10      -0.310 -20.440  -7.998  1.00 50.91           O
ATOM    953 C5     U N  10      -0.902 -19.226  -6.043  1.00 51.92           C
ATOM    954 C6     U N  10      -0.619 -19.043  -4.750  1.00 53.16           C
ATOM    955  P     U N  11       3.255 -15.647  -1.214  1.00 58.13           P
ATOM    956 OP1    U N  11       3.801 -15.222   0.095  1.00 56.73           O
ATOM    957 OP2    U N  11       2.568 -14.651  -2.090  1.00 58.26           O
ATOM    958 O5'    U N  11       4.430 -16.309  -2.064  1.00 58.01           O
ATOM    959 C5'    U N  11       5.300 -17.287  -1.496  1.00 57.88           C
ATOM    960 C4'    U N  11       6.376 -17.654  -2.492  1.00 57.30           C
ATOM    961 O4'    U N  11       5.758 -18.097  -3.721  1.00 57.41           O
ATOM    962 C3'    U N  11       7.292 -16.519  -2.913  1.00 57.48           C
ATOM    963 O3'    U N  11       8.402 -16.403  -2.034  1.00 56.92           O
ATOM    964 C2'    U N  11       7.734 -16.916  -4.317  1.00 53.84           C
ATOM    965 O2'    U N  11       8.846 -17.794  -4.278  1.00 51.82           O
ATOM    966 C1'    U N  11       6.520 -17.690  -4.840  1.00 53.54           C
ATOM    967 N1     U N  11       5.660 -16.904  -5.737  1.00 52.69           N
ATOM    968 C2     U N  11       5.874 -17.028  -7.097  1.00 50.94           C
ATOM    969 O2     U N  11       6.742 -17.735  -7.571  1.00 49.67           O
ATOM    970 N3     U N  11       5.017 -16.292  -7.889  1.00 49.97           N
ATOM    971 C4     U N  11       4.001 -15.467  -7.458  1.00 49.29           C
ATOM    972 O4     U N  11       3.320 -14.872  -8.300  1.00 48.79           O
ATOM    973 C5     U N  11       3.852 -15.391  -6.035  1.00 50.02           C
ATOM    974 C6     U N  11       4.664 -16.096  -5.240  1.00 51.34           C
ATOM    975  P     A N  12       8.359 -15.514  -0.699  1.00 64.10           P
ATOM    976 OP1    A N  12       9.715 -15.656  -0.108  1.00 62.32           O
ATOM    977 OP2    A N  12       7.169 -15.841   0.089  1.00 64.50           O
ATOM    978 O5'    A N  12       8.200 -14.029  -1.210  1.00 63.71           O
ATOM    979 C5'    A N  12       8.415 -12.965  -0.296  1.00 62.80           C
ATOM    980 C4'    A N  12       7.422 -11.858  -0.500  1.00 63.64           C
ATOM    981 O4'    A N  12       7.756 -11.163  -1.722  1.00 63.47           O
ATOM    982 C3'    A N  12       5.980 -12.298  -0.631  1.00 63.90           C
ATOM    983 O3'    A N  12       5.129 -11.351   0.008  1.00 63.00           O
ATOM    984 C2'    A N  12       5.753 -12.285  -2.143  1.00 62.18           C
ATOM    985 O2'    A N  12       4.421 -12.059  -2.516  1.00 60.14           O
ATOM    986 C1'    A N  12       6.643 -11.136  -2.587  1.00 62.45           C
ATOM    987 N9     A N  12       7.148 -11.255  -3.950  1.00 61.95           N
ATOM    988 C8     A N  12       7.834 -12.299  -4.510  1.00 60.31           C
ATOM    989 N7     A N  12       8.161 -12.105  -5.768  1.00 60.29           N
ATOM    990 C5     A N  12       7.646 -10.844  -6.056  1.00 61.10           C
ATOM    991 C6     A N  12       7.649 -10.059  -7.225  1.00 60.33           C
ATOM    992 N6     A N  12       8.218 -10.455  -8.370  1.00 59.70           N
ATOM    993 N1     A N  12       7.055  -8.845  -7.176  1.00 59.29           N
ATOM    994 C2     A N  12       6.496  -8.457  -6.029  1.00 59.14           C
ATOM    995 N3     A N  12       6.422  -9.105  -4.854  1.00 59.43           N
ATOM    996 C4     A N  12       7.029 -10.305  -4.942  1.00 61.94           C
ATOM    997  P     G N  13       4.304 -11.781   1.339  1.00 68.03           P
ATOM    998 OP1    G N  13       5.108 -12.766   2.102  1.00 64.63           O
ATOM    999 OP2    G N  13       2.941 -12.138   0.845  1.00 65.86           O
ATOM   1000 O5'    G N  13       4.182 -10.501   2.264  1.00 69.25           O
ATOM   1001 C5'    G N  13       3.691  -9.244   1.888  1.00 71.78           C
ATOM   1002 C4'    G N  13       2.533  -8.826   2.737  1.00 73.20           C
ATOM   1003 O4'    G N  13       2.419  -7.379   2.628  1.00 73.71           O
ATOM   1004 C3'    G N  13       1.192  -9.372   2.277  1.00 74.06           C
ATOM   1005 O3'    G N  13       0.262  -9.481   3.363  1.00 73.68           O
ATOM   1006 C2'    G N  13       0.739  -8.290   1.302  1.00 73.75           C
ATOM   1007 O2'    G N  13      -0.655  -8.243   1.082  1.00 73.55           O
ATOM   1008 C1'    G N  13       1.196  -7.031   2.049  1.00 74.41           C
ATOM   1009 N9     G N  13       1.346  -5.938   1.112  1.00 74.92           N
ATOM   1010 C8     G N  13       2.053  -5.934  -0.066  1.00 74.24           C
ATOM   1011 N7     G N  13       1.907  -4.827  -0.747  1.00 74.40           N
ATOM   1012 C5     G N  13       1.064  -4.053   0.027  1.00 74.83           C
ATOM   1013 C6     G N  13       0.531  -2.752  -0.211  1.00 74.56           C
ATOM   1014 O6     G N  13       0.708  -2.023  -1.190  1.00 74.09           O
ATOM   1015 N1     G N  13      -0.281  -2.349   0.851  1.00 74.40           N
ATOM   1016 C2     G N  13      -0.554  -3.076   1.966  1.00 74.29           C
ATOM   1017 N2     G N  13      -1.363  -2.511   2.867  1.00 74.31           N
ATOM   1018 N3     G N  13      -0.085  -4.293   2.190  1.00 74.97           N
ATOM   1019 C4     G N  13       0.718  -4.705   1.186  1.00 75.13           C
ATOM   1020  P     G N  14      -1.182 -10.258   3.210  1.00 70.32           P
ATOM   1021 OP1    G N  14      -1.189 -11.383   4.186  1.00 68.67           O
ATOM   1022 OP2    G N  14      -1.431 -10.526   1.779  1.00 69.51           O
ATOM   1023 O5'    G N  14      -2.254  -9.176   3.677  1.00 70.90           O
ATOM   1024 C5'    G N  14      -2.353  -8.780   5.037  1.00 72.22           C
ATOM   1025 C4'    G N  14      -3.228  -7.572   5.209  1.00 73.55           C
ATOM   1026 O4'    G N  14      -2.610  -6.423   4.567  1.00 73.65           O
ATOM   1027 C3'    G N  14      -4.606  -7.647   4.575  1.00 73.89           C
ATOM   1028 O3'    G N  14      -5.519  -8.347   5.401  1.00 73.27           O
ATOM   1029 C2'    G N  14      -4.963  -6.180   4.414  1.00 73.20           C
ATOM   1030 O2'    G N  14      -5.413  -5.625   5.640  1.00 72.85           O
ATOM   1031 C1'    G N  14      -3.616  -5.557   4.076  1.00 74.07           C
ATOM   1032 N9     G N  14      -3.391  -5.333   2.643  1.00 74.56           N
ATOM   1033 C8     G N  14      -2.601  -6.087   1.805  1.00 73.92           C
ATOM   1034 N7     G N  14      -2.541  -5.612   0.592  1.00 73.90           N
ATOM   1035 C5     G N  14      -3.342  -4.467   0.622  1.00 74.46           C
ATOM   1036 C6     G N  14      -3.652  -3.532  -0.395  1.00 74.29           C
ATOM   1037 O6     G N  14      -3.261  -3.516  -1.577  1.00 73.80           O
ATOM   1038 N1     G N  14      -4.501  -2.532   0.062  1.00 74.02           N
ATOM   1039 C2     G N  14      -4.983  -2.442   1.334  1.00 73.87           C
ATOM   1040 N2     G N  14      -5.803  -1.398   1.586  1.00 73.56           N
ATOM   1041 N3     G N  14      -4.701  -3.304   2.306  1.00 74.18           N
ATOM   1042 C4     G N  14      -3.871  -4.282   1.871  1.00 74.44           C
ATOM   1043  P     G N  15      -6.818  -9.093   4.804  1.00 71.65           P
ATOM   1044 OP1    G N  15      -7.396  -9.907   5.884  1.00 70.80           O
ATOM   1045 OP2    G N  15      -6.443  -9.741   3.519  1.00 71.37           O
ATOM   1046 O5'    G N  15      -7.815  -7.905   4.454  1.00 71.37           O
ATOM   1047 C5'    G N  15      -8.231  -6.978   5.449  1.00 71.35           C
ATOM   1048 C4'    G N  15      -9.139  -5.933   4.853  1.00 72.43           C
ATOM   1049 O4'    G N  15      -8.398  -5.187   3.842  1.00 72.10           O
ATOM   1050 C3'    G N  15     -10.373  -6.483   4.143  1.00 72.19           C
ATOM   1051 O3'    G N  15     -11.466  -5.587   4.305  1.00 71.09           O
ATOM   1052 C2'    G N  15      -9.951  -6.502   2.678  1.00 70.51           C
ATOM   1053 O2'    G N  15     -11.026  -6.428   1.764  1.00 69.93           O
ATOM   1054 C1'    G N  15      -9.084  -5.244   2.614  1.00 72.52           C
ATOM   1055 N9     G N  15      -8.130  -5.278   1.508  1.00 72.93           N
ATOM   1056 C8     G N  15      -7.180  -6.225   1.253  1.00 72.37           C
ATOM   1057 N7     G N  15      -6.509  -6.005   0.162  1.00 72.12           N
ATOM   1058 C5     G N  15      -7.055  -4.824  -0.347  1.00 73.05           C
ATOM   1059 C6     G N  15      -6.734  -4.095  -1.519  1.00 73.13           C
ATOM   1060 O6     G N  15      -5.878  -4.351  -2.375  1.00 72.66           O
ATOM   1061 N1     G N  15      -7.524  -2.956  -1.647  1.00 72.48           N
ATOM   1062 C2     G N  15      -8.503  -2.579  -0.755  1.00 72.10           C
ATOM   1063 N2     G N  15      -9.160  -1.456  -1.056  1.00 71.38           N
ATOM   1064 N3     G N  15      -8.814  -3.251   0.332  1.00 72.18           N
ATOM   1065 C4     G N  15      -8.048  -4.362   0.482  1.00 73.01           C
ATOM   1066  P     U N  16     -12.888  -6.046   4.944  1.00 69.62           P
ATOM   1067 OP1    U N  16     -13.103  -7.490   4.687  1.00 69.22           O
ATOM   1068 OP2    U N  16     -13.912  -5.062   4.492  1.00 70.89           O
ATOM   1069 O5'    U N  16     -12.670  -5.861   6.502  1.00 69.21           O
ATOM   1070 C5'    U N  16     -12.922  -4.635   7.164  1.00 67.48           C
ATOM   1071 C4'    U N  16     -13.795  -4.856   8.370  1.00 68.50           C
ATOM   1072 O4'    U N  16     -14.766  -5.883   8.065  1.00 67.22           O
ATOM   1073 C3'    U N  16     -13.099  -5.336   9.627  1.00 68.65           C
ATOM   1074 O3'    U N  16     -12.611  -4.233  10.389  1.00 67.59           O
ATOM   1075 C2'    U N  16     -14.189  -6.091  10.380  1.00 64.06           C
ATOM   1076 O2'    U N  16     -14.961  -5.214  11.185  1.00 60.95           O
ATOM   1077 C1'    U N  16     -15.063  -6.632   9.231  1.00 64.69           C
ATOM   1078 N1     U N  16     -14.865  -8.069   8.959  1.00 62.75           N
ATOM   1079 C2     U N  16     -15.366  -8.982   9.859  1.00 59.90           C
ATOM   1080 O2     U N  16     -15.944  -8.653  10.882  1.00 57.52           O
ATOM   1081 N3     U N  16     -15.154 -10.302   9.538  1.00 57.91           N
ATOM   1082 C4     U N  16     -14.512 -10.789   8.406  1.00 57.23           C
ATOM   1083 O4     U N  16     -14.406 -12.007   8.250  1.00 56.24           O
ATOM   1084 C5     U N  16     -14.037  -9.781   7.512  1.00 57.88           C
ATOM   1085 C6     U N  16     -14.226  -8.490   7.808  1.00 59.67           C
ATOM   1086  P     U N  17     -11.121  -3.973  10.577  1.00 66.81           P
ATOM   1087 OP1    U N  17     -10.997  -2.648  11.243  1.00 65.70           O
ATOM   1088 OP2    U N  17     -10.438  -4.228   9.290  1.00 66.89           O
ATOM   1089 O5'    U N  17     -10.636  -5.101  11.616  1.00 66.42           O
ATOM   1090 C5'    U N  17     -11.001  -5.016  12.988  1.00 65.02           C
ATOM   1091 C4'    U N  17      -9.917  -5.581  13.871  1.00 65.63           C
ATOM   1092 O4'    U N  17      -9.780  -6.994  13.620  1.00 65.28           O
ATOM   1093 C3'    U N  17      -8.531  -5.013  13.651  1.00 66.19           C
ATOM   1094 O3'    U N  17      -8.354  -3.811  14.395  1.00 65.05           O
ATOM   1095 C2'    U N  17      -7.611  -6.135  14.144  1.00 62.36           C
ATOM   1096 O2'    U N  17      -7.326  -6.006  15.521  1.00 60.08           O
ATOM   1097 C1'    U N  17      -8.457  -7.406  13.931  1.00 62.81           C
ATOM   1098 N1     U N  17      -7.984  -8.300  12.866  1.00 61.73           N
ATOM   1099 C2     U N  17      -7.601  -9.582  13.251  1.00 59.49           C
ATOM   1100 O2     U N  17      -7.662  -9.967  14.405  1.00 57.62           O
ATOM   1101 N3     U N  17      -7.166 -10.393  12.232  1.00 58.27           N
ATOM   1102 C4     U N  17      -7.062 -10.062  10.888  1.00 57.48           C
ATOM   1103 O4     U N  17      -6.643 -10.901  10.104  1.00 56.50           O
ATOM   1104 C5     U N  17      -7.465  -8.719  10.578  1.00 57.99           C
ATOM   1105 C6     U N  17      -7.904  -7.910  11.548  1.00 59.56           C
ATOM   1106  P     A N  18      -8.220  -2.392  13.665  1.00 70.22           P
ATOM   1107 OP1    A N  18      -8.301  -1.364  14.730  1.00 68.44           O
ATOM   1108 OP2    A N  18      -9.148  -2.354  12.525  1.00 70.13           O
ATOM   1109 O5'    A N  18      -6.723  -2.422  13.102  1.00 69.49           O
ATOM   1110 C5'    A N  18      -5.998  -1.226  12.888  1.00 67.85           C
ATOM   1111 C4'    A N  18      -5.491  -1.133  11.477  1.00 69.42           C
ATOM   1112 O4'    A N  18      -4.408  -2.094  11.299  1.00 69.10           O
ATOM   1113 C3'    A N  18      -6.511  -1.438  10.402  1.00 69.81           C
ATOM   1114 O3'    A N  18      -6.294  -0.602   9.270  1.00 68.85           O
ATOM   1115 C2'    A N  18      -6.208  -2.899  10.045  1.00 67.91           C
ATOM   1116 O2'    A N  18      -6.565  -3.255   8.734  1.00 65.19           O
ATOM   1117 C1'    A N  18      -4.701  -2.957  10.233  1.00 68.01           C
ATOM   1118 N9     A N  18      -4.192  -4.278  10.601  1.00 67.33           N
ATOM   1119 C8     A N  18      -4.426  -4.982  11.753  1.00 65.69           C
ATOM   1120 N7     A N  18      -3.820  -6.139  11.800  1.00 65.14           N
ATOM   1121 C5     A N  18      -3.127  -6.208  10.598  1.00 66.08           C
ATOM   1122 C6     A N  18      -2.291  -7.196  10.033  1.00 64.88           C
ATOM   1123 N6     A N  18      -2.001  -8.351  10.645  1.00 63.91           N
ATOM   1124 N1     A N  18      -1.766  -6.937   8.820  1.00 63.82           N
ATOM   1125 C2     A N  18      -2.058  -5.788   8.213  1.00 63.98           C
ATOM   1126 N3     A N  18      -2.832  -4.789   8.634  1.00 64.03           N
ATOM   1127 C4     A N  18      -3.335  -5.061   9.851  1.00 67.10           C
ATOM   1128  P     G N  19      -7.257   0.651   9.044  1.00 68.62           P
ATOM   1129 OP1    G N  19      -7.533   1.323  10.347  1.00 64.95           O
ATOM   1130 OP2    G N  19      -8.387   0.135   8.217  1.00 66.20           O
ATOM   1131 O5'    G N  19      -6.440   1.687   8.171  1.00 69.68           O
ATOM   1132 C5'    G N  19      -5.734   1.383   6.989  1.00 72.11           C
ATOM   1133 C4'    G N  19      -6.233   2.225   5.848  1.00 73.82           C
ATOM   1134 O4'    G N  19      -5.151   2.357   4.881  1.00 74.16           O
ATOM   1135 C3'    G N  19      -7.387   1.597   5.082  1.00 74.57           C
ATOM   1136 O3'    G N  19      -8.205   2.621   4.491  1.00 74.12           O
ATOM   1137 C2'    G N  19      -6.646   0.825   3.983  1.00 74.10           C
ATOM   1138 O2'    G N  19      -7.422   0.542   2.842  1.00 73.79           O
ATOM   1139 C1'    G N  19      -5.537   1.817   3.653  1.00 74.92           C
ATOM   1140 N9     G N  19      -4.407   1.155   3.008  1.00 75.45           N
ATOM   1141 C8     G N  19      -3.725   0.049   3.429  1.00 74.86           C
ATOM   1142 N7     G N  19      -2.800  -0.340   2.585  1.00 74.98           N
ATOM   1143 C5     G N  19      -2.877   0.580   1.545  1.00 75.49           C
ATOM   1144 C6     G N  19      -2.137   0.665   0.346  1.00 75.22           C
ATOM   1145 O6     G N  19      -1.241  -0.079  -0.065  1.00 74.74           O
ATOM   1146 N1     G N  19      -2.550   1.764  -0.424  1.00 75.05           N
ATOM   1147 C2     G N  19      -3.532   2.648  -0.081  1.00 74.95           C
ATOM   1148 N2     G N  19      -3.780   3.629  -0.949  1.00 74.89           N
ATOM   1149 N3     G N  19      -4.239   2.569   1.044  1.00 75.57           N
ATOM   1150 C4     G N  19      -3.853   1.514   1.801  1.00 75.74           C
ATOM   1151  P     G N  20      -9.730   2.332   4.025  1.00 71.52           P
ATOM   1152 OP1    G N  20     -10.626   3.096   4.941  1.00 69.95           O
ATOM   1153 OP2    G N  20      -9.924   0.873   3.852  1.00 70.52           O
ATOM   1154 O5'    G N  20      -9.801   3.001   2.576  1.00 71.87           O
ATOM   1155 C5'    G N  20      -9.818   4.409   2.408  1.00 72.61           C
ATOM   1156 C4'    G N  20      -9.500   4.811   0.998  1.00 74.16           C
ATOM   1157 O4'    G N  20      -8.108   4.538   0.706  1.00 74.16           O
ATOM   1158 C3'    G N  20     -10.248   4.078  -0.102  1.00 74.38           C
ATOM   1159 O3'    G N  20     -11.545   4.616  -0.296  1.00 73.67           O
ATOM   1160 C2'    G N  20      -9.334   4.281  -1.301  1.00 73.57           C
ATOM   1161 O2'    G N  20      -9.513   5.575  -1.849  1.00 73.15           O
ATOM   1162 C1'    G N  20      -7.954   4.220  -0.663  1.00 74.52           C
ATOM   1163 N9     G N  20      -7.289   2.914  -0.771  1.00 75.00           N
ATOM   1164 C8     G N  20      -7.218   1.933   0.191  1.00 74.47           C
ATOM   1165 N7     G N  20      -6.499   0.914  -0.174  1.00 74.45           N
ATOM   1166 C5     G N  20      -6.077   1.233  -1.457  1.00 75.07           C
ATOM   1167 C6     G N  20      -5.245   0.498  -2.354  1.00 74.87           C
ATOM   1168 O6     G N  20      -4.715  -0.601  -2.193  1.00 74.38           O
ATOM   1169 N1     G N  20      -5.066   1.191  -3.562  1.00 74.57           N
ATOM   1170 C2     G N  20      -5.605   2.414  -3.843  1.00 74.38           C
ATOM   1171 N2     G N  20      -5.320   2.910  -5.053  1.00 73.94           N
ATOM   1172 N3     G N  20      -6.361   3.108  -3.014  1.00 74.63           N
ATOM   1173 C4     G N  20      -6.553   2.457  -1.841  1.00 74.98           C
ATOM   1174  P     G N  21     -12.713   3.740  -0.923  1.00 71.65           P
ATOM   1175 OP1    G N  21     -13.962   4.506  -0.738  1.00 70.83           O
ATOM   1176 OP2    G N  21     -12.601   2.356  -0.403  1.00 71.28           O
ATOM   1177 O5'    G N  21     -12.364   3.694  -2.485  1.00 71.02           O
ATOM   1178 C5'    G N  21     -12.282   4.882  -3.236  1.00 71.15           C
ATOM   1179 C4'    G N  21     -11.824   4.602  -4.645  1.00 72.36           C
ATOM   1180 O4'    G N  21     -10.542   3.917  -4.598  1.00 71.97           O
ATOM   1181 C3'    G N  21     -12.767   3.698  -5.453  1.00 71.98           C
ATOM   1182 O3'    G N  21     -12.895   4.175  -6.779  1.00 70.87           O
ATOM   1183 C2'    G N  21     -12.066   2.350  -5.445  1.00 70.70           C
ATOM   1184 O2'    G N  21     -12.324   1.564  -6.596  1.00 69.87           O
ATOM   1185 C1'    G N  21     -10.599   2.754  -5.391  1.00 72.23           C
ATOM   1186 N9     G N  21      -9.771   1.699  -4.795  1.00 72.46           N
ATOM   1187 C8     G N  21      -9.886   1.171  -3.538  1.00 72.24           C
ATOM   1188 N7     G N  21      -9.049   0.204  -3.318  1.00 72.00           N
ATOM   1189 C5     G N  21      -8.326   0.080  -4.506  1.00 72.86           C
ATOM   1190 C6     G N  21      -7.287  -0.818  -4.867  1.00 72.81           C
ATOM   1191 O6     G N  21      -6.771  -1.720  -4.187  1.00 72.23           O
ATOM   1192 N1     G N  21      -6.840  -0.593  -6.171  1.00 72.27           N
ATOM   1193 C2     G N  21      -7.348   0.367  -7.003  1.00 71.90           C
ATOM   1194 N2     G N  21      -6.795   0.435  -8.223  1.00 71.06           N
ATOM   1195 N3     G N  21      -8.322   1.208  -6.688  1.00 72.07           N
ATOM   1196 C4     G N  21      -8.757   1.004  -5.425  1.00 72.99           C
ATOM   1197 OP3    G O   1       9.628  -6.015  -6.736  1.00 62.20           O
ATOM   1198  P     G O   1      10.381  -4.856  -6.302  1.00 63.98           P
ATOM   1199 OP1    G O   1      11.659  -4.712  -7.047  1.00 58.46           O
ATOM   1200 OP2    G O   1      10.575  -4.642  -4.870  1.00 60.33           O
ATOM   1201 O5'    G O   1       9.517  -3.610  -6.813  1.00 64.15           O
ATOM   1202 C5'    G O   1       9.437  -3.338  -8.194  1.00 68.43           C
ATOM   1203 C4'    G O   1       8.592  -2.124  -8.500  1.00 70.86           C
ATOM   1204 O4'    G O   1       7.273  -2.292  -7.936  1.00 71.06           O
ATOM   1205 C3'    G O   1       9.051  -0.801  -7.924  1.00 72.38           C
ATOM   1206 O3'    G O   1      10.118  -0.234  -8.684  1.00 71.76           O
ATOM   1207 C2'    G O   1       7.782   0.019  -7.996  1.00 71.32           C
ATOM   1208 O2'    G O   1       7.557   0.474  -9.322  1.00 71.32           O
ATOM   1209 C1'    G O   1       6.726  -1.016  -7.640  1.00 72.67           C
ATOM   1210 N9     G O   1       6.309  -0.987  -6.239  1.00 72.80           N
ATOM   1211 C8     G O   1       6.652  -1.857  -5.231  1.00 72.31           C
ATOM   1212 N7     G O   1       6.085  -1.565  -4.095  1.00 72.80           N
ATOM   1213 C5     G O   1       5.310  -0.436  -4.357  1.00 73.24           C
ATOM   1214 C6     G O   1       4.466   0.337  -3.520  1.00 72.87           C
ATOM   1215 O6     G O   1       4.213   0.170  -2.309  1.00 72.02           O
ATOM   1216 N1     G O   1       3.888   1.404  -4.205  1.00 72.13           N
ATOM   1217 C2     G O   1       4.095   1.681  -5.528  1.00 72.06           C
ATOM   1218 N2     G O   1       3.451   2.755  -6.016  1.00 72.51           N
ATOM   1219 N3     G O   1       4.872   0.973  -6.325  1.00 73.69           N
ATOM   1220 C4     G O   1       5.451  -0.071  -5.681  1.00 74.20           C
ATOM   1221  P     G O   2      11.098   0.886  -8.052  1.00 69.22           P
ATOM   1222 OP1    G O   2      12.203   1.113  -9.013  1.00 66.93           O
ATOM   1223 OP2    G O   2      11.390   0.511  -6.657  1.00 67.62           O
ATOM   1224 O5'    G O   2      10.190   2.202  -8.005  1.00 69.76           O
ATOM   1225 C5'    G O   2       9.714   2.802  -9.193  1.00 71.31           C
ATOM   1226 C4'    G O   2       8.746   3.910  -8.893  1.00 72.95           C
ATOM   1227 O4'    G O   2       7.597   3.384  -8.189  1.00 72.90           O
ATOM   1228 C3'    G O   2       9.251   5.012  -7.983  1.00 73.38           C
ATOM   1229 O3'    G O   2      10.020   5.962  -8.702  1.00 72.76           O
ATOM   1230 C2'    G O   2       7.958   5.597  -7.438  1.00 72.44           C
ATOM   1231 O2'    G O   2       7.352   6.465  -8.383  1.00 72.25           O
ATOM   1232 C1'    G O   2       7.089   4.355  -7.296  1.00 73.61           C
ATOM   1233 N9     G O   2       7.075   3.786  -5.941  1.00 74.02           N
ATOM   1234 C8     G O   2       7.767   2.685  -5.497  1.00 73.35           C
ATOM   1235 N7     G O   2       7.521   2.399  -4.246  1.00 73.44           N
ATOM   1236 C5     G O   2       6.621   3.378  -3.835  1.00 74.08           C
ATOM   1237 C6     G O   2       5.997   3.583  -2.575  1.00 73.89           C
ATOM   1238 O6     G O   2       6.116   2.913  -1.535  1.00 73.35           O
ATOM   1239 N1     G O   2       5.153   4.692  -2.594  1.00 73.49           N
ATOM   1240 C2     G O   2       4.943   5.493  -3.681  1.00 73.31           C
ATOM   1241 N2     G O   2       4.090   6.521  -3.498  1.00 73.11           N
ATOM   1242 N3     G O   2       5.510   5.315  -4.863  1.00 73.75           N
ATOM   1243 C4     G O   2       6.337   4.244  -4.863  1.00 74.05           C
ATOM   1244  P     G O   3      11.169   6.827  -7.966  1.00 70.92           P
ATOM   1245 OP1    G O   3      11.952   7.490  -9.038  1.00 69.96           O
ATOM   1246 OP2    G O   3      11.873   5.971  -6.974  1.00 70.73           O
ATOM   1247 O5'    G O   3      10.359   7.932  -7.161  1.00 70.67           O
ATOM   1248 C5'    G O   3       9.406   8.759  -7.801  1.00 71.01           C
ATOM   1249 C4'    G O   3       8.723   9.649  -6.798  1.00 71.82           C
ATOM   1250 O4'    G O   3       7.994   8.826  -5.841  1.00 71.59           O
ATOM   1251 C3'    G O   3       9.667  10.523  -5.973  1.00 71.68           C
ATOM   1252 O3'    G O   3       9.057  11.770  -5.692  1.00 70.70           O
ATOM   1253 C2'    G O   3       9.810   9.739  -4.675  1.00 70.49           C
ATOM   1254 O2'    G O   3      10.133  10.537  -3.555  1.00 69.91           O
ATOM   1255 C1'    G O   3       8.413   9.143  -4.534  1.00 72.24           C
ATOM   1256 N9     G O   3       8.403   7.940  -3.704  1.00 72.63           N
ATOM   1257 C8     G O   3       9.124   6.783  -3.900  1.00 72.14           C
ATOM   1258 N7     G O   3       8.948   5.903  -2.964  1.00 71.91           N
ATOM   1259 C5     G O   3       8.046   6.492  -2.084  1.00 72.90           C
ATOM   1260 C6     G O   3       7.491   6.020  -0.876  1.00 73.01           C
ATOM   1261 O6     G O   3       7.681   4.932  -0.316  1.00 72.57           O
ATOM   1262 N1     G O   3       6.621   6.953  -0.301  1.00 72.30           N
ATOM   1263 C2     G O   3       6.329   8.179  -0.833  1.00 71.92           C
ATOM   1264 N2     G O   3       5.474   8.941  -0.136  1.00 71.31           N
ATOM   1265 N3     G O   3       6.850   8.650  -1.959  1.00 72.05           N
ATOM   1266 C4     G O   3       7.697   7.752  -2.532  1.00 72.82           C
ATOM   1267  P     U O   4       9.701  13.133  -6.169  1.00 66.34           P
ATOM   1268 OP1    U O   4      11.188  13.012  -6.138  1.00 66.79           O
ATOM   1269 OP2    U O   4       9.024  14.221  -5.425  1.00 68.22           O
ATOM   1270 O5'    U O   4       9.242  13.196  -7.687  1.00 65.09           O
ATOM   1271 C5'    U O   4       7.938  13.602  -8.043  1.00 63.25           C
ATOM   1272 C4'    U O   4       7.990  14.517  -9.236  1.00 62.74           C
ATOM   1273 O4'    U O   4       8.749  15.700  -8.878  1.00 62.20           O
ATOM   1274 C3'    U O   4       8.693  13.970 -10.466  1.00 62.56           C
ATOM   1275 O3'    U O   4       7.816  13.175 -11.253  1.00 62.22           O
ATOM   1276 C2'    U O   4       9.137  15.238 -11.183  1.00 59.03           C
ATOM   1277 O2'    U O   4       8.090  15.794 -11.951  1.00 55.69           O
ATOM   1278 C1'    U O   4       9.452  16.169 -10.010  1.00 59.15           C
ATOM   1279 N1     U O   4      10.895  16.240  -9.686  1.00 57.64           N
ATOM   1280 C2     U O   4      11.671  17.150 -10.397  1.00 56.02           C
ATOM   1281 O2     U O   4      11.211  17.862 -11.271  1.00 54.02           O
ATOM   1282 N3     U O   4      12.999  17.169 -10.055  1.00 54.47           N
ATOM   1283 C4     U O   4      13.619  16.401  -9.081  1.00 53.86           C
ATOM   1284 O4     U O   4      14.827  16.545  -8.887  1.00 52.97           O
ATOM   1285 C5     U O   4      12.754  15.495  -8.399  1.00 54.35           C
ATOM   1286 C6     U O   4      11.452  15.451  -8.716  1.00 55.79           C
ATOM   1287  P     U O   5       8.426  11.890 -11.986  1.00 65.39           P
ATOM   1288 OP1    U O   5       7.771  10.681 -11.419  1.00 64.48           O
ATOM   1289 OP2    U O   5       9.896  12.029 -11.971  1.00 66.08           O
ATOM   1290 O5'    U O   5       8.009  12.020 -13.509  1.00 65.16           O
ATOM   1291 C5'    U O   5       6.744  12.476 -13.935  1.00 64.00           C
ATOM   1292 C4'    U O   5       6.580  12.177 -15.406  1.00 64.30           C
ATOM   1293 O4'    U O   5       7.839  11.724 -15.966  1.00 64.23           O
ATOM   1294 C3'    U O   5       5.606  11.065 -15.748  1.00 65.18           C
ATOM   1295 O3'    U O   5       4.275  11.561 -15.824  1.00 64.34           O
ATOM   1296 C2'    U O   5       6.104  10.569 -17.099  1.00 61.29           C
ATOM   1297 O2'    U O   5       5.596  11.339 -18.161  1.00 59.27           O
ATOM   1298 C1'    U O   5       7.616  10.791 -16.999  1.00 62.14           C
ATOM   1299 N1     U O   5       8.379   9.552 -16.735  1.00 61.06           N
ATOM   1300 C2     U O   5       8.836   8.824 -17.826  1.00 58.44           C
ATOM   1301 O2     U O   5       8.605   9.158 -18.978  1.00 56.75           O
ATOM   1302 N3     U O   5       9.552   7.696 -17.522  1.00 57.48           N
ATOM   1303 C4     U O   5       9.866   7.232 -16.256  1.00 56.75           C
ATOM   1304 O4     U O   5      10.523   6.194 -16.157  1.00 56.07           O
ATOM   1305 C5     U O   5       9.368   8.034 -15.177  1.00 57.14           C
ATOM   1306 C6     U O   5       8.660   9.147 -15.452  1.00 58.65           C
ATOM   1307  P     A O   6       3.395  11.660 -14.476  1.00 67.57           P
ATOM   1308 OP1    A O   6       2.139  12.351 -14.835  1.00 65.53           O
ATOM   1309 OP2    A O   6       4.244  12.222 -13.390  1.00 67.38           O
ATOM   1310 O5'    A O   6       3.076  10.144 -14.126  1.00 66.82           O
ATOM   1311 C5'    A O   6       1.923   9.764 -13.412  1.00 65.59           C
ATOM   1312 C4'    A O   6       2.263   9.005 -12.163  1.00 66.53           C
ATOM   1313 O4'    A O   6       2.874   7.742 -12.526  1.00 66.57           O
ATOM   1314 C3'    A O   6       3.238   9.704 -11.224  1.00 67.00           C
ATOM   1315 O3'    A O   6       2.876   9.455  -9.871  1.00 65.85           O
ATOM   1316 C2'    A O   6       4.575   9.042 -11.558  1.00 65.69           C
ATOM   1317 O2'    A O   6       5.487   9.025 -10.486  1.00 63.07           O
ATOM   1318 C1'    A O   6       4.136   7.625 -11.915  1.00 66.04           C
ATOM   1319 N9     A O   6       5.018   6.965 -12.876  1.00 65.73           N
ATOM   1320 C8     A O   6       5.361   7.391 -14.130  1.00 64.15           C
ATOM   1321 N7     A O   6       6.164   6.581 -14.758  1.00 63.70           N
ATOM   1322 C5     A O   6       6.363   5.537 -13.859  1.00 65.04           C
ATOM   1323 C6     A O   6       7.129   4.350 -13.926  1.00 64.19           C
ATOM   1324 N6     A O   6       7.865   4.003 -14.988  1.00 63.25           N
ATOM   1325 N1     A O   6       7.110   3.522 -12.849  1.00 62.93           N
ATOM   1326 C2     A O   6       6.370   3.876 -11.790  1.00 62.77           C
ATOM   1327 N3     A O   6       5.618   4.966 -11.610  1.00 62.80           N
ATOM   1328 C4     A O   6       5.658   5.757 -12.698  1.00 65.64           C
ATOM   1329  P     G O   7       2.088  10.524  -8.999  1.00 67.32           P
ATOM   1330 OP1    G O   7       0.706  10.589  -9.539  1.00 63.93           O
ATOM   1331 OP2    G O   7       2.916  11.755  -8.949  1.00 65.21           O
ATOM   1332 O5'    G O   7       2.031   9.939  -7.523  1.00 68.46           O
ATOM   1333 C5'    G O   7       1.419   8.688  -7.269  1.00 71.31           C
ATOM   1334 C4'    G O   7       0.325   8.821  -6.252  1.00 72.41           C
ATOM   1335 O4'    G O   7      -0.300   7.517  -6.084  1.00 72.93           O
ATOM   1336 C3'    G O   7       0.770   9.225  -4.849  1.00 73.25           C
ATOM   1337 O3'    G O   7       0.775  10.651  -4.691  1.00 73.02           O
ATOM   1338 C2'    G O   7      -0.273   8.559  -3.972  1.00 72.99           C
ATOM   1339 O2'    G O   7      -1.459   9.314  -3.925  1.00 73.00           O
ATOM   1340 C1'    G O   7      -0.530   7.259  -4.726  1.00 73.69           C
ATOM   1341 N9     G O   7       0.330   6.137  -4.333  1.00 74.30           N
ATOM   1342 C8     G O   7       1.312   5.551  -5.090  1.00 73.90           C
ATOM   1343 N7     G O   7       1.903   4.554  -4.485  1.00 74.18           N
ATOM   1344 C5     G O   7       1.265   4.480  -3.254  1.00 74.56           C
ATOM   1345 C6     G O   7       1.478   3.596  -2.159  1.00 74.38           C
ATOM   1346 O6     G O   7       2.283   2.668  -2.069  1.00 73.98           O
ATOM   1347 N1     G O   7       0.609   3.880  -1.088  1.00 74.24           N
ATOM   1348 C2     G O   7      -0.322   4.876  -1.080  1.00 74.04           C
ATOM   1349 N2     G O   7      -1.056   4.996   0.030  1.00 74.07           N
ATOM   1350 N3     G O   7      -0.526   5.706  -2.093  1.00 74.57           N
ATOM   1351 C4     G O   7       0.303   5.452  -3.142  1.00 74.69           C
ATOM   1352  P     G O   8       1.747  11.361  -3.586  1.00 69.18           P
ATOM   1353 OP1    G O   8       1.616  12.824  -3.786  1.00 67.57           O
ATOM   1354 OP2    G O   8       3.076  10.715  -3.662  1.00 68.07           O
ATOM   1355 O5'    G O   8       1.115  10.977  -2.177  1.00 69.61           O
ATOM   1356 C5'    G O   8      -0.154  11.468  -1.776  1.00 71.07           C
ATOM   1357 C4'    G O   8      -0.562  10.866  -0.453  1.00 72.27           C
ATOM   1358 O4'    G O   8      -0.632   9.428  -0.576  1.00 72.46           O
ATOM   1359 C3'    G O   8       0.400  11.098   0.695  1.00 72.55           C
ATOM   1360 O3'    G O   8       0.168  12.356   1.318  1.00 72.06           O
ATOM   1361 C2'    G O   8       0.096   9.927   1.616  1.00 72.18           C
ATOM   1362 O2'    G O   8      -1.077  10.181   2.371  1.00 72.02           O
ATOM   1363 C1'    G O   8      -0.200   8.812   0.626  1.00 72.90           C
ATOM   1364 N9     G O   8       0.947   7.943   0.317  1.00 73.47           N
ATOM   1365 C8     G O   8       1.689   7.956  -0.840  1.00 72.99           C
ATOM   1366 N7     G O   8       2.623   7.036  -0.854  1.00 73.09           N
ATOM   1367 C5     G O   8       2.491   6.382   0.360  1.00 73.64           C
ATOM   1368 C6     G O   8       3.221   5.295   0.910  1.00 73.55           C
ATOM   1369 O6     G O   8       4.154   4.667   0.401  1.00 73.13           O
ATOM   1370 N1     G O   8       2.760   4.948   2.177  1.00 73.23           N
ATOM   1371 C2     G O   8       1.727   5.563   2.835  1.00 73.01           C
ATOM   1372 N2     G O   8       1.432   5.084   4.059  1.00 72.75           N
ATOM   1373 N3     G O   8       1.031   6.586   2.336  1.00 73.24           N
ATOM   1374 C4     G O   8       1.461   6.934   1.100  1.00 73.48           C
ATOM   1375  P     G O   9       1.353  13.149   2.061  1.00 70.49           P
ATOM   1376 OP1    G O   9       0.820  14.478   2.409  1.00 69.60           O
ATOM   1377 OP2    G O   9       2.590  13.034   1.258  1.00 70.18           O
ATOM   1378 O5'    G O   9       1.585  12.323   3.405  1.00 70.19           O
ATOM   1379 C5'    G O   9       0.528  12.092   4.320  1.00 70.49           C
ATOM   1380 C4'    G O   9       1.016  11.316   5.508  1.00 71.30           C
ATOM   1381 O4'    G O   9       1.456   9.999   5.073  1.00 71.03           O
ATOM   1382 C3'    G O   9       2.213  11.941   6.225  1.00 71.25           C
ATOM   1383 O3'    G O   9       2.131  11.727   7.623  1.00 70.22           O
ATOM   1384 C2'    G O   9       3.400  11.169   5.660  1.00 69.84           C
ATOM   1385 O2'    G O   9       4.524  11.112   6.521  1.00 69.25           O
ATOM   1386 C1'    G O   9       2.795   9.781   5.464  1.00 71.54           C
ATOM   1387 N9     G O   9       3.491   9.024   4.435  1.00 71.91           N
ATOM   1388 C8     G O   9       3.701   9.402   3.125  1.00 71.53           C
ATOM   1389 N7     G O   9       4.409   8.548   2.454  1.00 71.28           N
ATOM   1390 C5     G O   9       4.695   7.532   3.364  1.00 72.19           C
ATOM   1391 C6     G O   9       5.446   6.337   3.207  1.00 72.24           C
ATOM   1392 O6     G O   9       6.024   5.921   2.200  1.00 71.85           O
ATOM   1393 N1     G O   9       5.478   5.602   4.390  1.00 71.60           N
ATOM   1394 C2     G O   9       4.870   5.963   5.563  1.00 71.24           C
ATOM   1395 N2     G O   9       5.028   5.112   6.590  1.00 70.64           N
ATOM   1396 N3     G O   9       4.180   7.075   5.727  1.00 71.33           N
ATOM   1397 C4     G O   9       4.132   7.810   4.594  1.00 72.13           C
ATOM   1398  P     U O  10       2.160  12.927   8.656  1.00 63.36           P
ATOM   1399 OP1    U O  10       2.444  14.187   7.915  1.00 64.27           O
ATOM   1400 OP2    U O  10       2.996  12.551   9.829  1.00 66.11           O
ATOM   1401 O5'    U O  10       0.639  12.961   9.125  1.00 62.47           O
ATOM   1402 C5'    U O  10       0.193  12.298  10.308  1.00 61.01           C
ATOM   1403 C4'    U O  10      -1.010  13.045  10.846  1.00 60.32           C
ATOM   1404 O4'    U O  10      -0.585  14.316  11.369  1.00 59.15           O
ATOM   1405 C3'    U O  10      -2.050  13.320   9.788  1.00 59.65           C
ATOM   1406 O3'    U O  10      -3.156  12.404   9.977  1.00 59.21           O
ATOM   1407 C2'    U O  10      -2.439  14.767   9.955  1.00 55.90           C
ATOM   1408 O2'    U O  10      -3.690  14.949  10.223  1.00 52.67           O
ATOM   1409 C1'    U O  10      -1.504  15.328  11.020  1.00 55.73           C
ATOM   1410 N1     U O  10      -0.775  16.509  10.530  1.00 54.11           N
ATOM   1411 C2     U O  10      -1.423  17.724  10.588  1.00 52.76           C
ATOM   1412 O2     U O  10      -2.564  17.861  11.017  1.00 51.10           O
ATOM   1413 N3     U O  10      -0.699  18.786  10.107  1.00 51.35           N
ATOM   1414 C4     U O  10       0.590  18.749   9.604  1.00 50.81           C
ATOM   1415 O4     U O  10       1.111  19.800   9.218  1.00 50.19           O
ATOM   1416 C5     U O  10       1.199  17.461   9.596  1.00 51.42           C
ATOM   1417 C6     U O  10       0.508  16.407  10.048  1.00 52.83           C
ATOM   1418  P     U O  11      -3.847  11.746   8.733  1.00 58.01           P
ATOM   1419 OP1    U O  11      -4.689  10.631   9.251  1.00 56.55           O
ATOM   1420 OP2    U O  11      -2.824  11.479   7.685  1.00 58.29           O
ATOM   1421 O5'    U O  11      -4.821  12.902   8.188  1.00 57.86           O
ATOM   1422 C5'    U O  11      -5.941  13.349   8.950  1.00 57.82           C
ATOM   1423 C4'    U O  11      -6.692  14.415   8.195  1.00 57.22           C
ATOM   1424 O4'    U O  11      -5.790  15.514   7.899  1.00 57.16           O
ATOM   1425 C3'    U O  11      -7.243  14.003   6.845  1.00 57.36           C
ATOM   1426 O3'    U O  11      -8.540  13.438   6.971  1.00 56.65           O
ATOM   1427 C2'    U O  11      -7.275  15.309   6.059  1.00 53.97           C
ATOM   1428 O2'    U O  11      -8.459  16.040   6.309  1.00 51.68           O
ATOM   1429 C1'    U O  11      -6.093  16.082   6.645  1.00 53.78           C
ATOM   1430 N1     U O  11      -4.891  16.035   5.797  1.00 52.98           N
ATOM   1431 C2     U O  11      -4.690  17.082   4.902  1.00 51.17           C
ATOM   1432 O2     U O  11      -5.471  18.013   4.784  1.00 49.99           O
ATOM   1433 N3     U O  11      -3.535  17.006   4.156  1.00 50.15           N
ATOM   1434 C4     U O  11      -2.595  15.998   4.217  1.00 49.39           C
ATOM   1435 O4     U O  11      -1.605  16.073   3.474  1.00 48.76           O
ATOM   1436 C5     U O  11      -2.868  14.957   5.154  1.00 50.13           C
ATOM   1437 C6     U O  11      -3.981  15.014   5.900  1.00 51.58           C
ATOM   1438  P     A O  12      -8.800  11.866   7.208  1.00 63.46           P
ATOM   1439 OP1    A O  12     -10.276  11.695   7.212  1.00 61.48           O
ATOM   1440 OP2    A O  12      -8.006  11.427   8.354  1.00 63.59           O
ATOM   1441 O5'    A O  12      -8.222  11.142   5.926  1.00 62.84           O
ATOM   1442 C5'    A O  12      -8.497   9.760   5.731  1.00 62.10           C
ATOM   1443 C4'    A O  12      -7.311   9.039   5.171  1.00 62.52           C
ATOM   1444 O4'    A O  12      -7.148   9.411   3.783  1.00 62.57           O
ATOM   1445 C3'    A O  12      -5.993   9.335   5.855  1.00 62.90           C
ATOM   1446 O3'    A O  12      -5.196   8.158   5.904  1.00 61.90           O
ATOM   1447 C2'    A O  12      -5.359  10.373   4.922  1.00 61.17           C
ATOM   1448 O2'    A O  12      -3.962  10.389   4.964  1.00 58.90           O
ATOM   1449 C1'    A O  12      -5.866   9.918   3.567  1.00 61.47           C
ATOM   1450 N9     A O  12      -5.986  10.998   2.591  1.00 61.00           N
ATOM   1451 C8     A O  12      -6.744  12.134   2.689  1.00 59.60           C
ATOM   1452 N7     A O  12      -6.658  12.918   1.639  1.00 59.51           N
ATOM   1453 C5     A O  12      -5.789  12.246   0.791  1.00 60.20           C
ATOM   1454 C6     A O  12      -5.276  12.555  -0.483  1.00 59.37           C
ATOM   1455 N6     A O  12      -5.589  13.664  -1.158  1.00 58.61           N
ATOM   1456 N1     A O  12      -4.427  11.671  -1.060  1.00 58.49           N
ATOM   1457 C2     A O  12      -4.115  10.561  -0.382  1.00 58.49           C
ATOM   1458 N3     A O  12      -4.523  10.166   0.826  1.00 58.59           N
ATOM   1459 C4     A O  12      -5.371  11.059   1.354  1.00 61.10           C
ATOM   1460  P     G O  13      -4.820   7.484   7.325  1.00 68.03           P
ATOM   1461 OP1    G O  13      -5.911   7.811   8.298  1.00 64.53           O
ATOM   1462 OP2    G O  13      -3.419   7.894   7.622  1.00 65.58           O
ATOM   1463 O5'    G O  13      -4.841   5.920   7.115  1.00 69.19           O
ATOM   1464 C5'    G O  13      -4.053   5.232   6.164  1.00 71.82           C
ATOM   1465 C4'    G O  13      -3.205   4.189   6.832  1.00 73.20           C
ATOM   1466 O4'    G O  13      -2.836   3.205   5.826  1.00 73.70           O
ATOM   1467 C3'    G O  13      -1.887   4.717   7.381  1.00 74.06           C
ATOM   1468 O3'    G O  13      -1.423   3.940   8.490  1.00 73.67           O
ATOM   1469 C2'    G O  13      -0.964   4.534   6.178  1.00 73.82           C
ATOM   1470 O2'    G O  13       0.406   4.480   6.495  1.00 73.70           O
ATOM   1471 C1'    G O  13      -1.448   3.179   5.666  1.00 74.45           C
ATOM   1472 N9     G O  13      -1.078   3.011   4.268  1.00 75.02           N
ATOM   1473 C8     G O  13      -1.300   3.888   3.235  1.00 74.51           C
ATOM   1474 N7     G O  13      -0.762   3.505   2.114  1.00 74.70           N
ATOM   1475 C5     G O  13      -0.149   2.297   2.420  1.00 75.16           C
ATOM   1476 C6     G O  13       0.616   1.428   1.592  1.00 74.97           C
ATOM   1477 O6     G O  13       0.914   1.555   0.406  1.00 74.50           O
ATOM   1478 N1     G O  13       1.048   0.307   2.320  1.00 74.81           N
ATOM   1479 C2     G O  13       0.791   0.070   3.645  1.00 74.65           C
ATOM   1480 N2     G O  13       1.297  -1.055   4.153  1.00 74.69           N
ATOM   1481 N3     G O  13       0.090   0.891   4.421  1.00 75.27           N
ATOM   1482 C4     G O  13      -0.345   1.971   3.741  1.00 75.36           C
ATOM   1483  P     G O  14      -0.180   4.414   9.450  1.00 70.43           P
ATOM   1484 OP1    G O  14      -0.736   4.570  10.825  1.00 69.00           O
ATOM   1485 OP2    G O  14       0.522   5.545   8.802  1.00 69.82           O
ATOM   1486 O5'    G O  14       0.829   3.169   9.451  1.00 70.85           O
ATOM   1487 C5'    G O  14       0.508   1.966  10.128  1.00 72.07           C
ATOM   1488 C4'    G O  14       1.436   0.842   9.748  1.00 73.47           C
ATOM   1489 O4'    G O  14       1.262   0.517   8.346  1.00 73.49           O
ATOM   1490 C3'    G O  14       2.918   1.136   9.875  1.00 73.67           C
ATOM   1491 O3'    G O  14       3.372   0.975  11.207  1.00 73.14           O
ATOM   1492 C2'    G O  14       3.532   0.119   8.918  1.00 73.15           C
ATOM   1493 O2'    G O  14       3.596  -1.160   9.519  1.00 72.88           O
ATOM   1494 C1'    G O  14       2.497   0.071   7.801  1.00 74.05           C
ATOM   1495 N9     G O  14       2.818   0.899   6.635  1.00 74.56           N
ATOM   1496 C8     G O  14       2.279   2.114   6.308  1.00 74.02           C
ATOM   1497 N7     G O  14       2.724   2.578   5.173  1.00 74.01           N
ATOM   1498 C5     G O  14       3.612   1.619   4.723  1.00 74.53           C
ATOM   1499 C6     G O  14       4.398   1.569   3.533  1.00 74.37           C
ATOM   1500 O6     G O  14       4.455   2.394   2.611  1.00 73.92           O
ATOM   1501 N1     G O  14       5.172   0.407   3.475  1.00 74.13           N
ATOM   1502 C2     G O  14       5.179  -0.569   4.436  1.00 73.94           C
ATOM   1503 N2     G O  14       5.994  -1.611   4.200  1.00 73.58           N
ATOM   1504 N3     G O  14       4.450  -0.545   5.538  1.00 74.17           N
ATOM   1505 C4     G O  14       3.691   0.574   5.610  1.00 74.36           C
ATOM   1506  P     G O  15       4.675   1.741  11.765  1.00 71.58           P
ATOM   1507 OP1    G O  15       4.698   1.544  13.231  1.00 70.81           O
ATOM   1508 OP2    G O  15       4.694   3.117  11.205  1.00 71.41           O
ATOM   1509 O5'    G O  15       5.907   0.946  11.119  1.00 71.16           O
ATOM   1510 C5'    G O  15       6.073  -0.441  11.327  1.00 71.21           C
ATOM   1511 C4'    G O  15       7.263  -0.950  10.565  1.00 72.24           C
ATOM   1512 O4'    G O  15       7.040  -0.726   9.144  1.00 71.88           O
ATOM   1513 C3'    G O  15       8.593  -0.261  10.886  1.00 72.09           C
ATOM   1514 O3'    G O  15       9.666  -1.188  10.752  1.00 71.09           O
ATOM   1515 C2'    G O  15       8.699   0.784   9.791  1.00 70.67           C
ATOM   1516 O2'    G O  15      10.024   1.200   9.511  1.00 70.03           O
ATOM   1517 C1'    G O  15       8.109   0.026   8.614  1.00 72.53           C
ATOM   1518 N9     G O  15       7.609   0.916   7.563  1.00 72.94           N
ATOM   1519 C8     G O  15       6.674   1.918   7.677  1.00 72.48           C
ATOM   1520 N7     G O  15       6.472   2.563   6.561  1.00 72.22           N
ATOM   1521 C5     G O  15       7.327   1.953   5.643  1.00 73.13           C
ATOM   1522 C6     G O  15       7.558   2.228   4.280  1.00 73.19           C
ATOM   1523 O6     G O  15       7.033   3.099   3.582  1.00 72.74           O
ATOM   1524 N1     G O  15       8.501   1.368   3.734  1.00 72.57           N
ATOM   1525 C2     G O  15       9.144   0.369   4.418  1.00 72.14           C
ATOM   1526 N2     G O  15      10.025  -0.353   3.708  1.00 71.42           N
ATOM   1527 N3     G O  15       8.946   0.102   5.691  1.00 72.24           N
ATOM   1528 C4     G O  15       8.027   0.934   6.247  1.00 73.01           C
ATOM   1529  P     U O  16      10.741  -1.475  11.913  1.00 70.70           P
ATOM   1530 OP1    U O  16      10.944  -0.257  12.736  1.00 70.40           O
ATOM   1531 OP2    U O  16      11.917  -2.123  11.261  1.00 71.80           O
ATOM   1532 O5'    U O  16      10.033  -2.568  12.791  1.00 69.98           O
ATOM   1533 C5'    U O  16      10.139  -3.946  12.482  1.00 68.28           C
ATOM   1534 C4'    U O  16      10.458  -4.747  13.711  1.00 69.44           C
ATOM   1535 O4'    U O  16      11.166  -3.902  14.653  1.00 68.08           O
ATOM   1536 C3'    U O  16       9.263  -5.268  14.479  1.00 69.58           C
ATOM   1537 O3'    U O  16       8.852  -6.538  13.957  1.00 68.66           O
ATOM   1538 C2'    U O  16       9.775  -5.384  15.907  1.00 65.24           C
ATOM   1539 O2'    U O  16      10.433  -6.618  16.129  1.00 62.16           O
ATOM   1540 C1'    U O  16      10.804  -4.243  15.985  1.00 65.89           C
ATOM   1541 N1     U O  16      10.309  -3.026  16.671  1.00 63.98           N
ATOM   1542 C2     U O  16      10.143  -3.060  18.041  1.00 60.99           C
ATOM   1543 O2     U O  16      10.365  -4.058  18.707  1.00 58.51           O
ATOM   1544 N3     U O  16       9.683  -1.894  18.600  1.00 58.74           N
ATOM   1545 C4     U O  16       9.402  -0.707  17.944  1.00 57.99           C
ATOM   1546 O4     U O  16       9.008   0.263  18.597  1.00 57.00           O
ATOM   1547 C5     U O  16       9.616  -0.742  16.529  1.00 58.72           C
ATOM   1548 C6     U O  16      10.052  -1.876  15.956  1.00 60.62           C
ATOM   1549  P     U O  17       7.506  -6.689  13.164  1.00 67.64           P
ATOM   1550 OP1    U O  17       7.518  -8.000  12.468  1.00 66.49           O
ATOM   1551 OP2    U O  17       7.283  -5.433  12.389  1.00 67.68           O
ATOM   1552 O5'    U O  17       6.418  -6.759  14.331  1.00 67.20           O
ATOM   1553 C5'    U O  17       6.428  -7.837  15.256  1.00 65.70           C
ATOM   1554 C4'    U O  17       5.186  -7.808  16.120  1.00 66.41           C
ATOM   1555 O4'    U O  17       5.199  -6.622  16.947  1.00 65.98           O
ATOM   1556 C3'    U O  17       3.875  -7.741  15.371  1.00 67.07           C
ATOM   1557 O3'    U O  17       3.438  -9.042  14.991  1.00 66.03           O
ATOM   1558 C2'    U O  17       2.927  -7.091  16.382  1.00 63.14           C
ATOM   1559 O2'    U O  17       2.317  -8.057  17.219  1.00 61.06           O
ATOM   1560 C1'    U O  17       3.866  -6.230  17.238  1.00 63.80           C
ATOM   1561 N1     U O  17       3.732  -4.778  17.031  1.00 62.71           N
ATOM   1562 C2     U O  17       3.200  -4.041  18.074  1.00 60.52           C
ATOM   1563 O2     U O  17       2.848  -4.541  19.130  1.00 58.66           O
ATOM   1564 N3     U O  17       3.092  -2.685  17.843  1.00 59.25           N
ATOM   1565 C4     U O  17       3.459  -2.017  16.692  1.00 58.39           C
ATOM   1566 O4     U O  17       3.295  -0.795  16.633  1.00 57.52           O
ATOM   1567 C5     U O  17       4.000  -2.857  15.656  1.00 58.91           C
ATOM   1568 C6     U O  17       4.113  -4.168  15.857  1.00 60.55           C
ATOM   1569  P     A O  18       3.696  -9.625  13.504  1.00 69.78           P
ATOM   1570 OP1    A O  18       3.400 -11.081  13.571  1.00 67.92           O
ATOM   1571 OP2    A O  18       5.004  -9.164  13.020  1.00 69.76           O
ATOM   1572 O5'    A O  18       2.553  -8.923  12.643  1.00 69.03           O
ATOM   1573 C5'    A O  18       2.141  -9.499  11.420  1.00 67.52           C
ATOM   1574 C4'    A O  18       2.225  -8.510  10.300  1.00 69.13           C
ATOM   1575 O4'    A O  18       1.163  -7.532  10.451  1.00 68.93           O
ATOM   1576 C3'    A O  18       3.520  -7.729  10.224  1.00 69.61           C
ATOM   1577 O3'    A O  18       3.874  -7.500   8.862  1.00 68.53           O
ATOM   1578 C2'    A O  18       3.164  -6.409  10.918  1.00 67.71           C
ATOM   1579 O2'    A O  18       3.938  -5.313  10.499  1.00 64.97           O
ATOM   1580 C1'    A O  18       1.705  -6.238  10.524  1.00 67.86           C
ATOM   1581 N9     A O  18       0.903  -5.499  11.494  1.00 67.27           N
ATOM   1582 C8     A O  18       0.607  -5.854  12.785  1.00 65.63           C
ATOM   1583 N7     A O  18      -0.155  -4.992  13.416  1.00 65.08           N
ATOM   1584 C5     A O  18      -0.378  -3.994  12.474  1.00 66.01           C
ATOM   1585 C6     A O  18      -1.107  -2.792  12.519  1.00 64.82           C
ATOM   1586 N6     A O  18      -1.774  -2.372  13.605  1.00 63.85           N
ATOM   1587 N1     A O  18      -1.128  -2.030  11.404  1.00 63.81           N
ATOM   1588 C2     A O  18      -0.460  -2.449  10.324  1.00 63.99           C
ATOM   1589 N3     A O  18       0.257  -3.555  10.164  1.00 64.03           N
ATOM   1590 C4     A O  18       0.255  -4.294  11.284  1.00 67.04           C
ATOM   1591  P     G O  19       4.993  -8.458   8.180  1.00 68.69           P
ATOM   1592 OP1    G O  19       4.824  -9.856   8.664  1.00 65.01           O
ATOM   1593 OP2    G O  19       6.306  -7.758   8.369  1.00 66.15           O
ATOM   1594 O5'    G O  19       4.659  -8.453   6.633  1.00 69.91           O
ATOM   1595 C5'    G O  19       4.421  -7.306   5.861  1.00 72.42           C
ATOM   1596 C4'    G O  19       5.392  -7.226   4.717  1.00 74.14           C
ATOM   1597 O4'    G O  19       4.741  -6.531   3.619  1.00 74.51           O
ATOM   1598 C3'    G O  19       6.636  -6.416   5.038  1.00 74.95           C
ATOM   1599 O3'    G O  19       7.744  -6.860   4.243  1.00 74.59           O
ATOM   1600 C2'    G O  19       6.203  -5.012   4.594  1.00 74.53           C
ATOM   1601 O2'    G O  19       7.269  -4.131   4.325  1.00 74.25           O
ATOM   1602 C1'    G O  19       5.445  -5.359   3.314  1.00 75.33           C
ATOM   1603 N9     G O  19       4.538  -4.283   2.942  1.00 75.84           N
ATOM   1604 C8     G O  19       3.599  -3.650   3.723  1.00 75.14           C
ATOM   1605 N7     G O  19       2.999  -2.672   3.112  1.00 75.25           N
ATOM   1606 C5     G O  19       3.570  -2.659   1.847  1.00 75.75           C
ATOM   1607 C6     G O  19       3.324  -1.792   0.737  1.00 75.49           C
ATOM   1608 O6     G O  19       2.537  -0.849   0.656  1.00 74.99           O
ATOM   1609 N1     G O  19       4.128  -2.142  -0.359  1.00 75.29           N
ATOM   1610 C2     G O  19       5.037  -3.168  -0.376  1.00 75.17           C
ATOM   1611 N2     G O  19       5.719  -3.342  -1.523  1.00 75.16           N
ATOM   1612 N3     G O  19       5.282  -3.966   0.653  1.00 75.88           N
ATOM   1613 C4     G O  19       4.507  -3.647   1.717  1.00 76.03           C
ATOM   1614  P     G O  20       9.296  -6.556   4.686  1.00 71.33           P
ATOM   1615 OP1    G O  20       9.912  -7.855   5.091  1.00 69.82           O
ATOM   1616 OP2    G O  20       9.313  -5.417   5.623  1.00 70.55           O
ATOM   1617 O5'    G O  20       9.983  -6.069   3.326  1.00 71.56           O
ATOM   1618 C5'    G O  20      10.292  -6.987   2.293  1.00 72.48           C
ATOM   1619 C4'    G O  20      10.564  -6.289   0.980  1.00 73.97           C
ATOM   1620 O4'    G O  20       9.339  -5.699   0.480  1.00 73.80           O
ATOM   1621 C3'    G O  20      11.533  -5.125   1.035  1.00 74.17           C
ATOM   1622 O3'    G O  20      12.881  -5.569   1.005  1.00 73.42           O
ATOM   1623 C2'    G O  20      11.140  -4.337  -0.211  1.00 73.34           C
ATOM   1624 O2'    G O  20      11.697  -4.918  -1.381  1.00 72.97           O
ATOM   1625 C1'    G O  20       9.631  -4.526  -0.254  1.00 74.40           C
ATOM   1626 N9     G O  20       8.860  -3.415   0.311  1.00 74.90           N
ATOM   1627 C8     G O  20       8.292  -3.354   1.564  1.00 74.30           C
ATOM   1628 N7     G O  20       7.603  -2.258   1.754  1.00 74.24           N
ATOM   1629 C5     G O  20       7.728  -1.561   0.563  1.00 74.82           C
ATOM   1630 C6     G O  20       7.179  -0.300   0.175  1.00 74.68           C
ATOM   1631 O6     G O  20       6.450   0.461   0.835  1.00 74.19           O
ATOM   1632 N1     G O  20       7.553   0.040  -1.119  1.00 74.37           N
ATOM   1633 C2     G O  20       8.341  -0.719  -1.935  1.00 74.12           C
ATOM   1634 N2     G O  20       8.597  -0.219  -3.151  1.00 73.68           N
ATOM   1635 N3     G O  20       8.852  -1.900  -1.595  1.00 74.39           N
ATOM   1636 C4     G O  20       8.494  -2.252  -0.336  1.00 74.75           C
ATOM   1637  P     G O  21      14.043  -4.680   1.617  1.00 71.15           P
ATOM   1638 OP1    G O  21      15.240  -5.547   1.670  1.00 70.26           O
ATOM   1639 OP2    G O  21      13.540  -4.020   2.842  1.00 71.07           O
ATOM   1640 O5'    G O  21      14.281  -3.546   0.528  1.00 70.47           O
ATOM   1641 C5'    G O  21      14.662  -3.887  -0.790  1.00 70.57           C
ATOM   1642 C4'    G O  21      14.706  -2.669  -1.681  1.00 72.03           C
ATOM   1643 O4'    G O  21      13.402  -2.020  -1.674  1.00 71.53           O
ATOM   1644 C3'    G O  21      15.722  -1.605  -1.245  1.00 71.87           C
ATOM   1645 O3'    G O  21      16.414  -1.082  -2.365  1.00 70.83           O
ATOM   1646 C2'    G O  21      14.865  -0.529  -0.608  1.00 70.52           C
ATOM   1647 O2'    G O  21      15.402   0.781  -0.742  1.00 69.79           O
ATOM   1648 C1'    G O  21      13.557  -0.653  -1.381  1.00 72.19           C
ATOM   1649 N9     G O  21      12.424  -0.180  -0.585  1.00 72.36           N
ATOM   1650 C8     G O  21      11.998  -0.672   0.621  1.00 72.07           C
ATOM   1651 N7     G O  21      10.999  -0.005   1.125  1.00 71.80           N
ATOM   1652 C5     G O  21      10.736   0.999   0.189  1.00 72.57           C
ATOM   1653 C6     G O  21       9.772   2.034   0.196  1.00 72.43           C
ATOM   1654 O6     G O  21       8.919   2.289   1.062  1.00 71.84           O
ATOM   1655 N1     G O  21       9.854   2.826  -0.954  1.00 71.92           N
ATOM   1656 C2     G O  21      10.759   2.630  -1.963  1.00 71.57           C
ATOM   1657 N2     G O  21      10.686   3.495  -2.990  1.00 70.74           N
ATOM   1658 N3     G O  21      11.680   1.669  -1.983  1.00 71.82           N
ATOM   1659 C4     G O  21      11.602   0.891  -0.880  1.00 72.74           C
ENDMDL                                                                          
END                                                                             
