# Supplementary material for: G-Quadruplexes Abet Neuronal Burnout in ALS and FTD
Source: Antioxidants (Basel). 2025 Dec 19;15(1):5. doi: 10.3390/antiox15010005 (PMC12837804; doi:10.3390/antiox15010005)
Supplement: Supplementary file 1 [file antioxidants-15-00005-s001.zip › Figure_S5E-APP-672-713x2-rtel21x2-hemex2-Fe3x2-Znx2.pdb]

TITLE fold_app_672_713x2_rtel21x2_hemex2_fe3x2_znx2_kx5_s528133945_model_0.cif  
MODEL 1                                                                         
ATOM      1  N   ASP A   1      -8.291  16.909  -7.270  1.00 38.96           N
ATOM      2 CA   ASP A   1      -7.493  17.078  -6.049  1.00 42.85           C
ATOM      3  C   ASP A   1      -7.883  16.028  -5.014  1.00 43.31           C
ATOM      4  O   ASP A   1      -8.596  15.067  -5.334  1.00 41.03           O
ATOM      5 CB   ASP A   1      -7.669  18.492  -5.483  1.00 42.33           C
ATOM      6 CG   ASP A   1      -9.129  18.825  -5.172  1.00 39.44           C
ATOM      7 OD1  ASP A   1      -9.921  17.901  -4.922  1.00 37.20           O
ATOM      8 OD2  ASP A   1      -9.461  20.026  -5.166  1.00 37.00           O
ATOM      9  N   ALA A   2      -7.428  16.218  -3.795  1.00 41.41           N
ATOM     10 CA   ALA A   2      -7.709  15.272  -2.727  1.00 43.60           C
ATOM     11  C   ALA A   2      -9.206  15.102  -2.481  1.00 43.82           C
ATOM     12  O   ALA A   2      -9.680  13.986  -2.208  1.00 41.53           O
ATOM     13 CB   ALA A   2      -7.020  15.712  -1.441  1.00 43.04           C
ATOM     14  N   GLU A   3      -9.961  16.197  -2.560  1.00 44.37           N
ATOM     15 CA   GLU A   3     -11.400  16.122  -2.312  1.00 46.44           C
ATOM     16  C   GLU A   3     -12.160  15.397  -3.416  1.00 45.88           C
ATOM     17  O   GLU A   3     -13.178  14.751  -3.152  1.00 42.88           O
ATOM     18 CB   GLU A   3     -11.978  17.515  -2.085  1.00 45.21           C
ATOM     19 CG   GLU A   3     -11.432  18.180  -0.824  1.00 40.70           C
ATOM     20 CD   GLU A   3     -11.513  17.268   0.395  1.00 38.07           C
ATOM     21 OE1  GLU A   3     -10.491  17.112   1.091  1.00 36.36           O
ATOM     22 OE2  GLU A   3     -12.597  16.692   0.638  1.00 36.46           O
ATOM     23  N   PHE A   4     -11.688  15.486  -4.656  1.00 39.98           N
ATOM     24 CA   PHE A   4     -12.322  14.764  -5.744  1.00 42.12           C
ATOM     25  C   PHE A   4     -12.202  13.264  -5.495  1.00 42.75           C
ATOM     26  O   PHE A   4     -13.078  12.483  -5.871  1.00 40.53           O
ATOM     27 CB   PHE A   4     -11.674  15.110  -7.090  1.00 40.87           C
ATOM     28 CG   PHE A   4     -12.201  14.293  -8.242  1.00 36.79           C
ATOM     29 CD1  PHE A   4     -13.480  14.518  -8.741  1.00 35.39           C
ATOM     30 CD2  PHE A   4     -11.437  13.288  -8.819  1.00 35.84           C
ATOM     31 CE1  PHE A   4     -13.980  13.750  -9.791  1.00 33.25           C
ATOM     32 CE2  PHE A   4     -11.936  12.516  -9.866  1.00 33.61           C
ATOM     33 CZ   PHE A   4     -13.212  12.749 -10.347  1.00 31.48           C
ATOM     34  N   ARG A   5     -11.120  12.869  -4.852  1.00 44.30           N
ATOM     35 CA   ARG A   5     -10.884  11.469  -4.532  1.00 45.38           C
ATOM     36  C   ARG A   5     -11.953  10.939  -3.568  1.00 44.94           C
ATOM     37  O   ARG A   5     -12.146   9.728  -3.456  1.00 43.10           O
ATOM     38 CB   ARG A   5      -9.501  11.291  -3.919  1.00 45.24           C
ATOM     39 CG   ARG A   5      -8.335  11.656  -4.842  1.00 40.68           C
ATOM     40 CD   ARG A   5      -8.226  10.698  -5.985  1.00 39.32           C
ATOM     41 NE   ARG A   5      -6.924  10.767  -6.651  1.00 37.57           N
ATOM     42 CZ   ARG A   5      -6.690  11.370  -7.812  1.00 34.31           C
ATOM     43 NH1  ARG A   5      -7.675  11.980  -8.453  1.00 34.15           N
ATOM     44 NH2  ARG A   5      -5.473  11.361  -8.326  1.00 32.75           N
ATOM     45  N   HIS A   6     -12.630  11.839  -2.869  1.00 43.80           N
ATOM     46 CA   HIS A   6     -13.680  11.468  -1.933  1.00 44.42           C
ATOM     47  C   HIS A   6     -15.044  11.346  -2.615  1.00 44.07           C
ATOM     48  O   HIS A   6     -16.022  10.955  -1.977  1.00 41.95           O
ATOM     49 CB   HIS A   6     -13.805  12.501  -0.799  1.00 44.09           C
ATOM     50 CG   HIS A   6     -12.539  12.729  -0.029  1.00 42.32           C
ATOM     51 ND1  HIS A   6     -11.672  11.716   0.309  1.00 38.97           N
ATOM     52 CD2  HIS A   6     -12.019  13.854   0.505  1.00 37.23           C
ATOM     53 CE1  HIS A   6     -10.664  12.209   1.006  1.00 37.28           C
ATOM     54 NE2  HIS A   6     -10.853  13.506   1.142  1.00 36.16           N
ATOM     55  N   ASP A   7     -15.135  11.682  -3.903  1.00 46.45           N
ATOM     56 CA   ASP A   7     -16.391  11.659  -4.641  1.00 47.66           C
ATOM     57  C   ASP A   7     -17.091  10.299  -4.517  1.00 46.21           C
ATOM     58  O   ASP A   7     -16.443   9.251  -4.570  1.00 43.54           O
ATOM     59 CB   ASP A   7     -16.155  11.999  -6.115  1.00 45.87           C
ATOM     60 CG   ASP A   7     -17.443  12.270  -6.860  1.00 41.79           C
ATOM     61 OD1  ASP A   7     -18.134  11.293  -7.232  1.00 39.75           O
ATOM     62 OD2  ASP A   7     -17.768  13.451  -7.081  1.00 39.80           O
ATOM     63  N   SER A   8     -18.416  10.337  -4.362  1.00 43.39           N
ATOM     64 CA   SER A   8     -19.203   9.122  -4.194  1.00 44.08           C
ATOM     65  C   SER A   8     -19.087   8.137  -5.353  1.00 43.32           C
ATOM     66  O   SER A   8     -19.309   6.934  -5.175  1.00 40.21           O
ATOM     67 CB   SER A   8     -20.682   9.486  -3.969  1.00 41.93           C
ATOM     68 OG   SER A   8     -21.217  10.155  -5.091  1.00 38.10           O
ATOM     69  N   GLY A   9     -18.744   8.632  -6.546  1.00 42.72           N
ATOM     70 CA   GLY A   9     -18.628   7.766  -7.713  1.00 44.36           C
ATOM     71  C   GLY A   9     -17.240   7.205  -7.937  1.00 44.35           C
ATOM     72  O   GLY A   9     -17.018   6.450  -8.879  1.00 42.81           O
ATOM     73  N   TYR A  10     -16.311   7.561  -7.078  1.00 39.94           N
ATOM     74 CA   TYR A  10     -14.921   7.118  -7.207  1.00 41.97           C
ATOM     75  C   TYR A  10     -14.785   5.597  -7.263  1.00 43.13           C
ATOM     76  O   TYR A  10     -14.055   5.066  -8.102  1.00 41.22           O
ATOM     77 CB   TYR A  10     -14.092   7.672  -6.040  1.00 40.15           C
ATOM     78 CG   TYR A  10     -12.599   7.469  -6.191  1.00 36.16           C
ATOM     79 CD1  TYR A  10     -11.855   8.259  -7.052  1.00 32.45           C
ATOM     80 CD2  TYR A  10     -11.944   6.482  -5.470  1.00 32.75           C
ATOM     81 CE1  TYR A  10     -10.478   8.082  -7.191  1.00 31.01           C
ATOM     82 CE2  TYR A  10     -10.572   6.295  -5.603  1.00 31.70           C
ATOM     83 CZ   TYR A  10      -9.845   7.094  -6.461  1.00 31.31           C
ATOM     84 OH   TYR A  10      -8.492   6.907  -6.592  1.00 30.05           O
ATOM     85  N   GLU A  11     -15.476   4.896  -6.375  1.00 47.40           N
ATOM     86 CA   GLU A  11     -15.406   3.439  -6.326  1.00 49.11           C
ATOM     87  C   GLU A  11     -15.912   2.781  -7.604  1.00 48.22           C
ATOM     88  O   GLU A  11     -15.245   1.913  -8.172  1.00 46.99           O
ATOM     89 CB   GLU A  11     -16.196   2.911  -5.124  1.00 47.52           C
ATOM     90 CG   GLU A  11     -16.116   1.394  -4.964  1.00 42.44           C
ATOM     91 CD   GLU A  11     -16.904   0.906  -3.764  1.00 39.76           C
ATOM     92 OE1  GLU A  11     -16.901   1.599  -2.731  1.00 38.74           O
ATOM     93 OE2  GLU A  11     -17.517  -0.172  -3.871  1.00 37.57           O
ATOM     94  N   VAL A  12     -17.094   3.209  -8.066  1.00 42.11           N
ATOM     95 CA   VAL A  12     -17.681   2.656  -9.277  1.00 42.53           C
ATOM     96  C   VAL A  12     -16.756   2.833 -10.477  1.00 43.77           C
ATOM     97  O   VAL A  12     -16.637   1.935 -11.325  1.00 41.68           O
ATOM     98 CB   VAL A  12     -19.048   3.305  -9.576  1.00 40.60           C
ATOM     99 CG1  VAL A  12     -19.581   2.840 -10.916  1.00 37.51           C
ATOM    100 CG2  VAL A  12     -20.032   2.978  -8.462  1.00 37.27           C
ATOM    101  N   HIS A  13     -16.094   3.975 -10.544  1.00 45.80           N
ATOM    102 CA   HIS A  13     -15.188   4.262 -11.648  1.00 47.05           C
ATOM    103  C   HIS A  13     -13.962   3.361 -11.671  1.00 47.35           C
ATOM    104  O   HIS A  13     -13.258   3.295 -12.677  1.00 45.96           O
ATOM    105 CB   HIS A  13     -14.745   5.727 -11.590  1.00 45.61           C
ATOM    106 CG   HIS A  13     -15.859   6.705 -11.837  1.00 42.80           C
ATOM    107 ND1  HIS A  13     -15.717   8.061 -11.619  1.00 38.83           N
ATOM    108 CD2  HIS A  13     -17.120   6.537 -12.282  1.00 37.48           C
ATOM    109 CE1  HIS A  13     -16.842   8.677 -11.917  1.00 36.28           C
ATOM    110 NE2  HIS A  13     -17.710   7.780 -12.324  1.00 35.67           N
ATOM    111  N   HIS A  14     -13.690   2.667 -10.568  1.00 50.17           N
ATOM    112 CA   HIS A  14     -12.526   1.801 -10.483  1.00 51.88           C
ATOM    113  C   HIS A  14     -12.840   0.312 -10.545  1.00 53.19           C
ATOM    114  O   HIS A  14     -11.933  -0.521 -10.484  1.00 53.15           O
ATOM    115 CB   HIS A  14     -11.744   2.100  -9.204  1.00 51.13           C
ATOM    116 CG   HIS A  14     -11.011   3.407  -9.247  1.00 48.40           C
ATOM    117 ND1  HIS A  14     -11.642   4.622  -9.175  1.00 44.77           N
ATOM    118 CD2  HIS A  14      -9.696   3.684  -9.358  1.00 43.21           C
ATOM    119 CE1  HIS A  14     -10.761   5.592  -9.258  1.00 41.44           C
ATOM    120 NE2  HIS A  14      -9.562   5.057  -9.365  1.00 41.26           N
ATOM    121  N   GLN A  15     -14.121  -0.048 -10.683  1.00 51.86           N
ATOM    122 CA   GLN A  15     -14.489  -1.461 -10.753  1.00 53.40           C
ATOM    123  C   GLN A  15     -13.847  -2.111 -11.974  1.00 53.92           C
ATOM    124  O   GLN A  15     -13.850  -1.550 -13.066  1.00 52.77           O
ATOM    125 CB   GLN A  15     -16.009  -1.612 -10.813  1.00 52.04           C
ATOM    126 CG   GLN A  15     -16.717  -1.136  -9.551  1.00 48.60           C
ATOM    127 CD   GLN A  15     -18.212  -1.336  -9.620  1.00 44.51           C
ATOM    128 OE1  GLN A  15     -18.804  -1.272 -10.697  1.00 43.49           O
ATOM    129 NE2  GLN A  15     -18.822  -1.582  -8.482  1.00 40.58           N
ATOM    130  N   LYS A  16     -13.270  -3.314 -11.767  1.00 56.84           N
ATOM    131 CA   LYS A  16     -12.575  -4.011 -12.839  1.00 58.53           C
ATOM    132  C   LYS A  16     -12.542  -5.523 -12.605  1.00 59.14           C
ATOM    133  O   LYS A  16     -12.447  -5.996 -11.477  1.00 58.95           O
ATOM    134 CB   LYS A  16     -11.142  -3.489 -12.940  1.00 57.03           C
ATOM    135 CG   LYS A  16     -10.298  -4.161 -14.007  1.00 50.95           C
ATOM    136 CD   LYS A  16      -8.825  -3.778 -13.892  1.00 47.56           C
ATOM    137 CE   LYS A  16      -8.585  -2.310 -14.145  1.00 43.91           C
ATOM    138 NZ   LYS A  16      -7.135  -1.980 -14.083  1.00 39.14           N
ATOM    139  N   LEU A  17     -12.629  -6.289 -13.706  1.00 58.41           N
ATOM    140 CA   LEU A  17     -12.503  -7.735 -13.647  1.00 59.06           C
ATOM    141  C   LEU A  17     -11.043  -8.038 -13.959  1.00 57.44           C
ATOM    142  O   LEU A  17     -10.462  -7.404 -14.847  1.00 57.00           O
ATOM    143 CB   LEU A  17     -13.400  -8.413 -14.686  1.00 58.56           C
ATOM    144 CG   LEU A  17     -14.895  -8.116 -14.575  1.00 55.20           C
ATOM    145 CD1  LEU A  17     -15.656  -8.905 -15.630  1.00 52.05           C
ATOM    146 CD2  LEU A  17     -15.400  -8.476 -13.185  1.00 52.47           C
ATOM    147  N   VAL A  18     -10.450  -8.988 -13.240  1.00 58.43           N
ATOM    148 CA   VAL A  18      -9.033  -9.290 -13.428  1.00 59.55           C
ATOM    149  C   VAL A  18      -8.746 -10.776 -13.628  1.00 59.90           C
ATOM    150  O   VAL A  18      -9.217 -11.621 -12.868  1.00 59.81           O
ATOM    151 CB   VAL A  18      -8.212  -8.800 -12.218  1.00 57.75           C
ATOM    152 CG1  VAL A  18      -6.729  -8.994 -12.481  1.00 51.58           C
ATOM    153 CG2  VAL A  18      -8.521  -7.346 -11.932  1.00 51.82           C
ATOM    154  N   PHE A  19      -7.958 -11.085 -14.666  1.00 57.30           N
ATOM    155 CA   PHE A  19      -7.513 -12.448 -14.929  1.00 57.24           C
ATOM    156  C   PHE A  19      -6.040 -12.510 -14.562  1.00 56.59           C
ATOM    157  O   PHE A  19      -5.299 -11.547 -14.786  1.00 55.12           O
ATOM    158 CB   PHE A  19      -7.669 -12.819 -16.405  1.00 55.39           C
ATOM    159 CG   PHE A  19      -9.094 -13.035 -16.834  1.00 54.02           C
ATOM    160 CD1  PHE A  19      -9.826 -12.007 -17.415  1.00 50.81           C
ATOM    161 CD2  PHE A  19      -9.700 -14.270 -16.653  1.00 50.46           C
ATOM    162 CE1  PHE A  19     -11.137 -12.213 -17.813  1.00 47.53           C
ATOM    163 CE2  PHE A  19     -11.009 -14.481 -17.050  1.00 47.50           C
ATOM    164 CZ   PHE A  19     -11.726 -13.451 -17.631  1.00 45.70           C
ATOM    165  N   PHE A  20      -5.603 -13.633 -13.997  1.00 58.62           N
ATOM    166 CA   PHE A  20      -4.208 -13.802 -13.616  1.00 58.45           C
ATOM    167  C   PHE A  20      -3.705 -15.175 -14.052  1.00 57.95           C
ATOM    168  O   PHE A  20      -4.387 -16.182 -13.848  1.00 56.64           O
ATOM    169 CB   PHE A  20      -4.026 -13.654 -12.108  1.00 56.27           C
ATOM    170 CG   PHE A  20      -2.594 -13.752 -11.648  1.00 54.15           C
ATOM    171 CD1  PHE A  20      -1.708 -12.707 -11.871  1.00 49.71           C
ATOM    172 CD2  PHE A  20      -2.137 -14.884 -10.989  1.00 48.32           C
ATOM    173 CE1  PHE A  20      -0.386 -12.794 -11.452  1.00 44.53           C
ATOM    174 CE2  PHE A  20      -0.814 -14.979 -10.567  1.00 44.79           C
ATOM    175 CZ   PHE A  20       0.059 -13.929 -10.798  1.00 43.44           C
ATOM    176  N   ALA A  21      -2.522 -15.202 -14.646  1.00 57.11           N
ATOM    177 CA   ALA A  21      -1.918 -16.451 -15.090  1.00 57.06           C
ATOM    178  C   ALA A  21      -0.433 -16.421 -14.767  1.00 56.88           C
ATOM    179  O   ALA A  21       0.259 -15.462 -15.113  1.00 55.41           O
ATOM    180 CB   ALA A  21      -2.131 -16.642 -16.588  1.00 53.69           C
ATOM    181  N   GLU A  22       0.050 -17.459 -14.087  1.00 59.88           N
ATOM    182 CA   GLU A  22       1.455 -17.545 -13.730  1.00 60.74           C
ATOM    183  C   GLU A  22       1.981 -18.945 -14.001  1.00 61.76           C
ATOM    184  O   GLU A  22       1.360 -19.934 -13.629  1.00 59.52           O
ATOM    185 CB   GLU A  22       1.655 -17.202 -12.249  1.00 57.68           C
ATOM    186 CG   GLU A  22       3.116 -17.261 -11.809  1.00 51.12           C
ATOM    187 CD   GLU A  22       3.296 -16.897 -10.349  1.00 47.72           C
ATOM    188 OE1  GLU A  22       2.297 -16.582  -9.671  1.00 45.29           O
ATOM    189 OE2  GLU A  22       4.452 -16.925  -9.876  1.00 43.64           O
ATOM    190  N   ASP A  23       3.138 -19.010 -14.665  1.00 54.20           N
ATOM    191 CA   ASP A  23       3.765 -20.288 -14.968  1.00 55.09           C
ATOM    192  C   ASP A  23       4.566 -20.726 -13.743  1.00 55.21           C
ATOM    193  O   ASP A  23       5.470 -20.016 -13.305  1.00 53.75           O
ATOM    194 CB   ASP A  23       4.683 -20.160 -16.188  1.00 52.86           C
ATOM    195 CG   ASP A  23       5.209 -21.496 -16.661  1.00 48.69           C
ATOM    196 OD1  ASP A  23       4.420 -22.461 -16.733  1.00 46.67           O
ATOM    197 OD2  ASP A  23       6.410 -21.579 -16.981  1.00 47.36           O
ATOM    198  N   VAL A  24       4.225 -21.883 -13.187  1.00 56.73           N
ATOM    199 CA   VAL A  24       4.878 -22.395 -11.984  1.00 56.67           C
ATOM    200  C   VAL A  24       5.923 -23.455 -12.327  1.00 55.89           C
ATOM    201  O   VAL A  24       5.694 -24.313 -13.176  1.00 52.96           O
ATOM    202 CB   VAL A  24       3.837 -22.987 -11.016  1.00 54.50           C
ATOM    203 CG1  VAL A  24       4.521 -23.523  -9.768  1.00 49.65           C
ATOM    204 CG2  VAL A  24       2.817 -21.930 -10.650  1.00 50.56           C
ATOM    205  N   GLY A  25       7.070 -23.387 -11.655  1.00 55.96           N
ATOM    206 CA   GLY A  25       8.138 -24.341 -11.886  1.00 59.44           C
ATOM    207  C   GLY A  25       7.884 -25.671 -11.203  1.00 60.04           C
ATOM    208  O   GLY A  25       8.599 -26.048 -10.290  1.00 57.70           O
ATOM    209  N   SER A  26       6.852 -26.360 -11.663  1.00 58.83           N
ATOM    210 CA   SER A  26       6.492 -27.657 -11.113  1.00 59.39           C
ATOM    211  C   SER A  26       5.650 -28.426 -12.121  1.00 58.33           C
ATOM    212  O   SER A  26       5.325 -27.908 -13.191  1.00 55.03           O
ATOM    213 CB   SER A  26       5.712 -27.498  -9.802  1.00 57.42           C
ATOM    214 OG   SER A  26       4.436 -26.941 -10.037  1.00 52.25           O
ATOM    215  N   ASN A  27       5.313 -29.673 -11.782  1.00 54.19           N
ATOM    216 CA   ASN A  27       4.518 -30.506 -12.672  1.00 55.42           C
ATOM    217  C   ASN A  27       3.042 -30.125 -12.716  1.00 55.58           C
ATOM    218  O   ASN A  27       2.242 -30.809 -13.352  1.00 52.74           O
ATOM    219 CB   ASN A  27       4.662 -31.989 -12.302  1.00 53.47           C
ATOM    220 CG   ASN A  27       4.359 -32.269 -10.843  1.00 50.05           C
ATOM    221 OD1  ASN A  27       4.549 -33.393 -10.366  1.00 46.73           O
ATOM    222 ND2  ASN A  27       3.888 -31.265 -10.116  1.00 46.26           N
ATOM    223  N   LYS A  28       2.683 -29.048 -12.035  1.00 58.80           N
ATOM    224 CA   LYS A  28       1.301 -28.592 -12.059  1.00 59.75           C
ATOM    225  C   LYS A  28       1.095 -27.520 -13.124  1.00 59.86           C
ATOM    226  O   LYS A  28      -0.018 -27.041 -13.327  1.00 56.01           O
ATOM    227 CB   LYS A  28       0.881 -28.077 -10.675  1.00 58.75           C
ATOM    228 CG   LYS A  28       1.739 -26.956 -10.129  1.00 57.03           C
ATOM    229 CD   LYS A  28       1.491 -26.743  -8.624  1.00 54.31           C
ATOM    230 CE   LYS A  28       0.060 -26.363  -8.322  1.00 49.85           C
ATOM    231 NZ   LYS A  28      -0.149 -26.149  -6.863  1.00 45.42           N
ATOM    232  N   GLY A  29       2.170 -27.144 -13.797  1.00 53.35           N
ATOM    233 CA   GLY A  29       2.088 -26.185 -14.881  1.00 55.15           C
ATOM    234  C   GLY A  29       1.628 -24.804 -14.455  1.00 56.31           C
ATOM    235  O   GLY A  29       1.925 -24.350 -13.344  1.00 54.64           O
ATOM    236  N   ALA A  30       0.908 -24.134 -15.349  1.00 54.21           N
ATOM    237 CA   ALA A  30       0.423 -22.787 -15.078  1.00 56.02           C
ATOM    238  C   ALA A  30      -0.820 -22.789 -14.201  1.00 56.85           C
ATOM    239  O   ALA A  30      -1.635 -23.711 -14.259  1.00 56.63           O
ATOM    240 CB   ALA A  30       0.131 -22.065 -16.385  1.00 54.80           C
ATOM    241  N   ILE A  31      -0.949 -21.730 -13.385  1.00 60.31           N
ATOM    242 CA   ILE A  31      -2.104 -21.570 -12.513  1.00 61.12           C
ATOM    243  C   ILE A  31      -2.877 -20.349 -13.004  1.00 60.88           C
ATOM    244  O   ILE A  31      -2.295 -19.283 -13.207  1.00 59.96           O
ATOM    245 CB   ILE A  31      -1.686 -21.361 -11.047  1.00 59.11           C
ATOM    246 CG1  ILE A  31      -0.938 -22.601 -10.536  1.00 55.30           C
ATOM    247 CG2  ILE A  31      -2.910 -21.085 -10.182  1.00 54.55           C
ATOM    248 CD1  ILE A  31      -0.448 -22.483  -9.116  1.00 52.00           C
ATOM    249  N   ILE A  32      -4.174 -20.521 -13.203  1.00 60.37           N
ATOM    250 CA   ILE A  32      -5.018 -19.439 -13.698  1.00 62.19           C
ATOM    251  C   ILE A  32      -6.151 -19.150 -12.734  1.00 61.57           C
ATOM    252  O   ILE A  32      -6.769 -20.064 -12.190  1.00 60.31           O
ATOM    253 CB   ILE A  32      -5.602 -19.784 -15.082  1.00 60.82           C
ATOM    254 CG1  ILE A  32      -4.468 -20.025 -16.081  1.00 57.89           C
ATOM    255 CG2  ILE A  32      -6.512 -18.667 -15.570  1.00 56.78           C
ATOM    256 CD1  ILE A  32      -4.936 -20.458 -17.447  1.00 53.45           C
ATOM    257  N   GLY A  33      -6.415 -17.865 -12.523  1.00 61.16           N
ATOM    258 CA   GLY A  33      -7.481 -17.481 -11.613  1.00 61.40           C
ATOM    259  C   GLY A  33      -8.265 -16.284 -12.095  1.00 61.04           C
ATOM    260  O   GLY A  33      -7.834 -15.559 -12.997  1.00 60.57           O
ATOM    261  N   LEU A  34      -9.439 -16.079 -11.495  1.00 62.98           N
ATOM    262 CA   LEU A  34     -10.302 -14.956 -11.815  1.00 63.68           C
ATOM    263  C   LEU A  34     -10.635 -14.230 -10.520  1.00 62.85           C
ATOM    264  O   LEU A  34     -10.953 -14.866  -9.515  1.00 61.29           O
ATOM    265 CB   LEU A  34     -11.599 -15.441 -12.472  1.00 62.75           C
ATOM    266 CG   LEU A  34     -12.706 -14.401 -12.680  1.00 59.09           C
ATOM    267 CD1  LEU A  34     -12.237 -13.326 -13.640  1.00 56.26           C
ATOM    268 CD2  LEU A  34     -13.964 -15.075 -13.193  1.00 56.27           C
ATOM    269  N   MET A  35     -10.561 -12.899 -10.535  1.00 65.69           N
ATOM    270 CA   MET A  35     -10.870 -12.108  -9.353  1.00 65.65           C
ATOM    271  C   MET A  35     -11.909 -11.043  -9.688  1.00 65.08           C
ATOM    272  O   MET A  35     -11.775 -10.322 -10.675  1.00 61.78           O
ATOM    273 CB   MET A  35      -9.631 -11.439  -8.783  1.00 63.01           C
ATOM    274 CG   MET A  35      -9.889 -10.783  -7.437  1.00 60.44           C
ATOM    275 SD   MET A  35      -8.542  -9.742  -6.848  1.00 56.67           S
ATOM    276 CE   MET A  35      -8.778  -8.319  -7.906  1.00 52.53           C
ATOM    277  N   VAL A  36     -12.950 -10.973  -8.865  1.00 61.78           N
ATOM    278 CA   VAL A  36     -14.002  -9.991  -9.032  1.00 60.71           C
ATOM    279  C   VAL A  36     -14.242  -9.289  -7.695  1.00 57.48           C
ATOM    280  O   VAL A  36     -14.621  -9.937  -6.722  1.00 54.65           O
ATOM    281 CB   VAL A  36     -15.323 -10.646  -9.492  1.00 59.90           C
ATOM    282 CG1  VAL A  36     -16.400  -9.587  -9.650  1.00 56.16           C
ATOM    283 CG2  VAL A  36     -15.106 -11.387 -10.801  1.00 57.16           C
ATOM    284  N   GLY A  37     -14.011  -7.984  -7.652  1.00 59.14           N
ATOM    285 CA   GLY A  37     -14.236  -7.224  -6.439  1.00 58.10           C
ATOM    286  C   GLY A  37     -13.521  -7.758  -5.211  1.00 56.39           C
ATOM    287  O   GLY A  37     -14.051  -7.709  -4.107  1.00 53.67           O
ATOM    288  N   GLY A  38     -12.325  -8.269  -5.403  1.00 58.61           N
ATOM    289 CA   GLY A  38     -11.561  -8.796  -4.285  1.00 57.21           C
ATOM    290  C   GLY A  38     -11.738 -10.279  -4.024  1.00 55.71           C
ATOM    291  O   GLY A  38     -11.003 -10.862  -3.227  1.00 53.21           O
ATOM    292  N   VAL A  39     -12.693 -10.900  -4.713  1.00 57.02           N
ATOM    293 CA   VAL A  39     -12.946 -12.328  -4.533  1.00 58.34           C
ATOM    294  C   VAL A  39     -12.126 -13.106  -5.552  1.00 57.66           C
ATOM    295  O   VAL A  39     -12.262 -12.902  -6.755  1.00 55.82           O
ATOM    296 CB   VAL A  39     -14.436 -12.667  -4.710  1.00 56.77           C
ATOM    297 CG1  VAL A  39     -14.650 -14.166  -4.577  1.00 51.50           C
ATOM    298 CG2  VAL A  39     -15.260 -11.920  -3.675  1.00 52.32           C
ATOM    299  N   VAL A  40     -11.265 -13.995  -5.057  1.00 52.74           N
ATOM    300 CA   VAL A  40     -10.413 -14.798  -5.920  1.00 53.84           C
ATOM    301  C   VAL A  40     -10.912 -16.234  -6.045  1.00 52.90           C
ATOM    302  O   VAL A  40     -11.200 -16.890  -5.044  1.00 51.88           O
ATOM    303 CB   VAL A  40      -8.962 -14.822  -5.390  1.00 52.64           C
ATOM    304 CG1  VAL A  40      -8.086 -15.662  -6.307  1.00 47.90           C
ATOM    305 CG2  VAL A  40      -8.426 -13.410  -5.274  1.00 48.59           C
ATOM    306  N   ILE A  41     -11.016 -16.708  -7.292  1.00 53.37           N
ATOM    307 CA   ILE A  41     -11.419 -18.080  -7.556  1.00 53.57           C
ATOM    308  C   ILE A  41     -10.385 -18.701  -8.482  1.00 50.84           C
ATOM    309  O   ILE A  41     -10.181 -18.239  -9.602  1.00 48.25           O
ATOM    310 CB   ILE A  41     -12.833 -18.150  -8.186  1.00 51.97           C
ATOM    311 CG1  ILE A  41     -13.151 -19.586  -8.609  1.00 50.20           C
ATOM    312 CG2  ILE A  41     -12.941 -17.197  -9.371  1.00 49.17           C
ATOM    313 CD1  ILE A  41     -14.580 -19.782  -9.032  1.00 46.76           C
ATOM    314  N   ALA A  42      -9.713 -19.736  -7.961  1.00 52.00           N
ATOM    315 CA   ALA A  42      -8.664 -20.393  -8.734  1.00 52.50           C
ATOM    316  C   ALA A  42      -8.365 -21.796  -8.205  1.00 47.71           C
ATOM    317  O   ALA A  42      -7.844 -22.622  -8.974  1.00 44.28           O
ATOM    318 CB   ALA A  42      -7.393 -19.556  -8.715  1.00 48.95           C
ATOM    319 OXT  ALA A  42      -8.610 -22.050  -7.017  1.00 44.89           O
ATOM    320  N   ASP B   1      13.401  -6.415 -15.636  1.00 38.66           N
ATOM    321 CA   ASP B   1      12.256  -7.313 -15.448  1.00 42.83           C
ATOM    322  C   ASP B   1      12.088  -7.654 -13.967  1.00 43.00           C
ATOM    323  O   ASP B   1      12.719  -7.028 -13.102  1.00 40.82           O
ATOM    324 CB   ASP B   1      12.434  -8.601 -16.275  1.00 42.48           C
ATOM    325 CG   ASP B   1      13.706  -9.352 -15.931  1.00 39.59           C
ATOM    326 OD1  ASP B   1      14.206  -9.228 -14.799  1.00 37.24           O
ATOM    327 OD2  ASP B   1      14.211 -10.091 -16.809  1.00 36.83           O
ATOM    328  N   ALA B   2      11.257  -8.624 -13.686  1.00 41.61           N
ATOM    329 CA   ALA B   2      10.987  -9.017 -12.308  1.00 44.03           C
ATOM    330  C   ALA B   2      12.243  -9.478 -11.580  1.00 44.20           C
ATOM    331  O   ALA B   2      12.431  -9.187 -10.398  1.00 41.87           O
ATOM    332 CB   ALA B   2       9.931 -10.121 -12.274  1.00 43.46           C
ATOM    333  N   GLU B   3      13.110 -10.201 -12.279  1.00 44.35           N
ATOM    334 CA   GLU B   3      14.326 -10.701 -11.647  1.00 46.24           C
ATOM    335  C   GLU B   3      15.337  -9.603 -11.352  1.00 45.77           C
ATOM    336  O   GLU B   3      16.088  -9.690 -10.381  1.00 42.80           O
ATOM    337 CB   GLU B   3      14.964 -11.806 -12.492  1.00 44.85           C
ATOM    338 CG   GLU B   3      14.080 -13.045 -12.600  1.00 40.51           C
ATOM    339 CD   GLU B   3      13.584 -13.522 -11.237  1.00 38.05           C
ATOM    340 OE1  GLU B   3      12.366 -13.724 -11.087  1.00 36.25           O
ATOM    341 OE2  GLU B   3      14.419 -13.671 -10.314  1.00 36.48           O
ATOM    342  N   PHE B   4      15.365  -8.552 -12.164  1.00 41.76           N
ATOM    343 CA   PHE B   4      16.259  -7.428 -11.909  1.00 43.80           C
ATOM    344  C   PHE B   4      15.850  -6.764 -10.596  1.00 44.35           C
ATOM    345  O   PHE B   4      16.695  -6.236  -9.866  1.00 42.02           O
ATOM    346 CB   PHE B   4      16.189  -6.404 -13.042  1.00 42.37           C
ATOM    347 CG   PHE B   4      16.986  -5.148 -12.772  1.00 38.10           C
ATOM    348 CD1  PHE B   4      18.373  -5.175 -12.802  1.00 36.51           C
ATOM    349 CD2  PHE B   4      16.356  -3.944 -12.458  1.00 36.52           C
ATOM    350 CE1  PHE B   4      19.111  -4.022 -12.527  1.00 34.31           C
ATOM    351 CE2  PHE B   4      17.089  -2.798 -12.183  1.00 34.83           C
ATOM    352 CZ   PHE B   4      18.474  -2.835 -12.220  1.00 32.72           C
ATOM    353  N   ARG B   5      14.566  -6.800 -10.293  1.00 44.13           N
ATOM    354 CA   ARG B   5      14.045  -6.218  -9.068  1.00 45.16           C
ATOM    355  C   ARG B   5      14.604  -6.939  -7.837  1.00 44.64           C
ATOM    356  O   ARG B   5      14.576  -6.399  -6.730  1.00 42.73           O
ATOM    357 CB   ARG B   5      12.517  -6.290  -9.055  1.00 44.93           C
ATOM    358 CG   ARG B   5      11.829  -5.491 -10.165  1.00 40.44           C
ATOM    359 CD   ARG B   5      11.998  -4.022  -9.959  1.00 39.20           C
ATOM    360 NE   ARG B   5      11.051  -3.224 -10.749  1.00 37.16           N
ATOM    361 CZ   ARG B   5      11.336  -2.591 -11.881  1.00 34.25           C
ATOM    362 NH1  ARG B   5      12.562  -2.664 -12.384  1.00 34.00           N
ATOM    363 NH2  ARG B   5      10.399  -1.902 -12.499  1.00 32.80           N
ATOM    364  N   HIS B   6      15.092  -8.151  -8.023  1.00 44.44           N
ATOM    365 CA   HIS B   6      15.670  -8.932  -6.927  1.00 45.03           C
ATOM    366  C   HIS B   6      17.154  -8.644  -6.739  1.00 44.36           C
ATOM    367  O   HIS B   6      17.767  -9.145  -5.785  1.00 41.96           O
ATOM    368 CB   HIS B   6      15.507 -10.440  -7.187  1.00 44.46           C
ATOM    369 CG   HIS B   6      14.085 -10.889  -7.395  1.00 42.80           C
ATOM    370 ND1  HIS B   6      13.029 -10.402  -6.659  1.00 39.52           N
ATOM    371 CD2  HIS B   6      13.555 -11.817  -8.229  1.00 37.57           C
ATOM    372 CE1  HIS B   6      11.915 -10.989  -7.046  1.00 37.83           C
ATOM    373 NE2  HIS B   6      12.210 -11.861  -7.989  1.00 36.66           N
ATOM    374  N   ASP B   7      17.755  -7.845  -7.616  1.00 46.48           N
ATOM    375 CA   ASP B   7      19.185  -7.549  -7.565  1.00 47.57           C
ATOM    376  C   ASP B   7      19.602  -7.005  -6.196  1.00 46.02           C
ATOM    377  O   ASP B   7      18.884  -6.214  -5.589  1.00 43.09           O
ATOM    378 CB   ASP B   7      19.559  -6.555  -8.665  1.00 45.53           C
ATOM    379 CG   ASP B   7      21.059  -6.427  -8.847  1.00 41.63           C
ATOM    380 OD1  ASP B   7      21.697  -5.721  -8.037  1.00 39.57           O
ATOM    381 OD2  ASP B   7      21.595  -7.021  -9.798  1.00 39.31           O
ATOM    382  N   SER B   8      20.778  -7.429  -5.722  1.00 43.69           N
ATOM    383 CA   SER B   8      21.274  -7.019  -4.416  1.00 44.29           C
ATOM    384  C   SER B   8      21.452  -5.509  -4.267  1.00 43.43           C
ATOM    385  O   SER B   8      21.433  -4.990  -3.148  1.00 40.27           O
ATOM    386 CB   SER B   8      22.609  -7.723  -4.126  1.00 42.20           C
ATOM    387 OG   SER B   8      23.593  -7.355  -5.068  1.00 38.65           O
ATOM    388  N   GLY B   9      21.620  -4.796  -5.377  1.00 42.31           N
ATOM    389 CA   GLY B   9      21.804  -3.357  -5.329  1.00 44.18           C
ATOM    390  C   GLY B   9      20.520  -2.562  -5.424  1.00 44.06           C
ATOM    391  O   GLY B   9      20.549  -1.331  -5.408  1.00 42.38           O
ATOM    392  N   TYR B  10      19.398  -3.240  -5.511  1.00 40.03           N
ATOM    393 CA   TYR B  10      18.091  -2.597  -5.642  1.00 42.18           C
ATOM    394  C   TYR B  10      17.811  -1.587  -4.529  1.00 43.24           C
ATOM    395  O   TYR B  10      17.345  -0.477  -4.794  1.00 41.42           O
ATOM    396 CB   TYR B  10      16.986  -3.657  -5.672  1.00 40.32           C
ATOM    397 CG   TYR B  10      15.617  -3.117  -6.022  1.00 36.65           C
ATOM    398 CD1  TYR B  10      15.289  -2.810  -7.338  1.00 32.85           C
ATOM    399 CD2  TYR B  10      14.661  -2.932  -5.040  1.00 33.18           C
ATOM    400 CE1  TYR B  10      14.027  -2.323  -7.674  1.00 31.59           C
ATOM    401 CE2  TYR B  10      13.396  -2.443  -5.359  1.00 32.13           C
ATOM    402 CZ   TYR B  10      13.089  -2.140  -6.674  1.00 31.74           C
ATOM    403 OH   TYR B  10      11.834  -1.656  -6.995  1.00 30.32           O
ATOM    404  N   GLU B  11      18.095  -1.959  -3.283  1.00 46.74           N
ATOM    405 CA   GLU B  11      17.851  -1.084  -2.142  1.00 48.63           C
ATOM    406  C   GLU B  11      18.652   0.214  -2.204  1.00 47.74           C
ATOM    407  O   GLU B  11      18.102   1.306  -2.044  1.00 46.22           O
ATOM    408 CB   GLU B  11      18.156  -1.816  -0.836  1.00 46.97           C
ATOM    409 CG   GLU B  11      17.865  -0.998   0.411  1.00 41.97           C
ATOM    410 CD   GLU B  11      18.171  -1.756   1.688  1.00 39.36           C
ATOM    411 OE1  GLU B  11      17.921  -2.979   1.719  1.00 38.35           O
ATOM    412 OE2  GLU B  11      18.663  -1.124   2.649  1.00 37.34           O
ATOM    413  N   VAL B  12      19.960   0.093  -2.448  1.00 42.03           N
ATOM    414 CA   VAL B  12      20.834   1.255  -2.530  1.00 42.22           C
ATOM    415  C   VAL B  12      20.373   2.223  -3.622  1.00 43.45           C
ATOM    416  O   VAL B  12      20.420   3.446  -3.445  1.00 41.20           O
ATOM    417 CB   VAL B  12      22.295   0.831  -2.790  1.00 39.77           C
ATOM    418 CG1  VAL B  12      23.167   2.051  -3.033  1.00 36.73           C
ATOM    419 CG2  VAL B  12      22.811   0.017  -1.618  1.00 36.47           C
ATOM    420  N   HIS B  13      19.919   1.678  -4.741  1.00 45.90           N
ATOM    421 CA   HIS B  13      19.465   2.492  -5.851  1.00 47.17           C
ATOM    422  C   HIS B  13      18.204   3.295  -5.542  1.00 47.46           C
ATOM    423  O   HIS B  13      17.864   4.221  -6.270  1.00 45.81           O
ATOM    424 CB   HIS B  13      19.217   1.611  -7.078  1.00 45.48           C
ATOM    425 CG   HIS B  13      20.464   0.982  -7.629  1.00 42.53           C
ATOM    426 ND1  HIS B  13      20.438  -0.015  -8.587  1.00 38.65           N
ATOM    427 CD2  HIS B  13      21.766   1.205  -7.375  1.00 37.21           C
ATOM    428 CE1  HIS B  13      21.664  -0.370  -8.883  1.00 36.20           C
ATOM    429 NE2  HIS B  13      22.498   0.350  -8.167  1.00 35.70           N
ATOM    430  N   HIS B  14      17.507   2.943  -4.464  1.00 49.86           N
ATOM    431 CA   HIS B  14      16.273   3.626  -4.095  1.00 51.65           C
ATOM    432  C   HIS B  14      16.395   4.571  -2.903  1.00 53.15           C
ATOM    433  O   HIS B  14      15.416   5.206  -2.507  1.00 53.14           O
ATOM    434 CB   HIS B  14      15.167   2.605  -3.831  1.00 50.91           C
ATOM    435 CG   HIS B  14      14.656   1.939  -5.076  1.00 48.14           C
ATOM    436 ND1  HIS B  14      15.382   1.016  -5.786  1.00 44.59           N
ATOM    437 CD2  HIS B  14      13.494   2.072  -5.734  1.00 42.83           C
ATOM    438 CE1  HIS B  14      14.702   0.619  -6.836  1.00 41.34           C
ATOM    439 NE2  HIS B  14      13.540   1.242  -6.829  1.00 41.15           N
ATOM    440  N   GLN B  15      17.591   4.678  -2.305  1.00 52.27           N
ATOM    441 CA   GLN B  15      17.778   5.561  -1.161  1.00 54.03           C
ATOM    442  C   GLN B  15      17.486   7.005  -1.562  1.00 55.11           C
ATOM    443  O   GLN B  15      17.910   7.466  -2.617  1.00 53.81           O
ATOM    444 CB   GLN B  15      19.202   5.443  -0.624  1.00 52.57           C
ATOM    445 CG   GLN B  15      19.522   4.062  -0.066  1.00 48.82           C
ATOM    446 CD   GLN B  15      20.919   3.979   0.495  1.00 44.59           C
ATOM    447 OE1  GLN B  15      21.828   4.651   0.014  1.00 43.51           O
ATOM    448 NE2  GLN B  15      21.094   3.161   1.522  1.00 40.36           N
ATOM    449  N   LYS B  16      16.731   7.719  -0.699  1.00 56.60           N
ATOM    450 CA   LYS B  16      16.328   9.084  -1.000  1.00 58.72           C
ATOM    451  C   LYS B  16      16.039   9.894   0.267  1.00 59.83           C
ATOM    452  O   LYS B  16      15.545   9.367   1.257  1.00 59.64           O
ATOM    453 CB   LYS B  16      15.071   9.063  -1.880  1.00 56.99           C
ATOM    454 CG   LYS B  16      14.522  10.432  -2.248  1.00 50.70           C
ATOM    455 CD   LYS B  16      13.154  10.338  -2.893  1.00 47.35           C
ATOM    456 CE   LYS B  16      13.184   9.629  -4.218  1.00 43.32           C
ATOM    457 NZ   LYS B  16      11.836   9.605  -4.864  1.00 38.70           N
ATOM    458  N   LEU B  17      16.362  11.193   0.222  1.00 59.33           N
ATOM    459 CA   LEU B  17      16.050  12.112   1.306  1.00 60.17           C
ATOM    460  C   LEU B  17      14.733  12.769   0.913  1.00 59.04           C
ATOM    461  O   LEU B  17      14.532  13.102  -0.254  1.00 58.75           O
ATOM    462 CB   LEU B  17      17.129  13.179   1.464  1.00 59.56           C
ATOM    463 CG   LEU B  17      18.542  12.664   1.752  1.00 55.84           C
ATOM    464 CD1  LEU B  17      19.485  13.841   1.925  1.00 52.50           C
ATOM    465 CD2  LEU B  17      18.540  11.787   2.989  1.00 53.34           C
ATOM    466  N   VAL B  18      13.830  12.964   1.883  1.00 59.53           N
ATOM    467 CA   VAL B  18      12.516  13.527   1.578  1.00 61.19           C
ATOM    468  C   VAL B  18      12.138  14.708   2.465  1.00 61.92           C
ATOM    469  O   VAL B  18      12.257  14.646   3.692  1.00 61.83           O
ATOM    470 CB   VAL B  18      11.424  12.442   1.722  1.00 58.86           C
ATOM    471 CG1  VAL B  18      10.081  12.999   1.263  1.00 52.49           C
ATOM    472 CG2  VAL B  18      11.798  11.210   0.917  1.00 52.83           C
ATOM    473  N   PHE B  19      11.671  15.795   1.830  1.00 58.12           N
ATOM    474 CA   PHE B  19      11.169  16.966   2.541  1.00 58.21           C
ATOM    475  C   PHE B  19       9.658  16.960   2.376  1.00 57.77           C
ATOM    476  O   PHE B  19       9.141  16.583   1.320  1.00 56.54           O
ATOM    477 CB   PHE B  19      11.726  18.264   1.948  1.00 56.46           C
ATOM    478 CG   PHE B  19      13.173  18.501   2.262  1.00 54.90           C
ATOM    479 CD1  PHE B  19      14.167  18.131   1.367  1.00 51.33           C
ATOM    480 CD2  PHE B  19      13.546  19.110   3.458  1.00 51.42           C
ATOM    481 CE1  PHE B  19      15.499  18.362   1.659  1.00 47.71           C
ATOM    482 CE2  PHE B  19      14.878  19.343   3.755  1.00 48.11           C
ATOM    483 CZ   PHE B  19      15.857  18.967   2.851  1.00 46.59           C
ATOM    484  N   PHE B  20       8.936  17.381   3.417  1.00 59.81           N
ATOM    485 CA   PHE B  20       7.482  17.431   3.364  1.00 59.67           C
ATOM    486  C   PHE B  20       6.982  18.760   3.918  1.00 59.07           C
ATOM    487  O   PHE B  20       7.446  19.215   4.967  1.00 57.82           O
ATOM    488 CB   PHE B  20       6.863  16.290   4.172  1.00 57.40           C
ATOM    489 CG   PHE B  20       5.363  16.235   4.106  1.00 55.32           C
ATOM    490 CD1  PHE B  20       4.720  15.801   2.958  1.00 50.84           C
ATOM    491 CD2  PHE B  20       4.592  16.616   5.196  1.00 49.55           C
ATOM    492 CE1  PHE B  20       3.332  15.753   2.892  1.00 45.55           C
ATOM    493 CE2  PHE B  20       3.205  16.569   5.139  1.00 45.86           C
ATOM    494 CZ   PHE B  20       2.571  16.135   3.986  1.00 44.52           C
ATOM    495  N   ALA B  21       6.046  19.378   3.200  1.00 59.10           N
ATOM    496 CA   ALA B  21       5.466  20.639   3.621  1.00 58.67           C
ATOM    497  C   ALA B  21       3.976  20.616   3.337  1.00 58.69           C
ATOM    498  O   ALA B  21       3.557  20.305   2.218  1.00 57.23           O
ATOM    499 CB   ALA B  21       6.125  21.804   2.888  1.00 54.91           C
ATOM    500  N   GLU B  22       3.166  20.931   4.353  1.00 61.65           N
ATOM    501 CA   GLU B  22       1.723  20.948   4.201  1.00 62.42           C
ATOM    502  C   GLU B  22       1.138  22.184   4.864  1.00 63.57           C
ATOM    503  O   GLU B  22       1.473  22.504   6.003  1.00 61.12           O
ATOM    504 CB   GLU B  22       1.092  19.696   4.816  1.00 59.09           C
ATOM    505 CG   GLU B  22      -0.425  19.639   4.669  1.00 52.30           C
ATOM    506 CD   GLU B  22      -1.024  18.373   5.265  1.00 48.85           C
ATOM    507 OE1  GLU B  22      -0.260  17.535   5.775  1.00 46.49           O
ATOM    508 OE2  GLU B  22      -2.259  18.239   5.213  1.00 44.64           O
ATOM    509  N   ASP B  23       0.265  22.889   4.128  1.00 53.61           N
ATOM    510 CA   ASP B  23      -0.384  24.075   4.654  1.00 54.45           C
ATOM    511  C   ASP B  23      -1.598  23.637   5.469  1.00 54.50           C
ATOM    512  O   ASP B  23      -2.493  22.968   4.952  1.00 53.52           O
ATOM    513 CB   ASP B  23      -0.824  24.997   3.509  1.00 52.40           C
ATOM    514 CG   ASP B  23      -1.325  26.336   4.006  1.00 48.31           C
ATOM    515 OD1  ASP B  23      -0.684  26.914   4.904  1.00 46.23           O
ATOM    516 OD2  ASP B  23      -2.348  26.815   3.485  1.00 46.90           O
ATOM    517  N   VAL B  24      -1.606  23.991   6.745  1.00 58.03           N
ATOM    518 CA   VAL B  24      -2.688  23.595   7.653  1.00 57.69           C
ATOM    519  C   VAL B  24      -3.686  24.730   7.862  1.00 56.58           C
ATOM    520  O   VAL B  24      -3.301  25.884   8.025  1.00 53.74           O
ATOM    521 CB   VAL B  24      -2.115  23.157   9.016  1.00 55.36           C
ATOM    522 CG1  VAL B  24      -3.237  22.748   9.956  1.00 50.64           C
ATOM    523 CG2  VAL B  24      -1.146  22.009   8.816  1.00 51.83           C
ATOM    524  N   GLY B  25      -4.977  24.389   7.850  1.00 55.75           N
ATOM    525 CA   GLY B  25      -6.023  25.374   8.043  1.00 58.72           C
ATOM    526  C   GLY B  25      -6.199  25.756   9.500  1.00 58.94           C
ATOM    527  O   GLY B  25      -7.229  25.481  10.099  1.00 56.88           O
ATOM    528  N   SER B  26      -5.177  26.396  10.053  1.00 59.22           N
ATOM    529 CA   SER B  26      -5.200  26.827  11.440  1.00 59.55           C
ATOM    530  C   SER B  26      -4.165  27.923  11.655  1.00 58.60           C
ATOM    531  O   SER B  26      -3.424  28.274  10.735  1.00 55.73           O
ATOM    532 CB   SER B  26      -4.912  25.653  12.384  1.00 57.66           C
ATOM    533 OG   SER B  26      -3.576  25.217  12.257  1.00 52.56           O
ATOM    534  N   ASN B  27      -4.123  28.471  12.869  1.00 54.35           N
ATOM    535 CA   ASN B  27      -3.180  29.537  13.190  1.00 55.31           C
ATOM    536  C   ASN B  27      -1.742  29.055  13.366  1.00 54.97           C
ATOM    537  O   ASN B  27      -0.865  29.832  13.737  1.00 52.46           O
ATOM    538 CB   ASN B  27      -3.632  30.299  14.448  1.00 53.59           C
ATOM    539 CG   ASN B  27      -3.890  29.389  15.632  1.00 50.22           C
ATOM    540 OD1  ASN B  27      -4.386  29.832  16.677  1.00 47.22           O
ATOM    541 ND2  ASN B  27      -3.568  28.110  15.498  1.00 46.64           N
ATOM    542  N   LYS B  28      -1.504  27.779  13.099  1.00 57.83           N
ATOM    543 CA   LYS B  28      -0.152  27.244  13.207  1.00 58.46           C
ATOM    544  C   LYS B  28       0.551  27.254  11.852  1.00 58.88           C
ATOM    545  O   LYS B  28       1.719  26.882  11.740  1.00 55.55           O
ATOM    546 CB   LYS B  28      -0.181  25.831  13.797  1.00 57.12           C
ATOM    547 CG   LYS B  28      -1.019  24.838  13.027  1.00 55.37           C
ATOM    548 CD   LYS B  28      -1.291  23.572  13.852  1.00 52.85           C
ATOM    549 CE   LYS B  28      -0.023  22.835  14.231  1.00 48.26           C
ATOM    550 NZ   LYS B  28      -0.310  21.605  15.007  1.00 44.31           N
ATOM    551  N   GLY B  29      -0.168  27.685  10.812  1.00 53.27           N
ATOM    552 CA   GLY B  29       0.413  27.799   9.491  1.00 55.08           C
ATOM    553  C   GLY B  29       0.880  26.481   8.894  1.00 56.30           C
ATOM    554  O   GLY B  29       0.307  25.427   9.162  1.00 54.74           O
ATOM    555  N   ALA B  30       1.936  26.555   8.077  1.00 54.70           N
ATOM    556 CA   ALA B  30       2.470  25.371   7.425  1.00 56.71           C
ATOM    557  C   ALA B  30       3.359  24.553   8.358  1.00 57.48           C
ATOM    558  O   ALA B  30       4.028  25.102   9.234  1.00 57.30           O
ATOM    559 CB   ALA B  30       3.255  25.763   6.182  1.00 55.51           C
ATOM    560  N   ILE B  31       3.350  23.236   8.157  1.00 60.50           N
ATOM    561 CA   ILE B  31       4.177  22.330   8.943  1.00 61.23           C
ATOM    562  C   ILE B  31       5.210  21.729   7.995  1.00 61.27           C
ATOM    563  O   ILE B  31       4.861  21.233   6.923  1.00 60.39           O
ATOM    564 CB   ILE B  31       3.339  21.205   9.579  1.00 58.73           C
ATOM    565 CG1  ILE B  31       2.322  21.810  10.552  1.00 54.39           C
ATOM    566 CG2  ILE B  31       4.247  20.218  10.296  1.00 53.64           C
ATOM    567 CD1  ILE B  31       1.425  20.789  11.206  1.00 51.19           C
ATOM    568  N   ILE B  32       6.473  21.778   8.386  1.00 62.29           N
ATOM    569 CA   ILE B  32       7.557  21.259   7.557  1.00 63.85           C
ATOM    570  C   ILE B  32       8.347  20.197   8.301  1.00 63.25           C
ATOM    571  O   ILE B  32       8.637  20.345   9.490  1.00 61.91           O
ATOM    572 CB   ILE B  32       8.509  22.389   7.123  1.00 62.15           C
ATOM    573 CG1  ILE B  32       7.731  23.446   6.324  1.00 58.82           C
ATOM    574 CG2  ILE B  32       9.657  21.833   6.289  1.00 57.97           C
ATOM    575 CD1  ILE B  32       8.559  24.638   5.917  1.00 54.76           C
ATOM    576  N   GLY B  33       8.692  19.137   7.591  1.00 63.45           N
ATOM    577 CA   GLY B  33       9.448  18.061   8.205  1.00 63.24           C
ATOM    578  C   GLY B  33      10.483  17.465   7.275  1.00 62.80           C
ATOM    579  O   GLY B  33      10.447  17.673   6.061  1.00 62.41           O
ATOM    580  N   LEU B  34      11.431  16.723   7.859  1.00 64.78           N
ATOM    581 CA   LEU B  34      12.479  16.052   7.105  1.00 65.39           C
ATOM    582  C   LEU B  34      12.483  14.583   7.499  1.00 64.59           C
ATOM    583  O   LEU B  34      12.391  14.252   8.683  1.00 62.98           O
ATOM    584 CB   LEU B  34      13.842  16.672   7.424  1.00 64.28           C
ATOM    585 CG   LEU B  34      15.077  15.941   6.867  1.00 60.27           C
ATOM    586 CD1  LEU B  34      15.062  15.969   5.345  1.00 57.21           C
ATOM    587 CD2  LEU B  34      16.339  16.596   7.403  1.00 57.37           C
ATOM    588  N   MET B  35      12.581  13.694   6.506  1.00 67.38           N
ATOM    589 CA   MET B  35      12.608  12.258   6.776  1.00 67.15           C
ATOM    590  C   MET B  35      13.814  11.624   6.098  1.00 66.66           C
ATOM    591  O   MET B  35      14.073  11.856   4.916  1.00 63.28           O
ATOM    592 CB   MET B  35      11.344  11.573   6.295  1.00 63.99           C
ATOM    593 CG   MET B  35      11.255  10.126   6.755  1.00 60.76           C
ATOM    594 SD   MET B  35       9.921   9.185   6.001  1.00 57.06           S
ATOM    595 CE   MET B  35      10.627   8.919   4.379  1.00 52.52           C
ATOM    596  N   VAL B  36      14.559  10.840   6.866  1.00 63.16           N
ATOM    597 CA   VAL B  36      15.722  10.136   6.357  1.00 62.10           C
ATOM    598  C   VAL B  36      15.622   8.665   6.760  1.00 58.86           C
ATOM    599  O   VAL B  36      15.613   8.348   7.941  1.00 55.88           O
ATOM    600 CB   VAL B  36      17.033  10.723   6.920  1.00 61.11           C
ATOM    601 CG1  VAL B  36      18.221   9.956   6.373  1.00 56.85           C
ATOM    602 CG2  VAL B  36      17.135  12.195   6.567  1.00 57.82           C
ATOM    603  N   GLY B  37      15.547   7.785   5.767  1.00 60.72           N
ATOM    604 CA   GLY B  37      15.474   6.367   6.044  1.00 59.90           C
ATOM    605  C   GLY B  37      14.351   5.948   6.979  1.00 58.38           C
ATOM    606  O   GLY B  37      14.522   5.038   7.789  1.00 55.71           O
ATOM    607  N   GLY B  38      13.218   6.603   6.877  1.00 60.22           N
ATOM    608 CA   GLY B  38      12.086   6.271   7.722  1.00 58.70           C
ATOM    609  C   GLY B  38      11.979   7.073   9.005  1.00 57.32           C
ATOM    610  O   GLY B  38      10.968   7.010   9.696  1.00 54.85           O
ATOM    611  N   VAL B  39      13.021   7.840   9.322  1.00 58.33           N
ATOM    612 CA   VAL B  39      13.018   8.646  10.539  1.00 60.04           C
ATOM    613  C   VAL B  39      12.484  10.037  10.213  1.00 59.15           C
ATOM    614  O   VAL B  39      13.031  10.730   9.357  1.00 57.12           O
ATOM    615 CB   VAL B  39      14.428   8.770  11.137  1.00 58.09           C
ATOM    616 CG1  VAL B  39      14.397   9.667  12.365  1.00 52.41           C
ATOM    617 CG2  VAL B  39      14.955   7.394  11.500  1.00 53.50           C
ATOM    618  N   VAL B  40      11.413  10.439  10.892  1.00 54.53           N
ATOM    619 CA   VAL B  40      10.796  11.745  10.658  1.00 55.51           C
ATOM    620  C   VAL B  40      11.159  12.738  11.765  1.00 54.20           C
ATOM    621  O   VAL B  40      11.031  12.439  12.949  1.00 52.91           O
ATOM    622 CB   VAL B  40       9.265  11.615  10.588  1.00 54.02           C
ATOM    623 CG1  VAL B  40       8.641  12.977  10.340  1.00 48.94           C
ATOM    624 CG2  VAL B  40       8.877  10.639   9.496  1.00 50.03           C
ATOM    625  N   ILE B  41      11.601  13.931  11.345  1.00 55.88           N
ATOM    626 CA   ILE B  41      11.924  14.996  12.279  1.00 55.45           C
ATOM    627  C   ILE B  41      11.198  16.250  11.820  1.00 52.54           C
ATOM    628  O   ILE B  41      11.422  16.739  10.708  1.00 49.89           O
ATOM    629 CB   ILE B  41      13.452  15.245  12.359  1.00 53.33           C
ATOM    630 CG1  ILE B  41      13.734  16.477  13.212  1.00 51.70           C
ATOM    631 CG2  ILE B  41      14.041  15.386  10.969  1.00 50.53           C
ATOM    632 CD1  ILE B  41      15.201  16.661  13.521  1.00 47.89           C
ATOM    633  N   ALA B  42      10.307  16.754  12.684  1.00 50.31           N
ATOM    634 CA   ALA B  42       9.512  17.930  12.340  1.00 50.95           C
ATOM    635  C   ALA B  42       9.079  18.697  13.590  1.00 46.00           C
ATOM    636  O   ALA B  42       8.806  19.914  13.468  1.00 42.97           O
ATOM    637 CB   ALA B  42       8.294  17.516  11.532  1.00 47.41           C
ATOM    638 OXT  ALA B  42       8.982  18.107  14.673  1.00 43.41           O
HETATM  639 CHA  HEM C   1      -8.150  -5.374  -5.981  1.00 61.24           C
HETATM  640 CHB  HEM C   1      -5.126  -8.008  -8.620  1.00 58.30           C
HETATM  641 CHC  HEM C   1      -4.846 -11.234  -5.059  1.00 61.04           C
HETATM  642 CHD  HEM C   1      -8.096  -8.709  -2.529  1.00 61.69           C
HETATM  643 C1A  HEM C   1      -7.332  -5.764  -6.998  1.00 59.78           C
HETATM  644 C2A  HEM C   1      -7.132  -5.069  -8.224  1.00 57.74           C
HETATM  645 C3A  HEM C   1      -6.282  -5.822  -8.979  1.00 56.36           C
HETATM  646 C4A  HEM C   1      -5.950  -6.978  -8.217  1.00 58.17           C
HETATM  647 CMA  HEM C   1      -5.772  -5.503 -10.396  1.00 51.33           C
HETATM  648 CAA  HEM C   1      -7.797  -3.745  -8.609  1.00 57.96           C
HETATM  649 CBA  HEM C   1      -9.236  -3.996  -9.077  1.00 55.82           C
HETATM  650 CGA  HEM C   1      -9.951  -2.730  -9.522  1.00 56.24           C
HETATM  651 O1A  HEM C   1     -11.196  -2.655  -9.437  1.00 53.47           O
HETATM  652 O2A  HEM C   1      -9.282  -1.785  -9.998  1.00 54.26           O
HETATM  653 C1B  HEM C   1      -4.774  -9.139  -7.893  1.00 58.23           C
HETATM  654 C2B  HEM C   1      -3.870 -10.179  -8.326  1.00 56.42           C
HETATM  655 C3B  HEM C   1      -3.790 -11.087  -7.296  1.00 57.43           C
HETATM  656 C4B  HEM C   1      -4.642 -10.612  -6.251  1.00 59.00           C
HETATM  657 CMB  HEM C   1      -3.152 -10.222  -9.679  1.00 52.74           C
HETATM  658 CAB  HEM C   1      -2.994 -12.371  -7.215  1.00 55.32           C
HETATM  659 CBB  HEM C   1      -2.983 -13.333  -8.153  1.00 53.64           C
HETATM  660 C1C  HEM C   1      -5.704 -10.840  -4.041  1.00 60.31           C
HETATM  661 C2C  HEM C   1      -5.929 -11.549  -2.809  1.00 60.62           C
HETATM  662 C3C  HEM C   1      -6.866 -10.831  -2.100  1.00 60.60           C
HETATM  663 C4C  HEM C   1      -7.193  -9.687  -2.887  1.00 59.80           C
HETATM  664 CMC  HEM C   1      -5.229 -12.866  -2.400  1.00 53.39           C
HETATM  665 CAC  HEM C   1      -7.487 -11.108  -0.752  1.00 57.93           C
HETATM  666 CBC  HEM C   1      -7.535 -12.292  -0.111  1.00 51.89           C
HETATM  667 C1D  HEM C   1      -8.408  -7.573  -3.223  1.00 60.29           C
HETATM  668 C2D  HEM C   1      -9.381  -6.574  -2.809  1.00 59.88           C
HETATM  669 C3D  HEM C   1      -9.384  -5.595  -3.808  1.00 57.88           C
HETATM  670 C4D  HEM C   1      -8.434  -6.021  -4.817  1.00 59.71           C
HETATM  671 CMD  HEM C   1     -10.235  -6.597  -1.524  1.00 54.70           C
HETATM  672 CAD  HEM C   1     -10.280  -4.350  -3.855  1.00 58.76           C
HETATM  673 CBD  HEM C   1     -11.607  -4.682  -4.552  1.00 56.92           C
HETATM  674 CGD  HEM C   1     -12.659  -3.624  -4.326  1.00 57.00           C
HETATM  675 O1D  HEM C   1     -13.102  -3.457  -3.178  1.00 54.11           O
HETATM  676 O2D  HEM C   1     -13.061  -2.940  -5.304  1.00 54.54           O
HETATM  677 NA   HEM C   1      -6.602  -6.920  -7.017  1.00 63.97           N
HETATM  678 NB   HEM C   1      -5.223  -9.430  -6.639  1.00 63.65           N
HETATM  679 NC   HEM C   1      -6.469  -9.724  -4.063  1.00 63.22           N
HETATM  680 ND   HEM C   1      -7.871  -7.220  -4.438  1.00 64.50           N
HETATM  681 FE   HEM C   1      -6.548  -8.330  -5.537  1.00 66.82          FE
HETATM  682 CHA  HEM D   1      10.065   5.582   3.330  1.00 59.27           C
HETATM  683 CHB  HEM D   1       7.731   9.741   2.656  1.00 59.06           C
HETATM  684 CHC  HEM D   1       5.768   9.366   7.036  1.00 61.11           C
HETATM  685 CHD  HEM D   1       8.295   5.295   7.781  1.00 60.86           C
HETATM  686 C1A  HEM D   1       9.584   6.719   2.735  1.00 59.56           C
HETATM  687 C2A  HEM D   1       9.926   7.188   1.437  1.00 57.72           C
HETATM  688 C3A  HEM D   1       9.273   8.377   1.247  1.00 56.92           C
HETATM  689 C4A  HEM D   1       8.518   8.647   2.415  1.00 58.57           C
HETATM  690 CMA  HEM D   1       9.334   9.272   0.001  1.00 51.62           C
HETATM  691 CAA  HEM D   1      10.897   6.494   0.473  1.00 56.28           C
HETATM  692 CBA  HEM D   1      12.347   6.822   0.846  1.00 54.94           C
HETATM  693 CGA  HEM D   1      13.368   6.202  -0.097  1.00 55.36           C
HETATM  694 O1A  HEM D   1      14.507   5.901   0.335  1.00 54.64           O
HETATM  695 O2A  HEM D   1      13.068   6.045  -1.285  1.00 55.13           O
HETATM  696 C1B  HEM D   1       6.986  10.037   3.786  1.00 59.23           C
HETATM  697 C2B  HEM D   1       6.148  11.196   3.981  1.00 56.90           C
HETATM  698 C3B  HEM D   1       5.586  11.072   5.231  1.00 57.46           C
HETATM  699 C4B  HEM D   1       6.081   9.854   5.795  1.00 59.32           C
HETATM  700 CMB  HEM D   1       5.943  12.326   2.977  1.00 52.54           C
HETATM  701 CAB  HEM D   1       4.633  12.004   5.943  1.00 55.77           C
HETATM  702 CBB  HEM D   1       4.810  13.334   6.100  1.00 54.97           C
HETATM  703 C1C  HEM D   1       6.264   8.213   7.643  1.00 60.72           C
HETATM  704 C2C  HEM D   1       5.948   7.743   8.962  1.00 59.48           C
HETATM  705 C3C  HEM D   1       6.679   6.591   9.168  1.00 59.19           C
HETATM  706 C4C  HEM D   1       7.428   6.358   7.984  1.00 59.54           C
HETATM  707 CMC  HEM D   1       4.959   8.435   9.929  1.00 52.14           C
HETATM  708 CAC  HEM D   1       6.755   5.686  10.372  1.00 55.22           C
HETATM  709 CBC  HEM D   1       6.416   6.005  11.633  1.00 50.82           C
HETATM  710 C1D  HEM D   1       9.002   4.995   6.653  1.00 59.84           C
HETATM  711 C2D  HEM D   1       9.916   3.872   6.503  1.00 57.70           C
HETATM  712 C3D  HEM D   1      10.417   3.950   5.202  1.00 57.19           C
HETATM  713 C4D  HEM D   1       9.818   5.122   4.586  1.00 58.85           C
HETATM  714 CMD  HEM D   1      10.268   2.812   7.569  1.00 52.63           C
HETATM  715 CAD  HEM D   1      11.457   3.012   4.567  1.00 56.46           C
HETATM  716 CBD  HEM D   1      12.869   3.521   4.866  1.00 54.78           C
HETATM  717 CGD  HEM D   1      13.920   2.476   4.561  1.00 55.29           C
HETATM  718 O1D  HEM D   1      13.949   1.445   5.266  1.00 53.37           O
HETATM  719 O2D  HEM D   1      14.733   2.681   3.630  1.00 53.49           O
HETATM  720 NA   HEM D   1       8.720   7.612   3.310  1.00 62.72           N
HETATM  721 NB   HEM D   1       6.930   9.246   4.891  1.00 63.03           N
HETATM  722 NC   HEM D   1       7.154   7.351   7.063  1.00 62.54           N
HETATM  723 ND   HEM D   1       8.977   5.726   5.489  1.00 63.02           N
HETATM  724 FE   HEM D   1       7.954   7.485   5.192  1.00 65.60          FE
HETATM  725  K     K E   1      -1.728  -1.781  -2.431  1.00 84.16           K
HETATM  726  K     K F   1       0.861   0.034  -1.093  1.00 87.94           K
HETATM  727  K     K G   1       3.439   1.780   0.480  1.00 83.82           K
HETATM  728  K     K H   1      -3.889  -3.808  -3.761  1.00 81.42           K
HETATM  729  K     K I   1       5.592   3.718   1.994  1.00 79.36           K
HETATM  730 FE    FE J   1     -11.579  15.443   3.178  1.00 42.61          FE
HETATM  731 FE    FE K   1      -1.525  -9.106  15.759  1.00 55.26          FE
HETATM  732 ZN    ZN L   1       4.319   8.339 -17.738  1.00 48.90          ZN
HETATM  733 ZN    ZN M   1      11.890 -13.861  -8.827  1.00 28.74          ZN
ATOM    734 OP3    G N   1      -6.799   7.896  -2.696  1.00 61.40           O
ATOM    735  P     G N   1      -7.384   7.093  -3.785  1.00 62.61           P
ATOM    736 OP1    G N   1      -8.348   7.844  -4.610  1.00 57.48           O
ATOM    737 OP2    G N   1      -7.782   5.736  -3.333  1.00 59.24           O
ATOM    738 O5'    G N   1      -6.120   6.780  -4.756  1.00 62.70           O
ATOM    739 C5'    G N   1      -5.649   7.685  -5.720  1.00 66.90           C
ATOM    740 C4'    G N   1      -4.456   7.112  -6.449  1.00 68.82           C
ATOM    741 O4'    G N   1      -3.434   6.764  -5.486  1.00 69.38           O
ATOM    742 C3'    G N   1      -4.686   5.816  -7.206  1.00 70.24           C
ATOM    743 O3'    G N   1      -5.300   6.055  -8.476  1.00 69.55           O
ATOM    744 C2'    G N   1      -3.273   5.287  -7.338  1.00 69.35           C
ATOM    745 O2'    G N   1      -2.566   5.981  -8.349  1.00 69.54           O
ATOM    746 C1'    G N   1      -2.691   5.659  -5.974  1.00 70.69           C
ATOM    747 N9     G N   1      -2.736   4.572  -4.991  1.00 70.88           N
ATOM    748 C8     G N   1      -3.573   4.441  -3.915  1.00 70.53           C
ATOM    749 N7     G N   1      -3.344   3.367  -3.213  1.00 71.07           N
ATOM    750 C5     G N   1      -2.277   2.738  -3.860  1.00 71.53           C
ATOM    751 C6     G N   1      -1.576   1.541  -3.569  1.00 71.23           C
ATOM    752 O6     G N   1      -1.758   0.747  -2.636  1.00 70.48           O
ATOM    753 N1     G N   1      -0.570   1.287  -4.504  1.00 70.48           N
ATOM    754 C2     G N   1      -0.274   2.090  -5.568  1.00 70.38           C
ATOM    755 N2     G N   1       0.723   1.689  -6.358  1.00 70.86           N
ATOM    756 N3     G N   1      -0.909   3.215  -5.860  1.00 71.88           N
ATOM    757 C4     G N   1      -1.899   3.483  -4.961  1.00 72.40           C
ATOM    758  P     G N   2      -6.118   4.899  -9.240  1.00 67.80           P
ATOM    759 OP1    G N   2      -6.802   5.529 -10.404  1.00 65.68           O
ATOM    760 OP2    G N   2      -6.896   4.125  -8.260  1.00 66.36           O
ATOM    761 O5'    G N   2      -4.959   3.943  -9.793  1.00 68.27           O
ATOM    762 C5'    G N   2      -4.015   4.418 -10.729  1.00 70.02           C
ATOM    763 C4'    G N   2      -2.936   3.398 -10.954  1.00 71.19           C
ATOM    764 O4'    G N   2      -2.219   3.153  -9.720  1.00 71.25           O
ATOM    765 C3'    G N   2      -3.410   2.019 -11.378  1.00 71.49           C
ATOM    766 O3'    G N   2      -3.666   1.971 -12.772  1.00 70.76           O
ATOM    767 C2'    G N   2      -2.238   1.144 -10.960  1.00 70.52           C
ATOM    768 O2'    G N   2      -1.169   1.223 -11.897  1.00 70.44           O
ATOM    769 C1'    G N   2      -1.800   1.807  -9.658  1.00 71.79           C
ATOM    770 N9     G N   2      -2.359   1.184  -8.456  1.00 72.30           N
ATOM    771 C8     G N   2      -3.414   1.639  -7.699  1.00 71.76           C
ATOM    772 N7     G N   2      -3.661   0.896  -6.660  1.00 71.86           N
ATOM    773 C5     G N   2      -2.715  -0.124  -6.729  1.00 72.59           C
ATOM    774 C6     G N   2      -2.486  -1.230  -5.858  1.00 72.47           C
ATOM    775 O6     G N   2      -3.093  -1.535  -4.819  1.00 71.97           O
ATOM    776 N1     G N   2      -1.423  -2.022  -6.309  1.00 72.00           N
ATOM    777 C2     G N   2      -0.682  -1.773  -7.433  1.00 71.79           C
ATOM    778 N2     G N   2       0.290  -2.656  -7.697  1.00 71.60           N
ATOM    779 N3     G N   2      -0.885  -0.748  -8.244  1.00 72.14           N
ATOM    780 C4     G N   2      -1.908   0.039  -7.833  1.00 72.50           C
ATOM    781  P     G N   3      -4.753   0.950 -13.390  1.00 68.70           P
ATOM    782 OP1    G N   3      -4.999   1.367 -14.786  1.00 67.57           O
ATOM    783 OP2    G N   3      -5.902   0.820 -12.456  1.00 68.56           O
ATOM    784 O5'    G N   3      -3.990  -0.445 -13.395  1.00 68.59           O
ATOM    785 C5'    G N   3      -2.707  -0.570 -13.988  1.00 69.39           C
ATOM    786 C4'    G N   3      -2.162  -1.956 -13.769  1.00 69.92           C
ATOM    787 O4'    G N   3      -1.973  -2.173 -12.336  1.00 69.78           O
ATOM    788 C3'    G N   3      -3.079  -3.081 -14.249  1.00 69.66           C
ATOM    789 O3'    G N   3      -2.307  -4.155 -14.766  1.00 68.50           O
ATOM    790 C2'    G N   3      -3.776  -3.524 -12.972  1.00 68.19           C
ATOM    791 O2'    G N   3      -4.210  -4.869 -12.992  1.00 67.80           O
ATOM    792 C1'    G N   3      -2.677  -3.328 -11.934  1.00 70.14           C
ATOM    793 N9     G N   3      -3.214  -3.136 -10.589  1.00 70.63           N
ATOM    794 C8     G N   3      -4.095  -2.169 -10.169  1.00 70.21           C
ATOM    795 N7     G N   3      -4.443  -2.286  -8.922  1.00 70.06           N
ATOM    796 C5     G N   3      -3.742  -3.402  -8.473  1.00 71.18           C
ATOM    797 C6     G N   3      -3.725  -4.023  -7.195  1.00 71.34           C
ATOM    798 O6     G N   3      -4.349  -3.702  -6.171  1.00 70.96           O
ATOM    799 N1     G N   3      -2.872  -5.133  -7.179  1.00 70.49           N
ATOM    800 C2     G N   3      -2.142  -5.575  -8.248  1.00 70.05           C
ATOM    801 N2     G N   3      -1.384  -6.658  -8.039  1.00 69.54           N
ATOM    802 N3     G N   3      -2.153  -5.015  -9.449  1.00 70.19           N
ATOM    803 C4     G N   3      -2.971  -3.932  -9.488  1.00 71.07           C
ATOM    804  P     U N   4      -2.457  -4.605 -16.286  1.00 63.51           P
ATOM    805 OP1    U N   4      -3.900  -4.592 -16.656  1.00 63.88           O
ATOM    806 OP2    U N   4      -1.666  -5.848 -16.467  1.00 65.52           O
ATOM    807 O5'    U N   4      -1.753  -3.421 -17.076  1.00 62.52           O
ATOM    808 C5'    U N   4      -0.330  -3.323 -17.160  1.00 61.23           C
ATOM    809 C4'    U N   4       0.033  -2.566 -18.416  1.00 60.32           C
ATOM    810 O4'    U N   4      -0.201  -3.446 -19.546  1.00 60.19           O
ATOM    811 C3'    U N   4      -0.779  -1.289 -18.638  1.00 60.15           C
ATOM    812 O3'    U N   4       0.068  -0.169 -18.903  1.00 59.50           O
ATOM    813 C2'    U N   4      -1.718  -1.620 -19.802  1.00 56.80           C
ATOM    814 O2'    U N   4      -1.893  -0.563 -20.714  1.00 53.56           O
ATOM    815 C1'    U N   4      -1.034  -2.814 -20.500  1.00 56.60           C
ATOM    816 N1     U N   4      -2.032  -3.775 -21.003  1.00 55.28           N
ATOM    817 C2     U N   4      -2.203  -3.888 -22.364  1.00 53.93           C
ATOM    818 O2     U N   4      -1.554  -3.245 -23.175  1.00 52.26           O
ATOM    819 N3     U N   4      -3.178  -4.784 -22.759  1.00 52.76           N
ATOM    820 C4     U N   4      -3.971  -5.561 -21.926  1.00 52.22           C
ATOM    821 O4     U N   4      -4.801  -6.319 -22.432  1.00 51.59           O
ATOM    822 C5     U N   4      -3.726  -5.379 -20.527  1.00 52.74           C
ATOM    823 C6     U N   4      -2.791  -4.510 -20.117  1.00 53.92           C
ATOM    824  P     U N   5      -0.466   1.276 -18.356  1.00 64.07           P
ATOM    825 OP1    U N   5      -0.409   1.251 -16.862  1.00 63.26           O
ATOM    826 OP2    U N   5      -1.727   1.602 -19.044  1.00 64.89           O
ATOM    827 O5'    U N   5       0.626   2.336 -18.876  1.00 63.85           O
ATOM    828 C5'    U N   5       1.855   1.916 -19.446  1.00 63.05           C
ATOM    829 C4'    U N   5       2.631   3.129 -19.893  1.00 63.32           C
ATOM    830 O4'    U N   5       1.710   4.172 -20.282  1.00 63.35           O
ATOM    831 C3'    U N   5       3.520   3.787 -18.856  1.00 64.08           C
ATOM    832 O3'    U N   5       4.792   3.146 -18.799  1.00 63.02           O
ATOM    833 C2'    U N   5       3.651   5.209 -19.373  1.00 60.22           C
ATOM    834 O2'    U N   5       4.694   5.340 -20.316  1.00 58.28           O
ATOM    835 C1'    U N   5       2.315   5.442 -20.087  1.00 61.01           C
ATOM    836 N1     U N   5       1.404   6.347 -19.365  1.00 60.10           N
ATOM    837 C2     U N   5       1.442   7.690 -19.714  1.00 57.66           C
ATOM    838 O2     U N   5       2.205   8.127 -20.553  1.00 56.13           O
ATOM    839 N3     U N   5       0.570   8.503 -19.031  1.00 57.05           N
ATOM    840 C4     U N   5      -0.334   8.117 -18.058  1.00 56.39           C
ATOM    841 O4     U N   5      -1.058   8.969 -17.538  1.00 55.79           O
ATOM    842 C5     U N   5      -0.321   6.709 -17.755  1.00 56.60           C
ATOM    843 C6     U N   5       0.528   5.890 -18.412  1.00 57.86           C
ATOM    844  P     A N   6       5.096   2.009 -17.698  1.00 64.74           P
ATOM    845 OP1    A N   6       6.495   1.581 -17.914  1.00 62.52           O
ATOM    846 OP2    A N   6       4.014   0.993 -17.749  1.00 64.53           O
ATOM    847 O5'    A N   6       5.024   2.782 -16.302  1.00 64.17           O
ATOM    848 C5'    A N   6       5.870   2.454 -15.216  1.00 63.47           C
ATOM    849 C4'    A N   6       5.077   2.046 -13.997  1.00 64.22           C
ATOM    850 O4'    A N   6       4.328   3.193 -13.519  1.00 64.31           O
ATOM    851 C3'    A N   6       4.065   0.940 -14.230  1.00 64.50           C
ATOM    852 O3'    A N   6       4.003   0.099 -13.089  1.00 63.24           O
ATOM    853 C2'    A N   6       2.750   1.707 -14.401  1.00 63.33           C
ATOM    854 O2'    A N   6       1.607   0.974 -14.029  1.00 61.06           O
ATOM    855 C1'    A N   6       2.955   2.895 -13.470  1.00 63.77           C
ATOM    856 N9     A N   6       2.236   4.101 -13.879  1.00 63.57           N
ATOM    857 C8     A N   6       2.347   4.779 -15.057  1.00 62.09           C
ATOM    858 N7     A N   6       1.572   5.826 -15.126  1.00 61.86           N
ATOM    859 C5     A N   6       0.910   5.853 -13.902  1.00 63.03           C
ATOM    860 C6     A N   6      -0.055   6.726 -13.349  1.00 62.22           C
ATOM    861 N6     A N   6      -0.537   7.792 -13.990  1.00 61.51           N
ATOM    862 N1     A N   6      -0.497   6.456 -12.094  1.00 61.09           N
ATOM    863 C2     A N   6      -0.005   5.394 -11.461  1.00 60.90           C
ATOM    864 N3     A N   6       0.890   4.498 -11.873  1.00 61.07           N
ATOM    865 C4     A N   6       1.321   4.787 -13.112  1.00 63.54           C
ATOM    866  P     G N   7       4.865  -1.271 -13.068  1.00 65.14           P
ATOM    867 OP1    G N   7       6.300  -0.919 -12.923  1.00 61.84           O
ATOM    868 OP2    G N   7       4.416  -2.087 -14.216  1.00 63.35           O
ATOM    869 O5'    G N   7       4.385  -2.041 -11.761  1.00 66.22           O
ATOM    870 C5'    G N   7       4.449  -1.438 -10.481  1.00 69.38           C
ATOM    871 C4'    G N   7       5.177  -2.340  -9.522  1.00 70.13           C
ATOM    872 O4'    G N   7       5.354  -1.616  -8.268  1.00 70.77           O
ATOM    873 C3'    G N   7       4.446  -3.618  -9.132  1.00 70.99           C
ATOM    874 O3'    G N   7       4.754  -4.695 -10.028  1.00 70.47           O
ATOM    875 C2'    G N   7       4.970  -3.875  -7.728  1.00 70.62           C
ATOM    876 O2'    G N   7       6.243  -4.481  -7.760  1.00 70.87           O
ATOM    877 C1'    G N   7       5.090  -2.456  -7.178  1.00 71.64           C
ATOM    878 N9     G N   7       3.895  -1.961  -6.503  1.00 72.27           N
ATOM    879 C8     G N   7       3.047  -0.968  -6.938  1.00 71.80           C
ATOM    880 N7     G N   7       2.073  -0.727  -6.108  1.00 72.12           N
ATOM    881 C5     G N   7       2.282  -1.607  -5.063  1.00 72.48           C
ATOM    882 C6     G N   7       1.542  -1.804  -3.867  1.00 72.27           C
ATOM    883 O6     G N   7       0.523  -1.220  -3.479  1.00 71.93           O
ATOM    884 N1     G N   7       2.121  -2.818  -3.080  1.00 72.06           N
ATOM    885 C2     G N   7       3.233  -3.530  -3.401  1.00 71.86           C
ATOM    886 N2     G N   7       3.619  -4.459  -2.518  1.00 71.99           N
ATOM    887 N3     G N   7       3.926  -3.349  -4.507  1.00 72.43           N
ATOM    888 C4     G N   7       3.396  -2.377  -5.285  1.00 72.61           C
ATOM    889  P     G N   8       3.702  -5.936 -10.244  1.00 66.19           P
ATOM    890 OP1    G N   8       4.241  -6.778 -11.344  1.00 64.13           O
ATOM    891 OP2    G N   8       2.333  -5.381 -10.345  1.00 64.90           O
ATOM    892 O5'    G N   8       3.763  -6.769  -8.885  1.00 66.88           O
ATOM    893 C5'    G N   8       4.934  -7.471  -8.506  1.00 68.86           C
ATOM    894 C4'    G N   8       4.767  -8.060  -7.127  1.00 69.76           C
ATOM    895 O4'    G N   8       4.527  -7.002  -6.176  1.00 70.09           O
ATOM    896 C3'    G N   8       3.590  -9.004  -6.956  1.00 70.09           C
ATOM    897 O3'    G N   8       3.923 -10.322  -7.372  1.00 69.43           O
ATOM    898 C2'    G N   8       3.317  -8.915  -5.462  1.00 69.65           C
ATOM    899 O2'    G N   8       4.233  -9.701  -4.724  1.00 69.69           O
ATOM    900 C1'    G N   8       3.610  -7.443  -5.180  1.00 70.55           C
ATOM    901 N9     G N   8       2.432  -6.570  -5.214  1.00 71.09           N
ATOM    902 C8     G N   8       2.089  -5.679  -6.210  1.00 70.39           C
ATOM    903 N7     G N   8       1.011  -4.993  -5.943  1.00 70.59           N
ATOM    904 C5     G N   8       0.611  -5.457  -4.689  1.00 71.20           C
ATOM    905 C6     G N   8      -0.490  -5.072  -3.879  1.00 71.10           C
ATOM    906 O6     G N   8      -1.349  -4.221  -4.114  1.00 70.69           O
ATOM    907 N1     G N   8      -0.530  -5.797  -2.689  1.00 70.65           N
ATOM    908 C2     G N   8       0.380  -6.755  -2.323  1.00 70.46           C
ATOM    909 N2     G N   8       0.173  -7.345  -1.135  1.00 70.41           N
ATOM    910 N3     G N   8       1.415  -7.114  -3.063  1.00 70.84           N
ATOM    911 C4     G N   8       1.476  -6.426  -4.231  1.00 71.20           C
ATOM    912  P     G N   9       2.798 -11.332  -7.936  1.00 68.18           P
ATOM    913 OP1    G N   9       3.503 -12.512  -8.461  1.00 67.20           O
ATOM    914 OP2    G N   9       1.871 -10.575  -8.824  1.00 68.13           O
ATOM    915 O5'    G N   9       1.969 -11.758  -6.642  1.00 68.25           O
ATOM    916 C5'    G N   9       2.602 -12.380  -5.545  1.00 69.00           C
ATOM    917 C4'    G N   9       1.591 -12.686  -4.461  1.00 69.64           C
ATOM    918 O4'    G N   9       1.008 -11.425  -4.005  1.00 69.49           O
ATOM    919 C3'    G N   9       0.421 -13.555  -4.910  1.00 69.49           C
ATOM    920 O3'    G N   9      -0.018 -14.374  -3.838  1.00 68.18           O
ATOM    921 C2'    G N   9      -0.651 -12.527  -5.234  1.00 67.78           C
ATOM    922 O2'    G N   9      -1.974 -13.026  -5.131  1.00 67.59           O
ATOM    923 C1'    G N   9      -0.393 -11.473  -4.157  1.00 69.93           C
ATOM    924 N9     G N   9      -0.885 -10.156  -4.536  1.00 70.38           N
ATOM    925 C8     G N   9      -0.578  -9.434  -5.658  1.00 69.68           C
ATOM    926 N7     G N   9      -1.228  -8.304  -5.751  1.00 69.54           N
ATOM    927 C5     G N   9      -2.018  -8.271  -4.604  1.00 70.56           C
ATOM    928 C6     G N   9      -2.944  -7.307  -4.159  1.00 70.65           C
ATOM    929 O6     G N   9      -3.270  -6.232  -4.705  1.00 70.30           O
ATOM    930 N1     G N   9      -3.528  -7.665  -2.945  1.00 69.84           N
ATOM    931 C2     G N   9      -3.252  -8.812  -2.258  1.00 69.47           C
ATOM    932 N2     G N   9      -3.917  -8.983  -1.108  1.00 68.99           N
ATOM    933 N3     G N   9      -2.391  -9.738  -2.663  1.00 69.62           N
ATOM    934 C4     G N   9      -1.813  -9.403  -3.844  1.00 70.57           C
ATOM    935  P     U N  10      -0.119 -15.962  -3.953  1.00 62.65           P
ATOM    936 OP1    U N  10      -0.181 -16.350  -5.389  1.00 63.20           O
ATOM    937 OP2    U N  10      -1.180 -16.401  -3.026  1.00 65.09           O
ATOM    938 O5'    U N  10       1.276 -16.456  -3.391  1.00 62.10           O
ATOM    939 C5'    U N  10       1.619 -16.361  -2.002  1.00 60.88           C
ATOM    940 C4'    U N  10       2.949 -17.026  -1.792  1.00 60.31           C
ATOM    941 O4'    U N  10       2.742 -18.463  -1.739  1.00 59.36           O
ATOM    942 C3'    U N  10       3.957 -16.779  -2.903  1.00 59.79           C
ATOM    943 O3'    U N  10       5.250 -16.538  -2.372  1.00 59.24           O
ATOM    944 C2'    U N  10       3.913 -18.036  -3.758  1.00 55.86           C
ATOM    945 O2'    U N  10       5.158 -18.380  -4.347  1.00 53.15           O
ATOM    946 C1'    U N  10       3.480 -19.109  -2.753  1.00 55.73           C
ATOM    947 N1     U N  10       2.619 -20.128  -3.388  1.00 54.21           N
ATOM    948 C2     U N  10       3.168 -21.359  -3.679  1.00 52.66           C
ATOM    949 O2     U N  10       4.329 -21.649  -3.424  1.00 51.05           O
ATOM    950 N3     U N  10       2.308 -22.247  -4.282  1.00 51.43           N
ATOM    951 C4     U N  10       0.987 -22.018  -4.615  1.00 50.96           C
ATOM    952 O4     U N  10       0.340 -22.921  -5.163  1.00 50.51           O
ATOM    953 C5     U N  10       0.496 -20.712  -4.284  1.00 51.57           C
ATOM    954 C6     U N  10       1.311 -19.832  -3.699  1.00 52.82           C
ATOM    955  P     U N  11       5.841 -15.079  -2.571  1.00 57.31           P
ATOM    956 OP1    U N  11       5.885 -14.427  -1.249  1.00 55.46           O
ATOM    957 OP2    U N  11       5.088 -14.437  -3.682  1.00 56.74           O
ATOM    958 O5'    U N  11       7.344 -15.264  -3.078  1.00 57.17           O
ATOM    959 C5'    U N  11       8.209 -16.308  -2.632  1.00 57.32           C
ATOM    960 C4'    U N  11       9.497 -16.241  -3.408  1.00 56.80           C
ATOM    961 O4'    U N  11       9.206 -16.411  -4.818  1.00 57.09           O
ATOM    962 C3'    U N  11      10.224 -14.907  -3.334  1.00 56.98           C
ATOM    963 O3'    U N  11      11.089 -14.864  -2.213  1.00 56.35           O
ATOM    964 C2'    U N  11      10.992 -14.852  -4.652  1.00 53.60           C
ATOM    965 O2'    U N  11      12.215 -15.556  -4.566  1.00 51.60           O
ATOM    966 C1'    U N  11      10.060 -15.596  -5.609  1.00 53.26           C
ATOM    967 N1     U N  11       9.239 -14.710  -6.441  1.00 52.57           N
ATOM    968 C2     U N  11       9.692 -14.448  -7.731  1.00 50.84           C
ATOM    969 O2     U N  11      10.726 -14.907  -8.174  1.00 49.60           O
ATOM    970 N3     U N  11       8.869 -13.628  -8.477  1.00 49.97           N
ATOM    971 C4     U N  11       7.682 -13.056  -8.079  1.00 49.28           C
ATOM    972 O4     U N  11       7.062 -12.346  -8.871  1.00 48.75           O
ATOM    973 C5     U N  11       7.291 -13.376  -6.730  1.00 49.96           C
ATOM    974 C6     U N  11       8.060 -14.176  -5.979  1.00 51.22           C
ATOM    975  P     A N  12      10.559 -14.377  -0.749  1.00 63.04           P
ATOM    976 OP1    A N  12      11.745 -14.529   0.146  1.00 61.25           O
ATOM    977 OP2    A N  12       9.303 -15.048  -0.407  1.00 63.38           O
ATOM    978 O5'    A N  12      10.250 -12.839  -0.925  1.00 62.62           O
ATOM    979 C5'    A N  12      10.157 -12.009   0.223  1.00 61.88           C
ATOM    980 C4'    A N  12       9.053 -11.010   0.096  1.00 62.74           C
ATOM    981 O4'    A N  12       9.441 -10.003  -0.868  1.00 62.52           O
ATOM    982 C3'    A N  12       7.720 -11.569  -0.373  1.00 62.80           C
ATOM    983 O3'    A N  12       6.659 -10.884   0.288  1.00 61.81           O
ATOM    984 C2'    A N  12       7.718 -11.227  -1.864  1.00 61.25           C
ATOM    985 O2'    A N  12       6.440 -11.095  -2.419  1.00 59.29           O
ATOM    986 C1'    A N  12       8.459  -9.898  -1.872  1.00 61.49           C
ATOM    987 N9     A N  12       9.144  -9.585  -3.122  1.00 61.06           N
ATOM    988 C8     A N  12      10.098 -10.313  -3.778  1.00 59.47           C
ATOM    989 N7     A N  12      10.534  -9.751  -4.876  1.00 59.52           N
ATOM    990 C5     A N  12       9.814  -8.561  -4.955  1.00 60.18           C
ATOM    991 C6     A N  12       9.800  -7.508  -5.897  1.00 59.39           C
ATOM    992 N6     A N  12      10.577  -7.489  -6.988  1.00 58.85           N
ATOM    993 N1     A N  12       8.967  -6.478  -5.669  1.00 58.49           N
ATOM    994 C2     A N  12       8.195  -6.494  -4.578  1.00 58.38           C
ATOM    995 N3     A N  12       8.113  -7.423  -3.623  1.00 58.65           N
ATOM    996 C4     A N  12       8.961  -8.439  -3.873  1.00 60.98           C
ATOM    997  P     G N  13       5.761 -11.650   1.397  1.00 66.92           P
ATOM    998 OP1    G N  13       6.629 -12.603   2.135  1.00 63.64           O
ATOM    999 OP2    G N  13       4.565 -12.133   0.658  1.00 64.94           O
ATOM   1000 O5'    G N  13       5.296 -10.556   2.441  1.00 68.11           O
ATOM   1001 C5'    G N  13       4.697  -9.314   2.097  1.00 70.73           C
ATOM   1002 C4'    G N  13       3.469  -9.070   2.928  1.00 72.00           C
ATOM   1003 O4'    G N  13       3.195  -7.640   2.906  1.00 72.51           O
ATOM   1004 C3'    G N  13       2.217  -9.743   2.385  1.00 72.77           C
ATOM   1005 O3'    G N  13       1.300 -10.076   3.430  1.00 72.27           O
ATOM   1006 C2'    G N  13       1.634  -8.642   1.505  1.00 72.46           C
ATOM   1007 O2'    G N  13       0.235  -8.747   1.287  1.00 72.39           O
ATOM   1008 C1'    G N  13       1.940  -7.399   2.340  1.00 73.30           C
ATOM   1009 N9     G N  13       1.972  -6.229   1.474  1.00 73.82           N
ATOM   1010 C8     G N  13       2.709  -6.063   0.324  1.00 73.10           C
ATOM   1011 N7     G N  13       2.433  -4.954  -0.304  1.00 73.28           N
ATOM   1012 C5     G N  13       1.466  -4.346   0.478  1.00 73.70           C
ATOM   1013 C6     G N  13       0.770  -3.121   0.275  1.00 73.41           C
ATOM   1014 O6     G N  13       0.866  -2.320  -0.657  1.00 72.97           O
ATOM   1015 N1     G N  13      -0.126  -2.890   1.326  1.00 73.21           N
ATOM   1016 C2     G N  13      -0.331  -3.708   2.398  1.00 73.12           C
ATOM   1017 N2     G N  13      -1.240  -3.304   3.291  1.00 73.18           N
ATOM   1018 N3     G N  13       0.301  -4.859   2.582  1.00 73.81           N
ATOM   1019 C4     G N  13       1.177  -5.103   1.586  1.00 74.00           C
ATOM   1020  P     G N  14      -0.028 -11.007   3.134  1.00 68.30           P
ATOM   1021 OP1    G N  14       0.062 -12.193   4.022  1.00 66.56           O
ATOM   1022 OP2    G N  14      -0.187 -11.193   1.674  1.00 67.48           O
ATOM   1023 O5'    G N  14      -1.249 -10.098   3.621  1.00 68.96           O
ATOM   1024 C5'    G N  14      -1.433  -9.805   4.995  1.00 70.62           C
ATOM   1025 C4'    G N  14      -2.457  -8.721   5.204  1.00 71.75           C
ATOM   1026 O4'    G N  14      -1.967  -7.470   4.648  1.00 71.95           O
ATOM   1027 C3'    G N  14      -3.790  -8.927   4.511  1.00 71.99           C
ATOM   1028 O3'    G N  14      -4.629  -9.787   5.261  1.00 71.23           O
ATOM   1029 C2'    G N  14      -4.330  -7.506   4.431  1.00 71.33           C
ATOM   1030 O2'    G N  14      -4.866  -7.086   5.675  1.00 71.19           O
ATOM   1031 C1'    G N  14      -3.060  -6.702   4.170  1.00 72.34           C
ATOM   1032 N9     G N  14      -2.827  -6.375   2.760  1.00 72.83           N
ATOM   1033 C8     G N  14      -1.935  -6.976   1.904  1.00 72.16           C
ATOM   1034 N7     G N  14      -1.901  -6.425   0.726  1.00 72.20           N
ATOM   1035 C5     G N  14      -2.834  -5.401   0.803  1.00 72.77           C
ATOM   1036 C6     G N  14      -3.226  -4.441  -0.178  1.00 72.59           C
ATOM   1037 O6     G N  14      -2.809  -4.298  -1.339  1.00 72.15           O
ATOM   1038 N1     G N  14      -4.205  -3.576   0.310  1.00 72.26           N
ATOM   1039 C2     G N  14      -4.732  -3.631   1.572  1.00 72.12           C
ATOM   1040 N2     G N  14      -5.681  -2.708   1.848  1.00 71.90           N
ATOM   1041 N3     G N  14      -4.371  -4.503   2.495  1.00 72.42           N
ATOM   1042 C4     G N  14      -3.419  -5.345   2.033  1.00 72.75           C
ATOM   1043  P     G N  15      -5.800 -10.651   4.563  1.00 69.12           P
ATOM   1044 OP1    G N  15      -6.299 -11.605   5.571  1.00 68.37           O
ATOM   1045 OP2    G N  15      -5.318 -11.155   3.252  1.00 69.13           O
ATOM   1046 O5'    G N  15      -6.935  -9.575   4.259  1.00 68.86           O
ATOM   1047 C5'    G N  15      -7.489  -8.778   5.296  1.00 69.34           C
ATOM   1048 C4'    G N  15      -8.523  -7.835   4.738  1.00 70.13           C
ATOM   1049 O4'    G N  15      -7.872  -6.923   3.800  1.00 69.96           O
ATOM   1050 C3'    G N  15      -9.642  -8.515   3.951  1.00 69.69           C
ATOM   1051 O3'    G N  15     -10.863  -7.803   4.133  1.00 68.57           O
ATOM   1052 C2'    G N  15      -9.185  -8.376   2.508  1.00 68.02           C
ATOM   1053 O2'    G N  15     -10.238  -8.398   1.563  1.00 67.58           O
ATOM   1054 C1'    G N  15      -8.511  -7.007   2.544  1.00 70.22           C
ATOM   1055 N9     G N  15      -7.518  -6.843   1.479  1.00 70.69           N
ATOM   1056 C8     G N  15      -6.446  -7.645   1.206  1.00 70.20           C
ATOM   1057 N7     G N  15      -5.780  -7.276   0.158  1.00 70.00           N
ATOM   1058 C5     G N  15      -6.452  -6.148  -0.302  1.00 70.98           C
ATOM   1059 C6     G N  15      -6.198  -5.313  -1.422  1.00 71.04           C
ATOM   1060 O6     G N  15      -5.298  -5.409  -2.264  1.00 70.67           O
ATOM   1061 N1     G N  15      -7.129  -4.278  -1.512  1.00 70.32           N
ATOM   1062 C2     G N  15      -8.165  -4.079  -0.648  1.00 69.91           C
ATOM   1063 N2     G N  15      -8.956  -3.034  -0.903  1.00 69.22           N
ATOM   1064 N3     G N  15      -8.424  -4.851   0.402  1.00 69.90           N
ATOM   1065 C4     G N  15      -7.524  -5.866   0.514  1.00 70.84           C
ATOM   1066  P     U N  16     -12.205  -8.510   4.716  1.00 67.49           P
ATOM   1067 OP1    U N  16     -12.038  -9.989   4.642  1.00 67.39           O
ATOM   1068 OP2    U N  16     -13.385  -7.870   4.061  1.00 69.22           O
ATOM   1069 O5'    U N  16     -12.202  -8.101   6.249  1.00 67.13           O
ATOM   1070 C5'    U N  16     -12.798  -6.897   6.707  1.00 65.67           C
ATOM   1071 C4'    U N  16     -13.500  -7.146   8.012  1.00 66.30           C
ATOM   1072 O4'    U N  16     -14.579  -8.084   7.789  1.00 65.12           O
ATOM   1073 C3'    U N  16     -12.663  -7.770   9.107  1.00 66.39           C
ATOM   1074 O3'    U N  16     -11.958  -6.770   9.843  1.00 65.35           O
ATOM   1075 C2'    U N  16     -13.687  -8.489   9.967  1.00 61.80           C
ATOM   1076 O2'    U N  16     -14.275  -7.625  10.920  1.00 58.90           O
ATOM   1077 C1'    U N  16     -14.747  -8.908   8.929  1.00 62.29           C
ATOM   1078 N1     U N  16     -14.655 -10.325   8.526  1.00 60.43           N
ATOM   1079 C2     U N  16     -15.198 -11.272   9.365  1.00 57.63           C
ATOM   1080 O2     U N  16     -15.729 -11.001  10.428  1.00 55.47           O
ATOM   1081 N3     U N  16     -15.093 -12.575   8.923  1.00 55.71           N
ATOM   1082 C4     U N  16     -14.513 -13.005   7.735  1.00 55.04           C
ATOM   1083 O4     U N  16     -14.498 -14.214   7.481  1.00 54.24           O
ATOM   1084 C5     U N  16     -13.982 -11.958   6.913  1.00 55.84           C
ATOM   1085 C6     U N  16     -14.070 -10.682   7.324  1.00 57.62           C
ATOM   1086  P     U N  17     -10.430  -6.875  10.051  1.00 66.49           P
ATOM   1087 OP1    U N  17      -9.804  -5.626   9.535  1.00 65.31           O
ATOM   1088 OP2    U N  17     -10.020  -8.164   9.528  1.00 66.60           O
ATOM   1089 O5'    U N  17     -10.247  -6.859  11.656  1.00 66.31           O
ATOM   1090 C5'    U N  17     -10.528  -7.985  12.438  1.00 65.14           C
ATOM   1091 C4'    U N  17      -9.393  -8.333  13.379  1.00 65.83           C
ATOM   1092 O4'    U N  17      -8.971  -9.679  13.065  1.00 65.50           O
ATOM   1093 C3'    U N  17      -8.135  -7.489  13.296  1.00 66.28           C
ATOM   1094 O3'    U N  17      -8.252  -6.354  14.158  1.00 65.31           O
ATOM   1095 C2'    U N  17      -7.039  -8.442  13.770  1.00 62.53           C
ATOM   1096 O2'    U N  17      -6.810  -8.355  15.159  1.00 60.35           O
ATOM   1097 C1'    U N  17      -7.612  -9.826  13.448  1.00 63.05           C
ATOM   1098 N1     U N  17      -6.915 -10.578  12.393  1.00 61.95           N
ATOM   1099 C2     U N  17      -6.352 -11.784  12.768  1.00 59.37           C
ATOM   1100 O2     U N  17      -6.423 -12.225  13.900  1.00 57.45           O
ATOM   1101 N3     U N  17      -5.715 -12.465  11.759  1.00 58.10           N
ATOM   1102 C4     U N  17      -5.576 -12.058  10.445  1.00 57.26           C
ATOM   1103 O4     U N  17      -4.964 -12.788   9.657  1.00 56.33           O
ATOM   1104 C5     U N  17      -6.178 -10.787  10.139  1.00 57.88           C
ATOM   1105 C6     U N  17      -6.808 -10.115  11.105  1.00 59.51           C
ATOM   1106  P     A N  18      -8.238  -4.857  13.608  1.00 69.59           P
ATOM   1107 OP1    A N  18      -8.455  -3.979  14.787  1.00 67.72           O
ATOM   1108 OP2    A N  18      -9.148  -4.797  12.455  1.00 69.58           O
ATOM   1109 O5'    A N  18      -6.741  -4.641  13.091  1.00 69.03           O
ATOM   1110 C5'    A N  18      -6.184  -3.336  12.998  1.00 67.44           C
ATOM   1111 C4'    A N  18      -5.665  -3.049  11.615  1.00 69.12           C
ATOM   1112 O4'    A N  18      -4.453  -3.819  11.395  1.00 68.71           O
ATOM   1113 C3'    A N  18      -6.606  -3.405  10.487  1.00 69.51           C
ATOM   1114 O3'    A N  18      -6.484  -2.456   9.433  1.00 68.44           O
ATOM   1115 C2'    A N  18      -6.085  -4.773  10.027  1.00 67.61           C
ATOM   1116 O2'    A N  18      -6.362  -5.073   8.680  1.00 64.89           O
ATOM   1117 C1'    A N  18      -4.593  -4.628  10.258  1.00 67.64           C
ATOM   1118 N9     A N  18      -3.900  -5.885  10.535  1.00 66.97           N
ATOM   1119 C8     A N  18      -4.037  -6.695  11.634  1.00 65.32           C
ATOM   1120 N7     A N  18      -3.273  -7.755  11.610  1.00 64.83           N
ATOM   1121 C5     A N  18      -2.567  -7.635  10.413  1.00 65.71           C
ATOM   1122 C6     A N  18      -1.590  -8.443   9.799  1.00 64.47           C
ATOM   1123 N6     A N  18      -1.137  -9.585  10.325  1.00 63.60           N
ATOM   1124 N1     A N  18      -1.100  -8.027   8.618  1.00 63.47           N
ATOM   1125 C2     A N  18      -1.554  -6.888   8.083  1.00 63.63           C
ATOM   1126 N3     A N  18      -2.466  -6.050   8.568  1.00 63.74           N
ATOM   1127 C4     A N  18      -2.932  -6.481   9.747  1.00 66.73           C
ATOM   1128  P     G N  19      -7.616  -1.339   9.279  1.00 67.09           P
ATOM   1129 OP1    G N  19      -7.973  -0.786  10.617  1.00 63.37           O
ATOM   1130 OP2    G N  19      -8.673  -1.960   8.425  1.00 64.74           O
ATOM   1131 O5'    G N  19      -6.965  -0.148   8.470  1.00 68.22           O
ATOM   1132 C5'    G N  19      -6.184  -0.280   7.303  1.00 71.05           C
ATOM   1133 C4'    G N  19      -6.763   0.538   6.186  1.00 72.42           C
ATOM   1134 O4'    G N  19      -5.690   0.860   5.264  1.00 72.80           O
ATOM   1135 C3'    G N  19      -7.804  -0.200   5.356  1.00 73.16           C
ATOM   1136 O3'    G N  19      -8.719   0.740   4.773  1.00 72.69           O
ATOM   1137 C2'    G N  19      -6.934  -0.826   4.267  1.00 72.62           C
ATOM   1138 O2'    G N  19      -7.627  -1.173   3.091  1.00 72.49           O
ATOM   1139 C1'    G N  19      -5.962   0.316   4.008  1.00 73.66           C
ATOM   1140 N9     G N  19      -4.735  -0.140   3.372  1.00 74.19           N
ATOM   1141 C8     G N  19      -3.925  -1.194   3.737  1.00 73.57           C
ATOM   1142 N7     G N  19      -2.935  -1.388   2.908  1.00 73.70           N
ATOM   1143 C5     G N  19      -3.092  -0.405   1.947  1.00 74.20           C
ATOM   1144 C6     G N  19      -2.323  -0.126   0.788  1.00 73.93           C
ATOM   1145 O6     G N  19      -1.324  -0.722   0.367  1.00 73.48           O
ATOM   1146 N1     G N  19      -2.835   0.971   0.089  1.00 73.73           N
ATOM   1147 C2     G N  19      -3.939   1.696   0.455  1.00 73.64           C
ATOM   1148 N2     G N  19      -4.274   2.713  -0.345  1.00 73.63           N
ATOM   1149 N3     G N  19      -4.673   1.434   1.531  1.00 74.27           N
ATOM   1150 C4     G N  19      -4.185   0.376   2.228  1.00 74.45           C
ATOM   1151  P     G N  20     -10.203   0.295   4.287  1.00 69.40           P
ATOM   1152 OP1    G N  20     -11.166   0.936   5.226  1.00 67.86           O
ATOM   1153 OP2    G N  20     -10.232  -1.167   4.069  1.00 68.56           O
ATOM   1154 O5'    G N  20     -10.339   1.010   2.855  1.00 69.69           O
ATOM   1155 C5'    G N  20     -10.563   2.399   2.747  1.00 70.72           C
ATOM   1156 C4'    G N  20     -10.228   2.913   1.372  1.00 71.96           C
ATOM   1157 O4'    G N  20      -8.798   2.858   1.157  1.00 72.10           O
ATOM   1158 C3'    G N  20     -10.796   2.128   0.198  1.00 72.19           C
ATOM   1159 O3'    G N  20     -12.156   2.453  -0.038  1.00 71.35           O
ATOM   1160 C2'    G N  20      -9.879   2.562  -0.933  1.00 71.34           C
ATOM   1161 O2'    G N  20     -10.222   3.854  -1.401  1.00 71.13           O
ATOM   1162 C1'    G N  20      -8.536   2.647  -0.224  1.00 72.49           C
ATOM   1163 N9     G N  20      -7.704   1.444  -0.363  1.00 73.02           N
ATOM   1164 C8     G N  20      -7.560   0.420   0.535  1.00 72.58           C
ATOM   1165 N7     G N  20      -6.703  -0.486   0.143  1.00 72.62           N
ATOM   1166 C5     G N  20      -6.268  -0.024  -1.091  1.00 73.26           C
ATOM   1167 C6     G N  20      -5.318  -0.591  -1.996  1.00 73.08           C
ATOM   1168 O6     G N  20      -4.658  -1.627  -1.880  1.00 72.66           O
ATOM   1169 N1     G N  20      -5.165   0.198  -3.137  1.00 72.72           N
ATOM   1170 C2     G N  20      -5.834   1.369  -3.373  1.00 72.51           C
ATOM   1171 N2     G N  20      -5.564   1.981  -4.535  1.00 72.14           N
ATOM   1172 N3     G N  20      -6.712   1.908  -2.543  1.00 72.69           N
ATOM   1173 C4     G N  20      -6.871   1.161  -1.423  1.00 73.10           C
ATOM   1174  P     G N  21     -13.125   1.407  -0.741  1.00 69.28           P
ATOM   1175 OP1    G N  21     -14.492   1.965  -0.628  1.00 68.44           O
ATOM   1176 OP2    G N  21     -12.828   0.048  -0.236  1.00 69.22           O
ATOM   1177 O5'    G N  21     -12.688   1.451  -2.275  1.00 68.64           O
ATOM   1178 C5'    G N  21     -12.934   2.588  -3.075  1.00 68.98           C
ATOM   1179 C4'    G N  21     -12.264   2.458  -4.414  1.00 69.99           C
ATOM   1180 O4'    G N  21     -10.831   2.369  -4.235  1.00 69.78           O
ATOM   1181 C3'    G N  21     -12.600   1.215  -5.213  1.00 69.57           C
ATOM   1182 O3'    G N  21     -13.848   1.317  -5.884  1.00 68.39           O
ATOM   1183 C2'    G N  21     -11.419   1.142  -6.169  1.00 68.29           C
ATOM   1184 O2'    G N  21     -11.562   2.053  -7.238  1.00 67.76           O
ATOM   1185 C1'    G N  21     -10.273   1.590  -5.264  1.00 70.07           C
ATOM   1186 N9     G N  21      -9.553   0.458  -4.677  1.00 70.34           N
ATOM   1187 C8     G N  21      -9.816  -0.182  -3.491  1.00 70.26           C
ATOM   1188 N7     G N  21      -8.998  -1.177  -3.256  1.00 70.10           N
ATOM   1189 C5     G N  21      -8.146  -1.191  -4.365  1.00 70.97           C
ATOM   1190 C6     G N  21      -7.062  -2.045  -4.688  1.00 70.98           C
ATOM   1191 O6     G N  21      -6.610  -2.998  -4.037  1.00 70.46           O
ATOM   1192 N1     G N  21      -6.480  -1.707  -5.905  1.00 70.34           N
ATOM   1193 C2     G N  21      -6.892  -0.679  -6.712  1.00 69.94           C
ATOM   1194 N2     G N  21      -6.220  -0.501  -7.846  1.00 69.17           N
ATOM   1195 N3     G N  21      -7.907   0.129  -6.428  1.00 69.97           N
ATOM   1196 C4     G N  21      -8.486  -0.188  -5.240  1.00 70.95           C
ATOM   1197 OP3    G O   1       9.922  -4.819  -5.831  1.00 60.79           O
ATOM   1198  P     G O   1      10.656  -3.657  -5.483  1.00 62.28           P
ATOM   1199 OP1    G O   1      11.876  -3.547  -6.320  1.00 57.12           O
ATOM   1200 OP2    G O   1      10.919  -3.371  -4.076  1.00 58.95           O
ATOM   1201 O5'    G O   1       9.753  -2.440  -6.010  1.00 62.53           O
ATOM   1202 C5'    G O   1       9.706  -2.144  -7.392  1.00 66.87           C
ATOM   1203 C4'    G O   1       8.731  -1.039  -7.707  1.00 68.88           C
ATOM   1204 O4'    G O   1       7.414  -1.400  -7.231  1.00 69.23           O
ATOM   1205 C3'    G O   1       8.987   0.311  -7.059  1.00 70.25           C
ATOM   1206 O3'    G O   1      10.000   1.039  -7.740  1.00 69.53           O
ATOM   1207 C2'    G O   1       7.620   0.960  -7.181  1.00 69.36           C
ATOM   1208 O2'    G O   1       7.403   1.424  -8.496  1.00 69.54           O
ATOM   1209 C1'    G O   1       6.700  -0.222  -6.902  1.00 70.76           C
ATOM   1210 N9     G O   1       6.249  -0.312  -5.516  1.00 70.86           N
ATOM   1211 C8     G O   1       6.664  -1.187  -4.543  1.00 70.32           C
ATOM   1212 N7     G O   1       6.038  -1.020  -3.406  1.00 70.88           N
ATOM   1213 C5     G O   1       5.151   0.029  -3.637  1.00 71.29           C
ATOM   1214 C6     G O   1       4.206   0.654  -2.789  1.00 70.95           C
ATOM   1215 O6     G O   1       3.943   0.398  -1.601  1.00 70.17           O
ATOM   1216 N1     G O   1       3.522   1.682  -3.439  1.00 70.13           N
ATOM   1217 C2     G O   1       3.727   2.053  -4.738  1.00 70.04           C
ATOM   1218 N2     G O   1       2.975   3.072  -5.195  1.00 70.62           N
ATOM   1219 N3     G O   1       4.593   1.479  -5.554  1.00 71.75           N
ATOM   1220 C4     G O   1       5.276   0.471  -4.938  1.00 72.36           C
ATOM   1221  P     G O   2      10.809   2.241  -7.013  1.00 67.66           P
ATOM   1222 OP1    G O   2      11.927   2.637  -7.907  1.00 65.35           O
ATOM   1223 OP2    G O   2      11.081   1.839  -5.623  1.00 66.09           O
ATOM   1224 O5'    G O   2       9.749   3.431  -6.967  1.00 68.21           O
ATOM   1225 C5'    G O   2       9.247   4.009  -8.160  1.00 70.00           C
ATOM   1226 C4'    G O   2       8.130   4.970  -7.855  1.00 71.27           C
ATOM   1227 O4'    G O   2       7.042   4.272  -7.217  1.00 71.38           O
ATOM   1228 C3'    G O   2       8.462   6.093  -6.889  1.00 71.66           C
ATOM   1229 O3'    G O   2       9.124   7.161  -7.558  1.00 71.04           O
ATOM   1230 C2'    G O   2       7.088   6.485  -6.371  1.00 70.78           C
ATOM   1231 O2'    G O   2       6.403   7.288  -7.311  1.00 70.74           O
ATOM   1232 C1'    G O   2       6.393   5.130  -6.293  1.00 72.06           C
ATOM   1233 N9     G O   2       6.434   4.514  -4.965  1.00 72.45           N
ATOM   1234 C8     G O   2       7.252   3.483  -4.547  1.00 71.82           C
ATOM   1235 N7     G O   2       7.026   3.116  -3.319  1.00 71.96           N
ATOM   1236 C5     G O   2       6.001   3.948  -2.890  1.00 72.61           C
ATOM   1237 C6     G O   2       5.328   4.010  -1.641  1.00 72.42           C
ATOM   1238 O6     G O   2       5.510   3.314  -0.625  1.00 71.95           O
ATOM   1239 N1     G O   2       4.348   5.005  -1.628  1.00 71.97           N
ATOM   1240 C2     G O   2       4.053   5.827  -2.683  1.00 71.80           C
ATOM   1241 N2     G O   2       3.075   6.723  -2.475  1.00 71.69           N
ATOM   1242 N3     G O   2       4.661   5.777  -3.862  1.00 72.22           N
ATOM   1243 C4     G O   2       5.625   4.815  -3.893  1.00 72.59           C
ATOM   1244  P     G O   3      10.138   8.134  -6.765  1.00 68.84           P
ATOM   1245 OP1    G O   3      10.844   8.942  -7.795  1.00 67.95           O
ATOM   1246 OP2    G O   3      10.932   7.336  -5.799  1.00 68.92           O
ATOM   1247 O5'    G O   3       9.175   9.085  -5.931  1.00 68.60           O
ATOM   1248 C5'    G O   3       8.136   9.810  -6.565  1.00 69.16           C
ATOM   1249 C4'    G O   3       7.335  10.576  -5.540  1.00 69.82           C
ATOM   1250 O4'    G O   3       6.696   9.638  -4.634  1.00 69.68           O
ATOM   1251 C3'    G O   3       8.164  11.521  -4.664  1.00 69.56           C
ATOM   1252 O3'    G O   3       7.408  12.679  -4.350  1.00 68.53           O
ATOM   1253 C2'    G O   3       8.376  10.705  -3.400  1.00 68.40           C
ATOM   1254 O2'    G O   3       8.591  11.495  -2.243  1.00 67.89           O
ATOM   1255 C1'    G O   3       7.055   9.947  -3.301  1.00 70.21           C
ATOM   1256 N9     G O   3       7.180   8.711  -2.528  1.00 70.62           N
ATOM   1257 C8     G O   3       8.036   7.658  -2.765  1.00 70.20           C
ATOM   1258 N7     G O   3       7.956   6.720  -1.870  1.00 70.00           N
ATOM   1259 C5     G O   3       6.980   7.164  -0.977  1.00 70.99           C
ATOM   1260 C6     G O   3       6.477   6.576   0.208  1.00 71.08           C
ATOM   1261 O6     G O   3       6.795   5.495   0.718  1.00 70.75           O
ATOM   1262 N1     G O   3       5.495   7.372   0.806  1.00 70.35           N
ATOM   1263 C2     G O   3       5.063   8.577   0.319  1.00 69.95           C
ATOM   1264 N2     G O   3       4.112   9.195   1.037  1.00 69.42           N
ATOM   1265 N3     G O   3       5.534   9.154  -0.780  1.00 69.99           N
ATOM   1266 C4     G O   3       6.483   8.387  -1.378  1.00 70.91           C
ATOM   1267  P     U O   4       7.906  14.110  -4.754  1.00 64.44           P
ATOM   1268 OP1    U O   4       9.391  14.180  -4.631  1.00 65.09           O
ATOM   1269 OP2    U O   4       7.058  15.099  -4.053  1.00 66.60           O
ATOM   1270 O5'    U O   4       7.552  14.134  -6.305  1.00 63.16           O
ATOM   1271 C5'    U O   4       6.245  14.388  -6.787  1.00 61.47           C
ATOM   1272 C4'    U O   4       6.336  15.222  -8.031  1.00 60.54           C
ATOM   1273 O4'    U O   4       6.817  16.536  -7.656  1.00 60.11           O
ATOM   1274 C3'    U O   4       7.303  14.707  -9.086  1.00 60.39           C
ATOM   1275 O3'    U O   4       6.599  13.853 -10.008  1.00 59.95           O
ATOM   1276 C2'    U O   4       7.833  15.968  -9.752  1.00 56.91           C
ATOM   1277 O2'    U O   4       7.108  16.319 -10.906  1.00 53.60           O
ATOM   1278 C1'    U O   4       7.645  17.054  -8.687  1.00 56.82           C
ATOM   1279 N1     U O   4       8.902  17.544  -8.101  1.00 55.33           N
ATOM   1280 C2     U O   4       9.509  18.633  -8.709  1.00 53.97           C
ATOM   1281 O2     U O   4       9.060  19.181  -9.708  1.00 52.19           O
ATOM   1282 N3     U O   4      10.667  19.062  -8.115  1.00 52.55           N
ATOM   1283 C4     U O   4      11.271  18.525  -6.985  1.00 52.00           C
ATOM   1284 O4     U O   4      12.315  19.029  -6.569  1.00 51.32           O
ATOM   1285 C5     U O   4      10.578  17.409  -6.413  1.00 52.57           C
ATOM   1286 C6     U O   4       9.445  16.967  -6.977  1.00 53.93           C
ATOM   1287  P     U O   5       7.383  12.681 -10.778  1.00 64.49           P
ATOM   1288 OP1    U O   5       7.380  11.465  -9.916  1.00 63.75           O
ATOM   1289 OP2    U O   5       8.651  13.268 -11.233  1.00 65.48           O
ATOM   1290 O5'    U O   5       6.473  12.342 -12.066  1.00 64.17           O
ATOM   1291 C5'    U O   5       5.797  13.362 -12.777  1.00 63.21           C
ATOM   1292 C4'    U O   5       5.569  12.951 -14.211  1.00 63.40           C
ATOM   1293 O4'    U O   5       6.803  12.446 -14.788  1.00 63.41           O
ATOM   1294 C3'    U O   5       4.577  11.835 -14.459  1.00 64.18           C
ATOM   1295 O3'    U O   5       3.244  12.325 -14.467  1.00 63.25           O
ATOM   1296 C2'    U O   5       4.991  11.317 -15.832  1.00 60.29           C
ATOM   1297 O2'    U O   5       4.427  12.078 -16.872  1.00 58.29           O
ATOM   1298 C1'    U O   5       6.500  11.532 -15.826  1.00 61.20           C
ATOM   1299 N1     U O   5       7.270  10.286 -15.661  1.00 60.26           N
ATOM   1300 C2     U O   5       7.713   9.649 -16.819  1.00 57.85           C
ATOM   1301 O2     U O   5       7.473  10.075 -17.932  1.00 56.30           O
ATOM   1302 N3     U O   5       8.433   8.491 -16.611  1.00 57.18           N
ATOM   1303 C4     U O   5       8.753   7.931 -15.392  1.00 56.49           C
ATOM   1304 O4     U O   5       9.407   6.885 -15.385  1.00 55.95           O
ATOM   1305 C5     U O   5       8.268   8.647 -14.247  1.00 56.74           C
ATOM   1306 C6     U O   5       7.556   9.775 -14.422  1.00 58.04           C
ATOM   1307  P     A O   6       2.373  12.254 -13.122  1.00 65.04           P
ATOM   1308 OP1    A O   6       1.071  12.888 -13.423  1.00 62.99           O
ATOM   1309 OP2    A O   6       3.197  12.774 -12.007  1.00 65.02           O
ATOM   1310 O5'    A O   6       2.137  10.693 -12.898  1.00 64.35           O
ATOM   1311 C5'    A O   6       0.970  10.188 -12.292  1.00 63.64           C
ATOM   1312 C4'    A O   6       1.279   9.391 -11.056  1.00 64.33           C
ATOM   1313 O4'    A O   6       2.012   8.197 -11.433  1.00 64.40           O
ATOM   1314 C3'    A O   6       2.137  10.111 -10.020  1.00 64.50           C
ATOM   1315 O3'    A O   6       1.710   9.752  -8.706  1.00 63.32           O
ATOM   1316 C2'    A O   6       3.537   9.572 -10.301  1.00 63.26           C
ATOM   1317 O2'    A O   6       4.386   9.578  -9.175  1.00 60.92           O
ATOM   1318 C1'    A O   6       3.241   8.145 -10.746  1.00 63.77           C
ATOM   1319 N9     A O   6       4.229   7.599 -11.670  1.00 63.57           N
ATOM   1320 C8     A O   6       4.602   8.091 -12.890  1.00 62.19           C
ATOM   1321 N7     A O   6       5.510   7.372 -13.489  1.00 61.90           N
ATOM   1322 C5     A O   6       5.752   6.321 -12.603  1.00 63.09           C
ATOM   1323 C6     A O   6       6.622   5.205 -12.656  1.00 62.30           C
ATOM   1324 N6     A O   6       7.438   4.955 -13.685  1.00 61.56           N
ATOM   1325 N1     A O   6       6.611   4.350 -11.606  1.00 61.17           N
ATOM   1326 C2     A O   6       5.785   4.604 -10.586  1.00 60.98           C
ATOM   1327 N3     A O   6       4.930   5.619 -10.419  1.00 61.06           N
ATOM   1328 C4     A O   6       4.958   6.445 -11.485  1.00 63.59           C
ATOM   1329  P     G O   7       0.742  10.685  -7.864  1.00 66.07           P
ATOM   1330 OP1    G O   7      -0.613  10.577  -8.464  1.00 62.72           O
ATOM   1331 OP2    G O   7       1.391  12.015  -7.757  1.00 64.21           O
ATOM   1332 O5'    G O   7       0.704  10.062  -6.398  1.00 67.13           O
ATOM   1333 C5'    G O   7       0.263   8.729  -6.190  1.00 70.14           C
ATOM   1334 C4'    G O   7      -0.861   8.692  -5.198  1.00 71.01           C
ATOM   1335 O4'    G O   7      -1.343   7.322  -5.101  1.00 71.60           O
ATOM   1336 C3'    G O   7      -0.490   9.075  -3.765  1.00 71.87           C
ATOM   1337 O3'    G O   7      -0.642  10.485  -3.538  1.00 71.43           O
ATOM   1338 C2'    G O   7      -1.468   8.256  -2.942  1.00 71.56           C
ATOM   1339 O2'    G O   7      -2.736   8.872  -2.892  1.00 71.77           O
ATOM   1340 C1'    G O   7      -1.567   6.973  -3.763  1.00 72.50           C
ATOM   1341 N9     G O   7      -0.585   5.939  -3.399  1.00 73.12           N
ATOM   1342 C8     G O   7       0.477   5.513  -4.159  1.00 72.72           C
ATOM   1343 N7     G O   7       1.168   4.562  -3.587  1.00 73.03           N
ATOM   1344 C5     G O   7       0.514   4.341  -2.385  1.00 73.38           C
ATOM   1345 C6     G O   7       0.800   3.424  -1.334  1.00 73.19           C
ATOM   1346 O6     G O   7       1.701   2.596  -1.266  1.00 72.86           O
ATOM   1347 N1     G O   7      -0.122   3.544  -0.276  1.00 73.01           N
ATOM   1348 C2     G O   7      -1.175   4.428  -0.248  1.00 72.82           C
ATOM   1349 N2     G O   7      -1.939   4.400   0.844  1.00 72.92           N
ATOM   1350 N3     G O   7      -1.440   5.289  -1.222  1.00 73.35           N
ATOM   1351 C4     G O   7      -0.565   5.187  -2.253  1.00 73.48           C
ATOM   1352  P     G O   8       0.227  11.239  -2.378  1.00 67.38           P
ATOM   1353 OP1    G O   8      -0.061  12.688  -2.507  1.00 65.61           O
ATOM   1354 OP2    G O   8       1.620  10.751  -2.442  1.00 66.22           O
ATOM   1355 O5'    G O   8      -0.394  10.721  -0.997  1.00 67.89           O
ATOM   1356 C5'    G O   8      -1.722  11.053  -0.616  1.00 69.71           C
ATOM   1357 C4'    G O   8      -2.097  10.333   0.656  1.00 70.67           C
ATOM   1358 O4'    G O   8      -2.004   8.908   0.454  1.00 71.13           O
ATOM   1359 C3'    G O   8      -1.200  10.607   1.850  1.00 71.07           C
ATOM   1360 O3'    G O   8      -1.591  11.792   2.533  1.00 70.50           O
ATOM   1361 C2'    G O   8      -1.402   9.356   2.698  1.00 70.76           C
ATOM   1362 O2'    G O   8      -2.614   9.425   3.420  1.00 70.82           O
ATOM   1363 C1'    G O   8      -1.529   8.278   1.630  1.00 71.55           C
ATOM   1364 N9     G O   8      -0.280   7.573   1.315  1.00 72.11           N
ATOM   1365 C8     G O   8       0.488   7.743   0.190  1.00 71.61           C
ATOM   1366 N7     G O   8       1.518   6.938   0.153  1.00 71.76           N
ATOM   1367 C5     G O   8       1.431   6.196   1.325  1.00 72.29           C
ATOM   1368 C6     G O   8       2.269   5.168   1.826  1.00 72.19           C
ATOM   1369 O6     G O   8       3.284   4.681   1.313  1.00 71.82           O
ATOM   1370 N1     G O   8       1.818   4.690   3.058  1.00 71.86           N
ATOM   1371 C2     G O   8       0.708   5.144   3.716  1.00 71.67           C
ATOM   1372 N2     G O   8       0.437   4.568   4.900  1.00 71.53           N
ATOM   1373 N3     G O   8      -0.090   6.109   3.256  1.00 71.92           N
ATOM   1374 C4     G O   8       0.329   6.579   2.055  1.00 72.18           C
ATOM   1375  P     G O   9      -0.528  12.673   3.352  1.00 69.11           P
ATOM   1376 OP1    G O   9      -1.223  13.912   3.757  1.00 68.32           O
ATOM   1377 OP2    G O   9       0.737  12.757   2.576  1.00 69.00           O
ATOM   1378 O5'    G O   9      -0.221  11.805   4.657  1.00 68.91           O
ATOM   1379 C5'    G O   9      -1.262  11.433   5.556  1.00 69.30           C
ATOM   1380 C4'    G O   9      -0.696  10.658   6.720  1.00 70.10           C
ATOM   1381 O4'    G O   9      -0.088   9.430   6.225  1.00 69.77           O
ATOM   1382 C3'    G O   9       0.397  11.383   7.498  1.00 69.88           C
ATOM   1383 O3'    G O   9       0.337  11.033   8.877  1.00 68.84           O
ATOM   1384 C2'    G O   9       1.676  10.823   6.886  1.00 68.45           C
ATOM   1385 O2'    G O   9       2.797  10.874   7.746  1.00 68.00           O
ATOM   1386 C1'    G O   9       1.269   9.375   6.612  1.00 70.32           C
ATOM   1387 N9     G O   9       2.059   8.765   5.544  1.00 70.70           N
ATOM   1388 C8     G O   9       2.226   9.230   4.261  1.00 70.21           C
ATOM   1389 N7     G O   9       3.034   8.493   3.554  1.00 70.01           N
ATOM   1390 C5     G O   9       3.425   7.469   4.414  1.00 70.92           C
ATOM   1391 C6     G O   9       4.303   6.383   4.208  1.00 70.95           C
ATOM   1392 O6     G O   9       4.940   6.084   3.177  1.00 70.61           O
ATOM   1393 N1     G O   9       4.421   5.588   5.344  1.00 70.26           N
ATOM   1394 C2     G O   9       3.771   5.817   6.529  1.00 69.92           C
ATOM   1395 N2     G O   9       4.012   4.938   7.516  1.00 69.35           N
ATOM   1396 N3     G O   9       2.954   6.840   6.745  1.00 69.97           N
ATOM   1397 C4     G O   9       2.830   7.621   5.645  1.00 70.89           C
ATOM   1398  P     U O  10       0.204  12.135  10.021  1.00 64.18           P
ATOM   1399 OP1    U O  10       0.543  13.478   9.464  1.00 64.94           O
ATOM   1400 OP2    U O  10       0.913  11.628  11.213  1.00 66.74           O
ATOM   1401 O5'    U O  10      -1.349  12.120  10.321  1.00 63.30           O
ATOM   1402 C5'    U O  10      -1.989  11.047  11.018  1.00 61.75           C
ATOM   1403 C4'    U O  10      -3.406  11.448  11.333  1.00 61.32           C
ATOM   1404 O4'    U O  10      -3.401  12.332  12.489  1.00 60.12           O
ATOM   1405 C3'    U O  10      -4.105  12.211  10.219  1.00 60.69           C
ATOM   1406 O3'    U O  10      -5.461  11.798  10.123  1.00 60.20           O
ATOM   1407 C2'    U O  10      -3.979  13.673  10.627  1.00 56.88           C
ATOM   1408 O2'    U O  10      -5.046  14.491  10.188  1.00 53.74           O
ATOM   1409 C1'    U O  10      -3.957  13.585  12.157  1.00 56.89           C
ATOM   1410 N1     U O  10      -3.144  14.652  12.778  1.00 55.16           N
ATOM   1411 C2     U O  10      -3.795  15.712  13.385  1.00 53.63           C
ATOM   1412 O2     U O  10      -5.013  15.812  13.435  1.00 51.93           O
ATOM   1413 N3     U O  10      -2.967  16.669  13.925  1.00 52.13           N
ATOM   1414 C4     U O  10      -1.586  16.665  13.929  1.00 51.57           C
ATOM   1415 O4     U O  10      -0.980  17.605  14.461  1.00 51.02           O
ATOM   1416 C5     U O  10      -0.983  15.536  13.284  1.00 52.26           C
ATOM   1417 C6     U O  10      -1.764  14.591  12.744  1.00 53.75           C
ATOM   1418  P     U O  11      -5.905  10.950   8.854  1.00 58.69           P
ATOM   1419 OP1    U O  11      -6.554   9.702   9.349  1.00 56.69           O
ATOM   1420 OP2    U O  11      -4.768  10.853   7.903  1.00 58.18           O
ATOM   1421 O5'    U O  11      -7.033  11.856   8.163  1.00 58.49           O
ATOM   1422 C5'    U O  11      -8.185  12.278   8.888  1.00 58.53           C
ATOM   1423 C4'    U O  11      -9.093  13.077   7.988  1.00 58.22           C
ATOM   1424 O4'    U O  11      -8.380  14.231   7.480  1.00 58.18           O
ATOM   1425 C3'    U O  11      -9.576  12.357   6.742  1.00 58.37           C
ATOM   1426 O3'    U O  11     -10.737  11.581   7.000  1.00 57.65           O
ATOM   1427 C2'    U O  11      -9.859  13.506   5.777  1.00 55.10           C
ATOM   1428 O2'    U O  11     -11.137  14.070   5.999  1.00 52.94           O
ATOM   1429 C1'    U O  11      -8.798  14.532   6.161  1.00 55.11           C
ATOM   1430 N1     U O  11      -7.629  14.530   5.267  1.00 54.34           N
ATOM   1431 C2     U O  11      -7.607  15.464   4.232  1.00 52.46           C
ATOM   1432 O2     U O  11      -8.511  16.260   4.051  1.00 51.22           O
ATOM   1433 N3     U O  11      -6.494  15.433   3.441  1.00 51.51           N
ATOM   1434 C4     U O  11      -5.415  14.576   3.563  1.00 50.71           C
ATOM   1435 O4     U O  11      -4.479  14.674   2.759  1.00 50.02           O
ATOM   1436 C5     U O  11      -5.507  13.639   4.642  1.00 51.40           C
ATOM   1437 C6     U O  11      -6.586  13.654   5.439  1.00 52.82           C
ATOM   1438  P     A O  12     -10.628  10.043   7.545  1.00 64.07           P
ATOM   1439 OP1    A O  12     -12.024   9.588   7.812  1.00 62.08           O
ATOM   1440 OP2    A O  12      -9.621   9.971   8.613  1.00 64.16           O
ATOM   1441 O5'    A O  12     -10.076   9.230   6.308  1.00 63.55           O
ATOM   1442 C5'    A O  12     -10.180   7.812   6.299  1.00 62.89           C
ATOM   1443 C4'    A O  12      -8.937   7.167   5.756  1.00 63.52           C
ATOM   1444 O4'    A O  12      -8.879   7.391   4.328  1.00 63.56           O
ATOM   1445 C3'    A O  12      -7.635   7.686   6.328  1.00 63.80           C
ATOM   1446 O3'    A O  12      -6.701   6.613   6.445  1.00 62.76           O
ATOM   1447 C2'    A O  12      -7.172   8.679   5.253  1.00 62.39           C
ATOM   1448 O2'    A O  12      -5.786   8.874   5.225  1.00 60.26           O
ATOM   1449 C1'    A O  12      -7.658   7.994   3.992  1.00 62.65           C
ATOM   1450 N9     A O  12      -7.921   8.901   2.872  1.00 62.29           N
ATOM   1451 C8     A O  12      -8.797   9.947   2.817  1.00 60.87           C
ATOM   1452 N7     A O  12      -8.812  10.562   1.658  1.00 60.78           N
ATOM   1453 C5     A O  12      -7.883   9.875   0.893  1.00 61.45           C
ATOM   1454 C6     A O  12      -7.424  10.032  -0.423  1.00 60.57           C
ATOM   1455 N6     A O  12      -7.869  10.983  -1.253  1.00 59.84           N
ATOM   1456 N1     A O  12      -6.484   9.165  -0.883  1.00 59.75           N
ATOM   1457 C2     A O  12      -6.045   8.212  -0.055  1.00 59.80           C
ATOM   1458 N3     A O  12      -6.393   7.962   1.213  1.00 59.85           N
ATOM   1459 C4     A O  12      -7.326   8.835   1.621  1.00 62.29           C
ATOM   1460  P     G O  13      -6.242   6.080   7.902  1.00 67.33           P
ATOM   1461 OP1    G O  13      -7.390   6.228   8.851  1.00 64.02           O
ATOM   1462 OP2    G O  13      -4.947   6.755   8.206  1.00 65.15           O
ATOM   1463 O5'    G O  13      -5.959   4.533   7.749  1.00 68.46           O
ATOM   1464 C5'    G O  13      -5.081   3.977   6.783  1.00 71.19           C
ATOM   1465 C4'    G O  13      -4.136   3.007   7.434  1.00 72.40           C
ATOM   1466 O4'    G O  13      -3.627   2.111   6.406  1.00 72.90           O
ATOM   1467 C3'    G O  13      -2.909   3.661   8.051  1.00 73.18           C
ATOM   1468 O3'    G O  13      -2.407   2.910   9.160  1.00 72.66           O
ATOM   1469 C2'    G O  13      -1.924   3.619   6.885  1.00 72.83           C
ATOM   1470 O2'    G O  13      -0.563   3.691   7.266  1.00 72.83           O
ATOM   1471 C1'    G O  13      -2.240   2.238   6.302  1.00 73.67           C
ATOM   1472 N9     G O  13      -1.804   2.175   4.912  1.00 74.23           N
ATOM   1473 C8     G O  13      -2.104   3.062   3.910  1.00 73.66           C
ATOM   1474 N7     G O  13      -1.473   2.801   2.788  1.00 73.85           N
ATOM   1475 C5     G O  13      -0.726   1.666   3.081  1.00 74.31           C
ATOM   1476 C6     G O  13       0.176   0.932   2.250  1.00 74.08           C
ATOM   1477 O6     G O  13       0.493   1.157   1.081  1.00 73.66           O
ATOM   1478 N1     G O  13       0.716  -0.154   2.948  1.00 73.89           N
ATOM   1479 C2     G O  13       0.439  -0.484   4.245  1.00 73.77           C
ATOM   1480 N2     G O  13       1.061  -1.559   4.729  1.00 73.82           N
ATOM   1481 N3     G O  13      -0.390   0.207   5.030  1.00 74.38           N
ATOM   1482 C4     G O  13      -0.930   1.257   4.375  1.00 74.49           C
ATOM   1483  P     G O  14      -1.239   3.497  10.166  1.00 68.99           P
ATOM   1484 OP1    G O  14      -1.846   3.544  11.531  1.00 67.51           O
ATOM   1485 OP2    G O  14      -0.665   4.737   9.580  1.00 68.32           O
ATOM   1486 O5'    G O  14      -0.098   2.388  10.146  1.00 69.52           O
ATOM   1487 C5'    G O  14      -0.302   1.121  10.754  1.00 70.95           C
ATOM   1488 C4'    G O  14       0.768   0.139  10.354  1.00 72.15           C
ATOM   1489 O4'    G O  14       0.675  -0.138   8.934  1.00 72.27           O
ATOM   1490 C3'    G O  14       2.199   0.592  10.548  1.00 72.36           C
ATOM   1491 O3'    G O  14       2.618   0.417  11.888  1.00 71.66           O
ATOM   1492 C2'    G O  14       2.949  -0.306   9.575  1.00 71.78           C
ATOM   1493 O2'    G O  14       3.132  -1.600  10.117  1.00 71.64           O
ATOM   1494 C1'    G O  14       1.969  -0.411   8.416  1.00 72.77           C
ATOM   1495 N9     G O  14       2.237   0.512   7.314  1.00 73.27           N
ATOM   1496 C8     G O  14       1.575   1.675   7.020  1.00 72.69           C
ATOM   1497 N7     G O  14       2.005   2.243   5.927  1.00 72.72           N
ATOM   1498 C5     G O  14       3.007   1.408   5.471  1.00 73.25           C
ATOM   1499 C6     G O  14       3.832   1.513   4.306  1.00 73.08           C
ATOM   1500 O6     G O  14       3.826   2.381   3.427  1.00 72.66           O
ATOM   1501 N1     G O  14       4.741   0.451   4.225  1.00 72.79           N
ATOM   1502 C2     G O  14       4.830  -0.565   5.140  1.00 72.64           C
ATOM   1503 N2     G O  14       5.764  -1.491   4.893  1.00 72.35           N
ATOM   1504 N3     G O  14       4.065  -0.680   6.214  1.00 72.87           N
ATOM   1505 C4     G O  14       3.178   0.339   6.309  1.00 73.13           C
ATOM   1506  P     G O  15       3.795   1.313  12.528  1.00 69.59           P
ATOM   1507 OP1    G O  15       3.801   1.047  13.980  1.00 69.01           O
ATOM   1508 OP2    G O  15       3.678   2.708  12.030  1.00 69.77           O
ATOM   1509 O5'    G O  15       5.129   0.697  11.896  1.00 69.10           O
ATOM   1510 C5'    G O  15       5.445  -0.677  12.039  1.00 69.43           C
ATOM   1511 C4'    G O  15       6.737  -0.988  11.336  1.00 70.24           C
ATOM   1512 O4'    G O  15       6.570  -0.753   9.915  1.00 69.91           O
ATOM   1513 C3'    G O  15       7.931  -0.133  11.770  1.00 69.86           C
ATOM   1514 O3'    G O  15       9.129  -0.897  11.710  1.00 68.77           O
ATOM   1515 C2'    G O  15       7.964   0.954  10.703  1.00 68.33           C
ATOM   1516 O2'    G O  15       9.248   1.540  10.516  1.00 67.78           O
ATOM   1517 C1'    G O  15       7.543   0.170   9.467  1.00 70.40           C
ATOM   1518 N9     G O  15       6.972   1.029   8.435  1.00 70.87           N
ATOM   1519 C8     G O  15       5.915   1.900   8.554  1.00 70.47           C
ATOM   1520 N7     G O  15       5.674   2.569   7.468  1.00 70.24           N
ATOM   1521 C5     G O  15       6.626   2.117   6.557  1.00 71.20           C
ATOM   1522 C6     G O  15       6.863   2.495   5.217  1.00 71.28           C
ATOM   1523 O6     G O  15       6.258   3.329   4.536  1.00 70.92           O
ATOM   1524 N1     G O  15       7.931   1.779   4.669  1.00 70.56           N
ATOM   1525 C2     G O  15       8.668   0.835   5.324  1.00 70.08           C
ATOM   1526 N2     G O  15       9.654   0.262   4.617  1.00 69.34           N
ATOM   1527 N3     G O  15       8.463   0.480   6.585  1.00 70.05           N
ATOM   1528 C4     G O  15       7.429   1.161   7.134  1.00 70.96           C
ATOM   1529  P     U O  16      10.071  -1.091  13.000  1.00 68.66           P
ATOM   1530 OP1    U O  16       9.634  -0.147  14.073  1.00 68.73           O
ATOM   1531 OP2    U O  16      11.495  -1.078  12.544  1.00 70.26           O
ATOM   1532 O5'    U O  16       9.716  -2.566  13.448  1.00 67.88           O
ATOM   1533 C5'    U O  16      10.507  -3.674  13.050  1.00 66.28           C
ATOM   1534 C4'    U O  16      10.674  -4.621  14.204  1.00 67.04           C
ATOM   1535 O4'    U O  16      11.330  -3.926  15.293  1.00 65.54           O
ATOM   1536 C3'    U O  16       9.391  -5.166  14.805  1.00 66.98           C
ATOM   1537 O3'    U O  16       8.948  -6.318  14.096  1.00 66.16           O
ATOM   1538 C2'    U O  16       9.795  -5.497  16.239  1.00 62.43           C
ATOM   1539 O2'    U O  16      10.390  -6.771  16.338  1.00 59.39           O
ATOM   1540 C1'    U O  16      10.848  -4.417  16.537  1.00 62.98           C
ATOM   1541 N1     U O  16      10.334  -3.281  17.337  1.00 60.98           N
ATOM   1542 C2     U O  16      10.226  -3.450  18.707  1.00 58.04           C
ATOM   1543 O2     U O  16      10.518  -4.494  19.271  1.00 55.76           O
ATOM   1544 N3     U O  16       9.749  -2.364  19.388  1.00 55.79           N
ATOM   1545 C4     U O  16       9.389  -1.131  18.855  1.00 55.11           C
ATOM   1546 O4     U O  16       8.981  -0.243  19.616  1.00 54.38           O
ATOM   1547 C5     U O  16       9.542  -1.032  17.432  1.00 56.04           C
ATOM   1548 C6     U O  16      10.002  -2.087  16.741  1.00 57.97           C
ATOM   1549  P     U O  17       7.521  -6.389  13.442  1.00 67.07           P
ATOM   1550 OP1    U O  17       7.492  -7.581  12.549  1.00 65.79           O
ATOM   1551 OP2    U O  17       7.201  -5.036  12.885  1.00 67.08           O
ATOM   1552 O5'    U O  17       6.535  -6.662  14.670  1.00 66.82           O
ATOM   1553 C5'    U O  17       6.659  -7.845  15.458  1.00 65.48           C
ATOM   1554 C4'    U O  17       5.422  -8.042  16.308  1.00 66.31           C
ATOM   1555 O4'    U O  17       5.226  -6.886  17.148  1.00 65.71           O
ATOM   1556 C3'    U O  17       4.122  -8.183  15.544  1.00 66.77           C
ATOM   1557 O3'    U O  17       3.907  -9.541  15.163  1.00 65.84           O
ATOM   1558 C2'    U O  17       3.064  -7.724  16.552  1.00 62.86           C
ATOM   1559 O2'    U O  17       2.577  -8.787  17.345  1.00 60.83           O
ATOM   1560 C1'    U O  17       3.847  -6.757  17.460  1.00 63.49           C
ATOM   1561 N1     U O  17       3.438  -5.347  17.361  1.00 62.37           N
ATOM   1562 C2     U O  17       2.763  -4.815  18.453  1.00 60.00           C
ATOM   1563 O2     U O  17       2.516  -5.465  19.456  1.00 58.11           O
ATOM   1564 N3     U O  17       2.402  -3.495  18.333  1.00 58.62           N
ATOM   1565 C4     U O  17       2.631  -2.671  17.242  1.00 57.79           C
ATOM   1566 O4     U O  17       2.232  -1.507  17.290  1.00 56.96           O
ATOM   1567 C5     U O  17       3.329  -3.301  16.156  1.00 58.47           C
ATOM   1568 C6     U O  17       3.698  -4.578  16.246  1.00 60.20           C
ATOM   1569  P     A O  18       4.243 -10.074  13.699  1.00 69.41           P
ATOM   1570 OP1    A O  18       4.074 -11.551  13.749  1.00 67.32           O
ATOM   1571 OP2    A O  18       5.519  -9.495  13.263  1.00 69.21           O
ATOM   1572 O5'    A O  18       3.069  -9.467  12.810  1.00 68.81           O
ATOM   1573 C5'    A O  18       2.781 -10.048  11.550  1.00 67.39           C
ATOM   1574 C4'    A O  18       2.779  -9.005  10.463  1.00 69.03           C
ATOM   1575 O4'    A O  18       1.600  -8.177  10.609  1.00 68.70           O
ATOM   1576 C3'    A O  18       3.969  -8.070  10.478  1.00 69.41           C
ATOM   1577 O3'    A O  18       4.342  -7.745   9.142  1.00 68.27           O
ATOM   1578 C2'    A O  18       3.419  -6.832  11.201  1.00 67.57           C
ATOM   1579 O2'    A O  18       4.066  -5.636  10.854  1.00 64.81           O
ATOM   1580 C1'    A O  18       1.969  -6.828  10.753  1.00 67.57           C
ATOM   1581 N9     A O  18       1.043  -6.234  11.706  1.00 66.95           N
ATOM   1582 C8     A O  18       0.732  -6.674  12.970  1.00 65.35           C
ATOM   1583 N7     A O  18      -0.154  -5.930  13.592  1.00 64.82           N
ATOM   1584 C5     A O  18      -0.456  -4.928  12.672  1.00 65.71           C
ATOM   1585 C6     A O  18      -1.318  -3.824  12.723  1.00 64.48           C
ATOM   1586 N6     A O  18      -2.089  -3.528  13.788  1.00 63.54           N
ATOM   1587 N1     A O  18      -1.386  -3.029  11.637  1.00 63.50           N
ATOM   1588 C2     A O  18      -0.625  -3.320  10.574  1.00 63.67           C
ATOM   1589 N3     A O  18       0.225  -4.321  10.411  1.00 63.80           N
ATOM   1590 C4     A O  18       0.264  -5.109  11.504  1.00 66.80           C
ATOM   1591  P     G O  19       5.598  -8.537   8.487  1.00 67.61           P
ATOM   1592 OP1    G O  19       5.579  -9.963   8.896  1.00 64.16           O
ATOM   1593 OP2    G O  19       6.806  -7.697   8.779  1.00 65.28           O
ATOM   1594 O5'    G O  19       5.348  -8.501   6.924  1.00 68.77           O
ATOM   1595 C5'    G O  19       4.966  -7.373   6.191  1.00 71.45           C
ATOM   1596 C4'    G O  19       5.956  -7.093   5.099  1.00 72.94           C
ATOM   1597 O4'    G O  19       5.255  -6.414   4.020  1.00 73.23           O
ATOM   1598 C3'    G O  19       7.071  -6.153   5.514  1.00 73.57           C
ATOM   1599 O3'    G O  19       8.249  -6.392   4.733  1.00 73.14           O
ATOM   1600 C2'    G O  19       6.470  -4.791   5.155  1.00 73.05           C
ATOM   1601 O2'    G O  19       7.416  -3.751   4.994  1.00 72.93           O
ATOM   1602 C1'    G O  19       5.812  -5.144   3.827  1.00 74.06           C
ATOM   1603 N9     G O  19       4.781  -4.175   3.472  1.00 74.56           N
ATOM   1604 C8     G O  19       3.766  -3.689   4.257  1.00 73.90           C
ATOM   1605 N7     G O  19       3.055  -2.766   3.670  1.00 74.02           N
ATOM   1606 C5     G O  19       3.637  -2.638   2.410  1.00 74.51           C
ATOM   1607 C6     G O  19       3.307  -1.775   1.324  1.00 74.24           C
ATOM   1608 O6     G O  19       2.416  -0.929   1.267  1.00 73.78           O
ATOM   1609 N1     G O  19       4.164  -1.989   0.234  1.00 74.01           N
ATOM   1610 C2     G O  19       5.192  -2.897   0.198  1.00 73.90           C
ATOM   1611 N2     G O  19       5.901  -2.949  -0.940  1.00 73.90           N
ATOM   1612 N3     G O  19       5.513  -3.695   1.210  1.00 74.57           N
ATOM   1613 C4     G O  19       4.689  -3.509   2.269  1.00 74.75           C
ATOM   1614  P     G O  20       9.740  -5.971   5.267  1.00 69.54           P
ATOM   1615 OP1    G O  20      10.465  -7.227   5.592  1.00 67.96           O
ATOM   1616 OP2    G O  20       9.603  -4.907   6.287  1.00 68.76           O
ATOM   1617 O5'    G O  20      10.425  -5.302   3.975  1.00 69.88           O
ATOM   1618 C5'    G O  20      10.901  -6.102   2.909  1.00 71.11           C
ATOM   1619 C4'    G O  20      11.082  -5.309   1.644  1.00 72.36           C
ATOM   1620 O4'    G O  20       9.792  -4.898   1.135  1.00 72.30           O
ATOM   1621 C3'    G O  20      11.844  -4.004   1.773  1.00 72.49           C
ATOM   1622 O3'    G O  20      13.245  -4.219   1.800  1.00 71.66           O
ATOM   1623 C2'    G O  20      11.387  -3.256   0.531  1.00 71.66           C
ATOM   1624 O2'    G O  20      12.045  -3.727  -0.631  1.00 71.42           O
ATOM   1625 C1'    G O  20       9.916  -3.662   0.444  1.00 72.82           C
ATOM   1626 N9     G O  20       8.996  -2.698   1.049  1.00 73.30           N
ATOM   1627 C8     G O  20       8.416  -2.747   2.295  1.00 72.75           C
ATOM   1628 N7     G O  20       7.595  -1.766   2.516  1.00 72.73           N
ATOM   1629 C5     G O  20       7.628  -1.013   1.352  1.00 73.34           C
ATOM   1630 C6     G O  20       6.928   0.178   1.004  1.00 73.20           C
ATOM   1631 O6     G O  20       6.103   0.823   1.682  1.00 72.75           O
ATOM   1632 N1     G O  20       7.261   0.616  -0.276  1.00 72.82           N
ATOM   1633 C2     G O  20       8.142  -0.011  -1.113  1.00 72.59           C
ATOM   1634 N2     G O  20       8.344   0.566  -2.306  1.00 72.22           N
ATOM   1635 N3     G O  20       8.803  -1.123  -0.811  1.00 72.83           N
ATOM   1636 C4     G O  20       8.488  -1.569   0.438  1.00 73.25           C
ATOM   1637  P     G O  21      14.208  -3.186   2.519  1.00 68.93           P
ATOM   1638 OP1    G O  21      15.537  -3.827   2.574  1.00 68.04           O
ATOM   1639 OP2    G O  21      13.561  -2.706   3.765  1.00 69.26           O
ATOM   1640 O5'    G O  21      14.269  -1.944   1.519  1.00 68.28           O
ATOM   1641 C5'    G O  21      14.931  -2.055   0.272  1.00 68.67           C
ATOM   1642 C4'    G O  21      14.686  -0.838  -0.570  1.00 69.93           C
ATOM   1643 O4'    G O  21      13.273  -0.707  -0.859  1.00 69.68           O
ATOM   1644 C3'    G O  21      15.048   0.495   0.060  1.00 69.57           C
ATOM   1645 O3'    G O  21      16.442   0.768   0.004  1.00 68.54           O
ATOM   1646 C2'    G O  21      14.219   1.462  -0.778  1.00 68.30           C
ATOM   1647 O2'    G O  21      14.826   1.718  -2.028  1.00 67.87           O
ATOM   1648 C1'    G O  21      12.935   0.654  -0.992  1.00 70.24           C
ATOM   1649 N9     G O  21      11.900   0.987  -0.008  1.00 70.43           N
ATOM   1650 C8     G O  21      11.678   0.412   1.218  1.00 70.34           C
ATOM   1651 N7     G O  21      10.689   0.954   1.864  1.00 70.16           N
ATOM   1652 C5     G O  21      10.221   1.956   1.011  1.00 70.91           C
ATOM   1653 C6     G O  21       9.153   2.889   1.172  1.00 70.84           C
ATOM   1654 O6     G O  21       8.385   3.020   2.130  1.00 70.36           O
ATOM   1655 N1     G O  21       9.029   3.725   0.058  1.00 70.25           N
ATOM   1656 C2     G O  21       9.830   3.660  -1.056  1.00 69.87           C
ATOM   1657 N2     G O  21       9.566   4.546  -2.028  1.00 69.15           N
ATOM   1658 N3     G O  21      10.830   2.801  -1.218  1.00 69.99           N
ATOM   1659 C4     G O  21      10.953   1.983  -0.143  1.00 70.96           C
ENDMDL                                                                          
END                                                                             
